# Supplementary material for: Re-definition of claudin-low as a breast cancer phenotype
Source: Nat Commun. 2020 Apr 14;11:1787. doi: 10.1038/s41467-020-15574-5 (PMC7156396; doi:10.1038/s41467-020-15574-5)
Supplement: Supplementary file 4 — Supplementary Data 1 [file 41467_2020_15574_MOESM4_ESM.xlsx]

## Sheet: Legend
Column title	Description	Source
Patient_ID	METABRIC patient ID	Curtis et al. 2012
Cellularity	Cellularity determined by pathologist. Low < 40%. medium 40 - 70%. high > 70%	Curtis et al. 2012
ER_status	Estrogen receptor status determined by immunohistochemistry	Curtis et al. 2012
IntClust	IntClust subtype	Curtis et al. 2012
Age_At_Diagnosis	Age at diagnosis	Curtis et al. 2012
OS_Months	Overal survival (in months)	Curtis et al. 2012
OS_Status	Status as of end of follow-up (OS_Months)	Curtis et al. 2012
Vital_Status	Vital status	Curtis et al. 2012
PAM50	Intrinsic subtype as determined by PAM50	Curtis et al. 2012
ClaudinLow	Claudin-low status (nine-cell line predictor) and intrinsic subtype (intrinsic subtype overwritten for claudin-low tumors)
CL_distance	Euclidean distance from claudin-low centroid (nine-cell line)
Other_distance	Euclidean distance from other centroid (nine-cell line)
PAM50ClaudinLow	Intrinsic subtype and claudin-low status (nine-cell line)
Tumor_Type	Histological classification	Mukherjee et al. 2018 (from Dr. Elena Provenzano)
Tumor_Type_Comments	Unstructed comments from pathologist	Mukherjee et al. 2018 (from Dr. Elena Provenzano)
Tummor_Type_Grouped	Histological classification as grouped in Mukherjee et al. 2018
MKI67	MKI67 gene expression
StromalScore	StromalScore from ESTIMATE
ImmuneScore	ImmuneScore from ESTIMATE
ESTIMATEScore	ESTIMATEScore from ESTIMATE
TP53_Status	TP53 mutation status
PIK3CA_Status	PIK3CA mutation status
MutationCount	Number of mutations in the panel of 173 sequenced genes
MYC	MYC copy number status
ERBB2	ERBB2 copy number status
MDM4	MDM4 copy number status
MYC_SIMPLE	MYC copy number status (simplified)
ERBB2_SIMPLE	ERBB2 copy number status (simplified)
MDM4_SIMPLE	MDM4 copy number status (simplified)
GII	Genomic instability index
GII_PloidyCorrected	Ploidy corrected genomic instability index
Ploidy	Ploidy (from ASCAT)	Pereira et al. 2016
PloidyRounded	Ploidy rounded to nearest integer
CoreCL	CoreCL status
CoreCLOtherCL	CoreCL and OtherCL status
PAM50CoreCL	CoreCL and OtherCL status. with intrinsic subtype as determined by PAM50
Cohort	Validation or discovery cohort	Curtis et al. 2012
			Source only listed if directly used from another publication. All data ultimately based on Curtis et al. 2012. Pereira et al. 2016. and Mukherjee et al. 2018

## Sheet: METABRIC data
Patient_ID	Cellularity	ER_status	IntClust	Age_At_Diagnosis	OS_Months	OS_Status	Vital_Status	PAM50	ClaudinLow	CL_distance	Other_distance	PAM50ClaudinLow	Tumor_Type	Tummor_Type_Grouped	MKI67	StromalScore	ImmuneScore	ESTIMATEScore	TP53_Status	PIK3CA_Status	MutationCount	MYC	ERBB2	MDM4	MYC_SIMPLE	ERBB2_SIMPLE	MDM4_SIMPLE	GII	GII_PloidyCorrected	Ploidy	PloidyRounded	CoreCL	CoreCLOtherCL	PAM50CoreCL	Cohort
MB-0000	NA	Positive	4ER+	75.65	140.5	LIVING	Living	Normal	ClaudinLow	40.9726993452309	41.8723882292358	NormalClaudinLow	NST	NST	-1.10845971590462	1017.35091677009	1071.60528811862	2088.95620488871	WT	WT	0	0	0	0	NEUT	NEUT	NEUT	0.002	0.002	2.00063972989182	2	Other	OtherClaudinLow	NormalOtherClaudinLow	Validation
MB-0002	High	Positive	4ER+	43.19	84.63333333	LIVING	Living	LumA	LumA	45.0699775482223	28.2041685487639	LumA	NST	NST	-1.23503452297045	357.315257171416	33.7672510761142	391.08250824753	Mut	WT	2	0	-1	0	NEUT	DEL	NEUT	0.282	0.271	1.80693096248251	2	Other	Other	LumA	Discovery
MB-0005	High	Positive	3	48.87	163.7	DECEASED	Died of Disease	LumB	LumB	42.5336886966001	35.9406226629826	LumB	NST	NST	-1.30260911121361	1095.36975784382	1004.23820622978	2099.6079640736	WT	Mut	2	0	0	1	NEUT	NEUT	AMP	0.988	0.975	2.59109709233879	3	Other	Other	LumB	Validation
MB-0006	Moderate	Positive	9	47.68	164.9333333	LIVING	Living	LumB	LumB	47.8782141053991	38.3449533726414	LumB	MixedNSTandSpecialType	MixedNST/SpecialType	-1.1258615014365	1012.5253076146	1131.36020395136	2143.88551156596	WT	Mut	1	2	0	0	AMP	NEUT	NEUT	0.275	0.273	2.31178502410093	2	Other	Other	LumB	Validation
MB-0010	Moderate	Positive	7	78.77	7.8	DECEASED	Died of Disease	LumB	LumB	38.3431853200566	23.6219497984601	LumB	NST	NST	0.506510799611498	993.250651016037	761.801829345008	1755.05248036105	Mut	Mut	4	2	-1	2	AMP	DEL	AMP	0.938	0.621	3.33648959328284	3	Other	Other	LumB	Discovery
MB-0014	Moderate	Positive	3	56.45	164.3333333	LIVING	Living	LumB	LumB	53.1202564446254	45.8111958243765	LumB	NST	NST	-1.15537598427684	1147.66821682104	1138.56289687607	2286.23111369711	WT	Mut	6	0	0	1	NEUT	NEUT	AMP	0.201	0.192	2.02812978964437	2	Other	Other	LumB	Validation
MB-0022	Moderate	Positive	3	89.08	99.53333333	DECEASED	Died of Other Causes	LumB	LumB	47.6070009363439	46.1526094645341	LumB	MixedNSTandLobular	MixedNST/SpecialType	-1.27712675422962	1447.72241651356	2202.11996823105	3649.8423847446	WT	Mut	1	2	-1	2	AMP	DEL	AMP	0.33	0.31	1.92652546702503	2	Other	Other	LumB	Validation
MB-0028	Moderate	Positive	9	86.41	36.56666667	DECEASED	Died of Other Causes	LumB	LumB	48.1227931135508	27.2626515434265	LumB	NST	NST	-0.72934895027373	-46.2443794482682	328.30480214218	282.060422693912	Mut	WT	4	2	1	2	AMP	AMP	AMP	0.837	0.541	3.10213298829383	3	Other	Other	LumB	Validation
MB-0035	High	Negative	3	84.22	36.26666667	DECEASED	Died of Disease	Her2	Her2	63.3428682611391	35.9934986853895	Her2	Lobular Solid	Lobular	-0.439113580058271	-857.116445622604	-328.168502109448	-1185.28494773205	WT	Mut	7	0	-1	2	NEUT	DEL	AMP	0.276	0.276	1.92381161287457	2	Other	Other	Her2	Discovery
MB-0036	Moderate	Positive	3	85.49	132.0333333	DECEASED	Died of Disease	LumA	LumA	38.5114833038494	24.0683144924106	LumA	NST	NST	-0.889714687988442	680.476599427881	530.585182376288	1211.06178180417	WT	WT	1	0	0	1	NEUT	NEUT	AMP	0.181	0.18	1.94237544148026	2	Other	Other	LumA	Discovery
MB-0039	High	Positive	4ER+	70.91	163.5333333	LIVING	Living	LumB	LumB	66.9195729860004	55.757745138471	LumB	NA	NA	-1.56326061042847	-906.342318627954	-9.20068876034368	-915.543007388297	WT	WT	3	0	0	0	NEUT	NEUT	NEUT	0.111	0.105	1.91368644350163	2	Other	Other	LumB	Validation
MB-0045	High	Negative	4ER-	45.27	164.9	LIVING	Living	Basal	Basal	32.9351920387019	32.069305636529	Basal	NST	NST	-0.397823635499871	1124.94759906948	2623.57599808004	3748.52359714952	WT	WT	0	0	0	0	NEUT	NEUT	NEUT	0.318	0.304	1.86359370488016	2	Other	Other	Basal	Validation
MB-0046	High	Positive	5	83.02	14.13333333	DECEASED	Died of Other Causes	LumA	LumA	45.2255023250851	21.8147523913158	LumA	NST	NST	0.188757676621855	7.8707164298621	404.113912987644	411.984629417506	Mut	Mut	2	0	2	2	NEUT	AMP	AMP	0.921	0.523	3.21890757235834	3	Other	Other	LumA	Validation
MB-0048	Low	Positive	4ER+	51.46	103.8333333	LIVING	Living	Her2	Her2	46.0156946135588	45.2838142030119	Her2	NST	NST	-1.33377896761991	1458.67180941561	2010.05200083771	3468.72381025332	WT	WT	0	1	2	1	AMP	AMP	AMP	0.284	0.278	2.14384926364424	2	Other	Other	Her2	Validation
MB-0050	Moderate	Positive	8	44.64	75.33333333	LIVING	Living	Normal	Normal	38.2057344398673	24.8204188931741	Normal	MixedNSTandLobular	MixedNST/SpecialType	-1.16999898003586	741.30211387933	944.535911127512	1685.83802500684	WT	WT	0	0	-1	2	NEUT	DEL	AMP	0.264	0.264	1.92470567982408	2	Other	Other	Normal	Discovery
MB-0053	High	Positive	7	70.02	161.0666667	LIVING	Living	LumB	LumB	55.4159054301869	49.0271804746403	LumB	NST	NST	-1.12440515493626	615.498168956634	1508.74130379672	2124.23947275335	WT	WT	0	1	0	0	AMP	NEUT	NEUT	0.327	0.327	1.97226948621693	2	Other	Other	LumB	Validation
MB-0054	Moderate	Positive	10	66.91	160.3	LIVING	Living	LumB	LumB	50.5448893095211	47.6614830128146	LumB	NST	NST	-1.01177943439086	1166.23075572234	1869.41309300826	3035.6438487306	WT	Mut	4	2	1	1	AMP	AMP	AMP	0.684	0.515	2.34665863302161	2	Other	Other	LumB	Validation
MB-0056	High	Positive	1	62.62	62.86666667	LIVING	Living	LumB	LumB	52.6519195341809	47.1174932739748	LumB	MixedNSTandLobular	MixedNST/SpecialType	-1.29267847954834	487.921389549189	697.038524998406	1184.95991454759	WT	WT	4	1	0	0	AMP	NEUT	NEUT	0.272	0.212	2.04840956040783	2	Other	Other	LumB	Validation
MB-0060	High	Positive	10	45.43	140.8666667	LIVING	Living	LumB	LumB	45.7840444719574	34.0787669725801	LumB	NST	NST	0.463033928024116	-301.338901941541	1635.60637882439	1334.26747688285	WT	WT	5	2	0	1	AMP	NEUT	AMP	0.859	0.786	4.112618561052	4	Other	Other	LumB	Discovery
MB-0062	High	Negative	10	52.14	153.9666667	LIVING	Living	Basal	Basal	58.0834167892024	55.6102346791906	Basal	NST	NST	-1.05963682724681	-55.949241379681	1461.65989146255	1405.71065008287	Mut	WT	3	2	-1	1	AMP	DEL	AMP	0.875	0.656	2.97801261689509	3	Other	Other	Basal	Validation
MB-0064	Moderate	Positive	3	69.13	108.9333333	LIVING	Living	LumB	LumB	50.8641767129452	43.1702577372367	LumB	NST	NST	-0.338404772630665	208.87021602569	466.951337341746	675.821553367436	WT	WT	0	0	0	1	NEUT	NEUT	AMP	0.071	0.07	2.00714476110087	2	Other	Other	LumB	Validation
MB-0066	High	Positive	7	61.49	157.4333333	LIVING	Living	LumB	LumB	42.6062064053438	23.0417966192446	LumB	NST	NST	-0.981519248336422	548.089735040019	1691.4893209357	2239.57905597572	WT	Mut	3	0	0	0	NEUT	NEUT	NEUT	0.243	0.241	1.80426819787201	2	Other	Other	LumB	Discovery
MB-0068	High	Positive	3	51.01	103.1333333	LIVING	Living	LumA	LumA	45.2765377533947	34.0660961774184	LumA	Tubular	Tubular	-0.887833079986371	946.485859081183	972.586438381334	1919.07229746252	WT	Mut	3	0	-1	0	NEUT	DEL	NEUT	0.099	0.098	1.91192663097803	2	Other	Other	LumA	Validation
MB-0079	High	Negative	10	50.42	28.5	DECEASED	Died of Disease	Her2	Her2	47.7302520871899	41.9262905733957	Her2	NST	NST	0.135803672468903	805.3252114603	1187.4833620036	1992.80857346391	Mut	Mut	5	2	0	0	AMP	NEUT	NEUT	0.905	0.596	3.30203802838801	3	Other	Other	Her2	Validation
MB-0081	Moderate	Positive	3	49.61	69.5	LIVING	Living	LumB	LumB	51.3457393488253	50.1752433967584	LumB	NST	NST	-1.10049757670765	1317.11971319763	2427.52698800518	3744.6467012028	WT	WT	6	0	0	2	NEUT	NEUT	AMP	0.143	0.107	2.03555276660965	2	Other	Other	LumB	Validation
MB-0083	Moderate	Positive	2	64.85	86.06666667	DECEASED	Died of Disease	LumB	LumB	50.3293415785289	42.6737947029813	LumB	Lobular Classical	Lobular	-1.26498407203412	845.771387212859	1089.55846813823	1935.32985535109	WT	Mut	2	0	0	1	NEUT	NEUT	AMP	0.973	0.465	3.45364346164953	3	Other	Other	LumB	Validation
MB-0093	High	Positive	3	43.55	153.2	LIVING	Living	LumB	LumB	45.4579656343238	39.8534282463046	LumB	MixedNSTandLobular	MixedNST/SpecialType	-1.30565100995572	1341.16510733318	2183.01729301807	3524.18240035125	WT	Mut	4	0	0	2	NEUT	NEUT	AMP	0.211	0.211	1.96297118994202	2	Other	Other	LumB	Validation
MB-0095	High	Positive	8	80.5	49.76666667	DECEASED	Died of Other Causes	LumB	LumB	48.4459508023342	26.3721680730846	LumB	NST	NST	0.878603819745222	-212.227657300305	413.210897453032	200.983240152728	WT	Mut	4	0	0	1	NEUT	NEUT	AMP	0.165	0.165	2.17133821275461	2	Other	Other	LumB	Validation
MB-0097	High	Positive	8	78.19	98.7	LIVING	Living	LumA	LumA	53.2755472424813	29.8306388247213	LumA	NST	NST	-1.02621981355382	196.866026574243	42.3007177575671	239.16674433181	WT	WT	3	0	0	2	NEUT	NEUT	AMP	0.944	0.531	3.34197505497679	3	Other	Other	LumA	Validation
MB-0100	Low	Negative	10	68.68	8.066666667	DECEASED	Died of Disease	Basal	Basal	38.2933269084507	30.3082014933493	Basal	NST	NST	-0.0332933511849459	662.73466659009	1380.74097563576	2043.47564222585	Mut	WT	1	0	0	0	NEUT	NEUT	NEUT	0.947	0.187	3.16028676780915	3	Other	Other	Basal	Validation
MB-0101	Moderate	Positive	8	46.89	148.0333333	LIVING	Living	Normal	Normal	37.9354702586617	23.1539128001073	Normal	Lobular Classical	Lobular	-1.08265072413654	880.387255445314	2006.17618718898	2886.56344263429	WT	Mut	3	0	-1	2	NEUT	DEL	AMP	0.235	0.234	1.96605322197295	2	Other	Other	Normal	Discovery
MB-0102	High	Positive	3	51.38	140.7666667	DECEASED	Died of Disease	LumB	LumB	37.6993922544288	23.419012375601	LumB	Lobular Classical	Lobular	-0.443674716003645	891.321305054902	1380.42015753671	2271.74146259162	Mut	WT	4	0	0	0	NEUT	NEUT	NEUT	0.003	0.003	2.00058919567294	2	Other	Other	LumB	Discovery
MB-0106	Moderate	Positive	8	49.87	85.33333333	LIVING	Living	LumA	LumA	39.4272520625783	22.5756617352255	LumA	NST	NST	-0.832137950824956	611.235712391151	473.094385610677	1084.33009800183	WT	Mut	4	1	0	1	AMP	NEUT	AMP	0.203	0.203	2.00756958173216	2	Other	Other	LumA	Discovery
MB-0107	Moderate	Positive	1	65.59	158.0333333	LIVING	Living	LumB	LumB	53.8459763710294	41.7283262133128	LumB	NST	NST	-0.0448542329149115	-64.2047411656505	-85.6003480790907	-149.805089244741	Mut	WT	8	1	0	1	AMP	NEUT	AMP	0.955	0.801	4.76076045669606	5	Other	Other	LumB	Validation
MB-0108	Low	Positive	4ER+	43.15	42.7	DECEASED	Died of Disease	LumB	LumB	53.15273652594	51.4230163254895	LumB	NST	NST	-1.27904670600964	981.778228238322	2442.5982800517	3424.37650829003	Mut	WT	2	0	-1	0	NEUT	DEL	NEUT	0.368	0.357	1.81006463937449	2	Other	Other	LumB	Validation
MB-0109	High	Positive	9	82.53	112.4	DECEASED	Died of Other Causes	Basal	Basal	52.0492002596399	34.1022913845388	Basal	NST	NST	0.368369210422114	-822.571071710079	1328.86657284283	506.295501132755	Mut	WT	9	2	1	0	AMP	AMP	NEUT	0.902	0.692	3.04121148848264	3	Other	Other	Basal	Validation
MB-0111	High	Positive	3	54.23	127.1	LIVING	Living	LumA	LumA	35.3869475929321	26.6207663830594	LumA	NST	NST	-1.69158224716079	1190.05943962853	696.270523049008	1886.32996267754	WT	Mut	5	0	0	1	NEUT	NEUT	AMP	0.306	0.292	2.32008485306204	2	Other	Other	LumA	Validation
MB-0112	High	Positive	3	83.89	39.16666667	DECEASED	Died of Disease	LumA	LumA	43.9147283757882	25.0713692061084	LumA	Lobular Classical	Lobular	-0.635682607948549	834.637812398815	1284.01958582389	2118.6573982227	WT	WT	9	0	-1	1	NEUT	DEL	AMP	0.999	0.313	3.58337646327106	4	Other	Other	LumA	Discovery
MB-0113	Low	Positive	5	36.96	43.16666667	LIVING	Living	Her2	Her2	43.5954124045172	23.171625564466	Her2	NST	NST	0.404049663093026	532.003340933879	687.714687529509	1219.71802846339	WT	WT	0	0	2	1	NEUT	AMP	AMP	0.122	0.106	1.99982174193118	2	Other	Other	Her2	Validation
MB-0114	Low	Positive	8	48.59	13.4	LIVING	Living	LumA	LumA	45.7240362027847	20.8280949811858	LumA	NST	NST	-0.296882725437165	69.1157884071497	205.704230377956	274.820018785106	WT	Mut	3	0	0	2	NEUT	NEUT	AMP	0.064	0.063	2.06987327572803	2	Other	Other	LumA	Validation
MB-0115	Moderate	Negative	10	39.84	66.73333333	DECEASED	Died of Disease	Basal	Basal	38.4603981216392	35.1839546672864	Basal	NST	NST	0.0694204047141758	419.038750612486	1198.31901890895	1617.35776952144	Mut	WT	5	1	-1	1	AMP	DEL	AMP	0.981	0.546	3.8291438059486	4	Other	Other	Basal	Discovery
MB-0116	Moderate	Positive	6	42.55	122.2666667	LIVING	Living	Normal	Normal	36.8026907078682	26.5602771029386	Normal	Lobular Classical	Lobular	-0.0193671813717419	989.484629358499	656.25272806454	1645.73735742304	WT	WT	3	0	0	0	NEUT	NEUT	NEUT	0.011	0.011	2.00827983740199	2	Other	Other	Normal	Validation
MB-0117	Moderate	Positive	1	60.07	2.4	LIVING	Living	LumA	LumA	36.3250015278635	20.1157039661347	LumA	MixedNSTandSpecialType	MixedNST/SpecialType	-0.757848708830037	920.892447724631	1417.45606134204	2338.34850906667	WT	WT	3	0	-1	1	NEUT	DEL	AMP	0.196	0.182	2.02747228947778	2	Other	Other	LumA	Discovery
MB-0119	High	Positive	7	82.73	95.86666667	DECEASED	Died of Disease	LumB	LumB	43.7352625443817	27.5717300294078	LumB	NST	NST	-1.18562408271943	316.296345138613	1213.37099280572	1529.66733794434	WT	WT	2	2	0	0	AMP	NEUT	NEUT	0.141	0.141	2.13417112774606	2	Other	Other	LumB	Discovery
MB-0120	Moderate	Positive	9	72.1	29.06666667	DECEASED	Died of Disease	LumB	LumB	39.9934865523824	27.1630725497289	LumB	NST	NST	-1.24462077769593	1089.31640169607	1560.01259480288	2649.32899649895	WT	WT	5	2	2	1	AMP	AMP	AMP	0.96	0.722	4.2918373353473	4	Other	Other	LumB	Discovery
MB-0121	Moderate	Positive	8	78.73	152.2	LIVING	Living	LumA	LumA	38.6027585506601	22.7502278821315	LumA	NST	NST	-0.877391086730746	799.502915589574	1068.60623372103	1868.10914931061	WT	WT	4	1	0	1	AMP	NEUT	AMP	0.355	0.355	2.36738821386526	2	Other	Other	LumA	Discovery
MB-0122	Moderate	Positive	8	58.95	138.9	LIVING	Living	LumA	LumA	42.8183794090726	22.6614251092875	LumA	NST	NST	-0.853841696928689	557.992728734307	263.659266745421	821.651995479728	WT	Mut	5	0	0	2	NEUT	NEUT	AMP	0.098	0.092	2.07218396676959	2	Other	Other	LumA	Discovery
MB-0123	Moderate	Positive	1	76.89	114.2333333	DECEASED	Died of Other Causes	LumB	LumB	40.7900652947128	29.3844037153761	LumB	NST	NST	0.452180376462468	651.851615353496	923.773104408969	1575.62471976247	WT	WT	8	2	-1	0	AMP	DEL	NEUT	0.96	0.558	3.28939392256602	3	Other	Other	LumB	Discovery
MB-0124	Low	Positive	8	43.46	118.2	LIVING	Living	LumA	LumA	35.3337132887998	24.4214623541004	LumA	MixedNSTandSpecialType	MixedNST/SpecialType	-0.24414556952876	1091.54135379781	1480.89325460958	2572.4346084074	WT	Mut	2	1	0	2	AMP	NEUT	AMP	0.297	0.293	2.19873164663809	2	Other	Other	LumA	Validation
MB-0125	Low	Positive	8	73.98	1.266666667	LIVING	Living	LumB	LumB	53.0447852770424	27.2007140664562	LumB	TubularMixed	MixedNST/SpecialType	-0.871894284751071	-77.0241791698089	111.693032316359	34.6688531465496	WT	Mut	3	0	0	2	NEUT	NEUT	AMP	0.065	0.065	2.09512761278571	2	Other	Other	LumB	Validation
MB-0126	Moderate	Positive	8	61.95	127.6333333	LIVING	Living	LumA	LumA	39.9378229486963	22.1749186618725	LumA	NST	NST	-0.925153900609187	800.847189212784	900.922607493413	1701.7697967062	WT	WT	0	0	0	2	NEUT	NEUT	AMP	0.985	0.344	3.85061862769053	4	Other	Other	LumA	Discovery
MB-0128	Low	Positive	3	57.4	137.8	LIVING	Living	Normal	Normal	29.5041853251859	25.5584491943736	Normal	NST	NST	-0.631189402625733	1326.45541196751	1845.83269952985	3172.28811149736	WT	Mut	4	0	-1	1	NEUT	DEL	AMP	0.261	0.138	2.05017159421578	2	Other	Other	Normal	Validation
MB-0129	Low	Negative	5	63.53	38.56666667	DECEASED	Died of Other Causes	Her2	Her2	40.2584251809281	29.8441940427955	Her2	NST	NST	0.659858408420534	1085.52941503964	1046.79726032901	2132.32667536865	WT	WT	0	1	2	0	AMP	AMP	NEUT	0.968	0.656	3.58358026610987	4	Other	Other	Her2	Validation
MB-0130	Low	Positive	5	56.75	153.5666667	LIVING	Living	LumA	LumA	37.9421342341733	23.5453488381908	LumA	NST	NST	-0.264208731098683	1083.09092048155	923.973464673855	2007.0643851554	WT	WT	0	1	2	1	AMP	AMP	AMP	0.986	0.459	3.81022179524201	4	Other	Other	LumA	Validation
MB-0131	Moderate	Positive	8	69.16	66.63333333	DECEASED	Died of Disease	LumA	LumA	40.8743162249496	24.6186937065266	LumA	NST	NST	0.194478711118405	719.138237737001	1098.53570031231	1817.67393804931	WT	Mut	5	0	0	2	NEUT	NEUT	AMP	0.176	0.176	2.05442701970279	2	Other	Other	LumA	Discovery
MB-0133	Moderate	Positive	8	58.89	151	LIVING	Living	LumA	LumA	41.4943268123205	25.9542624759185	LumA	TubularMixed	MixedNST/SpecialType	-0.752415833634415	808.326975009223	369.628440318031	1177.95541532725	WT	Mut	3	0	0	2	NEUT	NEUT	AMP	0.17	0.17	2.17235111841667	2	Other	Other	LumA	Discovery
MB-0134	High	Positive	8	73.11	12.93333333	DECEASED	Died of Disease	LumB	LumB	39.1130974549206	22.7933427526978	LumB	NST	NST	-1.18148438589791	444.803025217415	681.300600905636	1126.10362612305	WT	WT	2	0	-1	2	NEUT	DEL	AMP	0.18	0.176	2.19047069015305	2	Other	Other	LumB	Validation
MB-0135	Moderate	Positive	2	74.09	116.6333333	LIVING	Living	LumB	LumB	42.1276330210349	25.6515830716321	LumB	NST	NST	0.531768303600718	616.102615000437	1054.41562854362	1670.51824354405	WT	WT	0	1	0	0	AMP	NEUT	NEUT	0.28	0.273	1.86470656833781	2	Other	Other	LumB	Discovery
MB-0136	High	Positive	3	72.3	88.2	LIVING	Living	LumA	LumA	31.2829323253937	22.9486212828468	LumA	NST	NST	-0.786704170974532	1314.09680852276	1989.07428492054	3303.1710934433	WT	Mut	2	0	-1	1	NEUT	DEL	AMP	0.209	0.208	1.85433150447589	2	Other	Other	LumA	Discovery
MB-0138	Moderate	Positive	3	51.33	150.5666667	LIVING	Living	LumA	LumA	35.49521035376	20.8700966456297	LumA	NST	NST	-0.396663470611486	1056.25395727482	824.521922976473	1880.7758802513	WT	Mut	3	0	0	1	NEUT	NEUT	AMP	0.18	0.176	1.90362402541149	2	Other	Other	LumA	Discovery
MB-0139	Moderate	Positive	3	47.62	109.2	LIVING	Living	LumA	LumA	41.0096528044861	27.9173034967947	LumA	Lobular Classical	Lobular	-1.0811164696121	867.328940266083	818.576533893874	1685.90547415996	WT	Mut	1	0	0	0	NEUT	NEUT	NEUT	0.025	0.024	2.02703580710367	2	Other	Other	LumA	Discovery
MB-0140	High	Positive	8	74.07	147.9333333	LIVING	Living	LumB	LumB	44.413591243156	25.2588474100466	LumB	NST	NST	-0.0422851295497414	616.119011740586	815.223673233412	1431.342684974	WT	WT	1	0	0	1	NEUT	NEUT	AMP	0.168	0.168	1.97448854927919	2	Other	Other	LumB	Discovery
MB-0142	Moderate	Positive	1	57.99	12.4	LIVING	Living	LumA	LumA	54.9601054341108	32.1928326503617	LumA	MixedNSTandSpecialType	MixedNST/SpecialType	-0.734365157001026	-416.832639489376	-134.754739901155	-551.587379390532	WT	WT	2	0	-1	0	NEUT	DEL	NEUT	0.229	0.226	1.90262611341878	2	Other	Other	LumA	Discovery
MB-0143	High	Positive	9	85.39	54.33333333	DECEASED	Died of Other Causes	LumA	LumA	43.7035857961923	22.9906942703411	LumA	NST	NST	-0.980302889223431	578.158956026096	906.801120076246	1484.96007610234	WT	Mut	8	2	0	2	AMP	NEUT	AMP	0.411	0.326	2.0426403296386	2	Other	Other	LumA	Discovery
MB-0144	High	Positive	8	79.73	152.0666667	DECEASED	Died of Disease	LumB	LumB	38.7853244426334	19.8433080958428	LumB	NST	NST	-0.528092601136012	901.918553692277	1518.02854678269	2419.94710047497	WT	Mut	5	1	0	2	AMP	NEUT	AMP	0.17	0.17	2.16600879628601	2	Other	Other	LumB	Discovery
MB-0145	Moderate	Positive	3	62.4	147.6666667	LIVING	Living	LumA	LumA	37.9797086339765	25.6291314391827	LumA	Lobular Classical	Lobular	-1.39357852880012	975.758158686715	439.754486185194	1415.51264487191	WT	WT	2	0	0	1	NEUT	NEUT	AMP	0.207	0.207	1.93643628245852	2	Other	Other	LumA	Discovery
MB-0146	High	Positive	1	81	122.1666667	DECEASED	Died of Other Causes	LumB	LumB	49.0251818692186	22.9164706026918	LumB	NST	NST	-0.446650007028896	211.02937883722	781.79484896047	992.82422779769	WT	WT	0	1	1	2	AMP	AMP	AMP	0.335	0.323	2.07994513427664	2	Other	Other	LumB	Discovery
MB-0147	High	Positive	2	79.28	51.76666667	DECEASED	Died of Disease	LumA	LumA	52.9412327565969	38.7015743583694	LumA	Lobular Solid	Lobular	1.36269283682165	112.253889539434	1107.47903358551	1219.73292312495	WT	WT	2	0	0	1	NEUT	NEUT	AMP	0.189	0.189	1.96610875408161	2	Other	Other	LumA	Validation
MB-0148	High	Negative	5	53.16	1.766666667	LIVING	Living	Her2	Her2	39.8376567404037	26.5022357475197	Her2	NST	NST	-0.527046091993674	944.053641327664	1867.56305299287	2811.61669432054	Mut	WT	5	2	2	0	AMP	AMP	NEUT	0.433	0.396	2.47867067238277	2	Other	Other	Her2	Discovery
MB-0149	Low	Negative	10	77.13	51.7	DECEASED	Died of Other Causes	Basal	Basal	49.7293281675529	36.9202088691537	Basal	NST	NST	1.75438219671151	-276.024272605651	134.977973024306	-141.046299581345	Mut	WT	4	2	0	1	AMP	NEUT	AMP	0.968	0.735	3.88865534552078	4	Other	Other	Basal	Validation
MB-0150	High	Positive	4ER+	70.22	111.2	LIVING	Living	Basal	Basal	40.0368300946902	31.5558328359502	Basal	NST	NST	1.09982813392424	762.629294571098	2266.98413936069	3029.61343393179	Mut	Mut	13	1	0	0	AMP	NEUT	NEUT	0.228	0.227	2.01174115373509	2	Other	Other	Basal	Discovery
MB-0151	Moderate	Positive	2	67.7	49.23333333	DECEASED	Died of Disease	LumB	LumB	41.6639667441319	21.8178494337782	LumB	NST	NST	-0.740556402525532	353.554663724437	973.786865354642	1327.34152907908	WT	WT	2	2	0	1	AMP	NEUT	AMP	0.955	0.717	3.59798973766632	4	Other	Other	LumB	Discovery
MB-0152	High	Negative	4ER-	63.77	63.03333333	LIVING	Living	Her2	Her2	42.3944691158744	28.3342203793874	Her2	NST	NST	-0.753103372899254	723.398497624811	1328.96638001367	2052.36487763848	Mut	Mut	8	2	2	0	AMP	AMP	NEUT	0.96	0.69	3.61640751682623	4	Other	Other	Her2	Discovery
MB-0154	Moderate	Positive	4ER+	62.46	114.7666667	LIVING	Living	LumA	LumA	34.3146635170075	26.1672861202861	LumA	NST	NST	-0.72592239328385	1103.79861994057	850.962459541929	1954.7610794825	WT	WT	2	0	0	0	NEUT	NEUT	NEUT	0.139	0.139	2.14675026100091	2	Other	Other	LumA	Discovery
MB-0155	Moderate	Positive	4ER+	62.72	59.8	LIVING	Living	Normal	ClaudinLow	30.238667180156	33.6316638291663	NormalClaudinLow	NA	NA	-1.31614449116964	1663.66933495434	1952.4428575002	3616.11219245454	WT	WT	2	0	0	0	NEUT	NEUT	NEUT	0.001	0.001	1.99914091827895	2	CoreClaudinLow	CoreClaudinLow	NormalCoreClaudinLow	Discovery
MB-0157	Moderate	Negative	4ER-	71.5	114.7666667	LIVING	Living	Basal	ClaudinLow	29.3366976184968	32.0800825611373	BasalClaudinLow	NST	NST	1.7543517376857	1393.58152066467	2105.87391082072	3499.45543148539	Mut	WT	1	2	0	1	AMP	NEUT	AMP	0.646	0.552	1.76114085164042	2	Other	OtherClaudinLow	BasalOtherClaudinLow	Discovery
MB-0162	High	Positive	7	57.56	55.76666667	LIVING	Living	LumA	LumA	39.5695211822652	18.3607001216778	LumA	MixedNSTandLobular	MixedNST/SpecialType	-1.28319380466418	773.193047108861	1159.29003411662	1932.48308122549	WT	Mut	5	0	0	0	NEUT	NEUT	NEUT	0.081	0.081	1.94926031231258	2	Other	Other	LumA	Discovery
MB-0163	High	Negative	10	84.73	98.1	DECEASED	Died of Other Causes	Basal	Basal	41.7441528511741	35.2257869219543	Basal	NST	NST	0.452982209511947	379.665666386232	311.013385397138	690.67905178337	Mut	WT	15	1	-1	0	AMP	DEL	NEUT	0.954	0.752	3.26811957173638	3	Other	Other	Basal	Validation
MB-0164	High	Negative	10	37.87	10.83333333	LIVING	Living	Basal	Basal	37.9274760648598	35.0305968576917	Basal	NST	NST	0.0729178571573169	1046.11979220951	1809.38505660155	2855.50484881106	Mut	WT	5	0	-1	2	NEUT	DEL	AMP	0.843	0.696	3.26715720029321	3	Other	Other	Basal	Discovery
MB-0165	Moderate	Positive	5	53.75	47.63333333	DECEASED	Died of Disease	LumA	LumA	36.9538601629399	22.7022053690749	LumA	NST	NST	-1.45610791760823	1120.27763299455	1748.66564856305	2868.9432815576	Mut	Mut	2	2	2	2	AMP	AMP	AMP	0.331	0.33	2.229601390524	2	Other	Other	LumA	Discovery
MB-0166	Moderate	Positive	4ER+	44.98	104.4	LIVING	Living	LumA	LumA	37.4152783724143	25.6427832565262	LumA	NST	NST	-1.20071761730604	894.749329425115	597.810550686021	1492.55988011114	WT	WT	3	0	0	0	NEUT	NEUT	NEUT	0.119	0.119	2.0094648926009	2	Other	Other	LumA	Discovery
MB-0167	High	Positive	9	76.4	43.1	DECEASED	Died of Disease	LumB	LumB	43.8512662702144	23.664890495844	LumB	NST	NST	-0.279287997620458	363.159801649213	1025.16846727922	1388.32826892843	Mut	Mut	9	2	0	1	AMP	NEUT	AMP	0.316	0.316	2.37117605899731	2	Other	Other	LumB	Discovery
MB-0168	Low	Positive	4ER+	60.26	122.7666667	LIVING	Living	Normal	ClaudinLow	29.4109707780832	33.0467747314623	NormalClaudinLow	NST	NST	-1.14632137081788	1570.84482404354	1251.02535271704	2821.87017676058	WT	WT	1	0	-1	1	NEUT	DEL	AMP	0.345	0.338	1.78181712165974	2	CoreClaudinLow	CoreClaudinLow	NormalCoreClaudinLow	Validation
MB-0170	Low	Positive	3	83.35	93.36666667	DECEASED	Died of Other Causes	LumA	LumA	36.9368795373463	25.0537845491752	LumA	Invasive Cribriform	Tubular	-1.42715871354603	1454.36542639986	1916.25550720299	3370.62093360285	WT	Mut	3	0	0	1	NEUT	NEUT	AMP	0.116	0.116	2.00888569270752	2	Other	Other	LumA	Validation
MB-0171	Moderate	Positive	4ER+	64.57	5.433333333	LIVING	Living	Normal	Normal	33.1331333540245	24.9908277793027	Normal	MixedNSTandSpecialType	MixedNST/SpecialType	-1.05213968940489	1239.57822981489	1391.4026850158	2630.98091483069	WT	Mut	4	0	0	0	NEUT	NEUT	NEUT	0.177	0.054	1.99636486816677	2	Other	Other	Normal	Discovery
MB-0172	Low	Positive	3	48.11	138.1	LIVING	Living	LumA	LumA	43.1011647548582	22.89908331363	LumA	NA	NA	-1.22074972278652	723.908797504661	1520.87918085394	2244.7879783586	Mut	Mut	7	1	-1	1	AMP	DEL	AMP	0.35	0.317	2.01285124058731	2	Other	Other	LumA	Validation
MB-0173	High	Positive	7	83.99	3.766666667	LIVING	Living	LumB	LumB	53.7912994424543	33.1122253966009	LumB	NST	NST	0.0665545899895171	-169.161502082702	1186.67435041176	1017.51284832906	WT	WT	3	1	-1	0	AMP	DEL	NEUT	0.255	0.246	1.9667373775517	2	Other	Other	LumB	Discovery
MB-0174	Low	Negative	4ER-	59.18	78.76666667	LIVING	Living	Basal	ClaudinLow	31.179516405462	44.4278645363119	BasalClaudinLow	NST	NST	0.437184245198502	1558.46405072158	2043.16440035181	3601.62845107339	Mut	WT	4	1	0	1	AMP	NEUT	AMP	0.597	0.42	2.2903063151114	2	CoreClaudinLow	CoreClaudinLow	BasalCoreClaudinLow	Validation
MB-0175	NA	Positive	6	69.51	72.36666667	LIVING	Living	LumA	LumA	46.1794501894645	28.4642775455562	LumA	Tubular	Tubular	-0.867949775056578	446.098787163048	576.164853164986	1022.26364032803	WT	WT	3	1	-1	0	AMP	DEL	NEUT	0.931	0.625	3.56097758724094	4	Other	Other	LumA	Validation
MB-0176	Moderate	Positive	1	38.78	113.4333333	LIVING	Living	LumA	LumA	41.9889554228577	23.4525266009927	LumA	NST	NST	-1.63358679570799	588.724713600238	590.779868663062	1179.5045822633	WT	WT	1	1	0	0	AMP	NEUT	NEUT	0.393	0.37	1.77946589217886	2	Other	Other	LumA	Discovery
MB-0177	Low	Positive	6	85.94	45.6	DECEASED	Died of Other Causes	LumA	LumA	36.0000582538004	23.1802019239226	LumA	MixedNSTandLobular	MixedNST/SpecialType	-0.850011987352216	1237.4317844482	912.613564308424	2150.04534875663	WT	WT	4	1	0	0	AMP	NEUT	NEUT	0.104	0.104	2.0201281681068	2	Other	Other	LumA	Validation
MB-0178	High	Positive	1	74.63	104.4666667	DECEASED	Died of Disease	LumB	LumB	43.5722751956803	26.9917834116237	LumB	NST	NST	0.431608900082809	450.614906817539	970.444599965967	1421.05950678351	Mut	WT	5	2	0	2	AMP	NEUT	AMP	0.977	0.659	3.68555054532531	4	Other	Other	LumB	Validation
MB-0179	Low	Negative	4ER-	56.39	17.93333333	DECEASED	Died of Disease	Basal	ClaudinLow	31.5109924263244	41.4333865201155	BasalClaudinLow	NST	NST	-0.882545905878738	1879.62473982367	2733.03746109447	4612.66220091814	WT	WT	0	0	1	0	NEUT	AMP	NEUT	0.003	0.003	2.00243563828606	2	CoreClaudinLow	CoreClaudinLow	BasalCoreClaudinLow	Validation
MB-0180	Moderate	Positive	8	51.69	62.33333333	LIVING	Living	LumA	LumA	43.3777361898178	24.1617992207754	LumA	NST	NST	-1.62596990563201	680.777638442691	322.404099335869	1003.18173777856	WT	Mut	3	1	0	1	AMP	NEUT	AMP	0.785	0.702	2.8857004820187	3	Other	Other	LumA	Discovery
MB-0181	Moderate	Positive	7	68.45	85.96666667	LIVING	Living	LumA	LumA	35.358905774082	23.3382116520904	LumA	NST	NST	-0.989185665426402	1136.62587253922	1158.25262384326	2294.87849638249	WT	WT	3	2	0	0	AMP	NEUT	NEUT	0.138	0.138	2.10461416290899	2	Other	Other	LumA	Discovery
MB-0184	Moderate	Positive	4ER+	68.41	109.0333333	LIVING	Living	LumA	LumA	48.2814700686626	33.0321367992258	LumA	Mucinous	Mucinous	-0.154936553099339	-171.752791857607	425.762504138466	254.009712280859	WT	WT	1	0	0	0	NEUT	NEUT	NEUT	0.001	0.001	2.00010217907994	2	Other	Other	LumA	Discovery
MB-0188	High	Positive	3	82.65	31.3	DECEASED	Died of Disease	Her2	Her2	43.7290461603027	26.6926525062596	Her2	Lobular Pleomorphic	Lobular	-0.443645811099363	994.339541677701	1840.66858967178	2835.00813134948	WT	Mut	10	0	-1	1	NEUT	DEL	AMP	0.236	0.236	1.84913314378373	2	Other	Other	Her2	Validation
MB-0189	Moderate	Positive	6	57.79	9.066666667	DECEASED	Died of Disease	Normal	Normal	31.9553107216427	28.6132912685037	Normal	NST	NST	-0.634267315426887	1435.19878585207	1549.83719769224	2985.03598354431	WT	WT	2	2	0	0	AMP	NEUT	NEUT	0.313	0.313	1.80711310779893	2	CoreClaudinLow	CoreClaudinLow	NormalCoreClaudinLow	Discovery
MB-0191	High	Negative	10	81.02	15.3	DECEASED	Died of Other Causes	Basal	Basal	38.8899628740161	34.9433728189979	Basal	NST	NST	0.489096704032291	616.355914444402	1372.85115414954	1989.20706859394	Mut	WT	2	2	-1	0	AMP	DEL	NEUT	0.91	0.658	2.70951875874631	3	Other	Other	Basal	Validation
MB-0192	Moderate	Positive	4ER+	62.55	144.6333333	LIVING	Living	Normal	Normal	34.0927150898193	29.8604352922831	Normal	MixedNSTandLobular	MixedNST/SpecialType	-0.448906922208554	1078.5880686725	2784.75712377206	3863.34519244456	WT	WT	2	1	-1	0	AMP	DEL	NEUT	0.287	0.282	1.84419800528666	2	Other	Other	Normal	Discovery
MB-0193	High	Positive	3	51.54	19	LIVING	Living	LumB	LumB	37.8303142434219	22.8605735170669	LumB	NST	NST	-0.68621464687454	868.810766026218	254.877649290812	1123.68841531703	WT	Mut	2	0	0	1	NEUT	NEUT	AMP	0.075	0.075	1.99962460294542	2	Other	Other	LumB	Validation
MB-0194	High	Positive	3	56.45	91.6	LIVING	Living	LumA	LumA	38.9779381997401	25.98080524607	LumA	NST	NST	-1.40152724284562	1165.71826011498	811.98302155097	1977.70128166594	WT	Mut	5	1	0	2	AMP	NEUT	AMP	0.281	0.232	2.07674259756991	2	Other	Other	LumA	Discovery
MB-0195	High	Positive	6	75.18	146	LIVING	Living	LumB	LumB	48.5938796002349	26.9828865436903	LumB	NST	NST	-1.2164882688849	80.1737393915255	395.800440543936	475.974179935461	WT	WT	3	1	2	1	AMP	AMP	AMP	0.985	0.699	3.18654290410715	3	Other	Other	LumB	Discovery
MB-0197	High	Positive	9	50.48	70.73333333	LIVING	Living	LumB	LumB	32.9394415356888	25.670793572863	LumB	NST	NST	-0.197975223879313	1326.47344505017	2158.71219305978	3485.18563810995	WT	WT	4	2	0	1	AMP	NEUT	AMP	0.45	0.433	1.94090439592172	2	Other	Other	LumB	Discovery
MB-0198	High	Positive	8	43.37	144.7666667	LIVING	Living	LumB	LumB	34.7839583886022	27.6110108501564	LumB	NST	NST	-0.00364622363348255	1253.52609530857	509.854279549196	1763.38037485776	WT	Mut	3	0	0	2	NEUT	NEUT	AMP	0.385	0.36	2.4244507874453	2	Other	Other	LumB	Discovery
MB-0199	High	Positive	3	57.56	144.4	LIVING	Living	LumA	LumA	39.3624367863461	20.4494248667519	LumA	MixedNSTandLobular	MixedNST/SpecialType	-0.644766366307965	1019.95337016944	1354.77652726721	2374.72989743665	WT	WT	1	0	0	1	NEUT	NEUT	AMP	0.196	0.195	1.92232668428885	2	Other	Other	LumA	Discovery
MB-0200	Moderate	Negative	10	69.86	130.8666667	DECEASED	Died of Disease	Basal	Basal	52.6445853587885	42.3893982046484	Basal	Medullary-like/NSTandLymhocyteRichStroma	Medullary-like	1.05443288809263	-173.286424282504	702.300090422701	529.013666140197	Mut	WT	1	1	-1	1	AMP	DEL	AMP	0.917	0.645	3.1224455230014	3	Other	Other	Basal	Validation
MB-0201	Moderate	Negative	5	49.5	125.7	LIVING	Living	Basal	Basal	36.544481990043	29.1273730310079	Basal	NST	NST	0.0747938193958846	1138.39062987725	804.528728837724	1942.91935871498	Mut	WT	5	2	2	2	AMP	AMP	AMP	0.938	0.766	3.39804193784847	3	Other	Other	Basal	Discovery
MB-0202	High	Positive	4ER+	46	128.3666667	LIVING	Living	LumA	LumA	38.7890050722023	24.6894963496544	LumA	NST	NST	0.780100934165229	942.44764785869	905.780275781649	1848.22792364034	Mut	WT	4	0	-1	1	NEUT	DEL	AMP	0.19	0.19	1.90013660898732	2	Other	Other	LumA	Discovery
MB-0203	High	Positive	7	86.24	58.76666667	DECEASED	Died of Other Causes	LumA	LumA	39.0229586325988	26.5973685346836	LumA	NST	NST	-0.505079904227116	927.058920096459	1353.91607110958	2280.97499120604	WT	WT	2	0	0	1	NEUT	NEUT	AMP	0.632	0.501	2.40004775761345	2	Other	Other	LumA	Discovery
MB-0204	Moderate	Positive	3	79.38	24.3	DECEASED	Died of Disease	LumA	LumA	32.7242596903423	27.8302361582541	LumA	NST	NST	-1.45140091374827	1289.33525351105	833.539620484375	2122.87487399542	WT	WT	4	0	0	1	NEUT	NEUT	AMP	0.811	0.339	3.58749028188099	4	Other	Other	LumA	Discovery
MB-0205	Low	Positive	3	53.56	144.4666667	LIVING	Living	Normal	Normal	37.8587817320372	27.3097946791951	Normal	Lobular Classical	Lobular	-0.607468201908727	1194.72548801442	1257.0658629417	2451.79135095612	WT	WT	1	0	0	1	NEUT	NEUT	AMP	0.21	0.206	1.87644661143073	2	CoreClaudinLow	CoreClaudinLow	NormalCoreClaudinLow	Validation
MB-0206	High	Negative	10	55.02	141.1666667	LIVING	Living	Basal	ClaudinLow	32.4014540161752	35.038836598457	BasalClaudinLow	Medullary-like/NSTandLymhocyteRichStroma	Medullary-like	1.83577142679273	1479.30083589294	2470.85045561222	3950.15129150515	Mut	WT	7	2	-1	2	AMP	DEL	AMP	0.973	0.729	5.19804027188521	5	Other	OtherClaudinLow	BasalOtherClaudinLow	Discovery
MB-0207	High	Positive	8	48.13	173.6333333	LIVING	Living	LumA	LumA	35.4611349229907	22.3648068047071	LumA	TubularMixed	MixedNST/SpecialType	-1.14844997292457	1027.05692778429	867.624313036068	1894.68124082036	WT	Mut	6	0	0	2	NEUT	NEUT	AMP	0.131	0.13	2.07465181367867	2	Other	Other	LumA	Discovery
MB-0209	Moderate	Positive	4ER+	67.17	82.36666667	LIVING	Living	Normal	ClaudinLow	35.5482067081156	48.311240252787	NormalClaudinLow	NA	NA	-1.02247253680734	1672.14863579369	2103.9321021751	3776.08073796879	WT	WT	0	0	0	0	NEUT	NEUT	NEUT	0.001	0.001	2.00010662164864	2	CoreClaudinLow	CoreClaudinLow	NormalCoreClaudinLow	Discovery
MB-0211	Moderate	Positive	9	42.95	44.8	DECEASED	Died of Disease	Basal	ClaudinLow	30.9467155966907	36.6989212101062	BasalClaudinLow	NST	NST	0.157200138601431	1790.3116234188	1469.23003582691	3259.54165924571	Mut	Mut	3	2	0	1	AMP	NEUT	AMP	0.475	0.463	2.19925975699149	2	Other	OtherClaudinLow	BasalOtherClaudinLow	Validation
MB-0214	High	Positive	10	41.41	146.9	LIVING	Living	Basal	Basal	49.5014094453693	39.3707937106027	Basal	NST	NST	1.20868108837411	343.625781142336	1222.85081101019	1566.47659215252	Mut	WT	4	0	-1	1	NEUT	DEL	AMP	0.593	0.553	1.72525544769986	2	Other	Other	Basal	Discovery
MB-0215	High	Positive	3	75.63	122.2	LIVING	Living	LumB	LumB	37.7035281011912	25.0690804555098	LumB	MixedNSTandSpecialType	MixedNST/SpecialType	0.321367801946044	1173.46098466994	1420.76805846294	2594.22904313288	WT	Mut	13	0	-1	1	NEUT	DEL	AMP	0.157	0.117	2.01038172771496	2	Other	Other	LumB	Discovery
MB-0218	High	Positive	1	43.39	131.0666667	LIVING	Living	LumB	LumB	38.9864921630987	27.8582361633936	LumB	NST	NST	-0.495220065577717	876.550859331835	502.040280979639	1378.59114031147	WT	WT	2	1	0	0	AMP	NEUT	NEUT	0.825	0.577	2.91436282458518	3	Other	Other	LumB	Discovery
MB-0220	High	Positive	4ER+	37.24	39.83333333	DECEASED	Died of Disease	Normal	ClaudinLow	29.8077986248244	35.9140831271327	NormalClaudinLow	NST	NST	-0.388121313359538	1460.13743545304	2764.34036710472	4224.47780255777	WT	WT	1	0	0	0	NEUT	NEUT	NEUT	0.005	0.005	2.00441202603345	2	CoreClaudinLow	CoreClaudinLow	NormalCoreClaudinLow	Discovery
MB-0221	Moderate	Negative	4ER-	77.72	20.2	DECEASED	Died of Disease	Her2	Her2	46.192085434812	31.3192847718363	Her2	NST	NST	-0.479008930301073	423.677792120574	1268.72030722302	1692.39809934359	Mut	Mut	11	0	0	0	NEUT	NEUT	NEUT	0.309	0.306	1.86667462626891	2	Other	Other	Her2	Discovery
MB-0222	High	Positive	4ER+	50.31	212.7	LIVING	Living	Normal	Normal	33.5317792584616	26.7149527896331	Normal	Lobular Classical	Lobular	-0.838429283531693	1395.39741442629	2477.26915385832	3872.66656828461	WT	Mut	8	0	-1	0	NEUT	DEL	NEUT	0.109	0.104	1.94454230436038	2	Other	Other	Normal	Validation
MB-0223	High	Positive	4ER+	50.45	81.33333333	DECEASED	Died of Disease	LumA	LumA	42.768806285917	23.5711009288786	LumA	NST	NST	0.110050974436037	852.55831157236	1444.77576886889	2297.33408044125	WT	Mut	6	0	1	0	NEUT	AMP	NEUT	0.125	0.122	2.01062662431418	2	Other	Other	LumA	Discovery
MB-0224	Moderate	Positive	4ER+	44.01	176.7666667	LIVING	Living	LumA	LumA	34.0861613034953	24.167169884582	LumA	NST	NST	-0.955251114631918	1245.03985556874	1053.59756925369	2298.63742482243	WT	Mut	8	1	0	2	AMP	NEUT	AMP	0.121	0.121	2.05135998134121	2	Other	Other	LumA	Discovery
MB-0225	Moderate	Positive	1	59.15	212.2	LIVING	Living	LumB	LumB	54.6396889618268	35.3330003268857	LumB	NST	NST	-0.400648293808568	-183.704411412453	212.876535252613	29.1721238401606	WT	WT	0	2	2	0	AMP	AMP	NEUT	0.949	0.666	3.66616039894267	4	Other	Other	LumB	Discovery
MB-0226	Low	Positive	8	58.21	57.63333333	LIVING	Living	LumA	LumA	39.0232825427294	20.8564331077663	LumA	NST	NST	-1.49029890430778	957.26465518537	863.995851695329	1821.2605068807	WT	WT	4	0	0	2	NEUT	NEUT	AMP	0.97	0.642	3.6681145738466	4	Other	Other	LumA	Validation
MB-0227	NA	Positive	8	52.95	111.8666667	LIVING	Living	LumA	LumA	34.7504742614345	23.9419921534478	LumA	NST	NST	-0.829532812913254	1078.09071193733	1287.02388287023	2365.11459480756	WT	WT	4	0	1	2	NEUT	AMP	AMP	0.952	0.545	3.66072824807303	4	Other	Other	LumA	Validation
MB-0228	Low	Positive	4ER+	63.35	10.83333333	DECEASED	Died of Disease	Normal	Normal	38.916198115014	27.5831234773905	Normal	Lobular Classical	Lobular	-0.843939665782316	764.749472530202	586.503143245971	1351.25261577617	WT	Mut	1	0	0	0	NEUT	NEUT	NEUT	0.001	0.001	2.00075523667785	2	Other	Other	Normal	Validation
MB-0229	High	Positive	7	45.5	71.5	LIVING	Living	LumA	LumA	36.5657236993027	19.8445912994807	LumA	MixedNSTandLobular	MixedNST/SpecialType	-0.941843599951135	955.971897347934	852.44910792608	1808.42100527401	WT	Mut	6	0	0	0	NEUT	NEUT	NEUT	0.136	0.136	1.9482485172927	2	Other	Other	LumA	Discovery
MB-0230	NA	NA	5	41.98	200.3333333	LIVING	Living	Her2	Her2	48.0105204279988	26.9778773781611	Her2	NA	NA	-0.607988639451706	270.699671600403	721.552831650154	992.252503250557	Mut	WT	2	0	2	0	NEUT	AMP	NEUT	0.89	0.438	3.48657511273018	3	Other	Other	Her2	Validation
MB-0231	Low	NA	3	71.57	19.6	LIVING	Living	LumA	LumA	42.1104100794825	24.9957694357739	LumA	Mucinous	Mucinous	-1.46062000067838	1004.66685231387	1129.16560712058	2133.83245943444	WT	WT	1	0	1	1	NEUT	AMP	AMP	0.989	0.08	4.06123359026189	4	Other	Other	LumA	Validation
MB-0232	High	Positive	8	44.73	207.6333333	LIVING	Living	LumA	LumA	40.8465500418044	23.6711703289655	LumA	NST	NST	0.00994288619625455	669.644487892319	768.100515202063	1437.74500309438	WT	Mut	4	0	0	2	NEUT	NEUT	AMP	0.074	0.074	2.06628423554499	2	Other	Other	LumA	Discovery
MB-0233	Moderate	NA	2	77.77	72.43333333	DECEASED	Died of Other Causes	LumA	LumA	36.19979842655	26.6373237270611	LumA	NST	NST	-1.35385091246421	1277.48868109134	2227.9886097325	3505.47729082384	Mut	WT	12	2	0	2	AMP	NEUT	AMP	0.935	0.546	3.33079699682357	3	Other	Other	LumA	Validation
MB-0234	High	Positive	8	56.27	94.23333333	DECEASED	Died of Other Causes	LumB	LumB	41.3969734384862	19.8293325332627	LumB	MixedNSTandLobular	MixedNST/SpecialType	0.314780460307626	634.38166904574	1333.45077522408	1967.83244426982	WT	WT	8	0	0	2	NEUT	NEUT	AMP	0.22	0.193	2.0139624380817	2	Other	Other	LumB	Validation
MB-0235	Low	Positive	8	52.55	142.5666667	DECEASED	Died of Disease	LumA	LumA	43.2347379202612	22.974659131743	LumA	NST	NST	-1.55911220057535	819.285257450169	1335.91701175907	2155.20226920924	WT	Mut	3	0	0	1	NEUT	NEUT	AMP	0.266	0.248	2.3276960838757	2	Other	Other	LumA	Validation
MB-0236	Moderate	Positive	5	43.63	205.0333333	LIVING	Living	LumA	LumA	35.7590071958705	22.8760113170464	LumA	NST	NST	-0.543917535750484	1146.47484443296	1318.93853226816	2465.41337670112	Mut	WT	2	2	2	0	AMP	AMP	NEUT	0.958	0.492	4.05834036740043	4	Other	Other	LumA	Discovery
MB-0238	High	Negative	10	52.19	193.1666667	LIVING	Living	Basal	Basal	40.4338396449675	29.6281931692378	Basal	NST	NST	2.27525702734433	710.005928829946	2074.09818348069	2784.10411231064	Mut	WT	1	1	0	2	AMP	NEUT	AMP	0.812	0.52	2.31904751327218	2	Other	Other	Basal	Discovery
MB-0239	High	Positive	3	77.85	85.56666667	DECEASED	Died of Disease	LumA	LumA	33.6405536653197	27.5192758378246	LumA	MixedNSTandLobular	MixedNST/SpecialType	-1.09741319279032	1457.59646959067	1520.67392025652	2978.27038984719	WT	WT	4	1	0	1	AMP	NEUT	AMP	0.429	0.42	1.873186321331	2	Other	Other	LumA	Discovery
MB-0241	Moderate	Positive	4ER+	55.09	73.13333333	DECEASED	Died of Disease	Basal	ClaudinLow	31.7953153850019	32.0193194344466	BasalClaudinLow	NST	NST	1.52131473018805	1088.44823550142	1389.90397659313	2478.35221209455	Mut	WT	7	2	2	2	AMP	AMP	AMP	0.948	0.612	3.98715153601812	4	Other	OtherClaudinLow	BasalOtherClaudinLow	Validation
MB-0242	Moderate	NA	8	51.25	199.1	LIVING	Living	LumB	LumB	34.6856476674121	24.0043888549074	LumB	NST	NST	-0.324563020006019	1245.70350783733	1289.88416896099	2535.58767679831	WT	Mut	7	1	0	2	AMP	NEUT	AMP	0.229	0.214	2.17081398964882	2	Other	Other	LumB	Validation
MB-0243	High	Positive	8	53.72	149.7666667	LIVING	Living	LumB	LumB	32.7945575764948	23.9097279792736	LumB	NST	NST	0.916449380281342	1162.61416219393	835.752997761985	1998.36715995591	WT	WT	4	0	0	2	NEUT	NEUT	AMP	0.065	0.065	2.06980163930785	2	Other	Other	LumB	Discovery
MB-0244	Low	Positive	4ER+	67.83	149.7333333	LIVING	Living	Normal	Normal	43.6640533377063	29.5936296582132	Normal	NST	NST	-0.803488607340245	504.105951841808	1592.94223130239	2097.0481831442	WT	WT	1	0	0	0	NEUT	NEUT	NEUT	0.035	0.035	1.97936537906217	2	Other	Other	Normal	Validation
MB-0245	High	Positive	3	54.76	164.7	LIVING	Living	LumA	LumA	38.3287885488726	24.5875722014333	LumA	Lobular Classical	Lobular	-1.12257655096584	943.452588280049	1738.41868065686	2681.8712689369	WT	Mut	14	0	0	1	NEUT	NEUT	AMP	0.091	0.091	1.9887958417557	2	Other	Other	LumA	Validation
MB-0247	Moderate	Positive	4ER+	66.75	185.6	LIVING	Living	LumA	LumA	29.5742582534032	29.2498267033058	LumA	NST	NST	-1.07805443460618	1416.59785582906	1171.70297037523	2588.30082620429	WT	Mut	5	1	0	1	AMP	NEUT	AMP	0.982	0.209	3.99694573402341	4	Other	Other	LumA	Discovery
MB-0248	High	Positive	8	45.76	71	LIVING	Living	LumA	LumA	53.7309043701498	27.2684429311409	LumA	NST	NST	-1.24050577121185	-58.7378966057913	437.027555337161	378.28965873137	WT	WT	0	0	0	2	NEUT	NEUT	AMP	0.194	0.194	2.30449143694885	2	Other	Other	LumA	Discovery
MB-0249	High	Negative	10	53.45	188.3333333	LIVING	Living	Her2	Her2	41.5837822539385	29.3505025432777	Her2	NST/apocrine	SpecialType	-1.26640242597031	602.389585383213	1296.70181670595	1899.09140208917	Mut	Mut	2	2	1	1	AMP	AMP	AMP	0.96	0.682	3.53571936293565	4	Other	Other	Her2	Discovery
MB-0253	NA	Positive	4ER+	69.19	152.3	LIVING	Living	Normal	Normal	41.7412952284944	23.8894367727674	Normal	NST	NST	-0.687006771786362	415.907118690485	436.537675296401	852.444793986886	WT	WT	1	0	0	0	NEUT	NEUT	NEUT	0.021	0.021	1.98725038317155	2	Other	Other	Normal	Validation
MB-0256	High	Positive	3	53.1	200.7	LIVING	Living	LumA	LumA	35.9264049033046	25.2227600991294	LumA	NST	NST	-1.46665843303335	1209.82695732622	990.04170341925	2199.86866074547	WT	Mut	4	0	-1	2	NEUT	DEL	AMP	0.4	0.392	2.09045680712588	2	Other	Other	LumA	Validation
MB-0257	Moderate	Positive	8	57.61	91.73333333	DECEASED	Died of Disease	LumA	LumA	38.462768185329	23.0512107825437	LumA	NST	NST	-1.05806637427602	784.716951027198	336.778650615311	1121.49560164251	WT	Mut	1	-1	1	2	DEL	AMP	AMP	0.842	0.528	2.95749850063306	3	Other	Other	LumA	Discovery
MB-0258	High	Positive	7	62.7	86.13333333	LIVING	Living	LumA	LumA	42.1278003111721	21.8993646449962	LumA	NST	NST	-0.579884081413857	759.721301262544	1335.35555825746	2095.07685952	WT	WT	7	2	2	0	AMP	AMP	NEUT	0.178	0.177	2.09478386903307	2	Other	Other	LumA	Discovery
MB-0259	High	Negative	9	38.99	11.86666667	DECEASED	Died of Disease	Basal	Basal	55.9483409360977	37.9955365625438	Basal	NST	NST	1.17609002149188	-555.479857407194	685.131218239738	129.651360832544	Mut	WT	2	2	2	1	AMP	AMP	AMP	0.919	0.695	3.86180945822875	4	Other	Other	Basal	Validation
MB-0260	High	Positive	3	78.26	169.8333333	DECEASED	Died of Other Causes	LumA	LumA	38.9646760367541	26.2692555874112	LumA	NST	NST	-0.944110644725136	939.631100410175	1667.04804769554	2606.67914810571	WT	WT	1	0	0	1	NEUT	NEUT	AMP	0.149	0.148	1.94534974122037	2	Other	Other	LumA	Validation
MB-0261	High	Positive	8	63.93	90.23333333	DECEASED	Died of Disease	LumB	LumB	41.31926970679	22.9186521406136	LumB	NST	NST	-0.78914717391433	719.942445213481	936.967316611322	1656.9097618248	WT	Mut	4	0	0	2	NEUT	NEUT	AMP	0.119	0.096	2.03521624203114	2	Other	Other	LumB	Discovery
MB-0262	High	Positive	7	55.44	182.2666667	DECEASED	Died of Other Causes	Her2	Her2	34.0200875171377	25.5645765129205	Her2	NST	NST	0.348502394985103	1256.26847254948	1812.27835420874	3068.54682675822	Mut	WT	4	2	-1	0	AMP	DEL	NEUT	0.598	0.56	1.62441913414336	2	Other	Other	Her2	Validation
MB-0263	Moderate	Positive	7	76.49	176.0333333	DECEASED	Died of Other Causes	LumA	LumA	38.374528026726	21.7796871863145	LumA	MixedNSTandLobular	MixedNST/SpecialType	-1.08535753261982	962.991646051422	1047.23667998562	2010.22832603704	WT	WT	1	0	0	1	NEUT	NEUT	AMP	0.272	0.253	2.07907383549168	2	Other	Other	LumA	Validation
MB-0264	High	NA	9	83.93	43.1	DECEASED	Died of Disease	Her2	Her2	37.5433962026724	27.4909395951611	Her2	NST	NST	-1.19156905412781	972.489305985415	909.554935589124	1882.04424157454	WT	WT	4	2	1	1	AMP	AMP	AMP	0.425	0.361	1.92140596192719	2	Other	Other	Her2	Validation
MB-0265	Moderate	Positive	4ER+	46.44	189.1333333	LIVING	Living	Basal	ClaudinLow	31.4016271798253	35.314515293278	BasalClaudinLow	NST	NST	-0.744649698136801	1232.50133748718	1928.4347401471	3160.93607763428	Mut	WT	2	0	0	0	NEUT	NEUT	NEUT	0.935	0.487	3.40322697083454	3	CoreClaudinLow	CoreClaudinLow	BasalCoreClaudinLow	Validation
MB-0266	Moderate	NA	8	84.88	90.66666667	DECEASED	Died of Other Causes	LumA	LumA	36.6411273567435	30.7456328024335	LumA	MixedNSTandLobular	MixedNST/SpecialType	-1.12051997990404	1375.74827343785	1239.40256202551	2615.15083546336	WT	WT	9	1	1	2	AMP	AMP	AMP	0.979	0.623	3.8027499500211	4	Other	Other	LumA	Validation
MB-0268	High	Positive	9	66.54	28.5	DECEASED	Died of Disease	LumB	LumB	39.6112513201636	22.7571418072847	LumB	NST	NST	-0.978050940793727	865.523166264128	438.489749866714	1304.01291613084	Mut	Mut	9	2	1	2	AMP	AMP	AMP	0.982	0.658	3.99333559163908	4	Other	Other	LumB	Validation
MB-0269	Low	Negative	4ER-	45.39	22.23333333	LIVING	Living	Basal	ClaudinLow	35.7546048207289	58.1648507253231	BasalClaudinLow	NST	NST	-0.273103182237174	1815.98805235862	2175.58589411707	3991.57394647569	WT	WT	1	0	0	0	NEUT	NEUT	NEUT	0.001	0.001	2.00046535907061	2	CoreClaudinLow	CoreClaudinLow	BasalCoreClaudinLow	Validation
MB-0270	High	Positive	10	29.98	337.0333333	LIVING	Living	LumB	LumB	50.6470432523647	27.7552780677789	LumB	NST	NST	1.15764658527666	153.023458002299	1027.75827765092	1180.78173565322	WT	WT	4	0	0	1	NEUT	NEUT	AMP	0.421	0.421	1.79624158688554	2	Other	Other	LumB	Discovery
MB-0272	Moderate	Positive	8	55.36	122	DECEASED	Died of Disease	LumB	LumB	38.1701329381292	22.4335436698556	LumB	NST	NST	-0.499853929142217	722.596713295397	1706.06071468638	2428.65742798177	WT	Mut	6	0	0	2	NEUT	NEUT	AMP	0.976	0.379	3.7887875119394	4	Other	Other	LumB	Discovery
MB-0273	Moderate	Positive	8	68.66	186.5333333	LIVING	Living	LumA	LumA	43.3605177786648	25.6629077804028	LumA	NST	NST	-0.878130711017516	676.958510671099	599.752197443833	1276.71070811493	WT	Mut	6	1	0	2	AMP	NEUT	AMP	0.167	0.166	2.22743119571736	2	Other	Other	LumA	Discovery
MB-0275	NA	Positive	4ER+	61.94	186.1	LIVING	Living	Normal	ClaudinLow	32.6983441032941	34.2448983547613	NormalClaudinLow	NA	NA	-1.31632571461721	1530.40353967145	1200.92502417639	2731.32856384784	WT	WT	0	0	1	0	NEUT	AMP	NEUT	0.516	0.471	1.85269663919678	2	CoreClaudinLow	CoreClaudinLow	NormalCoreClaudinLow	Validation
MB-0278	Moderate	Positive	10	34.3	5.833333333	DECEASED	Died of Disease	Basal	Basal	46.4180023851532	37.2222003816569	Basal	NST	NST	1.6596823782066	-257.973843252965	-30.7771219299898	-288.750965182954	Mut	WT	4	1	-1	1	AMP	DEL	AMP	0.853	0.476	3.23809058397566	3	Other	Other	Basal	Validation
MB-0279	NA	Positive	4ER+	69.52	192.2666667	DECEASED	Died of Other Causes	Normal	ClaudinLow	27.3535350130487	31.4524257974617	NormalClaudinLow	Lobular Solid	Lobular	-1.31429026907172	1542.38998171952	2051.34904502528	3593.7390267448	WT	WT	1	0	0	0	NEUT	NEUT	NEUT	0.002	0.002	2.00067193851485	2	CoreClaudinLow	CoreClaudinLow	NormalCoreClaudinLow	Validation
MB-0280	NA	Positive	7	47.64	172.9	DECEASED	Died of Disease	Normal	Normal	47.5351169910923	28.1003703708508	Normal	NST	NST	-0.600487579721195	-30.6079049669126	746.350792157503	715.74288719059	WT	WT	0	0	0	0	NEUT	NEUT	NEUT	0.199	0.196	1.88033941224816	2	Other	Other	Normal	Validation
MB-0282	Low	Positive	4ER+	51.81	194.2333333	LIVING	Living	Normal	Normal	34.1049618335969	30.3580457175935	Normal	MixedNSTandSpecialType	MixedNST/SpecialType	-0.61161405082713	1326.76600610904	1530.58668029051	2857.35268639955	WT	Mut	1	0	0	0	NEUT	NEUT	NEUT	0.001	0.001	2.00050423154668	2	Other	Other	Normal	Validation
MB-0284	Moderate	NA	10	51.42	0	LIVING	Living	Basal	ClaudinLow	28.7166834528922	35.5780650807067	BasalClaudinLow	NA	NA	1.12747030422384	1395.07015474933	1653.53474223619	3048.60489698553	Mut	WT	2	2	0	0	AMP	NEUT	NEUT	0.529	0.394	1.94483495857305	2	CoreClaudinLow	CoreClaudinLow	BasalCoreClaudinLow	Validation
MB-0285	High	Positive	4ER+	48.07	3.366666667	LIVING	Living	Normal	ClaudinLow	38.0506543178859	46.9008658288522	NormalClaudinLow	NST	NST	-1.81105220475454	1581.79734225008	1519.91061027803	3101.70795252811	WT	Mut	4	0	0	0	NEUT	NEUT	NEUT	0.001	0.001	2.00045869521757	2	CoreClaudinLow	CoreClaudinLow	NormalCoreClaudinLow	Discovery
MB-0286	Moderate	Positive	4ER+	62.92	192.6	LIVING	Living	LumA	ClaudinLow	29.5908687234588	37.2759544778841	LumAClaudinLow	NST	NST	-1.35349541082401	1874.88885642727	1925.66592897369	3800.55478540096	WT	Mut	1	0	0	0	NEUT	NEUT	NEUT	0.001	0.001	2.00049145916169	2	CoreClaudinLow	CoreClaudinLow	LumACoreClaudinLow	Discovery
MB-0287	High	Positive	7	77.54	94.73333333	DECEASED	Died of Other Causes	LumB	LumB	43.8924434255422	27.6288688483827	LumB	NST	NST	-0.605547126244217	480.833123130067	457.181664518973	938.01478764904	WT	WT	3	2	0	0	AMP	NEUT	NEUT	0.994	0.531	3.8106716053222	4	Other	Other	LumB	Discovery
MB-0288	Low	Positive	1	55.22	63.8	DECEASED	Died of Disease	Normal	Normal	37.2447804626921	22.8059239627116	Normal	NST	NST	0.241506334785611	1098.62240746837	1307.60061752438	2406.22302499276	WT	WT	2	0	2	1	NEUT	AMP	AMP	0.139	0.137	1.96348930451587	2	Other	Other	Normal	Validation
MB-0289	NA	Positive	4ER+	75.91	71.6	DECEASED	Died of Other Causes	Basal	ClaudinLow	35.5635811131445	52.0575423320732	BasalClaudinLow	NST	NST	-0.120745592740831	1689.35376206057	2293.57681669753	3982.9305787581	WT	WT	0	0	0	0	NEUT	NEUT	NEUT	0	0	1.99996834669806	2	CoreClaudinLow	CoreClaudinLow	BasalCoreClaudinLow	Validation
MB-0290	Moderate	Positive	8	49.92	199.5333333	LIVING	Living	LumA	LumA	39.2702189340537	23.8321054400838	LumA	NST	NST	-1.41569426930048	983.611142593578	1198.57635374844	2182.18749634202	WT	Mut	3	1	-1	2	AMP	DEL	AMP	0.184	0.183	2.10685155156712	2	Other	Other	LumA	Validation
MB-0291	Moderate	Positive	5	51.19	39.2	DECEASED	Died of Disease	LumB	LumB	35.0116428307235	25.8230153105098	LumB	NST	NST	-0.195866272190537	983.835030832821	1113.20354788091	2097.03857871373	WT	WT	1	1	2	2	AMP	AMP	AMP	0.941	0.733	3.564515537884	4	Other	Other	LumB	Discovery
MB-0292	High	Negative	9	80.34	49.43333333	DECEASED	Died of Other Causes	Her2	Her2	41.6336770828046	26.5772620779412	Her2	NST	NST	0.748652661717056	761.711379370103	840.079559364234	1601.79093873434	Mut	Mut	6	2	-1	2	AMP	DEL	AMP	0.823	0.732	2.96976776472156	3	Other	Other	Her2	Discovery
MB-0293	NA	Positive	4ER+	51.62	64.36666667	LIVING	Living	Normal	ClaudinLow	31.2498900888279	35.6881328186151	NormalClaudinLow	NST	NST	-0.779657944956555	1643.94958366184	2286.65820269675	3930.60778635859	WT	WT	0	0	0	0	NEUT	NEUT	NEUT	0.002	0.002	2.00026599880051	2	CoreClaudinLow	CoreClaudinLow	NormalCoreClaudinLow	Validation
MB-0294	Moderate	Positive	4ER+	46.17	72.9	LIVING	Living	Normal	Normal	35.0472581677871	31.6065279680796	Normal	NST	NST	-0.858876839938964	1452.17386098124	1809.22215765012	3261.39601863136	WT	Mut	2	0	1	0	NEUT	AMP	NEUT	0.008	0.008	2.00723139119039	2	Other	Other	Normal	Discovery
MB-0295	Moderate	Positive	4ER+	47.13	164.5	LIVING	Living	LumA	LumA	37.8389190133529	21.7238642268854	LumA	MixedTubularandCribriform	Tubular	-0.913252344319328	966.228428975892	1573.46686962319	2539.69529859908	WT	Mut	6	0	0	0	NEUT	NEUT	NEUT	0.074	0.073	1.94926308891801	2	Other	Other	LumA	Discovery
MB-0301	Moderate	Positive	7	82.46	122.7	DECEASED	Died of Other Causes	LumA	LumA	33.4549803579482	24.687407807069	LumA	NST	NST	-0.457656166885307	1030.11467098644	973.595926939589	2003.71059792603	WT	Mut	3	1	1	0	AMP	AMP	NEUT	0.989	0.448	3.67749950021102	4	Other	Other	LumA	Discovery
MB-0302	Moderate	Positive	3	81.53	84.2	DECEASED	Died of Disease	LumA	LumA	33.4775899543995	25.8401430541344	LumA	Lobular Classical	Lobular	-0.819911018267495	1438.33837177223	1431.64904480207	2869.9874165743	Mut	WT	8	0	0	2	NEUT	NEUT	AMP	0.253	0.248	1.90787389768764	2	Other	Other	LumA	Discovery
MB-0303	Low	Negative	10	47.71	60.13333333	LIVING	Living	Basal	Basal	37.8810551990722	31.904828475231	Basal	NST	NST	0.475672377912644	1001.72050379106	2105.63684522171	3107.35734901278	WT	Mut	3	1	0	0	AMP	NEUT	NEUT	0.452	0.398	1.81414847064573	2	Other	Other	Basal	Validation
MB-0304	High	Positive	6	84.85	111.5333333	DECEASED	Died of Disease	LumB	LumB	54.4969710886262	32.8371344007009	LumB	NST	NST	0.946598796397307	-522.596878336242	-325.02875030788	-847.625628644122	Mut	WT	1	0	-1	0	NEUT	DEL	NEUT	0.419	0.392	1.70761234145583	2	Other	Other	LumB	Validation
MB-0305	Low	Positive	8	60.62	63.5	DECEASED	Died of Disease	Normal	Normal	33.7037382296653	22.6138409297863	Normal	NST	NST	-0.665730736901444	1081.30496999294	1945.19733940907	3026.50230940201	WT	Mut	5	1	1	2	AMP	AMP	AMP	0.362	0.24	2.16840334081166	2	Other	Other	Normal	Validation
MB-0306	High	Positive	3	82.53	42.96666667	DECEASED	Died of Disease	LumA	LumA	41.1480077711061	22.689822643835	LumA	NST	NST	-0.0262372063009699	972.074127009629	1811.42441438139	2783.49854139101	Mut	Mut	21	0	-1	2	NEUT	DEL	AMP	0.95	0.706	3.49086330216131	3	Other	Other	LumA	Discovery
MB-0307	Moderate	Positive	5	41.63	177.3333333	LIVING	Living	LumA	LumA	35.6166495898506	27.7525329927694	LumA	NST	NST	-0.713241385050532	1294.46627443364	2386.25230997352	3680.71858440716	WT	WT	0	1	2	2	AMP	AMP	AMP	0.227	0.201	2.05589251205047	2	Other	Other	LumA	Discovery
MB-0308	Low	Positive	3	51.21	183.2666667	LIVING	Living	LumA	LumA	39.0768234750712	27.1099671177629	LumA	Other/Rare/New	SpecialType	-1.03209491680961	1161.77543692188	781.180591602025	1942.95602852391	WT	Mut	2	0	0	1	NEUT	NEUT	AMP	0.064	0.063	2.01744319065284	2	Other	Other	LumA	Validation
MB-0309	Low	Positive	8	89.43	42.33333333	DECEASED	Died of Other Causes	LumA	LumA	41.7888305008869	20.0427989528965	LumA	NST	NST	-0.576993921712104	784.35407715753	937.121870357995	1721.47594751553	WT	Mut	3	0	0	2	NEUT	NEUT	AMP	0.071	0.071	2.07463515404607	2	Other	Other	LumA	Validation
MB-0310	Moderate	Positive	3	67.38	185.1666667	LIVING	Living	LumA	LumA	33.0763768652311	23.0847015326943	LumA	NST	NST	-0.271953427914254	1260.24341607347	2022.04961296639	3282.29302903986	WT	Mut	5	0	0	2	NEUT	NEUT	AMP	0.114	0.114	2.0529248761634	2	Other	Other	LumA	Discovery
MB-0311	High	Positive	8	77.94	151.1666667	DECEASED	Died of Other Causes	LumB	LumB	40.1707008527056	25.2298838557838	LumB	NST	NST	1.28832378439387	697.243124101674	9.2583192515186	706.501443353192	WT	Mut	7	1	1	1	AMP	AMP	AMP	0.911	0.495	3.16896032786157	3	Other	Other	LumB	Discovery
MB-0312	Moderate	Positive	2	70.49	169.6	DECEASED	Died of Disease	LumB	LumB	35.9487018933684	23.3731735807852	LumB	Lobular Solid	Lobular	0.554129917247984	828.820048824193	926.879294328858	1755.69934315305	WT	WT	0	0	1	1	NEUT	AMP	AMP	0.949	0.813	3.50219018636576	4	Other	Other	LumB	Discovery
MB-0313	High	Positive	10	55.52	184.7666667	LIVING	Living	LumB	LumB	41.7261803013249	25.7889268765682	LumB	NST	NST	-0.157850168036302	447.945725578414	747.890604259184	1195.8363298376	Mut	WT	4	1	-1	2	AMP	DEL	AMP	0.635	0.628	1.52826029009974	2	Other	Other	LumB	Discovery
MB-0314	Moderate	Negative	5	73.48	4.433333333	DECEASED	Died of Disease	Her2	Her2	42.4993819126941	26.5732851383693	Her2	NST	NST	-0.025718905309236	398.080024047582	345.035116672024	743.115140719606	Mut	WT	5	1	2	2	AMP	AMP	AMP	0.88	0.702	3.5929146582554	4	Other	Other	Her2	Discovery
MB-0315	Moderate	Positive	6	56.32	186.2	LIVING	Living	LumA	LumA	35.4707343348123	28.2494074782024	LumA	NST	NST	-0.724804938932949	1335.15242002665	817.737599525648	2152.89001955229	Mut	WT	7	0	0	1	NEUT	NEUT	AMP	0.992	0.991	5.07958861813901	5	Other	Other	LumA	Discovery
MB-0316	High	Negative	10	50.82	182.9	LIVING	Living	Basal	Basal	41.4840297382919	30.9942418921907	Basal	NST	NST	0.708070679512	503.273633878153	2181.71113861581	2684.98477249396	Mut	WT	4	0	0	0	NEUT	NEUT	NEUT	0.976	0.374	3.43863424331949	3	Other	Other	Basal	Discovery
MB-0317	High	Positive	7	76.68	151.6666667	DECEASED	Died of Other Causes	LumA	LumA	36.7814343055274	24.7483067795648	LumA	NST	NST	-0.416967348337499	1036.8779103184	1205.74357311044	2242.62148342884	WT	Mut	4	0	0	2	NEUT	NEUT	AMP	0.103	0.102	2.04776372198405	2	Other	Other	LumA	Discovery
MB-0318	High	Negative	4ER-	58.01	168.7	LIVING	Living	Normal	Normal	44.8590090202935	35.0181051089218	Normal	Other/Rare/New	SpecialType	-1.92528656107565	31.9798347141888	-327.057086277149	-295.07725156296	WT	WT	2	0	0	0	NEUT	NEUT	NEUT	0	0	2.00044758879584	2	Other	Other	Normal	Validation
MB-0319	Moderate	Positive	2	92.14	40.7	DECEASED	Died of Disease	LumB	LumB	43.8564250903196	27.4793489815703	LumB	MixedNSTandLobular	MixedNST/SpecialType	1.1536791500946	272.644850049257	891.795522756071	1164.44037280533	WT	WT	4	0	1	0	NEUT	AMP	NEUT	0.213	0.213	2.02354894600058	2	Other	Other	LumB	Discovery
MB-0320	Moderate	Positive	3	50.98	63.73333333	LIVING	Living	LumA	LumA	35.7363194657025	26.16926490994	LumA	MixedNSTandLobular	MixedNST/SpecialType	-1.68450144706077	1133.43759068854	747.298340372353	1880.7359310609	WT	Mut	10	0	0	1	NEUT	NEUT	AMP	0.104	0.099	1.97018370021546	2	Other	Other	LumA	Discovery
MB-0321	High	Positive	8	46.86	174.6333333	LIVING	Living	LumA	LumA	56.6200000377506	32.4499190338158	LumA	NST	NST	-1.56831710431731	-392.892037890652	9.76774805784088	-383.124289832811	WT	Mut	4	0	0	2	NEUT	NEUT	AMP	0.988	0.695	3.6178108132122	4	Other	Other	LumA	Discovery
MB-0322	High	Positive	8	86.28	50.53333333	DECEASED	Died of Other Causes	LumA	LumA	47.3409073621977	22.4427567677018	LumA	NST	NST	-1.02221609797549	472.902377209283	874.787376153715	1347.689753363	WT	Mut	13	-1	0	2	DEL	NEUT	AMP	0.935	0.616	3.43230191696839	3	Other	Other	LumA	Discovery
MB-0324	Moderate	Positive	6	47.64	144.9666667	DECEASED	Died of Disease	LumA	LumA	47.6190451354614	25.1511154948233	LumA	NST	NST	-1.0763010343129	357.046275051159	764.380145343584	1121.42642039474	WT	WT	2	2	1	1	AMP	AMP	AMP	0.982	0.652	3.55070970034874	4	Other	Other	LumA	Discovery
MB-0325	High	Positive	10	79.34	177.5333333	LIVING	Living	LumB	LumB	45.0857576225044	37.9872545497917	LumB	NST	NST	2.90234025660817	-68.1201533297859	1239.50314982849	1171.3829964987	Mut	Mut	11	2	-1	1	AMP	DEL	AMP	0.88	0.629	3.10481185721584	3	Other	Other	LumB	Discovery
MB-0328	High	Positive	9	69.62	125.6	DECEASED	Died of Disease	LumB	LumB	40.4371375963735	24.8389554070698	LumB	NA	NA	0.434795138959021	778.276737218113	1332.31991562827	2110.59665284638	WT	WT	12	2	0	2	AMP	NEUT	AMP	0.935	0.847	3.53397454408139	4	Other	Other	LumB	Discovery
MB-0336	High	Positive	10	74.76	170.6333333	DECEASED	Died of Disease	LumB	LumB	39.6941613471416	24.6655205831458	LumB	NST	NST	-0.248692302777297	815.821670840255	757.643698308469	1573.46536914872	WT	WT	3	2	-1	1	AMP	DEL	AMP	0.969	0.599	3.50129889602168	4	Other	Other	LumB	Discovery
MB-0339	Moderate	NA	4ER+	90.43	26.73333333	DECEASED	Died of Other Causes	LumB	LumB	43.130916644992	26.8867551982768	LumB	Mucinous	Mucinous	-0.764513747764317	538.11185154946	774.10332471562	1312.21517626508	WT	WT	5	0	0	0	NEUT	NEUT	NEUT	0.999	0.298	3.66498756080766	4	Other	Other	LumB	Validation
MB-0340	High	Positive	10	79.97	164.7333333	LIVING	Living	Basal	Basal	49.4654231541095	41.8513402657937	Basal	NST	NST	0.821819939189192	138.183523896185	1681.65878014899	1819.84230404517	Mut	WT	5	2	0	1	AMP	NEUT	AMP	0.841	0.743	2.64116428619028	3	Other	Other	Basal	Validation
MB-0341	Moderate	Positive	8	67.01	173.9	DECEASED	Died of Disease	LumA	LumA	37.4300969341431	25.5289585273119	LumA	NA	NA	-0.249170957572856	1062.91496971596	1277.09011003342	2340.00507974939	WT	WT	2	0	0	2	NEUT	NEUT	AMP	0.938	0.3	3.29622492725294	3	Other	Other	LumA	Discovery
MB-0342	Moderate	Positive	3	54.96	125.3333333	DECEASED	Died of Disease	Normal	Normal	35.3301162513648	25.8349813488	Normal	Lobular Classical	Lobular	-1.76870928871798	1083.11126509548	1336.57158709107	2419.68285218655	WT	Mut	5	0	0	2	NEUT	NEUT	AMP	0.101	0.099	2.05119671694173	2	CoreClaudinLow	CoreClaudinLow	NormalCoreClaudinLow	Validation
MB-0343	NA	Positive	6	70.51	91.13333333	DECEASED	Died of Disease	Normal	Normal	44.321957772945	24.4415641175728	Normal	NST	NST	-1.41808027022369	637.82627367483	794.420649881729	1432.24692355656	WT	WT	5	0	0	0	NEUT	NEUT	NEUT	0.99	0.331	3.59337557475732	4	Other	Other	Normal	Validation
MB-0344	Moderate	Positive	3	59.75	152.9333333	LIVING	Living	Normal	Normal	36.2687056221605	22.513339018188	Normal	Lobular Classical	Lobular	-1.43000039402193	1106.62399336642	1535.93029112318	2642.5542844896	Mut	WT	2	0	0	1	NEUT	NEUT	AMP	0.094	0.092	1.99866556342878	2	Other	Other	Normal	Discovery
MB-0345	Moderate	Positive	3	37.3	72.66666667	LIVING	Living	LumA	LumA	39.7157851793393	23.4270250036713	LumA	NST	NST	-1.57735883407957	877.933629193662	918.370940344977	1796.30456953864	WT	Mut	6	0	-1	0	NEUT	DEL	NEUT	0.111	0.105	1.91683400342078	2	Other	Other	LumA	Discovery
MB-0346	High	Negative	5	32.61	20.43333333	DECEASED	Died of Disease	Her2	Her2	49.9225661214111	30.2305479431925	Her2	NST	NST	0.387213694867279	-164.12914073742	483.37429712318	319.245156385759	Mut	WT	9	2	2	1	AMP	AMP	AMP	0.981	0.729	3.05770063750861	3	Other	Other	Her2	Discovery
MB-0348	High	Positive	8	81.88	122.7	DECEASED	Died of Other Causes	LumA	LumA	48.2998682546112	25.3198139540709	LumA	NST	NST	-0.331034841537915	83.7975179937456	315.156942572001	398.954460565747	WT	Mut	3	0	0	2	NEUT	NEUT	AMP	0.062	0.062	2.07244163575379	2	Other	Other	LumA	Discovery
MB-0349	High	Positive	3	72.26	146.0333333	DECEASED	Died of Other Causes	LumB	LumB	42.8738441097791	26.0106994206713	LumB	NST	NST	-0.269771886165131	760.880935728486	1061.41737245391	1822.29830818239	WT	Mut	5	0	-1	0	NEUT	DEL	NEUT	0.184	0.163	1.95953652902108	2	Other	Other	LumB	Discovery
MB-0350	High	Negative	10	49.05	46.06666667	DECEASED	Died of Disease	Basal	ClaudinLow	36.4455546343675	39.9007360044552	BasalClaudinLow	NST	NST	2.30810695058078	514.074947010097	494.249772274082	1008.32471928418	Mut	Mut	10	2	-1	0	AMP	DEL	NEUT	0.799	0.725	2.75397165641174	3	Other	OtherClaudinLow	BasalOtherClaudinLow	Validation
MB-0352	Moderate	Positive	4ER+	61.32	55.2	DECEASED	Died of Disease	Her2	Her2	37.2728991224488	29.4814117997778	Her2	NST	NST	-0.322292269925336	1362.11296470986	2350.70155088428	3712.81451559414	WT	WT	6	0	0	2	NEUT	NEUT	AMP	0.492	0.451	1.67679479775206	2	Other	Other	Her2	Discovery
MB-0353	High	Positive	7	86.26	41.83333333	DECEASED	Died of Other Causes	LumA	LumA	46.7988500944101	23.8297840814218	LumA	NST	NST	-0.897011522687466	373.453425546851	186.023848818701	559.477274365552	Mut	Mut	8	0	0	0	NEUT	NEUT	NEUT	0.289	0.221	2.04821297674315	2	Other	Other	LumA	Validation
MB-0354	High	Negative	4ER-	73.01	11.6	DECEASED	Died of Disease	Basal	Basal	31.0061740896238	30.4458812578433	Basal	NST	NST	-0.32080181470148	1631.64609875841	2792.57308284999	4424.2191816084	Mut	Mut	6	2	-1	0	AMP	DEL	NEUT	0.582	0.47	1.81587385326196	2	Other	Other	Basal	Discovery
MB-0356	Moderate	Positive	8	58.16	213.5	LIVING	Living	LumA	LumA	35.9115851184407	20.8619170730995	LumA	NST	NST	-0.625928689558968	1069.25305660402	1422.81196574492	2492.06502234894	WT	Mut	5	0	0	2	NEUT	NEUT	AMP	0.185	0.136	2.02182633998978	2	Other	Other	LumA	Discovery
MB-0358	Moderate	Positive	9	57.87	32.86666667	LIVING	Living	LumA	LumA	34.6548024448383	24.0230376122183	LumA	NST	NST	0.675571384822827	1110.94118223525	1662.90334041143	2773.84452264668	Mut	Mut	17	2	1	1	AMP	AMP	AMP	0.504	0.469	1.93927841578	2	Other	Other	LumA	Discovery
MB-0359	Moderate	Positive	3	44.21	21.6	LIVING	Living	LumA	LumA	34.3030125019576	20.9594462354873	LumA	NST	NST	-0.0895369564659944	1074.48701807758	1792.85214694025	2867.33916501784	WT	Mut	2	0	0	2	NEUT	NEUT	AMP	0.258	0.258	1.88261567338235	2	Other	Other	LumA	Discovery
MB-0360	High	Positive	7	83.58	132.5666667	DECEASED	Died of Disease	LumB	LumB	41.0546765327832	24.5985270978816	LumB	NST	NST	0.606776211192699	563.632341715674	645.292755729505	1208.92509744518	WT	Mut	9	0	0	0	NEUT	NEUT	NEUT	0.996	0.613	3.40476798685	3	Other	Other	LumB	Discovery
MB-0361	High	Negative	5	40.5	15.06666667	DECEASED	Died of Other Causes	Her2	Her2	43.90117078225	27.4740782194853	Her2	NST	NST	-0.0342283499128276	677.194102949804	1122.92954197386	1800.12364492366	Mut	WT	9	2	2	1	AMP	AMP	AMP	0.978	0.877	5.51447555476576	6	Other	Other	Her2	Discovery
MB-0362	High	Positive	2	52.79	47.03333333	DECEASED	Died of Disease	LumA	LumA	39.3960782020151	22.9479982177359	LumA	NST	NST	-0.316137951616029	943.113419159213	880.344598212129	1823.45801737134	WT	Mut	9	0	0	2	NEUT	NEUT	AMP	0.995	0.418	3.9836285790444	4	Other	Other	LumA	Discovery
MB-0363	High	Positive	2	73.24	89.9	DECEASED	Died of Disease	LumB	LumB	37.2014568030602	23.2965876160228	LumB	MixedNSTandLobular	MixedNST/SpecialType	0.420930428652198	854.259380343473	2301.15652839031	3155.41590873378	WT	Mut	24	1	1	1	AMP	AMP	AMP	0.155	0.147	2.04580732579578	2	Other	Other	LumB	Discovery
MB-0364	High	Positive	4ER+	48.67	176.6	LIVING	Living	LumA	LumA	37.7714247797214	24.796970702652	LumA	NST	NST	-1.32063864476999	1254.04806479115	1114.54687172426	2368.59493651541	WT	Mut	5	0	0	0	NEUT	NEUT	NEUT	0.949	0.348	3.07380717030587	3	Other	Other	LumA	Discovery
MB-0365	Low	Positive	4ER+	76.84	87.23333333	DECEASED	Died of Disease	Her2	Her2	32.5738539504019	29.0245007116246	Her2	Mucinous	Mucinous	-0.385132164019	1459.47033361953	2592.66764197496	4052.13797559449	Mut	WT	12	1	1	0	AMP	AMP	NEUT	0.062	0.062	2.06227870454697	2	Other	Other	Her2	Validation
MB-0366	Moderate	Positive	8	51.74	64.23333333	LIVING	Living	LumA	LumA	46.4041864694224	21.0643219002464	LumA	MixedNSTandSpecialType	MixedNST/SpecialType	-0.98330477006798	380.566521635133	696.861129278111	1077.42765091324	WT	WT	4	0	0	2	NEUT	NEUT	AMP	0.959	0.437	3.42742008929563	3	Other	Other	LumA	Discovery
MB-0367	Moderate	Positive	4ER+	70.98	142.4333333	LIVING	Living	Normal	ClaudinLow	28.8555588977522	38.5409227228931	NormalClaudinLow	MixedNSTandLobular	MixedNST/SpecialType	-1.33985116333816	1817.82206505651	2319.12397977459	4136.9460448311	WT	WT	2	0	0	2	NEUT	NEUT	AMP	0.104	0.104	2.03720817876896	2	CoreClaudinLow	CoreClaudinLow	NormalCoreClaudinLow	Validation
MB-0368	High	Positive	2	74.79	61.9	DECEASED	Died of Disease	LumB	LumB	52.515418331465	29.6822995605897	LumB	NST	NST	0.294487195095072	-278.322452164229	921.220057900838	642.89760573661	WT	WT	4	0	0	0	NEUT	NEUT	NEUT	0.413	0.337	1.82070125946822	2	Other	Other	LumB	Discovery
MB-0369	High	Positive	1	65.47	144.3333333	LIVING	Living	LumB	LumB	54.1582236381751	36.3562576025358	LumB	Lobular Solid	Lobular	-1.09839160741027	-175.765668015756	659.392388874519	483.626720858763	WT	WT	2	1	1	1	AMP	AMP	AMP	0.982	0.521	3.58558553055377	4	Other	Other	LumB	Validation
MB-0370	Moderate	Positive	9	64.01	93.5	DECEASED	Died of Other Causes	LumB	LumB	49.4874032625864	30.6793916748168	LumB	NST	NST	-1.31743053112114	59.2650534341813	1451.89476929759	1511.15982273177	WT	WT	1	2	1	2	AMP	AMP	AMP	0.512	0.465	2.01493424998334	2	Other	Other	LumB	Discovery
MB-0371	Moderate	Positive	5	78.41	131.1333333	LIVING	Living	LumB	LumB	32.6258680141985	28.3783412698112	LumB	NST	NST	-0.915898884496721	1362.8591723596	1478.91919156263	2841.77836392222	WT	WT	1	1	2	2	AMP	AMP	AMP	0.762	0.711	3.42711966058775	3	Other	Other	LumB	Discovery
MB-0372	High	Negative	10	39.86	62.76666667	DECEASED	Died of Disease	Basal	Basal	42.490312633444	36.9853628689298	Basal	NST	NST	-0.178774043666674	419.059680294427	1491.72843697914	1910.78811727357	Mut	WT	2	1	-1	2	AMP	DEL	AMP	0.652	0.612	1.76098980430485	2	Other	Other	Basal	Discovery
MB-0373	High	Positive	5	63.31	27	DECEASED	Died of Disease	LumB	LumB	41.5798220852064	23.9914426623083	LumB	NST	NST	0.923865525270267	724.612901849709	1519.07240109922	2243.68530294893	Mut	Mut	2	1	2	1	AMP	AMP	AMP	0.955	0.576	3.7888791399187	4	Other	Other	LumB	Discovery
MB-0374	Moderate	Positive	1	34.68	1.433333333	LIVING	Living	LumB	LumB	36.200693223568	26.6896743733593	LumB	NST	NST	-0.34941919186738	1101.58103633871	1080.84286843594	2182.42390477465	WT	WT	2	0	-1	1	NEUT	DEL	AMP	0.965	0.339	4.00409771429841	4	Other	Other	LumB	Discovery
MB-0375	High	Negative	10	72.69	143.1666667	LIVING	Living	Normal	Normal	37.4220198184829	26.2606953674009	Normal	NST	NST	-0.437495961986983	645.52901927932	2044.13404242642	2689.66306170574	Mut	WT	3	1	-1	2	AMP	DEL	AMP	0.425	0.343	1.90287434194451	2	Other	Other	Normal	Discovery
MB-0377	Moderate	Positive	4ER+	63.25	134.3666667	LIVING	Living	LumA	LumA	31.9473196724609	28.4760637747443	LumA	NST	NST	-0.69662529136247	1442.31988231854	1688.52358844259	3130.84347076113	WT	Mut	2	0	0	1	NEUT	NEUT	AMP	0.082	0.082	1.98467424865057	2	Other	Other	LumA	Discovery
MB-0378	Moderate	Negative	5	57.15	97.3	DECEASED	Died of Disease	Her2	Her2	48.1672195316895	32.6822160543285	Her2	NST	NST	-0.687227143877078	238.28570827624	1104.8668424151	1343.15255069134	Mut	Mut	14	2	2	0	AMP	AMP	NEUT	0.912	0.651	3.51138075034985	4	Other	Other	Her2	Discovery
MB-0379	High	Positive	7	48.22	135.6666667	LIVING	Living	LumA	LumA	33.6348338474588	22.8894388651164	LumA	NST	NST	-1.10393848371228	1344.01373808823	1521.0887373902	2865.10247547843	WT	Mut	5	0	-1	0	NEUT	DEL	NEUT	0.142	0.13	1.90219462893445	2	Other	Other	LumA	Discovery
MB-0380	High	Positive	9	83.9	69.33333333	DECEASED	Died of Other Causes	LumB	LumB	45.2827608785171	28.87033149647	LumB	NST	NST	1.37416397169206	478.188013550292	1610.22332363817	2088.41133718846	Mut	WT	4	2	-1	2	AMP	DEL	AMP	0.379	0.379	2.00294542304361	2	Other	Other	LumB	Discovery
MB-0381	High	Positive	5	33.65	130.2	LIVING	Living	Her2	Her2	41.611042190282	28.6367164840675	Her2	NST	NST	-0.351687512718564	527.735220334863	384.862374194434	912.597594529297	Mut	WT	7	0	2	1	NEUT	AMP	AMP	0.41	0.373	1.93073480086186	2	Other	Other	Her2	Validation
MB-0382	Moderate	Positive	3	59.05	136.4666667	LIVING	Living	LumA	LumA	34.7211862715	21.7341561597519	LumA	NST	NST	-0.914929876555818	1188.98194616746	1640.54905278902	2829.53099895647	Mut	Mut	3	0	-1	1	NEUT	DEL	AMP	0.986	0.6	3.43925453697328	3	Other	Other	LumA	Discovery
MB-0383	High	Positive	1	65.02	85.73333333	DECEASED	Died of Disease	LumB	LumB	34.2906558457619	24.7649668498704	LumB	NST	NST	0.331235976072093	942.308510301915	955.618539866199	1897.92705016811	WT	WT	4	0	-1	0	NEUT	DEL	NEUT	0.865	0.564	2.9334664252871	3	Other	Other	LumB	Discovery
MB-0384	High	Positive	8	74.58	61.1	DECEASED	Died of Disease	LumB	LumB	38.8984804545116	21.0318222125643	LumB	NST	NST	0.925350601067829	938.187971410586	1162.84838540228	2101.03635681286	WT	WT	6	0	-1	2	NEUT	DEL	AMP	0.168	0.154	2.07338068371132	2	Other	Other	LumB	Discovery
MB-0385	High	Positive	9	66.58	36.43333333	DECEASED	Died of Disease	LumB	LumB	43.3157007785539	26.4691364805339	LumB	NST	NST	-0.0689033181521485	394.719317416248	1210.79982225202	1605.51913966827	WT	WT	1	2	1	0	AMP	AMP	NEUT	0.25	0.239	2.21467491503587	2	Other	Other	LumB	Discovery
MB-0386	Moderate	Positive	9	66.83	138.1333333	LIVING	Living	LumA	LumA	35.7169617846669	24.9361859018844	LumA	NST	NST	-0.441296757878829	1191.87357228439	1142.99965534363	2334.87322762802	Mut	WT	5	2	-1	2	AMP	DEL	AMP	0.976	0.536	3.71532075345965	4	Other	Other	LumA	Discovery
MB-0388	Low	Positive	1	46.63	97.56666667	LIVING	Living	Normal	Normal	32.5041535086353	26.1581552800971	Normal	NST	NST	-0.291962493762646	1307.79302719462	2035.29838278261	3343.09140997723	WT	Mut	3	2	2	2	AMP	AMP	AMP	0.383	0.372	1.91639474444124	2	Other	Other	Normal	Validation
MB-0389	High	Positive	2	46.87	96.96666667	LIVING	Living	LumB	LumB	33.6585997348648	30.8623769650361	LumB	NST	NST	0.557366839217299	1318.27490726103	1537.08365860603	2855.35856586707	WT	Mut	1	1	2	2	AMP	AMP	AMP	0.965	0.666	3.66300561984939	4	Other	Other	LumB	Discovery
MB-0391	Moderate	Negative	1	61.23	142.4666667	LIVING	Living	Her2	Her2	45.0441654544658	32.92410212743	Her2	NST	NST	-0.133804366649067	918.77085062035	2523.90221077404	3442.67306139439	WT	WT	1	2	2	0	AMP	AMP	NEUT	0.206	0.198	1.92932650658611	2	Other	Other	Her2	Validation
MB-0392	Moderate	Positive	1	56.28	38.13333333	DECEASED	Died of Disease	Normal	Normal	31.5612288989775	26.7771679472502	Normal	NST	NST	-0.0963673820275718	1170.69448334521	1505.57394076294	2676.26842410815	WT	WT	4	2	0	0	AMP	NEUT	NEUT	0.377	0.302	2.11377640551767	2	Other	Other	Normal	Discovery
MB-0393	Low	Positive	2	68.74	20.83333333	DECEASED	Died of Disease	Basal	Basal	34.779051832995	23.660615575882	Basal	NST	NST	-0.482446392482666	1156.81278541867	2182.89726300029	3339.71004841896	WT	Mut	3	2	-1	1	AMP	DEL	AMP	0.305	0.293	2.05409105044537	2	Other	Other	Basal	Validation
MB-0394	Moderate	Positive	2	56.48	64.23333333	LIVING	Living	LumA	LumA	42.5629405781295	23.6955002408447	LumA	MixedNSTandSpecialType	MixedNST/SpecialType	0.0427026908717805	947.353586616057	1592.71942232426	2540.07300894031	WT	WT	5	0	0	0	NEUT	NEUT	NEUT	0.092	0.088	1.9599308069926	2	Other	Other	LumA	Discovery
MB-0395	High	Negative	5	80.38	29	DECEASED	Died of Disease	Her2	Her2	46.7887817531542	28.4733327618841	Her2	NST	NST	-0.509349160930965	537.151646741711	1529.67517315097	2066.82681989268	Mut	WT	12	1	2	1	AMP	AMP	AMP	0.87	0.682	3.08330926941958	3	Other	Other	Her2	Discovery
MB-0396	High	Negative	10	56.45	60.66666667	LIVING	Living	Basal	Basal	45.6029172568011	38.1154052619065	Basal	NST	NST	2.49704702419748	-159.094688685529	1446.98538095304	1287.89069226751	Mut	WT	7	2	0	0	AMP	NEUT	NEUT	0.929	0.833	2.56743819276306	3	Other	Other	Basal	Validation
MB-0397	High	Positive	4ER+	58.56	57.23333333	LIVING	Living	LumA	LumA	36.7244412820182	29.1689832884559	LumA	Tubular	Tubular	-1.17064355413314	592.675079131113	448.819888506618	1041.49496763773	WT	Mut	3	0	0	0	NEUT	NEUT	NEUT	0.001	0.001	2.00067749172572	2	Other	Other	LumA	Discovery
MB-0398	Moderate	Positive	6	56.41	43.2	DECEASED	Died of Disease	LumB	LumB	36.5015539250221	27.0931145649723	LumB	NST	NST	-0.219167245471662	1250.93621283671	1870.14867507594	3121.08488791265	Mut	Mut	2	1	0	1	AMP	NEUT	AMP	0.46	0.444	1.86627535040761	2	Other	Other	LumB	Discovery
MB-0399	Low	Negative	4ER-	68.47	137.1	DECEASED	Died of Other Causes	Her2	Her2	35.5682785866685	27.8434742635264	Her2	NST	NST	-0.133848891791718	1199.11438876688	1293.29607139296	2492.41046015984	WT	Mut	2	1	1	1	AMP	AMP	AMP	0.388	0.388	2.39529587507497	2	Other	Other	Her2	Validation
MB-0400	Moderate	Negative	10	55.28	22.46666667	DECEASED	Died of Disease	Basal	Basal	35.8637868772153	35.592954481772	Basal	NST	NST	0.883203314102457	923.299950531973	1395.90567184844	2319.20562238041	Mut	WT	2	2	-1	1	AMP	DEL	AMP	0.618	0.579	1.86587940647282	2	Other	Other	Basal	Discovery
MB-0401	High	Negative	10	48.58	26.26666667	DECEASED	Died of Disease	Basal	Basal	33.5788007290918	33.1915591986829	Basal	NST	NST	0.229036476351247	1198.14964192813	1301.71095332129	2499.86059524942	Mut	WT	4	2	0	1	AMP	NEUT	AMP	0.633	0.561	1.87282369666141	2	Other	Other	Basal	Discovery
MB-0402	Low	Positive	4ER+	73.06	99.73333333	LIVING	Living	Normal	ClaudinLow	29.4602431908569	30.5585450406496	NormalClaudinLow	NST	NST	-1.01825268419263	1454.11638840469	1472.57367544912	2926.69006385381	WT	Mut	1	0	0	0	NEUT	NEUT	NEUT	0	0	2.00019214109598	2	CoreClaudinLow	CoreClaudinLow	NormalCoreClaudinLow	Validation
MB-0404	High	Positive	8	60.71	63.5	LIVING	Living	LumA	LumA	41.1059372226619	22.7485388343336	LumA	NST	NST	0.131196302139877	713.323366171428	734.209288031148	1447.53265420258	WT	WT	3	1	0	2	AMP	NEUT	AMP	0.978	0.601	3.63159166129856	4	Other	Other	LumA	Discovery
MB-0406	Moderate	Positive	2	69.32	96.9	DECEASED	Died of Disease	LumB	LumB	42.0175375965293	21.9539955418983	LumB	NST	NST	0.994217914033796	620.830866505125	848.257439238716	1469.08830574384	WT	Mut	5	0	0	1	NEUT	NEUT	AMP	0.159	0.159	1.93398398453986	2	Other	Other	LumB	Discovery
MB-0410	High	Positive	3	57.41	63	LIVING	Living	LumA	LumA	35.0207544664835	22.7227473693694	LumA	Lobular Classical	Lobular	-0.623733187057169	1179.25399874452	2257.0690534888	3436.32305223333	WT	Mut	3	0	-1	1	NEUT	DEL	AMP	0.132	0.132	1.94326117861347	2	Other	Other	LumA	Discovery
MB-0411	Moderate	Positive	6	54.6	139.1666667	LIVING	Living	LumA	LumA	33.676465499231	28.3150369891305	LumA	MixedNSTandLobular	MixedNST/SpecialType	-1.02142130091122	1308.81288889815	936.139403638262	2244.95229253641	Mut	WT	4	1	-1	0	AMP	DEL	NEUT	0.994	0.223	4.0210227903774	4	Other	Other	LumA	Discovery
MB-0412	High	Positive	6	54.06	136.1666667	LIVING	Living	LumB	LumB	43.2516136255373	25.1878098619946	LumB	NST	NST	1.02468210561103	404.020743472152	1058.80505695104	1462.82580042319	Mut	WT	1	1	-1	0	AMP	DEL	NEUT	0.967	0.795	3.4626851995824	3	Other	Other	LumB	Discovery
MB-0413	High	Positive	2	56.58	140.0666667	LIVING	Living	LumA	LumA	34.2184756522199	22.2563731572465	LumA	NST	NST	-0.324213843142872	1136.86892217213	1580.52662429339	2717.39554646552	WT	WT	3	0	0	1	NEUT	NEUT	AMP	0.11	0.11	1.98204646926853	2	Other	Other	LumA	Discovery
MB-0414	Low	Negative	10	72.16	76.63333333	LIVING	Living	Basal	Basal	36.9244376856399	35.7786947982048	Basal	NST	NST	3.44113655813274	590.348908254816	2142.7632829343	2733.11219118912	Mut	WT	7	1	-1	1	AMP	DEL	AMP	0.982	0.797	3.1162548035274	3	Other	Other	Basal	Validation
MB-0417	Low	Positive	7	54.22	6.266666667	DECEASED	Died of Disease	Her2	Her2	44.2192460506906	23.4658082902407	Her2	NST	NST	-0.81107603349648	292.044540499312	638.192884747184	930.237425246496	WT	Mut	2	0	0	2	NEUT	NEUT	AMP	0.839	0.509	2.83066038783625	3	Other	Other	Her2	Validation
MB-0418	Moderate	Positive	9	58.72	102.0666667	LIVING	Living	Her2	Her2	44.5687490675114	26.6221882478233	Her2	NST	NST	1.43937545523176	547.350039828173	390.012493615379	937.362533443552	WT	WT	1	2	0	1	AMP	NEUT	AMP	0.988	0.465	3.81433783513628	4	Other	Other	Her2	Validation
MB-0419	High	Positive	8	77.92	104.3	DECEASED	Died of Other Causes	LumA	LumA	38.9823686190086	24.3686834653251	LumA	NST	NST	-1.36657653657044	1000.09044123799	325.109114877016	1325.199556115	WT	Mut	3	1	0	1	AMP	NEUT	AMP	0.331	0.331	1.99414136253582	2	Other	Other	LumA	Discovery
MB-0420	High	Negative	10	34.92	76.73333333	LIVING	Living	Basal	ClaudinLow	32.331482408607	34.4578922387861	BasalClaudinLow	NST	NST	1.45201066224524	1088.96265900679	1139.99191967614	2228.95457868293	Mut	WT	3	1	-1	0	AMP	DEL	NEUT	0.672	0.532	1.7558414225105	2	Other	OtherClaudinLow	BasalOtherClaudinLow	Discovery
MB-0421	Low	Positive	5	73.53	93	DECEASED	Died of Other Causes	Her2	Her2	37.2129463604671	27.7737528902109	Her2	NST	NST	1.15697661256058	968.809850192837	700.363911649153	1669.17376184199	Mut	WT	7	2	2	2	AMP	AMP	AMP	0.904	0.655	3.58360025766898	4	Other	Other	Her2	Validation
MB-0422	High	Positive	8	66.72	33.8	DECEASED	Died of Other Causes	LumA	LumA	38.5752942365038	23.4773568016794	LumA	NST	NST	-0.884293399924862	642.967426403109	861.552348882428	1504.51977528554	WT	Mut	3	0	0	1	NEUT	NEUT	AMP	0.988	0.936	2.57411648415114	3	Other	Other	LumA	Discovery
MB-0424	Moderate	Negative	4ER-	44.02	9.833333333	DECEASED	Died of Disease	Normal	ClaudinLow	32.1647531434167	48.79905080671	NormalClaudinLow	NA	NA	-1.63310717800098	1840.06645853387	1820.46436500233	3660.5308235362	WT	WT	1	0	0	0	NEUT	NEUT	NEUT	0	0	2.00029265421267	2	CoreClaudinLow	CoreClaudinLow	NormalCoreClaudinLow	Discovery
MB-0425	High	Positive	3	83.17	24.4	DECEASED	Died of Other Causes	LumA	LumA	34.8484284009744	24.2967166641507	LumA	NST	NST	-0.85612574923598	1144.42340285875	998.9228817856	2143.34628464435	WT	Mut	2	0	0	2	NEUT	NEUT	AMP	0.166	0.165	2.16975999022635	2	Other	Other	LumA	Discovery
MB-0426	Moderate	Positive	3	50.48	131.1	LIVING	Living	Normal	Normal	35.0899293450857	25.5828305362228	Normal	NST	NST	-0.886023570345183	1117.00415012947	824.969298698594	1941.97344882807	WT	WT	3	0	1	2	NEUT	AMP	AMP	0.166	0.166	2.14639818743198	2	Other	Other	Normal	Discovery
MB-0427	Moderate	Positive	7	81.89	116.1	LIVING	Living	LumA	LumA	42.4127613920855	25.7075361193547	LumA	Lobular Classical	Lobular	-1.05166983251762	548.918943377003	2379.50302010772	2928.42196348472	WT	WT	2	2	0	1	AMP	NEUT	AMP	0.321	0.254	2.03292887447522	2	Other	Other	LumA	Discovery
MB-0428	High	Positive	9	85.21	55.93333333	LIVING	Living	LumA	LumA	41.0376118052254	23.106926486552	LumA	NST	NST	-1.3982197678566	769.634572687799	2315.13465401393	3084.76922670173	WT	WT	5	2	0	2	AMP	NEUT	AMP	0.813	0.787	3.240797218952	3	Other	Other	LumA	Discovery
MB-0429	High	Positive	1	78.86	74.46666667	DECEASED	Died of Other Causes	LumB	LumB	45.2561697623471	26.7021073659061	LumB	Lobular Solid	Lobular	0.0602250949653516	401.403943929578	1012.52719773191	1413.93114166149	WT	WT	3	0	1	1	NEUT	AMP	AMP	0.995	0.621	4.00929718563273	4	Other	Other	LumB	Discovery
MB-0431	High	Positive	3	63.61	85.13333333	LIVING	Living	LumA	LumA	38.8171772234746	24.3818837043655	LumA	Lobular Pleomorphic	Lobular	-1.146042954776	862.348254908347	1119.4344659801	1981.78272088844	WT	WT	3	0	0	1	NEUT	NEUT	AMP	0.554	0.569	2.51280903618472	3	Other	Other	LumA	Discovery
MB-0434	High	Positive	5	69.79	45.5	DECEASED	Died of Disease	LumB	LumB	52.6600052954917	29.3926887220628	LumB	NST	NST	0.188220307641928	-52.1223931069502	458.356784817303	406.234391710353	WT	Mut	5	2	2	2	AMP	AMP	AMP	0.323	0.308	2.1400980697039	2	Other	Other	LumB	Discovery
MB-0436	Moderate	Negative	4ER-	88.29	75.5	DECEASED	Died of Other Causes	Her2	Her2	36.9913633753965	30.8750489975303	Her2	NST	NST	0.0971206014042436	1249.43197355699	1313.37266110961	2562.8046346666	Mut	WT	2	2	-1	0	AMP	DEL	NEUT	0.907	0.818	4.27806092982963	4	Other	Other	Her2	Validation
MB-0437	Low	Positive	4ER+	82.17	90.56666667	LIVING	Living	LumB	LumB	41.7257216058526	26.8731001625373	LumB	MixedNSTandSpecialType	MixedNST/SpecialType	0.141228098043354	440.13520688408	1328.91168874865	1769.04689563273	WT	WT	3	0	0	0	NEUT	NEUT	NEUT	0.03	0.03	1.97102556698283	2	Other	Other	LumB	Validation
MB-0438	High	Negative	5	57.41	135.1666667	LIVING	Living	Her2	Her2	37.8506101189837	25.1638873051702	Her2	NST	NST	-0.413810207533216	1072.11710485658	2306.119747244	3378.23685210058	WT	Mut	1	2	2	0	AMP	AMP	NEUT	0.362	0.354	1.92575801328328	2	Other	Other	Her2	Discovery
MB-0439	High	Positive	8	50.32	112.1333333	LIVING	Living	LumB	LumB	50.2967238850411	31.5000916297185	LumB	Mucinous	Mucinous	0.959768170490629	-1090.75847508412	155.387946800378	-935.370528283741	WT	WT	1	2	0	1	AMP	NEUT	AMP	0.086	0.086	2.09109542637553	2	Other	Other	LumB	Discovery
MB-0440	High	Positive	1	56.73	100.8333333	LIVING	Living	LumB	LumB	47.2141304056045	26.2378767863182	LumB	NST	NST	0.693276086493158	249.205543744085	805.58182365633	1054.78736740042	WT	Mut	5	0	0	0	NEUT	NEUT	NEUT	0.98	0.663	3.59536695617406	4	Other	Other	LumB	Discovery
MB-0442	Low	Positive	4ER+	71.58	103.4666667	DECEASED	Died of Disease	Normal	ClaudinLow	33.5943769625234	38.0365815821199	NormalClaudinLow	NST	NST	-0.813373183155602	1781.9080953048	1905.67684596849	3687.58494127329	WT	Mut	4	0	0	0	NEUT	NEUT	NEUT	0.988	0.12	4.03510017992403	4	CoreClaudinLow	CoreClaudinLow	NormalCoreClaudinLow	Validation
MB-0443	High	Positive	7	61.67	45.03333333	LIVING	Living	LumA	LumA	35.7419978589505	25.4040149486801	LumA	NST	NST	-0.610402719926528	1073.30206836063	2541.98387815138	3615.28594651201	WT	Mut	3	1	1	0	AMP	AMP	NEUT	0.1	0.1	2.04584120038206	2	Other	Other	LumA	Discovery
MB-0444	Moderate	Positive	8	49.87	55.46666667	DECEASED	Died of Disease	LumB	LumB	34.724673369319	27.8739427813738	LumB	Lobular Classical	Lobular	0.236686491751923	1215.15975150744	753.990029362598	1969.14978087004	WT	WT	0	2	0	2	AMP	NEUT	AMP	0.988	0.673	3.4256030787001	3	Other	Other	LumB	Discovery
MB-0445	High	Positive	7	40.07	132.5333333	LIVING	Living	LumA	LumA	39.8583939000785	21.9177634707478	LumA	NST	NST	-0.356656788487967	706.11906811047	943.459532467728	1649.5786005782	WT	WT	1	2	0	0	AMP	NEUT	NEUT	0.988	0.184	3.90570481352318	4	Other	Other	LumA	Discovery
MB-0446	Moderate	Negative	10	56.96	72.26666667	LIVING	Living	Basal	ClaudinLow	32.7874485648352	36.4026452619949	BasalClaudinLow	NST	NST	0.839795827748553	1228.23533404502	1914.36570986834	3142.60104391336	Mut	WT	4	2	0	2	AMP	NEUT	AMP	0.956	0.675	3.68184544303516	4	Other	OtherClaudinLow	BasalOtherClaudinLow	Discovery
MB-0449	High	Positive	3	54.38	112.5666667	LIVING	Living	LumA	LumA	45.3789906554202	22.6216498017188	LumA	NST	NST	-0.616263399998007	605.367596149657	507.036804153738	1112.40440030339	WT	Mut	3	0	0	1	NEUT	NEUT	AMP	0.155	0.155	1.98289888713654	2	Other	Other	LumA	Discovery
MB-0451	Moderate	Positive	8	63.2	50.06666667	LIVING	Living	LumA	LumA	40.8351599502657	25.6110106123212	LumA	NST	NST	0.0429082358821911	768.482094426358	607.273511980848	1375.75560640721	WT	Mut	5	1	0	1	AMP	NEUT	AMP	0.959	0.699	3.58724038739199	4	Other	Other	LumA	Discovery
MB-0452	Moderate	Positive	9	54.43	62.8	LIVING	Living	LumB	LumB	33.6786387967224	25.6863043403964	LumB	NST	NST	-0.558672912810186	1268.8408556461	1305.49865173631	2574.3395073824	Mut	Mut	3	2	2	2	AMP	AMP	AMP	0.942	0.671	3.54238543725983	4	Other	Other	LumB	Discovery
MB-0453	Moderate	Positive	2	61.11	43.13333333	DECEASED	Died of Disease	Her2	Her2	36.6777310891219	25.8592797913604	Her2	NST	NST	1.07671907562728	834.472212606435	900.81395155243	1735.28616415886	Mut	WT	5	2	-1	1	AMP	DEL	AMP	0.938	0.75	2.94373764410582	3	Other	Other	Her2	Discovery
MB-0454	Moderate	Positive	3	90.02	46.83333333	DECEASED	Died of Other Causes	LumA	LumA	51.4637463750948	30.4615370645111	LumA	Mucinous	Mucinous	-0.83161785571553	-380.054463889895	-28.9445704556035	-408.999034345499	WT	WT	0	0	0	1	NEUT	NEUT	AMP	0.036	0.036	2.03979653035385	2	Other	Other	LumA	Discovery
MB-0455	Moderate	Positive	10	56.84	99.33333333	LIVING	Living	LumB	LumB	39.1993246202443	27.2366053635139	LumB	NST	NST	0.276941965024538	791.674295464366	2463.5850875296	3255.25938299396	Mut	WT	4	1	0	0	AMP	NEUT	NEUT	0.858	0.614	3.02253659565961	3	Other	Other	LumB	Discovery
MB-0458	Low	Positive	4ER+	49.28	134.5	LIVING	Living	Normal	Normal	31.6424929078471	29.5963626681625	Normal	NST	NST	-0.443382901151334	1178.89757560213	1220.83044980311	2399.72802540524	WT	Mut	1	0	0	0	NEUT	NEUT	NEUT	0.001	0.001	2.00048423998756	2	CoreClaudinLow	CoreClaudinLow	NormalCoreClaudinLow	Validation
MB-0459	Low	Positive	6	85.09	35.6	DECEASED	Died of Other Causes	LumB	LumB	37.9642658682051	22.2834085466983	LumB	NST	NST	-0.325242636470547	936.920810539264	979.061477825779	1915.98228836504	Mut	WT	5	2	-1	0	AMP	DEL	NEUT	0.723	0.474	2.9272923654457	3	Other	Other	LumB	Validation
MB-0460	High	Positive	4ER+	81.44	114	DECEASED	Died of Disease	LumA	ClaudinLow	28.3886355948781	35.8855094053348	LumAClaudinLow	Lobular Classical	Lobular	-0.558666125601495	1821.62143484718	2238.30542671209	4059.92686155928	WT	WT	0	0	0	0	NEUT	NEUT	NEUT	0.172	0.168	1.85466469712788	2	CoreClaudinLow	CoreClaudinLow	LumACoreClaudinLow	Discovery
MB-0462	Moderate	Positive	5	60.5	132.7666667	LIVING	Living	Her2	Her2	35.2449618519187	26.2812815795874	Her2	NST	NST	0.78535346687482	1390.26837793601	2550.55208164156	3940.82045957758	Mut	WT	2	0	2	0	NEUT	AMP	NEUT	0.992	0.093	4.10746851329439	4	Other	Other	Her2	Validation
MB-0463	High	Positive	4ER+	60.48	120.5666667	DECEASED	Died of Disease	LumA	LumA	35.742513899558	23.2286405907462	LumA	NST	NST	-0.869620929833932	1082.97367413414	711.339868822656	1794.3135429568	WT	Mut	10	0	0	1	NEUT	NEUT	AMP	1	0.048	3.94617828028166	4	Other	Other	LumA	Discovery
MB-0464	Low	Negative	9	58.98	39.3	DECEASED	Died of Disease	Basal	Basal	43.8085803662839	26.8229286172825	Basal	NST	NST	0.783782542692041	564.7204940547	1496.94148852014	2061.66198257484	Mut	WT	6	1	-1	0	AMP	DEL	NEUT	0.918	0.7	3.38139007974411	3	Other	Other	Basal	Validation
MB-0465	Moderate	Positive	5	87.18	28.6	DECEASED	Died of Disease	LumB	LumB	39.7561547302724	24.0057199952698	LumB	NST	NST	-0.993191377070412	944.778319978663	1090.52496332544	2035.3032833041	Mut	WT	2	2	2	2	AMP	AMP	AMP	0.311	0.292	2.04386425731358	2	Other	Other	LumB	Discovery
MB-0466	High	Positive	1	33.97	43.86666667	LIVING	Living	LumA	LumA	44.3894450464963	25.0886964348819	LumA	NA	NA	-0.608942416416312	781.661646840129	797.05600260878	1578.71764944891	WT	WT	1	2	-1	2	AMP	DEL	AMP	0.992	0.462	3.74828128123681	4	Other	Other	LumA	Discovery
MB-0467	High	Negative	5	58.35	105.6	DECEASED	Died of Disease	Her2	Her2	42.5537830532217	27.9718141593707	Her2	NST	NST	0.541470783787308	647.931481330204	653.217603546205	1301.14908487641	Mut	Mut	4	2	2	2	AMP	AMP	AMP	0.865	0.636	3.32114496101646	3	Other	Other	Her2	Discovery
MB-0468	Moderate	Positive	1	60.95	129.6	DECEASED	Died of Other Causes	LumA	LumA	42.5151262421509	23.2154392726845	LumA	NST	NST	-0.351663700415887	752.886590915925	995.971768390745	1748.85835930667	WT	WT	3	-1	-1	1	DEL	DEL	AMP	0.984	0.454	3.68145616295342	4	Other	Other	LumA	Validation
MB-0469	Moderate	Positive	6	67.94	131.2666667	LIVING	Living	LumB	LumB	48.9583018988529	30.2684740678956	LumB	NST	NST	-0.473971466352248	334.990873857868	1597.68531050156	1932.67618435943	Mut	WT	1	2	0	0	AMP	NEUT	NEUT	0.439	0.425	1.99034018969768	2	Other	Other	LumB	Validation
MB-0470	NA	Positive	4ER+	61.78	88.23333333	LIVING	Living	Basal	ClaudinLow	65.0937610241579	66.1818035198355	BasalClaudinLow	Lobular Classical	Lobular	-1.19781736020456	-870.468370696043	-706.279456493145	-1576.74782718919	WT	Mut	4	0	-1	1	NEUT	DEL	AMP	0.073	0.058	2.0154395921722	2	CoreClaudinLow	CoreClaudinLow	BasalCoreClaudinLow	Validation
MB-0471	Moderate	Positive	1	76.49	107.4666667	LIVING	Living	LumA	LumA	53.2982016637657	29.7151155639194	LumA	Mucinous	Mucinous	-0.659216307269455	-720.851733236691	200.296622215855	-520.555111020836	WT	WT	2	0	0	0	NEUT	NEUT	NEUT	1	0.524	3.5833459206113	4	Other	Other	LumA	Discovery
MB-0472	High	Positive	7	59.34	27.4	LIVING	Living	LumB	LumB	55.6336683474379	32.5765818017707	LumB	NA	NA	-0.106879345873179	-923.85549206804	-320.363158926402	-1244.21865099444	WT	WT	2	0	0	0	NEUT	NEUT	NEUT	0.026	0.026	1.97664597170084	2	Other	Other	LumB	Validation
MB-0474	High	Positive	9	54.29	111.1	DECEASED	Died of Disease	LumB	LumB	40.1014679226108	26.6901494396392	LumB	NST	NST	1.72644062826606	669.71054555296	1669.3047143532	2339.01525990616	Mut	WT	2	2	-1	0	AMP	DEL	NEUT	0.557	0.512	1.68254514760435	2	Other	Other	LumB	Discovery
MB-0475	Moderate	Positive	9	54.15	130.7	LIVING	Living	LumA	LumA	34.6906956050933	24.5563670418233	LumA	NST	NST	-0.24418477378077	1203.51193822589	2033.41219514134	3236.92413336723	WT	Mut	4	2	0	2	AMP	NEUT	AMP	0.846	0.591	3.13272396099425	3	Other	Other	LumA	Discovery
MB-0476	Moderate	Negative	4ER-	54.62	130.4333333	LIVING	Living	Normal	ClaudinLow	33.9698231386882	42.9632394557338	NormalClaudinLow	NST	NST	-0.868126877594346	1833.3269877776	2969.38370917121	4802.71069694882	Mut	WT	1	0	0	0	NEUT	NEUT	NEUT	0.002	0.002	2.00090961593994	2	CoreClaudinLow	CoreClaudinLow	NormalCoreClaudinLow	Discovery
MB-0478	Low	Positive	3	74.02	132.3	LIVING	Living	LumA	LumA	32.8160501620199	29.6864970313831	LumA	NST	NST	-1.00994941385769	1415.53163224038	1390.30439212354	2805.83602436391	WT	WT	1	0	0	0	NEUT	NEUT	NEUT	0	0	2.00014105155601	2	CoreClaudinLow	CoreClaudinLow	LumACoreClaudinLow	Validation
MB-0479	High	Negative	5	33.83	132.7666667	LIVING	Living	Her2	Her2	44.8316406531379	26.6909002621713	Her2	NST	NST	-0.399965042280137	550.717570476619	996.811878730332	1547.52944920695	Mut	WT	2	2	2	1	AMP	AMP	AMP	0.932	0.657	3.44787867344899	3	Other	Other	Her2	Validation
MB-0480	High	Positive	9	51.86	94.56666667	LIVING	Living	LumA	LumA	43.9200381421487	22.976799136116	LumA	NST	NST	-1.60469212345792	656.914127595317	203.525860667103	860.43998826242	Mut	Mut	5	2	0	1	AMP	NEUT	AMP	0.98	0.811	3.80486294675581	4	Other	Other	LumA	Discovery
MB-0481	High	Negative	10	54.22	36.4	DECEASED	Died of Disease	Basal	Basal	40.4932341221708	32.9313999682442	Basal	NST	NST	2.23157694924578	658.831630779382	1169.93977065491	1828.77140143429	Mut	WT	2	1	-1	2	AMP	DEL	AMP	0.985	0.606	3.50700148826051	4	Other	Other	Basal	Discovery
MB-0482	Moderate	Negative	5	39.53	24.86666667	DECEASED	Died of Disease	Normal	Normal	38.1901803894959	28.2697665341266	Normal	NST	NST	-0.0135521883755819	985.713988711199	1265.96899658928	2251.68298530048	Mut	WT	2	0	2	0	NEUT	AMP	NEUT	0.017	0.017	2.02578800062196	2	Other	Other	Normal	Discovery
MB-0483	High	Positive	1	49.61	74.46666667	DECEASED	Died of Disease	LumB	LumB	42.1192702049097	25.5576779749844	LumB	NST	NST	1.57862105020631	344.802152843674	1398.64646048949	1743.44861333317	WT	WT	4	2	0	0	AMP	NEUT	NEUT	0.312	0.288	2.05978642351007	2	Other	Other	LumB	Discovery
MB-0484	High	Positive	6	38.72	82.63333333	LIVING	Living	Her2	Her2	44.3636652235822	25.8572108343617	Her2	NST	NST	-1.23058747008138	931.190660701072	275.583681530194	1206.77434223127	Mut	WT	5	2	2	0	AMP	AMP	NEUT	0.22	0.203	2.01469490659499	2	Other	Other	Her2	Validation
MB-0485	High	Positive	9	60.78	36.76666667	DECEASED	Died of Disease	LumA	LumA	42.2207639931042	25.7970993580448	LumA	MixedNSTandSpecialType	MixedNST/SpecialType	-0.407529973185837	854.605089122531	1406.34349122654	2260.94858034908	Mut	Mut	5	2	0	1	AMP	NEUT	AMP	0.446	0.437	1.89275972367223	2	Other	Other	LumA	Discovery
MB-0486	High	Positive	3	57.57	89.96666667	LIVING	Living	LumA	LumA	41.0702724764114	22.9700800992756	LumA	NST	NST	-0.645704982539057	793.002240634589	1160.84594451775	1953.84818515234	WT	Mut	1	0	0	1	NEUT	NEUT	AMP	0.072	0.056	2.02039694351274	2	Other	Other	LumA	Discovery
MB-0487	Low	Positive	3	57.36	86.9	LIVING	Living	Normal	Normal	38.1833592973586	24.9014168817076	Normal	NST	NST	-2.2306069255263	757.708370273933	734.633688614444	1492.34205888838	WT	Mut	1	0	0	1	NEUT	NEUT	AMP	0.15	0.149	1.97396932406317	2	Other	Other	Normal	Validation
MB-0488	NA	Positive	4ER+	50.64	112.9333333	LIVING	Living	Basal	ClaudinLow	32.2718146145288	35.1320979796106	BasalClaudinLow	TubularMixed	MixedNST/SpecialType	-0.0507273283978892	1032.00720515892	544.039263804152	1576.04646896307	WT	WT	0	0	0	0	NEUT	NEUT	NEUT	0.014	0.005	1.99862891223706	2	CoreClaudinLow	CoreClaudinLow	BasalCoreClaudinLow	Validation
MB-0489	Low	Negative	4ER-	41.46	90.56666667	LIVING	Living	Normal	ClaudinLow	36.1505502927617	43.1377950411512	NormalClaudinLow	NST	NST	-0.987617954850843	1333.65146460081	2922.40674206033	4256.05820666113	Mut	WT	1	0	0	0	NEUT	NEUT	NEUT	0.001	0.001	2.00048312934539	2	CoreClaudinLow	CoreClaudinLow	NormalCoreClaudinLow	Validation
MB-0490	Low	Positive	4ER+	81.9	101.9666667	LIVING	Living	LumA	LumA	36.7438117646412	25.8673850559958	LumA	NST	NST	-1.10691830832367	940.433454271315	413.476511475403	1353.90996574672	WT	WT	2	1	0	0	AMP	NEUT	NEUT	0.218	0.205	2.10075690264111	2	Other	Other	LumA	Validation
MB-0491	High	Positive	4ER+	43.4	125.8	LIVING	Living	LumA	LumA	35.1563696107621	23.1470861279472	LumA	Lobular Classical	Lobular	-0.94496867199922	1309.01316055682	1766.0948847774	3075.10804533422	WT	Mut	2	2	0	2	AMP	NEUT	AMP	0.248	0.233	1.93751582665097	2	Other	Other	LumA	Discovery
MB-0492	NA	Positive	8	85.21	81.13333333	DECEASED	Died of Other Causes	LumB	LumB	50.4319846280609	30.7924395089903	LumB	MixedNSTandSpecialType	MixedNST/SpecialType	-0.0531429688477999	-602.763244685263	-88.8757252006697	-691.638969885933	WT	WT	1	0	0	2	NEUT	NEUT	AMP	0.045	0.045	2.07288145005442	2	Other	Other	LumB	Validation
MB-0494	Moderate	Negative	4ER-	77.22	36.63333333	DECEASED	Died of Disease	Basal	Basal	32.9417227987978	32.0654600773593	Basal	NST	NST	-0.201045471437016	1487.90735580752	2058.62488919725	3546.53224500477	Mut	Mut	3	1	0	0	AMP	NEUT	NEUT	0.93	0.756	4.8970501343877	5	CoreClaudinLow	CoreClaudinLow	BasalCoreClaudinLow	Discovery
MB-0495	Low	Positive	4ER+	63.19	71.8	DECEASED	Died of Disease	Basal	ClaudinLow	32.1036967145755	46.533547314841	BasalClaudinLow	NST	NST	0.193588181924306	1658.74575245387	1170.52039415043	2829.2661466043	Mut	WT	2	0	0	0	NEUT	NEUT	NEUT	0.009	0.007	2.00705813101135	2	CoreClaudinLow	CoreClaudinLow	BasalCoreClaudinLow	Validation
MB-0496	High	Positive	3	60	130.9	LIVING	Living	Normal	Normal	35.8611394230062	24.9729414120107	Normal	NST	NST	-0.989399984930843	1101.94104930086	1081.63594330083	2183.5769926017	WT	Mut	2	0	-1	1	NEUT	DEL	AMP	0.949	0.159	3.86073491192608	4	CoreClaudinLow	CoreClaudinLow	NormalCoreClaudinLow	Discovery
MB-0497	High	Positive	4ER+	57.27	73.7	LIVING	Living	LumA	LumA	45.2610947972641	25.5560893331267	LumA	NA	NA	-0.641794253768544	803.146434564934	1407.4600079071	2210.60644247203	WT	Mut	9	1	1	0	AMP	AMP	NEUT	0.135	0.135	2.00570592416535	2	Other	Other	LumA	Discovery
MB-0500	High	Positive	10	36.56	67.46666667	LIVING	Living	Basal	Basal	42.1354305435145	32.0530815287527	Basal	NST	NST	0.232033317276278	555.454194524272	914.66928927658	1470.12348380085	Mut	WT	2	1	-1	1	AMP	DEL	AMP	0.951	0.696	3.11460438925787	3	Other	Other	Basal	Discovery
MB-0501	Moderate	Positive	8	48.93	71.5	LIVING	Living	LumA	LumA	42.3671456253475	25.9740922845936	LumA	NST	NST	-0.714366478303841	709.046312930081	945.658562019255	1654.70487494934	Mut	WT	1	0	2	2	NEUT	AMP	AMP	0.202	0.157	2.15184366600769	2	Other	Other	LumA	Discovery
MB-0502	Low	Positive	4ER+	56.41	82.1	LIVING	Living	Basal	ClaudinLow	40.1335960876628	55.6266118595114	BasalClaudinLow	NST	NST	-0.497416551478445	1602.76630798091	2698.7366631005	4301.50297108141	WT	WT	0	0	0	0	NEUT	NEUT	NEUT	0.008	0.003	2.00027988182767	2	CoreClaudinLow	CoreClaudinLow	BasalCoreClaudinLow	Validation
MB-0503	High	Positive	7	60.77	101.2333333	LIVING	Living	LumA	LumA	39.835838538738	25.2014623425442	LumA	NST	NST	0.1644315889787	935.317414863498	1087.00052444993	2022.31793931343	WT	WT	3	0	2	0	NEUT	AMP	NEUT	0.975	0.523	3.54113207756725	4	Other	Other	LumA	Discovery
MB-0504	Moderate	Positive	3	68.16	130.4666667	LIVING	Living	LumA	LumA	34.5997120235894	21.2647981719567	LumA	NST	NST	-0.635761256448738	1210.99671567591	1143.43748053287	2354.43419620878	WT	Mut	5	0	0	1	NEUT	NEUT	AMP	0.211	0.187	1.99397809813634	2	Other	Other	LumA	Discovery
MB-0505	Moderate	Positive	4ER+	56.38	60.7	LIVING	Living	LumA	LumA	32.6280792652756	26.1031231441001	LumA	NST	NST	-0.74408751589457	1504.00351206754	1453.32433056503	2957.32784263257	WT	Mut	6	0	0	0	NEUT	NEUT	NEUT	0.026	0.026	1.9753576267798	2	Other	Other	LumA	Discovery
MB-0506	High	Negative	9	60.74	45.8	DECEASED	Died of Disease	Her2	Her2	48.4225710601195	31.4522082935747	Her2	NST	NST	-0.0717283101140559	758.519314485426	1245.66802414762	2004.18733863305	Mut	Mut	2	2	0	-1	AMP	NEUT	DEL	0.992	0.349	4.1417540371843	4	Other	Other	Her2	Discovery
MB-0507	Moderate	Positive	3	58.71	23.8	LIVING	Living	LumA	LumA	36.6160521911796	24.1933767064139	LumA	NST	NST	-0.577190867835435	1031.12716293704	1822.93538823527	2854.06255117231	WT	WT	1	1	0	2	AMP	NEUT	AMP	0.479	0.416	2.2760484462116	2	Other	Other	LumA	Discovery
MB-0508	Low	Positive	2	42.68	114.3333333	LIVING	Living	Normal	Normal	37.2360655195327	22.6196662148771	Normal	NST	NST	-0.0463567786774046	1136.33920042661	1663.16989269102	2799.50909311762	WT	WT	0	0	1	1	NEUT	AMP	AMP	0.272	0.271	1.9037528599036	2	Other	Other	Normal	Validation
MB-0509	Low	Positive	3	41.48	115.3	LIVING	Living	Basal	Basal	35.1431071307599	23.8536779731262	Basal	NA	NA	0.381635832718611	819.928372876673	2063.51758642606	2883.44595930273	Mut	WT	2	1	0	1	AMP	NEUT	AMP	0.256	0.243	1.98366023234634	2	Other	Other	Basal	Validation
MB-0510	Moderate	Positive	9	71.84	128.4	LIVING	Living	Normal	Normal	37.5897720303787	21.626241530324	Normal	NST	NST	-0.786235522848447	996.979597585305	1107.86918189281	2104.84877947811	WT	WT	0	2	0	1	AMP	NEUT	AMP	0.518	0.735	2.62803871698616	3	Other	Other	Normal	Validation
MB-0511	Moderate	Positive	3	59.84	61.7	LIVING	Living	LumA	LumA	34.8677225162512	25.2507975955331	LumA	NST	NST	-0.836947831090906	1204.3128737869	934.593898863544	2138.90677265044	WT	Mut	3	0	0	2	NEUT	NEUT	AMP	0.122	0.107	2.14991059330505	2	Other	Other	LumA	Discovery
MB-0512	Moderate	Positive	9	56.74	121.5333333	LIVING	Living	LumA	LumA	32.824462107723	27.2187118772061	LumA	NST	NST	-0.592565967681938	1206.3455537457	605.908075024107	1812.2536287698	WT	Mut	4	2	0	2	AMP	NEUT	AMP	0.121	0.12	2.15459972456074	2	Other	Other	LumA	Validation
MB-0513	High	Positive	9	73.39	117.0333333	LIVING	Living	LumA	LumA	44.9288940498809	29.7336317178484	LumA	NST	NST	-0.752299338909311	375.824272253473	621.460321989089	997.284594242563	WT	WT	3	1	0	1	AMP	NEUT	AMP	0.222	0.222	2.23267509273862	2	Other	Other	LumA	Discovery
MB-0514	High	Positive	3	42.89	13.4	LIVING	Living	LumB	LumB	37.5441961037258	21.2430152649736	LumB	NA	NA	0.0159947349223469	967.744294431989	940.052894983331	1907.79718941532	WT	Mut	7	0	0	1	NEUT	NEUT	AMP	0.988	0.154	3.96966169839401	4	Other	Other	LumB	Discovery
MB-0516	High	Negative	10	62.81	114.4666667	LIVING	Living	Basal	Basal	40.7454011794043	34.2164285124881	Basal	NA	NA	-0.233411860931431	550.012643499802	1042.02895383264	1592.04159733244	Mut	WT	4	0	1	0	NEUT	AMP	NEUT	0.577	0.462	1.8568854261534	2	Other	Other	Basal	Discovery
MB-0517	Moderate	Positive	9	47.92	61.9	LIVING	Living	LumA	LumA	44.7862634987966	24.4122104303056	LumA	NA	NA	-0.340396129124105	597.501929489397	294.008374493938	891.510303983335	WT	WT	2	2	-1	0	AMP	DEL	NEUT	0.186	0.184	1.98409227215176	2	Other	Other	LumA	Discovery
MB-0519	Moderate	Positive	4ER+	61.99	110.9666667	LIVING	Living	Normal	Normal	37.3243321857862	31.4745141889354	Normal	NST	NST	-0.404444585382098	1018.13328748946	2801.82895330941	3819.96224079887	Mut	WT	1	2	0	0	AMP	NEUT	NEUT	0.413	0.323	1.9498794953242	2	Other	Other	Normal	Discovery
MB-0521	High	Positive	3	52.2	212.2	LIVING	Living	LumA	LumA	33.2962048598133	26.4751358657886	LumA	Lobular Classical	Lobular	-1.07169889121748	1177.88544389732	1402.55907028009	2580.44451417741	WT	WT	8	0	-1	1	NEUT	DEL	AMP	0.248	0.248	1.86068326706502	2	Other	Other	LumA	Discovery
MB-0522	Low	Negative	5	54.08	2.5	LIVING	Living	Her2	Her2	46.381799147719	26.3932726107448	Her2	NA	NA	-0.461224827947442	385.800469759716	1326.57057708475	1712.37104684447	Mut	WT	8	0	2	1	NEUT	AMP	AMP	0.951	0.698	3.06120249228104	3	Other	Other	Her2	Validation
MB-0524	Moderate	Positive	4ER+	40.65	80.83333333	LIVING	Living	Normal	Normal	32.6276372925029	30.5633616364735	Normal	NST	NST	-1.00084752700727	1337.75878722056	1520.87695650034	2858.6357437209	Mut	WT	11	2	0	0	AMP	NEUT	NEUT	0.674	0.465	2.42933372576023	2	Other	Other	Normal	Discovery
MB-0525	High	Negative	4ER-	48.47	65.86666667	LIVING	Living	Basal	Basal	38.4185713188192	32.7949324633247	Basal	NST	NST	-0.106506365487702	921.748342249981	686.920602261728	1608.66894451171	Mut	WT	7	1	-1	0	AMP	DEL	NEUT	0.986	0.802	4.73082809480442	5	Other	Other	Basal	Discovery
MB-0526	High	Negative	2	72.18	139.6333333	DECEASED	Died of Other Causes	LumB	LumB	47.8746452175818	29.2912428796028	LumB	NST	NST	-0.576051222619379	235.837501755823	745.296453182369	981.133954938192	WT	WT	10	1	0	1	AMP	NEUT	AMP	0.99	0.621	3.53343032941647	4	Other	Other	LumB	Validation
MB-0527	Moderate	Positive	4ER+	73.22	109.8333333	DECEASED	Died of Other Causes	LumA	LumA	34.5415412675764	29.0262435314747	LumA	NST	NST	-1.9347492880176	1138.39757076197	1662.29534744069	2800.69291820266	WT	WT	1	0	0	0	NEUT	NEUT	NEUT	0	0	1.99976176725383	2	Other	Other	LumA	Discovery
MB-0528	Moderate	Positive	2	53.64	193.9666667	LIVING	Living	LumA	LumA	38.8882617268555	27.2132609033342	LumA	NST	NST	-0.73846337253373	1137.15382014542	1963.81036598109	3100.96418612651	Mut	WT	4	2	-1	0	AMP	DEL	NEUT	0.943	0.759	3.59108376463271	4	Other	Other	LumA	Discovery
MB-0529	High	Positive	8	67.46	48.53333333	DECEASED	Died of Disease	LumA	LumA	41.4244077555558	18.3168860908464	LumA	NST	NST	0.173756616656106	633.287520876829	781.138029230475	1414.4255501073	WT	WT	12	1	0	1	AMP	NEUT	AMP	0.944	0.385	3.14899986672294	3	Other	Other	LumA	Discovery
MB-0531	NA	Negative	4ER-	60.12	163.8666667	LIVING	Living	Normal	Normal	38.4415829625909	38.2994113851246	Normal	NST	NST	-0.646659382908344	1173.97215197095	567.558580498455	1741.5307324694	WT	WT	9	0	0	0	NEUT	NEUT	NEUT	0	0	1.99981008018836	2	CoreClaudinLow	CoreClaudinLow	NormalCoreClaudinLow	Validation
MB-0532	High	Negative	9	59.07	143.1333333	DECEASED	Died of Disease	LumB	LumB	42.2581109249227	26.5513837377627	LumB	NST	NST	0.40950592035429	738.029568138863	1721.62335296509	2459.65292110396	WT	Mut	8	2	0	2	AMP	NEUT	AMP	0.384	0.378	2.10141329216553	2	Other	Other	LumB	Discovery
MB-0534	Low	Positive	4ER+	51.56	124.1	LIVING	Living	Normal	Normal	36.160564551771	34.7240097088606	Normal	NST	NST	-1.548677767199	1092.3836615139	1188.10581042065	2280.48947193455	WT	Mut	19	0	0	0	NEUT	NEUT	NEUT	0.001	0.001	2.00043925897954	2	Other	Other	Normal	Validation
MB-0535	Low	Positive	8	46.66	199.1333333	LIVING	Living	LumA	LumA	40.4751532168268	21.9789823224321	LumA	NST	NST	0.0409438087148247	496.454635567466	752.043904420872	1248.49853998834	WT	WT	3	0	0	1	NEUT	NEUT	AMP	0.062	0.053	2.02083620249228	2	Other	Other	LumA	Validation
MB-0536	High	Positive	1	67.88	147.3666667	DECEASED	Died of Other Causes	LumB	LumB	34.4182579722977	30.2341928206849	LumB	NST	NST	0.57740281975785	1038.51861168536	1966.91473872606	3005.43335041142	Mut	WT	4	2	-1	0	AMP	DEL	NEUT	0.646	0.524	1.96181945400831	2	Other	Other	LumB	Discovery
MB-0537	NA	Positive	4ER+	59.8	113.5666667	LIVING	Living	Normal	Normal	35.7674326543426	32.0653731476625	Normal	NST	NST	-1.3696482153248	1325.83296505507	1396.68798907494	2722.52095413001	WT	Mut	1	0	0	0	NEUT	NEUT	NEUT	0	0	2.00024767320465	2	Other	Other	Normal	Validation
MB-0538	High	Positive	9	61.89	24.1	DECEASED	Died of Disease	LumA	LumA	37.6868554191033	23.0749684710034	LumA	NST	NST	-0.80148645979961	1003.55372022035	1204.80813571563	2208.36185593599	WT	WT	0	2	1	1	AMP	AMP	AMP	0.955	0.754	3.63713987427531	4	Other	Other	LumA	Discovery
MB-0540	High	Positive	4ER+	66.11	194.5333333	LIVING	Living	Normal	ClaudinLow	48.3617476175375	53.7055429358565	NormalClaudinLow	MixedNSTandLobular	MixedNST/SpecialType	-1.15935985919639	589.793552604279	3095.07924031733	3684.87279292161	WT	WT	0	0	0	0	NEUT	NEUT	NEUT	0.002	0.002	1.99996557009263	2	CoreClaudinLow	CoreClaudinLow	NormalCoreClaudinLow	Discovery
MB-0541	High	Positive	9	38.86	174.2666667	LIVING	Living	LumA	LumA	41.4968072186564	21.0828472051979	LumA	NST	NST	-0.353643832698317	722.385159540765	1542.15625933206	2264.54141887283	WT	WT	3	2	-1	0	AMP	DEL	NEUT	0.204	0.202	1.9832293031831	2	Other	Other	LumA	Discovery
MB-0542	Moderate	Positive	1	39.3	48.6	DECEASED	Died of Disease	Normal	Normal	39.274697018602	23.1217709241551	Normal	NST	NST	-0.0958763966972062	793.217332215299	2201.68923598896	2994.90656820426	WT	WT	6	2	-1	2	AMP	DEL	AMP	0.428	0.398	1.8993969212999	2	Other	Other	Normal	Discovery
MB-0544	Low	Positive	8	74.46	79.33333333	DECEASED	Died of Other Causes	LumB	LumB	40.7814002896473	23.4800323254512	LumB	NST	NST	-0.626347889694182	869.670927769625	893.29232247025	1762.96325023987	WT	WT	5	0	0	1	NEUT	NEUT	AMP	0.184	0.184	1.99792532042027	2	Other	Other	LumB	Validation
MB-0545	Moderate	Positive	6	83.92	41.16666667	DECEASED	Died of Other Causes	Normal	Normal	32.9497296753069	24.1345893904932	Normal	NST	NST	0.409039385365191	1084.39810300692	1610.34937589645	2694.74747890337	Mut	WT	5	2	-1	0	AMP	DEL	NEUT	0.966	0.567	3.40296541460272	3	Other	Other	Normal	Discovery
MB-0550	High	Positive	8	60.12	132.3333333	DECEASED	Died of Disease	LumB	LumB	37.664003931879	20.8433984149688	LumB	NST	NST	0.132819413781977	896.39172333731	1287.94179936679	2184.3335227041	WT	Mut	4	2	-1	2	AMP	DEL	AMP	0.94	0.725	3.7080255003443	4	Other	Other	LumB	Discovery
MB-0551	NA	Positive	4ER+	76.32	51.96666667	DECEASED	Died of Disease	Normal	Normal	36.1592184650779	29.4904934679844	Normal	NST	NST	-1.43548540692157	1081.71173018626	958.388391733636	2040.10012191989	WT	Mut	3	0	0	0	NEUT	NEUT	NEUT	0.001	0	2.00005997467736	2	Other	Other	Normal	Validation
MB-0552	NA	Positive	5	61.53	68.06666667	DECEASED	Died of Disease	Her2	Her2	33.4456787725592	27.9763853691813	Her2	NST	NST	0.317434133054046	1285.64739894169	1964.29890325718	3249.94630219887	WT	Mut	8	1	2	0	AMP	AMP	NEUT	0.321	0.319	1.83696161620649	2	Other	Other	Her2	Validation
MB-0553	Moderate	Positive	5	86.99	85.73333333	DECEASED	Died of Other Causes	LumA	LumA	46.3633807397688	27.5219357158301	LumA	NST	NST	0.222065345719466	528.838096812435	606.545520436704	1135.38361724914	WT	WT	3	1	2	1	AMP	AMP	AMP	0.324	0.277	2.28177380661498	2	Other	Other	LumA	Validation
MB-0554	Moderate	Positive	8	82.35	111.1666667	DECEASED	Died of Other Causes	LumA	LumA	34.4070786803435	27.6067084253083	LumA	NST	NST	-0.813422437978825	1140.08046508747	797.732227643841	1937.81269273131	WT	Mut	10	1	0	2	AMP	NEUT	AMP	0.988	0.857	4.80012605788667	5	Other	Other	LumA	Validation
MB-0558	NA	Negative	10	69.88	97.83333333	DECEASED	Died of Other Causes	Basal	ClaudinLow	38.359007033961	38.5999801293212	BasalClaudinLow	NST	NST	1.1789411818164	505.417270335798	1491.22692662568	1996.64419696148	WT	WT	8	2	-1	1	AMP	DEL	AMP	0.602	0.563	1.54613385459473	2	Other	OtherClaudinLow	BasalOtherClaudinLow	Validation
MB-0559	High	Positive	7	47.71	161.7666667	LIVING	Living	LumA	LumA	44.5483871353402	27.3644122760388	LumA	NST	NST	-1.08715134592629	313.206923805774	330.1983685138	643.405292319574	WT	WT	4	2	0	0	AMP	NEUT	NEUT	0.985	0.369	3.64831793242853	4	Other	Other	LumA	Discovery
MB-0568	Moderate	Positive	7	61.28	181.4666667	LIVING	Living	LumA	LumA	35.2875499584918	21.3339909464961	LumA	NST	NST	-0.521179798353301	1091.92614227138	1592.76075563092	2684.6868979023	WT	Mut	4	0	0	0	NEUT	NEUT	NEUT	0.033	0.033	1.99575679157689	2	Other	Other	LumA	Discovery
MB-0569	High	Positive	4ER+	74.96	59.5	DECEASED	Died of Disease	LumB	LumB	31.8138112137731	27.4951957226291	LumB	NST	NST	-0.198089520590736	1317.82896147874	2006.75939389467	3324.58835537341	WT	WT	6	1	0	1	AMP	NEUT	AMP	0.353	0.336	1.91877540593971	2	Other	Other	LumB	Discovery
MB-0570	High	Positive	6	68.99	272.2	LIVING	Living	LumB	LumB	51.7842259918206	32.6034626213434	LumB	NST	NST	0.128808776362964	-346.673990927367	1069.13186920194	722.457878274577	Mut	WT	11	0	0	0	NEUT	NEUT	NEUT	0.325	0.303	1.83406894866612	2	Other	Other	LumB	Validation
MB-0571	Moderate	Positive	7	61.79	149.8666667	LIVING	Living	LumA	LumA	37.1438496652779	22.000743495775	LumA	NST	NST	-0.956520369485603	819.301949934996	1211.88562972328	2031.18757965828	WT	Mut	12	1	0	0	AMP	NEUT	NEUT	0.171	0.168	2.11207323574491	2	Other	Other	LumA	Discovery
MB-0573	Moderate	Positive	7	76.22	163.2	DECEASED	Died of Other Causes	LumA	ClaudinLow	30.9419487467714	33.152294301807	LumAClaudinLow	NST	NST	-0.921384424217214	1460.65301062798	2326.63574941109	3787.28876003907	WT	WT	2	2	0	0	AMP	NEUT	NEUT	0.983	0.938	3.59175847975299	4	Other	OtherClaudinLow	LumAOtherClaudinLow	Discovery
MB-0574	High	Positive	2	71.21	119.8	LIVING	Living	LumA	LumA	42.5757106407243	22.6985391737439	LumA	NST	NST	-0.0692237101090967	575.863955664529	778.854283254835	1354.71823891936	Mut	Mut	6	2	1	2	AMP	AMP	AMP	0.993	0.917	4.5307414647149	5	Other	Other	LumA	Discovery
MB-0575	High	Positive	4ER+	48.1	128.5666667	LIVING	Living	LumA	LumA	30.3474283942178	27.8990677220886	LumA	NST	NST	-0.541623069950948	1456.16730807993	1406.79945758263	2862.96676566256	WT	WT	3	1	2	1	AMP	AMP	AMP	0.403	0.402	1.91243030720362	2	CoreClaudinLow	CoreClaudinLow	LumACoreClaudinLow	Discovery
MB-0576	Moderate	Positive	2	68.47	31	DECEASED	Died of Disease	LumB	LumB	33.9970378038271	25.459957449852	LumB	NST	NST	0.0337602873282915	1171.22487556926	1303.81096676726	2475.03584233653	WT	Mut	5	1	0	2	AMP	NEUT	AMP	0.292	0.286	2.11049001532686	2	Other	Other	LumB	Discovery
MB-0577	Low	Positive	7	51.42	65.4	LIVING	Living	LumB	LumB	49.0695945937604	28.8228681625778	LumB	Mucinous	Mucinous	0.0807346347730764	-297.881252395691	825.501403361122	527.620150965432	WT	WT	4	1	1	0	AMP	AMP	NEUT	0.246	0.245	2.12587296474822	2	Other	Other	LumB	Validation
MB-0578	Low	Positive	4ER+	59.64	110.1	LIVING	Living	Normal	Normal	35.6813778358283	29.30331923046	Normal	Lobular Classical	Lobular	-0.445180879269347	967.33412928381	1011.6908501876	1979.02497947141	WT	Mut	2	0	0	0	NEUT	NEUT	NEUT	0	0	2.00010995357516	2	Other	Other	Normal	Validation
MB-0579	Moderate	Positive	7	70.53	92.76666667	DECEASED	Died of Other Causes	LumB	LumB	37.8813525164083	22.8232522961905	LumB	NST	NST	-1.42017350509027	999.057773392686	825.559447936511	1824.6172213292	WT	Mut	3	0	1	1	NEUT	AMP	AMP	0.304	0.301	1.84661254137142	2	Other	Other	LumB	Discovery
MB-0580	Moderate	Positive	4ER+	33.8	79.36666667	DECEASED	Died of Disease	LumA	LumA	33.5080288225319	23.8323387091013	LumA	NST	NST	0.491605808355565	1216.13623459128	1741.27122238799	2957.40745697928	Mut	Mut	2	2	2	0	AMP	AMP	NEUT	0.938	0.686	3.493335036318	3	Other	Other	LumA	Discovery
MB-0581	Moderate	Negative	7	96.29	7.866666667	DECEASED	Died of Disease	Basal	Basal	40.4673095601712	32.5935701990995	Basal	NST	NST	-0.284505449914624	609.371676506775	500.02740292544	1109.39907943222	Mut	Mut	7	1	-1	0	AMP	DEL	NEUT	0.777	0.722	2.95999133699105	3	Other	Other	Basal	Discovery
MB-0582	High	Negative	10	84.76	15.53333333	DECEASED	Died of Other Causes	Basal	Basal	55.1798109489472	38.2389461169166	Basal	NA	NA	1.44948292602437	-540.58921244396	409.393512045064	-131.195700398897	Mut	WT	8	2	0	2	AMP	NEUT	AMP	0.607	0.536	1.9920827872676	2	Other	Other	Basal	Validation
MB-0583	High	Positive	3	75.67	62.63333333	LIVING	Living	LumA	LumA	39.4799253805983	23.7503971016812	LumA	MixedNSTandLobular	MixedNST/SpecialType	-1.14914234723415	1035.5574395131	706.224292257412	1741.78173177051	WT	Mut	3	0	0	1	NEUT	NEUT	AMP	0.053	0.052	2.02141706834892	2	Other	Other	LumA	Discovery
MB-0584	High	Positive	7	41.31	118.2	LIVING	Living	LumB	LumB	41.4062712613132	25.8750032913137	LumB	NST	NST	0.187777582028725	541.361885832915	1738.03288572895	2279.39477156187	WT	WT	1	0	1	1	NEUT	AMP	AMP	0.987	0.907	5.26596603656234	5	Other	Other	LumB	Discovery
MB-0585	High	Positive	6	76.72	115.7	DECEASED	Died of Disease	LumB	LumB	36.3682134774704	24.0948162664888	LumB	NST	NST	-0.0315690811582076	1028.75700812573	1394.00224245243	2422.75925057816	Mut	WT	3	0	-1	0	NEUT	DEL	NEUT	0.991	0.707	3.25999966680735	3	Other	Other	LumB	Discovery
MB-0586	Low	Positive	6	77.99	77.23333333	DECEASED	Died of Other Causes	LumA	LumA	42.6905322825426	25.9337107464706	LumA	Lobular Classical	Lobular	-1.39988119108204	602.129911385768	797.172168387542	1399.30207977331	WT	WT	4	0	0	0	NEUT	NEUT	NEUT	0.065	0.065	2.01206546124969	2	Other	Other	LumA	Validation
MB-0587	Low	Positive	9	50.41	91.26666667	LIVING	Living	LumA	LumA	45.6833398737956	25.0829823208409	LumA	MixedNSTandLobular	MixedNST/SpecialType	-1.2034396596924	333.599281561735	740.188663851332	1073.78794541307	Mut	WT	5	1	2	1	AMP	AMP	AMP	0.595	0.544	2.47918267842467	2	Other	Other	LumA	Validation
MB-0588	High	Negative	4ER-	76.35	119.7333333	LIVING	Living	Normal	Normal	42.3906362176089	27.7093493151806	Normal	NST/apocrine	SpecialType	-0.871466948160419	823.081307806422	1400.75580857839	2223.83711638481	WT	Mut	2	0	0	0	NEUT	NEUT	NEUT	0.079	0.079	1.92363168884249	2	Other	Other	Normal	Validation
MB-0589	Moderate	Positive	5	59.96	125.8	LIVING	Living	LumB	LumB	42.2058770036408	23.3341073069343	LumB	MixedNSTandSpecialType	MixedNST/SpecialType	0.320357233693193	616.953400215161	1104.33417774788	1721.28757796304	WT	WT	4	0	2	2	NEUT	AMP	AMP	0.103	0.102	2.06159677025256	2	Other	Other	LumB	Discovery
MB-0590	High	Positive	9	60.27	72.46666667	DECEASED	Died of Other Causes	LumB	LumB	53.9724625045757	31.0715811916922	LumB	NST/apocrine	SpecialType	-0.751014317478128	-382.637803435624	838.328877726364	455.69107429074	WT	WT	1	2	2	0	AMP	AMP	NEUT	0.967	0.627	4.01429340944934	4	Other	Other	LumB	Discovery
MB-0591	High	Positive	8	84	119.4666667	DECEASED	Died of Disease	LumB	LumB	40.4635911703281	25.0948772929204	LumB	NST	NST	-0.0333242463013475	752.545301048261	832.60434686351	1585.14964791177	WT	Mut	2	1	0	2	AMP	NEUT	AMP	0.762	0.56	3.04793087363113	3	Other	Other	LumB	Discovery
MB-0593	High	Negative	5	62.34	34.66666667	DECEASED	Died of Disease	Her2	Her2	41.1711728697247	28.5978477612879	Her2	Lobular Classical	Lobular	0.141171851136664	970.077920946233	1379.81472984447	2349.8926507907	WT	WT	3	1	2	0	AMP	AMP	NEUT	0.986	0.787	4.11847108998423	4	Other	Other	Her2	Discovery
MB-0594	High	Positive	4ER+	77.96	44.23333333	LIVING	Living	LumB	LumB	46.2185443611485	29.7033886428421	LumB	NST	NST	-0.877292468793345	62.874507250941	1713.55518416039	1776.42969141133	WT	Mut	6	0	-1	0	NEUT	DEL	NEUT	0.161	0.161	1.91437948421777	2	Other	Other	LumB	Discovery
MB-0596	High	Positive	3	77.48	107.1	DECEASED	Died of Other Causes	LumA	LumA	32.3532223704861	25.1052299157171	LumA	MixedNSTandSpecialType	MixedNST/SpecialType	-0.647228425528826	1445.55265221352	1929.198987755	3374.75163996852	WT	Mut	5	2	0	1	AMP	NEUT	AMP	0.992	0.523	4.37412981185722	4	Other	Other	LumA	Discovery
MB-0597	High	Positive	3	64.55	113.2	DECEASED	Died of Other Causes	Normal	Normal	34.1444224406996	27.2952751264004	Normal	NST	NST	-1.25067136497875	1289.429235307	1338.03830096802	2627.46753627502	WT	Mut	3	0	0	0	NEUT	NEUT	NEUT	0.004	0.004	2.00246173837713	2	CoreClaudinLow	CoreClaudinLow	NormalCoreClaudinLow	Discovery
MB-0598	High	Positive	3	77.48	89.36666667	DECEASED	Died of Disease	LumB	LumB	39.6421850530809	22.4186345722408	LumB	NST	NST	-0.175386424591595	949.368812297463	1462.36795163649	2411.73676393395	WT	Mut	5	2	-1	2	AMP	DEL	AMP	0.851	0.709	3.09783757968858	3	Other	Other	LumB	Discovery
MB-0599	Moderate	Positive	4ER+	46.85	123.2666667	LIVING	Living	LumA	ClaudinLow	34.8928060711694	35.2303829035289	LumAClaudinLow	NST	NST	-0.999159063238027	1281.40720972024	270.13824381888	1551.54545353912	WT	WT	3	0	-1	0	NEUT	DEL	NEUT	0.119	0.119	2.10178702325685	2	CoreClaudinLow	CoreClaudinLow	LumACoreClaudinLow	Discovery
MB-0600	Moderate	Positive	6	70.5	111	LIVING	Living	LumA	LumA	45.3676868202916	24.683317371075	LumA	MixedNSTandSpecialType	MixedNST/SpecialType	-0.650902459542448	477.740523607159	629.693382268749	1107.43390587591	WT	WT	2	2	0	0	AMP	NEUT	NEUT	0.152	0.151	2.19842455407717	2	Other	Other	LumA	Discovery
MB-0601	Moderate	Positive	10	32.99	29.66666667	DECEASED	Died of Disease	LumB	LumB	33.4909344213779	30.191784974633	LumB	NST	NST	1.90471210248963	1074.36142171069	789.354447632952	1863.71586934364	Mut	WT	4	2	-1	1	AMP	DEL	AMP	0.986	0.369	3.80725749128146	4	Other	Other	LumB	Discovery
MB-0603	High	Positive	7	79.52	121.9666667	LIVING	Living	LumA	LumA	44.5769855948573	26.0663149994005	LumA	NST	NST	-1.10036887729939	680.22454596705	138.583868249909	818.808414216959	WT	Mut	7	0	0	0	NEUT	NEUT	NEUT	0.112	0.068	1.96287511939403	2	Other	Other	LumA	Discovery
MB-0605	High	Positive	8	58.08	114.6	LIVING	Living	LumA	LumA	34.7930165345626	22.7357921287942	LumA	Tubulo Lobular	Tubular	-1.12397832467899	1254.34699719532	1274.80445634701	2529.15145354233	WT	Mut	4	0	0	2	NEUT	NEUT	AMP	0.195	0.187	2.08039438903574	2	Other	Other	LumA	Discovery
MB-0606	Moderate	Positive	3	83.19	27.46666667	DECEASED	Died of Disease	LumB	LumB	43.6004683784457	22.1529343963895	LumB	MixedNSTandSpecialType	MixedNST/SpecialType	-0.165879236896207	436.014882537301	1052.65984717628	1488.67472971358	WT	WT	1	0	0	1	NEUT	NEUT	AMP	0.096	0.096	1.97754781314556	2	Other	Other	LumB	Discovery
MB-0607	Moderate	Positive	4ER+	53.1	87.83333333	LIVING	Living	LumA	LumA	34.4556625279928	22.2307804738952	LumA	NST	NST	-0.361199406680264	1125.96054522373	1916.31819865618	3042.27874387992	Mut	Mut	5	2	2	1	AMP	AMP	AMP	0.161	0.158	2.05906672738177	2	Other	Other	LumA	Discovery
MB-0608	High	Negative	10	76.81	63.96666667	DECEASED	Died of Other Causes	Basal	Basal	39.3453764560471	36.2025118132394	Basal	Medullary-like/NSTandLymhocyteRichStroma	Medullary-like	2.57676353367269	690.421642504518	1866.23098462959	2556.65262713411	Mut	WT	11	1	-1	0	AMP	DEL	NEUT	0.71	0.597	1.84448399564628	2	Other	Other	Basal	Discovery
MB-0609	High	Positive	8	51.15	98.7	DECEASED	Died of Disease	LumA	LumA	41.0665826873618	21.5359856316267	LumA	NST	NST	-0.329203533220433	733.476668842508	1396.65175640475	2130.12842524726	Mut	WT	2	2	0	1	AMP	NEUT	AMP	0.76	0.609	2.64692074457451	3	Other	Other	LumA	Discovery
MB-0610	High	Positive	4ER+	71.3	76.7	LIVING	Living	LumA	LumA	35.1347948842993	33.4614081227886	LumA	NST	NST	-0.784412222207971	1518.41557271805	2248.08564655009	3766.50121926814	WT	WT	0	2	1	0	AMP	AMP	NEUT	0.298	0.296	1.96161065327973	2	Other	Other	LumA	Discovery
MB-0611	Low	Positive	9	75.65	104.5333333	LIVING	Living	LumB	LumB	38.3590783606699	25.3019004250515	LumB	NST	NST	-0.58336323268583	957.885143181285	2160.18527288488	3118.07041606616	Mut	Mut	5	2	1	0	AMP	AMP	NEUT	0.99	0.163	3.22290421821897	3	Other	Other	LumB	Validation
MB-0613	Moderate	Negative	4ER-	60.2	48.8	LIVING	Living	Basal	ClaudinLow	33.715048931778	47.1365095053536	BasalClaudinLow	Other/Rare/New	SpecialType	0.425055067177597	989.070889605636	1883.87514996248	2872.94603956812	Mut	Mut	3	0	-1	1	NEUT	DEL	AMP	1	0.806	3.45388724760657	3	Other	OtherClaudinLow	BasalOtherClaudinLow	Discovery
MB-0614	Moderate	Positive	6	48.99	119.3333333	LIVING	Living	LumA	LumA	33.4812754410973	22.4429113692032	LumA	NST	NST	0.648832917165501	1099.37494682751	2307.97212079285	3407.34706762035	WT	WT	4	1	0	1	AMP	NEUT	AMP	0.231	0.216	2.00238510406717	2	Other	Other	LumA	Discovery
MB-0615	NA	Negative	5	38.75	34.76666667	LIVING	Living	Normal	Normal	41.507805445255	28.6079093850114	Normal	NA	NA	-1.36484082867757	1014.82744630958	1556.30146133849	2571.12890764806	Mut	WT	1	2	2	1	AMP	AMP	AMP	0.639	0.551	2.86441058219863	3	Other	Other	Normal	Validation
MB-0616	High	Positive	7	75.98	29.03333333	DECEASED	Died of Other Causes	LumB	LumB	38.4519557814147	25.8116888201971	LumB	NST	NST	0.35055220225248	786.302227220077	616.56532653024	1402.86755375032	WT	WT	5	1	1	1	AMP	AMP	AMP	0.929	0.602	3.04127923765521	3	Other	Other	LumB	Discovery
MB-0617	Low	Positive	4ER+	72.14	92.96666667	DECEASED	Died of Other Causes	Normal	ClaudinLow	36.5105173550847	53.2661866116171	NormalClaudinLow	Mucinous	Mucinous	-1.15925172043541	2152.70286780234	1980.40085794047	4133.10372574281	WT	WT	0	0	0	0	NEUT	NEUT	NEUT	0.001	0.001	2.00025933494747	2	CoreClaudinLow	CoreClaudinLow	NormalCoreClaudinLow	Validation
MB-0618	Moderate	Positive	3	63.86	101.9	LIVING	Living	LumB	LumB	35.3013659244126	23.6167538403326	LumB	NST	NST	-0.48793065027241	1158.55936109814	898.95547651365	2057.51483761179	WT	Mut	3	0	0	1	NEUT	NEUT	AMP	0.165	0.165	1.97038639241209	2	Other	Other	LumB	Discovery
MB-0619	Moderate	Positive	4ER+	38.9	94.23333333	LIVING	Living	Normal	Normal	38.4177941189196	23.3041241029154	Normal	NST	NST	0.380999520928421	915.051587776519	1998.55823351685	2913.60982129337	WT	WT	1	1	0	0	AMP	NEUT	NEUT	0.222	0.221	2.05212799040405	2	Other	Other	Normal	Discovery
MB-0620	NA	Positive	4ER+	62.97	112.8	LIVING	Living	Normal	Normal	38.8798099015202	36.7187201853098	Normal	Invasive Micropapillary	SpecialType	-1.19025216296165	1009.02569332251	1179.68620481634	2188.71189813885	WT	WT	0	0	0	0	NEUT	NEUT	NEUT	0.002	0.002	2.00074190897177	2	Other	Other	Normal	Validation
MB-0621	High	Positive	4ER+	70.04	33.56666667	LIVING	Living	LumA	LumA	35.4936402606218	21.9295591105611	LumA	Lobular Classical	Lobular	-0.792100159929908	1084.46390668062	1209.81650281215	2294.28040949276	WT	Mut	2	1	0	0	AMP	NEUT	NEUT	0.095	0.095	2.00805715364624	2	Other	Other	LumA	Discovery
MB-0623	Low	Positive	4ER+	66.52	111.0666667	LIVING	Living	Normal	Normal	30.3677937285714	27.4931744873392	Normal	NST	NST	-0.722254845020321	1519.96270822678	1225.28730772584	2745.25001595262	WT	Mut	2	2	0	0	AMP	NEUT	NEUT	0.347	0.302	2.00286545680713	2	CoreClaudinLow	CoreClaudinLow	NormalCoreClaudinLow	Validation
MB-0624	High	Positive	3	64.28	64.03333333	LIVING	Living	LumA	LumA	35.024176459718	28.1321590923518	LumA	NST	NST	-2.2591566296265	1358.71494076556	1514.1417297009	2872.85667046646	WT	Mut	2	0	0	1	NEUT	NEUT	AMP	0.272	0.211	1.91430729247651	2	Other	Other	LumA	Discovery
MB-0626	High	Positive	1	61.11	35.53333333	DECEASED	Died of Disease	LumB	LumB	46.6415231235083	26.0533327656939	LumB	NST	NST	0.102402712178097	375.568350194469	1392.64905755077	1768.21740774524	Mut	WT	7	1	0	2	AMP	NEUT	AMP	0.707	0.693	2.87112441413625	3	Other	Other	LumB	Validation
MB-0627	Moderate	Negative	4ER-	54.1	0.766666667	LIVING	Living	Basal	ClaudinLow	31.3300004264774	32.9241500719603	BasalClaudinLow	NST	NST	0.0605018017662324	1530.09610819411	2264.98843603575	3795.08454422986	Mut	Mut	3	0	0	0	NEUT	NEUT	NEUT	0.019	0.019	2.02513161109754	2	Other	OtherClaudinLow	BasalOtherClaudinLow	Validation
MB-0628	Moderate	Positive	7	63.98	105.9666667	LIVING	Living	Normal	Normal	35.2317950420948	22.7845150493585	Normal	NST	NST	-0.418798074225259	814.341129230169	581.247827409309	1395.58895663948	WT	WT	0	2	1	1	AMP	AMP	AMP	0.877	0.588	2.9943956995935	3	Other	Other	Normal	Discovery
MB-0630	High	Positive	1	38.35	86.8	LIVING	Living	LumB	LumB	49.2762396308179	32.5347156574316	LumB	NST	NST	0.855004036601537	-189.131972556879	-9.77778395458697	-198.909756511466	WT	WT	2	2	2	0	AMP	AMP	NEUT	0.921	0.583	3.4760734356605	3	Other	Other	LumB	Discovery
MB-0631	Moderate	Positive	8	84.41	47.43333333	DECEASED	Died of Disease	LumA	LumA	39.8424687324479	24.7961152797596	LumA	NST	NST	-0.367184902319584	1058.12093904118	1494.17108941289	2552.29202845408	WT	Mut	3	0	0	2	NEUT	NEUT	AMP	0.991	0.581	4.90201303893911	5	Other	Other	LumA	Discovery
MB-0632	Moderate	Positive	4ER+	51.92	56.5	LIVING	Living	LumA	LumA	36.4397618142661	30.8862682288885	LumA	NST	NST	-1.73587646667185	1292.85553560708	509.27632741066	1802.13186301774	WT	Mut	4	0	0	1	NEUT	NEUT	AMP	0.264	0.257	1.9188259401586	2	CoreClaudinLow	CoreClaudinLow	LumACoreClaudinLow	Discovery
MB-0634	Moderate	Positive	4ER+	55.99	17.76666667	LIVING	Living	Normal	ClaudinLow	36.8790616573208	44.9415741794584	NormalClaudinLow	Lobular Classical	Lobular	-0.996680283308564	1652.22355976915	2306.17762893801	3958.40118870716	WT	WT	0	0	0	0	NEUT	NEUT	NEUT	0.003	0.002	1.9988099469113	2	CoreClaudinLow	CoreClaudinLow	NormalCoreClaudinLow	Validation
MB-0636	High	Positive	6	26.36	32.63333333	DECEASED	Died of Disease	LumA	LumA	33.1356049875033	28.8705760849728	LumA	NST	NST	0.0132413466950747	1138.33858656582	938.010795307066	2076.34938187289	Mut	WT	2	0	-1	1	NEUT	DEL	AMP	0.244	0.243	1.93090972700415	2	Other	Other	LumA	Discovery
MB-0637	High	Positive	10	75.71	80.66666667	LIVING	Living	LumB	LumB	36.9132975000771	29.1586248708658	LumB	NST/apocrine	SpecialType	0.0420313806160781	671.983704803461	1693.40535227223	2365.38905707569	Mut	WT	6	1	0	1	AMP	NEUT	AMP	0.961	0.793	3.51714276194496	4	Other	Other	LumB	Discovery
MB-0638	Low	Positive	4ER+	66.95	103.7666667	DECEASED	Died of Other Causes	Normal	Normal	33.3716590681305	30.0662263402532	Normal	MixedNSTandLobular	MixedNST/SpecialType	-1.04338464091837	1326.27136316539	1426.52385221645	2752.79521538184	WT	Mut	2	0	0	1	NEUT	NEUT	AMP	0.163	0.153	2.04397032364113	2	CoreClaudinLow	CoreClaudinLow	NormalCoreClaudinLow	Validation
MB-0639	High	Negative	10	50.39	75.4	LIVING	Living	Basal	Basal	39.343092908759	32.0185551155709	Basal	NST	NST	1.03609568822975	711.559016383458	999.236625500739	1710.7956418842	Mut	WT	4	0	0	1	NEUT	NEUT	AMP	0.968	0.8	5.18978486861103	5	Other	Other	Basal	Validation
MB-0640	High	Positive	7	66.09	61.33333333	LIVING	Living	Normal	Normal	35.6197294887991	20.6374759702143	Normal	NST	NST	-0.416497315843277	1026.37644878002	1758.73443759397	2785.11088637398	WT	Mut	3	1	0	1	AMP	NEUT	AMP	0.194	0.193	2.09752382327462	2	Other	Other	Normal	Validation
MB-0641	Moderate	Positive	4ER+	56.34	102.5666667	LIVING	Living	Normal	ClaudinLow	30.7901948238328	33.6513683014194	NormalClaudinLow	NST	NST	-1.12710041140889	1573.92667701059	1882.06199082953	3455.98866784012	WT	WT	1	0	0	0	NEUT	NEUT	NEUT	0	0	1.99991947844244	2	CoreClaudinLow	CoreClaudinLow	NormalCoreClaudinLow	Discovery
MB-0642	High	Positive	8	79.12	84.2	DECEASED	Died of Other Causes	LumA	LumA	48.1699756121007	26.8534677377269	LumA	NST	NST	-1.02756421940257	365.421636383472	397.762414081975	763.184050465446	WT	Mut	2	0	1	2	NEUT	AMP	AMP	0.179	0.179	2.18714042959639	2	Other	Other	LumA	Discovery
MB-0643	High	Positive	5	73.46	19.73333333	DECEASED	Died of Other Causes	Her2	Her2	44.8645432560299	27.6098500012329	Her2	NST	NST	-0.585299916881579	642.382958571527	2055.82080857657	2698.2037671481	Mut	WT	5	0	2	0	NEUT	AMP	NEUT	0.806	0.45	2.4488932450743	2	Other	Other	Her2	Discovery
MB-0644	High	Positive	4ER+	71.06	93.3	LIVING	Living	LumA	ClaudinLow	30.6666145617138	35.5924967718137	LumAClaudinLow	NST	NST	-1.34709558814239	1729.26862411313	2232.81416196838	3962.08278608152	WT	Mut	2	0	0	1	NEUT	NEUT	AMP	0.171	0.171	2.03103856149626	2	CoreClaudinLow	CoreClaudinLow	LumACoreClaudinLow	Discovery
MB-0646	High	Positive	8	67.06	15.16666667	DECEASED	Died of Disease	LumB	LumB	40.3262433080263	25.0600885849895	LumB	MixedNSTandLobular	MixedNST/SpecialType	-0.107398021493077	760.426887873778	1936.42658703446	2696.85347490824	WT	Mut	3	1	1	2	AMP	AMP	AMP	0.259	0.255	2.13364024078722	2	Other	Other	LumB	Validation
MB-0649	Moderate	Positive	7	60.62	61.43333333	LIVING	Living	LumA	LumA	34.8241267444824	22.6383306837528	LumA	NST	NST	-0.461205385331085	1243.5362022017	1494.35233970471	2737.88854190641	WT	Mut	3	2	0	1	AMP	NEUT	AMP	0.136	0.121	2.09708956218486	2	Other	Other	LumA	Discovery
MB-0650	High	Positive	2	79.48	25.53333333	LIVING	Living	LumA	LumA	37.1121208500223	24.284511609641	LumA	NST	NST	-1.40626433695679	1028.09318337575	1957.30823073231	2985.40141410806	WT	WT	3	1	0	1	AMP	NEUT	AMP	0.982	0.319	4.15069970456918	4	Other	Other	LumA	Discovery
MB-0652	Moderate	Positive	5	85.12	96.63333333	DECEASED	Died of Disease	Her2	Her2	39.8477843993625	24.8941783152422	Her2	NST	NST	-0.887734482536447	1063.86868173111	1660.08028590694	2723.94896763805	Mut	Mut	3	1	2	1	AMP	AMP	AMP	0.964	0.754	3.55047091228148	4	Other	Other	Her2	Validation
MB-0653	Moderate	Positive	9	69.95	24.8	DECEASED	Died of Disease	Her2	Her2	47.6492977392649	23.8551335089657	Her2	Lobular Solid	Lobular	0.946601849031488	257.672626022247	1223.78594315378	1481.45856917602	Mut	Mut	25	2	0	2	AMP	NEUT	AMP	0.996	0.575	3.32490670605744	3	Other	Other	Her2	Discovery
MB-0654	Moderate	Positive	8	82.5	69.4	LIVING	Living	LumA	LumA	44.165521138273	20.3027547408008	LumA	NST	NST	-0.812899530231387	658.958428163488	1007.61393548129	1666.57236364478	WT	Mut	3	1	0	1	AMP	NEUT	AMP	0.117	0.117	2.06123081365646	2	Other	Other	LumA	Discovery
MB-0655	Moderate	Positive	4ER+	69.73	111.0666667	LIVING	Living	Normal	Normal	36.9717400444632	27.5069998566586	Normal	Invasive Papillary	SpecialType	-0.766387784179978	1036.31720352559	1809.69329738313	2846.01050090872	WT	Mut	7	0	0	0	NEUT	NEUT	NEUT	0.111	0.111	1.90672271707501	2	Other	Other	Normal	Validation
MB-0656	High	Negative	5	35.9	19.03333333	DECEASED	Died of Disease	Basal	Basal	36.0429309539503	34.8337783679705	Basal	NST	NST	0.2073749373784	874.711853321569	1744.57874771922	2619.29060104079	Mut	WT	4	1	2	0	AMP	AMP	NEUT	0.967	0.651	4.1805998578378	4	Other	Other	Basal	Discovery
MB-0657	Moderate	Positive	4ER+	58.65	30.43333333	LIVING	Living	Normal	Normal	33.2637249630436	30.4110560873459	Normal	Lobular Classical	Lobular	-1.21655724729561	1357.05527586999	1726.22730401891	3083.2825798889	WT	Mut	5	1	-1	2	AMP	DEL	AMP	0.561	0.791	2.79348663897465	3	Other	Other	Normal	Discovery
MB-0658	High	Negative	10	60.89	97.26666667	LIVING	Living	Basal	Basal	35.3918789230195	31.8356406930962	Basal	NST	NST	1.17549528757433	1001.51702031685	2022.66350976575	3024.1805300826	Mut	WT	3	2	-1	-1	AMP	DEL	DEL	0.779	0.627	1.54469501765921	2	Other	Other	Basal	Discovery
MB-0659	Moderate	Negative	4ER-	82.87	23.33333333	DECEASED	Died of Disease	Normal	Normal	53.7035611822366	37.4318838938692	Normal	Other/Rare/New	SpecialType	-1.18654339974651	-246.63926299899	-344.847485736254	-591.486748735245	WT	WT	2	0	0	0	NEUT	NEUT	NEUT	0.067	0.067	1.93868699882272	2	Other	Other	Normal	Discovery
MB-0660	High	Positive	10	52.43	18.93333333	DECEASED	Died of Disease	Her2	Her2	42.6255419347345	25.3913503558842	Her2	NST	NST	0.1889546373791	917.480360523848	1248.01627571056	2165.49663623441	Mut	WT	6	2	-1	2	AMP	DEL	AMP	0.562	0.516	1.85157600124392	2	Other	Other	Her2	Discovery
MB-0661	High	Positive	7	78.78	20	DECEASED	Died of Disease	LumA	LumA	46.7254790027159	26.3925405448919	LumA	NST	NST	-0.793818775412793	71.9264049450134	225.17412399677	297.100528941783	WT	WT	0	0	0	0	NEUT	NEUT	NEUT	0.07	0.07	1.95771729714121	2	Other	Other	LumA	Validation
MB-0662	High	Positive	5	50.94	69.8	DECEASED	Died of Disease	Normal	Normal	35.980940399758	23.856850634522	Normal	NST	NST	-0.232704759052152	1086.78912750574	2128.40886428239	3215.19799178812	Mut	WT	4	2	2	2	AMP	AMP	AMP	0.513	0.468	1.66761867211622	2	Other	Other	Normal	Discovery
MB-0663	High	Negative	5	57.76	55.36666667	LIVING	Living	Her2	Her2	44.4558227176818	27.6651426035723	Her2	NA	NA	-0.071115260391428	683.078566614798	1157.49362525091	1840.57219186571	Mut	WT	1	0	2	0	NEUT	AMP	NEUT	0.951	0.634	3.38872642661987	3	Other	Other	Her2	Validation
MB-0664	High	Negative	10	78.27	11.06666667	DECEASED	Died of Disease	Basal	Basal	44.3708353870279	32.4129042263294	Basal	NST	NST	0.974732113000312	-51.0730414568678	1173.08432281501	1122.01128135815	Mut	WT	7	2	0	0	AMP	NEUT	NEUT	0.946	0.606	3.23913569826073	3	Other	Other	Basal	Discovery
MB-0666	High	Positive	9	61.31	24.33333333	DECEASED	Died of Disease	LumA	LumA	48.8424536001371	23.5434754232708	LumA	NST	NST	-0.518169713737316	369.405885253143	1183.10125755999	1552.50714281313	WT	Mut	1	2	-1	2	AMP	DEL	AMP	0.882	0.611	3.27072513827495	3	Other	Other	LumA	Discovery
MB-0869	High	Negative	10	58.83	112.4	DECEASED	Died of Other Causes	Basal	Basal	42.0002548669458	34.6392046875529	Basal	NST	NST	-0.0931611942016245	227.871058878061	1226.7993215453	1454.67038042336	Mut	WT	2	2	-1	1	AMP	DEL	AMP	0.593	0.537	1.84418523290166	2	Other	Other	Basal	Discovery
MB-0872	NA	Positive	7	82.34	152.0666667	DECEASED	Died of Other Causes	Normal	Normal	41.5573948380149	18.0822149876027	Normal	NST	NST	-1.22597328620262	592.792774364903	1217.48432934235	1810.27710370725	WT	Mut	7	2	0	1	AMP	NEUT	AMP	0.969	0.464	3.78296552566694	4	Other	Other	Normal	Validation
MB-0874	High	Negative	10	59.22	16.6	DECEASED	Died of Disease	Basal	Basal	44.8700085515534	39.1021512707342	Basal	NST	NST	0.866464149208942	-59.9449537215102	1255.04941634203	1195.10446262052	Mut	WT	2	2	0	1	AMP	NEUT	AMP	0.92	0.76	3.55667829138808	4	Other	Other	Basal	Validation
MB-0877	High	Positive	6	79.41	14.43333333	DECEASED	Died of Disease	LumB	LumB	47.6070449257386	30.8309261261963	LumB	NST	NST	0.387686897066985	56.1315087632549	326.232427609416	382.363936372671	Mut	Mut	4	1	0	1	AMP	NEUT	AMP	0.933	0.565	3.23372576023457	3	Other	Other	LumB	Validation
MB-0880	Moderate	Positive	7	73.64	1.233333333	LIVING	Living	LumA	LumA	40.8867006384928	21.8155143996306	LumA	NST	NST	-0.600161626877437	442.062086615622	1019.31251614232	1461.37460275795	WT	Mut	1	0	0	0	NEUT	NEUT	NEUT	0.079	0.079	1.98697716519692	2	Other	Other	LumA	Discovery
MB-0882	Moderate	Positive	7	73.39	42.36666667	DECEASED	Died of Disease	LumB	LumB	39.5665340585751	26.3048181903763	LumB	NST	NST	1.32579519675829	555.294092920186	693.187499805228	1248.48159272541	Mut	WT	1	2	-1	1	AMP	DEL	AMP	0.903	0.529	3.4229902929874	3	Other	Other	LumB	Discovery
MB-0884	Moderate	Positive	9	56.47	93.66666667	DECEASED	Died of Disease	LumB	LumB	49.8777232354536	26.7173119123747	LumB	NST	NST	0.738160585358751	-81.8093621239695	1029.14033051444	947.330968390475	Mut	Mut	7	2	0	1	AMP	NEUT	AMP	0.987	0.733	4.48180601523801	4	Other	Other	LumB	Discovery
MB-0891	Moderate	Positive	3	83.68	149.4	LIVING	Living	LumA	LumA	32.5887144636718	24.5771034680487	LumA	NST	NST	-1.06991609139368	1302.82503575208	1226.58566990083	2529.41070565291	WT	Mut	7	0	0	2	NEUT	NEUT	AMP	0.109	0.105	2.05517226060108	2	Other	Other	LumA	Discovery
MB-0893	Moderate	Positive	4ER+	57.41	175.6333333	LIVING	Living	Basal	ClaudinLow	37.5729043753977	52.0393766605616	BasalClaudinLow	NST	NST	-0.201054942505287	1622.3450947937	2700.86906854925	4323.21416334295	WT	WT	0	0	0	0	NEUT	NEUT	NEUT	0.001	0.001	2.00013549834514	2	CoreClaudinLow	CoreClaudinLow	BasalCoreClaudinLow	Discovery
MB-0895	High	Positive	5	79.61	43.1	DECEASED	Died of Other Causes	LumB	LumB	41.1276808924487	24.2435767226592	LumB	NST	NST	-0.395078936889937	515.610079159222	1464.16731690321	1979.77739606243	Mut	WT	1	0	2	2	NEUT	AMP	AMP	0.98	0.75	3.54215664497212	4	Other	Other	LumB	Discovery
MB-0897	Moderate	NA	4ER+	41.32	30.96666667	DECEASED	Died of Other Causes	Normal	Normal	44.3514809374634	24.0802437858051	Normal	NST	NST	-1.3240841468232	289.591429975665	85.7736794843594	375.365109460025	WT	Mut	38	0	0	0	NEUT	NEUT	NEUT	0.113	0.113	2.0782119771652	2	Other	Other	Normal	Validation
MB-0899	Moderate	Positive	8	50.62	175.8	LIVING	Living	LumA	LumA	33.5471008797483	18.9639702063446	LumA	NST	NST	-0.558389966108946	1124.16104300486	1468.77953601341	2592.94057901827	WT	Mut	4	0	-1	2	NEUT	DEL	AMP	0.324	0.321	1.84108931784358	2	Other	Other	LumA	Discovery
MB-0901	High	Negative	10	68.19	136.1666667	LIVING	Living	Basal	Basal	43.8657555874507	38.2525497125816	Basal	NST	NST	0.38379310558698	338.899321390442	1642.20350484859	1981.10282623903	Mut	WT	4	2	0	1	AMP	NEUT	AMP	0.862	0.719	3.53582876118972	4	Other	Other	Basal	Validation
MB-0904	Moderate	Positive	3	83.01	144.7	DECEASED	Died of Other Causes	LumA	LumA	33.596253390926	19.3437814186262	LumA	NST	NST	-0.0850817407804395	1027.5019291649	1188.29170759238	2215.79363675729	WT	Mut	3	0	0	2	NEUT	NEUT	AMP	0.135	0.134	2.04334447677647	2	Other	Other	LumA	Discovery
MB-0906	High	Negative	4ER-	70.6	63.86666667	DECEASED	Died of Other Causes	Normal	Normal	36.342048602628	29.5177220655167	Normal	TubularMixed	MixedNST/SpecialType	-0.765736346777666	1195.63332953776	2291.1427114871	3486.77604102487	Mut	Mut	5	0	0	0	NEUT	NEUT	NEUT	0.988	0.353	4.38180379395366	4	Other	Other	Normal	Discovery
MB-2513	High	Negative	5	57.96	59.7	DECEASED	Died of Disease	LumA	LumA	35.9073067386352	24.7912279556405	LumA	NST	NST	-0.46481222041778	1300.10669471101	1622.91977862736	2923.02647333836	Mut	Mut	6	2	2	1	AMP	AMP	AMP	0.611	0.623	2.66998045269775	3	Other	Other	LumA	Discovery
MB-2517	Moderate	Negative	5	60.29	268.4333333	DECEASED	Died of Other Causes	Her2	Her2	37.7242813297984	25.4179865759361	Her2	NST	NST	-0.49525683474666	1125.74838513828	1835.29565110389	2961.04403624217	Mut	Mut	9	1	2	2	AMP	AMP	AMP	0.419	0.349	2.12205513227748	2	Other	Other	Her2	Validation
MB-2536	Moderate	Positive	3	54.11	47.9	DECEASED	Died of Other Causes	LumA	LumA	34.6543343622357	29.8750845124562	LumA	TubularMixed	MixedNST/SpecialType	-1.27704837499343	1418.87764589748	1399.84028082703	2818.71792672451	WT	Mut	7	1	0	1	AMP	NEUT	AMP	0.096	0.095	2.0547302250161	2	Other	Other	LumA	Discovery
MB-2556	Moderate	Positive	4ER+	62.59	220.9	DECEASED	Died of Other Causes	Normal	ClaudinLow	37.7594077372226	41.3717815865045	NormalClaudinLow	Lobular Classical	Lobular	-1.3199159636273	1442.90467990947	1426.09765804911	2869.00233795857	WT	WT	1	0	0	0	NEUT	NEUT	NEUT	0.007	0.001	2.00047146760257	2	CoreClaudinLow	CoreClaudinLow	NormalCoreClaudinLow	Discovery
MB-2564	High	Positive	8	52.98	285.4333333	LIVING	Living	LumA	LumA	35.1016979149161	23.3356322546232	LumA	Tubular	Tubular	-0.902069579478179	1011.82748920256	927.287538885032	1939.11502808759	WT	Mut	13	0	0	2	NEUT	NEUT	AMP	0.067	0.067	2.0696455940825	2	Other	Other	LumA	Discovery
MB-2610	Low	Positive	8	58.99	280.7	LIVING	Living	LumA	LumA	39.8862338551493	25.4283077529627	LumA	MixedNSTandSpecialType	MixedNST/SpecialType	-1.65188398645367	858.37729813975	786.961514226441	1645.33881236619	WT	Mut	6	0	0	2	NEUT	NEUT	AMP	0.097	0.092	2.06669628379129	2	Other	Other	LumA	Validation
MB-2613	High	Positive	1	59.63	163.4	LIVING	Living	LumB	LumB	44.6112679969146	28.2725535242795	LumB	NST	NST	0.882666132436612	633.231598496279	1484.51103787631	2117.74263637258	WT	WT	7	1	-1	1	AMP	DEL	AMP	0.962	0.834	5.5140579533086	6	Other	Other	LumB	Discovery
MB-2614	High	Negative	7	43.72	64.93333333	DECEASED	Died of Disease	LumA	LumA	37.2194895905104	24.5977128839757	LumA	MixedNSTandSpecialType	MixedNST/SpecialType	-1.36722523157752	1049.03625271314	1312.13830326343	2361.17455597657	WT	Mut	4	0	0	0	NEUT	NEUT	NEUT	0.258	0.258	1.88407505719807	2	Other	Other	LumA	Discovery
MB-2616	Moderate	Positive	4ER+	65.07	219.1666667	DECEASED	Died of Disease	Normal	Normal	32.4607864995134	31.6971375671667	Normal	MixedNSTandLobular	MixedNST/SpecialType	-1.10978163528317	1497.3667020372	1619.03430775978	3116.40100979698	Mut	WT	4	1	-1	1	AMP	DEL	AMP	0.248	0.242	1.94818965325751	2	CoreClaudinLow	CoreClaudinLow	NormalCoreClaudinLow	Discovery
MB-2617	High	Positive	4ER+	63.3	89.1	DECEASED	Died of Disease	LumB	LumB	35.4501969371746	23.4712340976374	LumB	NST	NST	0.742707930304836	1170.77922234985	1714.95605688705	2885.7352792369	Mut	Mut	13	0	-1	1	NEUT	DEL	AMP	0.986	0.358	3.92004709122815	4	Other	Other	LumB	Discovery
MB-2618	High	Positive	1	66.22	89.1	DECEASED	Died of Disease	LumB	LumB	43.7900325448929	31.2200017481812	LumB	NST	NST	-0.209730420555114	562.469659140751	484.203570389003	1046.67322952975	WT	WT	14	2	1	1	AMP	AMP	AMP	0.962	0.553	3.44735445034319	3	Other	Other	LumB	Validation
MB-2624	Moderate	Positive	3	53.53	128.5333333	LIVING	Living	LumA	LumA	29.7079615251464	25.8265466427304	LumA	Tubular	Tubular	-1.13812986845426	1427.92465383093	1139.61314188211	2567.53779571304	WT	Mut	10	0	0	2	NEUT	NEUT	AMP	0.07	0.069	2.02770274772874	2	Other	Other	LumA	Discovery
MB-2626	High	Positive	5	62.54	193.7	LIVING	Living	LumB	LumB	38.5833816379566	31.7876580448423	LumB	NST	NST	-0.724643064444692	1152.97536834237	1134.83190703626	2287.80727537863	WT	WT	5	2	2	2	AMP	AMP	AMP	0.987	0.572	3.77709467113885	4	Other	Other	LumB	Validation
MB-2629	Moderate	Positive	3	61.22	279.1	LIVING	Living	LumB	LumB	48.1012025627098	28.1235271292516	LumB	NST	NST	-0.370123301251023	320.787823271269	493.330959633519	814.118782904788	WT	WT	2	0	0	1	NEUT	NEUT	AMP	0.164	0.159	1.9323974321953	2	Other	Other	LumB	Validation
MB-2632	High	Negative	5	36.52	19.1	DECEASED	Died of Disease	Her2	Her2	46.6412929571021	28.9285221657368	Her2	NST	NST	-1.03172654610662	191.465925798749	1370.11708999217	1561.58301579092	Mut	WT	12	2	2	1	AMP	AMP	AMP	0.872	0.56	3.47453852817699	3	Other	Other	Her2	Discovery
MB-2634	High	Positive	2	70.69	274.0333333	LIVING	Living	LumB	LumB	51.8029104235898	30.9919557251788	LumB	NST	NST	0.756748707068413	-73.1076882336937	780.525292273678	707.417604039984	WT	WT	2	2	1	1	AMP	AMP	AMP	0.883	0.565	2.99979119927142	3	Other	Other	LumB	Discovery
MB-2642	Moderate	Negative	1	30.67	45.16666667	DECEASED	Died of Disease	LumB	LumB	36.1268672430383	27.4914839613288	LumB	NST	NST	0.531366084657751	945.85226297854	773.661334314614	1719.51359729315	WT	WT	7	2	-1	1	AMP	DEL	AMP	0.905	0.396	3.33432050911837	3	Other	Other	LumB	Discovery
MB-2643	Low	NA	4ER-	34.2	52.96666667	DECEASED	Died of Disease	Basal	ClaudinLow	37.6954520217547	53.1122075227576	BasalClaudinLow	NST	NST	0.371210548464458	1648.6816594804	2509.12940586908	4157.81106534948	WT	WT	2	0	0	0	NEUT	NEUT	NEUT	0.001	0.001	1.99946133854595	2	CoreClaudinLow	CoreClaudinLow	BasalCoreClaudinLow	Validation
MB-2645	Moderate	Positive	4ER+	69.45	44.76666667	DECEASED	Died of Disease	Basal	Basal	41.9135027726471	40.5037798615763	Basal	NST	NST	1.123510873792	314.480820337381	681.879378470049	996.36019880743	Mut	WT	7	0	0	0	NEUT	NEUT	NEUT	0.962	0.551	3.25860247895333	3	Other	Other	Basal	Validation
MB-2669	Moderate	Positive	6	62.56	73.7	DECEASED	Died of Disease	LumA	LumA	34.4055357840305	26.3384134792275	LumA	NST	NST	-0.604348813672315	1233.34828396255	878.298022390826	2111.64630635337	WT	WT	9	0	-1	1	NEUT	DEL	AMP	0.315	0.311	1.7554960127946	2	Other	Other	LumA	Discovery
MB-2686	High	Positive	1	68.76	177.2666667	LIVING	Living	LumB	LumB	38.3494728519756	29.6396605184093	LumB	NST	NST	1.66960583632789	1165.30398381483	2183.01949770914	3348.32348152397	WT	WT	6	2	-1	1	AMP	DEL	AMP	0.259	0.25	2.2132716186499	2	Other	Other	LumB	Discovery
MB-2705	High	Positive	3	61.78	163.7333333	LIVING	Living	LumB	LumB	41.0626326885353	20.7433490075498	LumB	NST	NST	0.870468289170733	367.880144174728	341.785442139248	709.665586313976	WT	Mut	7	0	0	1	NEUT	NEUT	AMP	0.092	0.083	2.00807048135232	2	Other	Other	LumB	Discovery
MB-2708	Moderate	Positive	7	66.36	133.2333333	DECEASED	Died of Disease	LumB	LumB	35.511533643799	25.5872866607174	LumB	MixedNSTandSpecialType	MixedNST/SpecialType	-0.894916306389112	1288.58595303566	1817.59250079905	3106.17845383472	Mut	WT	11	1	-1	1	AMP	DEL	AMP	0.924	0.633	3.09712399209223	3	Other	Other	LumB	Discovery
MB-2711	Moderate	Positive	7	48.07	201.4666667	LIVING	Living	LumA	LumA	36.0619805617842	23.5433081426125	LumA	NST	NST	-0.78939191146962	900.313791981662	1051.21087862484	1951.5246706065	WT	WT	4	0	1	1	NEUT	AMP	AMP	0.382	0.356	2.23616861769475	2	Other	Other	LumA	Discovery
MB-2712	NA	Positive	7	54.59	234.4333333	DECEASED	Died of Other Causes	LumA	LumA	38.4184991616156	21.1208030922904	LumA	MixedNSTandLobular	MixedNST/SpecialType	-0.701526241393672	837.918618368023	819.876169602526	1657.79478797055	WT	Mut	9	0	0	0	NEUT	NEUT	NEUT	0.101	0.099	2.01124691796797	2	Other	Other	LumA	Validation
MB-2718	High	Negative	10	47.94	278.2666667	LIVING	Living	Basal	Basal	46.2255176629604	36.1917981454914	Basal	MixedNSTandSpecialType	MixedNST/SpecialType	1.60816331992001	24.3893461019842	1767.43589916918	1791.82524527116	Mut	WT	9	2	-1	1	AMP	DEL	AMP	0.577	0.486	1.89621104422577	2	Other	Other	Basal	Validation
MB-2721	High	Negative	7	44.82	251.6333333	LIVING	Living	LumA	LumA	43.1984428662146	20.9221934428798	LumA	Tubular	Tubular	0.0379738912623018	461.74178866369	362.421130156712	824.162918820402	WT	Mut	6	0	-1	0	NEUT	DEL	NEUT	0.096	0.096	1.9144033630245	2	Other	Other	LumA	Validation
MB-2724	NA	Negative	4ER-	60.59	108.0666667	DECEASED	Died of Disease	Basal	ClaudinLow	48.6089152536542	52.8617224319896	BasalClaudinLow	NST	NST	0.00616347923115092	381.796916640044	3074.87881508449	3456.67573172453	WT	WT	4	0	0	0	NEUT	NEUT	NEUT	0.005	0.001	2.00014438348253	2	CoreClaudinLow	CoreClaudinLow	BasalCoreClaudinLow	Validation
MB-2725	Moderate	Positive	4ER+	44.88	236.9333333	LIVING	Living	LumA	LumA	36.1729190092379	26.2100100347524	LumA	NST	NST	-0.87833955451184	875.220378922151	873.67458584593	1748.89496476808	WT	WT	5	0	0	0	NEUT	NEUT	NEUT	0.175	0.17	1.84123203536285	2	Other	Other	LumA	Discovery
MB-2728	High	Negative	9	28.62	51.4	DECEASED	Died of Disease	LumB	LumB	34.8857683303116	21.9321609294993	LumB	NST	NST	0.0595792886926288	1247.49289081621	1609.24245367576	2856.73534449197	WT	Mut	11	2	0	1	AMP	NEUT	AMP	0.915	0.594	3.45856082987183	3	Other	Other	LumB	Discovery
MB-2730	High	Positive	1	61.99	133.7333333	LIVING	Living	LumB	LumB	47.4323965831273	28.1630167585006	LumB	NST	NST	0.0860099173632829	218.085524803795	1358.98031336184	1577.06583816564	WT	WT	12	2	0	2	AMP	NEUT	AMP	0.973	0.656	3.56907916657411	4	Other	Other	LumB	Discovery
MB-2735	High	Negative	6	49.94	274.5	LIVING	Living	LumB	LumB	40.4434105560277	27.016250263478	LumB	NST	NST	-0.419233570685609	738.476926906125	507.81824462059	1246.29517152672	WT	Mut	10	0	2	1	NEUT	AMP	AMP	0.248	0.241	1.86540960483351	2	Other	Other	LumB	Discovery
MB-2742	High	Negative	5	48.25	24.9	DECEASED	Died of Disease	Her2	Her2	45.1271158324498	28.7204990732491	Her2	NST	NST	-0.461265928754531	833.037275838387	1728.36419936488	2561.40147520327	Mut	Mut	7	2	2	1	AMP	AMP	AMP	0.644	0.725	2.76929907372443	3	Other	Other	Her2	Discovery
MB-2744	NA	Positive	4ER+	45.57	275.6333333	LIVING	Living	Normal	Normal	37.2565869832894	25.5387498327063	Normal	Lobular Classical	Lobular	-0.88699486117646	655.464549717523	687.018828689121	1342.48337840664	WT	Mut	8	0	-1	0	NEUT	DEL	NEUT	0.112	0.111	1.94398031942069	2	Other	Other	Normal	Validation
MB-2745	High	Positive	8	46.85	168.9666667	DECEASED	Died of Disease	LumA	LumA	44.0286167717516	19.2363273429909	LumA	MixedNSTandLobular	MixedNST/SpecialType	0.201764295265378	445.498267084584	459.024501895867	904.522768980451	WT	Mut	6	0	0	2	NEUT	NEUT	AMP	0.084	0.08	2.07151313889691	2	Other	Other	LumA	Discovery
MB-2747	High	Positive	8	68.23	234.3333333	DECEASED	Died of Other Causes	LumA	LumA	38.4603849272346	21.4926795339398	LumA	NST	NST	-0.673539334160027	841.644854508226	837.316624572858	1678.96147908108	WT	WT	4	0	0	2	NEUT	NEUT	AMP	0.063	0.063	2.0694123592261	2	Other	Other	LumA	Discovery
MB-2749	Moderate	Positive	3	60.13	97.76666667	DECEASED	Died of Other Causes	LumA	LumA	32.1451350482133	27.2164395600714	LumA	NST	NST	-0.955769084897227	1436.88832422552	1070.81795641598	2507.70628064149	WT	Mut	6	0	0	1	NEUT	NEUT	AMP	0.09	0.087	2.05596359314956	2	Other	Other	LumA	Discovery
MB-2750	Moderate	Positive	8	47.48	145.4333333	DECEASED	Died of Other Causes	LumA	LumA	40.1260758313757	20.6233111966319	LumA	MixedNSTandLobular	MixedNST/SpecialType	-0.81036983306622	931.672903189133	1165.36125076894	2097.03415395807	WT	WT	6	0	1	2	NEUT	AMP	AMP	0.248	0.242	2.12525100513117	2	Other	Other	LumA	Discovery
MB-2752	Moderate	Positive	7	51.36	81.93333333	DECEASED	Died of Disease	LumA	LumA	41.7065825900685	22.8311849321659	LumA	MixedNSTandLobular	MixedNST/SpecialType	-0.304082253397362	675.247379178712	1316.80757934171	1992.05495852043	WT	WT	5	0	-1	0	NEUT	DEL	NEUT	0.247	0.247	1.74382538483751	2	Other	Other	LumA	Discovery
MB-2753	High	Negative	10	30.95	274.4	LIVING	Living	Basal	Basal	37.5014718811839	34.4595149741633	Basal	NST	NST	2.27841427351278	730.096084505076	1118.39224574988	1848.48833025496	Mut	WT	7	0	0	1	NEUT	NEUT	AMP	0.869	0.703	2.60423265732246	3	Other	Other	Basal	Discovery
MB-2754	Moderate	Negative	3	66.11	203.5333333	DECEASED	Died of Disease	Normal	Normal	38.5971867989634	23.7725044535955	Normal	Lobular Classical	Lobular	-0.884674967490286	1025.90615880521	938.385907381377	1964.29206618658	WT	WT	2	0	0	1	NEUT	NEUT	AMP	0.155	0.15	2.00032708412004	2	Other	Other	Normal	Discovery
MB-2758	Low	Negative	4ER-	38.16	35	DECEASED	Died of Disease	Basal	Basal	30.7656127205144	30.5775887966883	Basal	NST	NST	-0.110606559525397	1427.39800406819	2118.19419091331	3545.5921949815	Mut	Mut	5	2	2	0	AMP	AMP	NEUT	0.988	0.426	3.85018436660077	4	Other	Other	Basal	Validation
MB-2760	Moderate	Positive	7	63.1	118.0333333	DECEASED	Died of Disease	LumB	LumB	36.4255869348208	21.982355094691	LumB	NST	NST	0.0435267528345881	999.37427697159	1244.12115082372	2243.49542779531	WT	Mut	6	0	0	0	NEUT	NEUT	NEUT	0.169	0.145	2.07750560874298	2	Other	Other	LumB	Discovery
MB-2763	Moderate	Positive	4ER+	70.32	275.6	LIVING	Living	LumB	LumB	41.3233710404921	24.7625710351796	LumB	Mucinous	Mucinous	-0.763037285487746	693.463128626442	815.152908030143	1508.61603665659	WT	Mut	11	0	-1	0	NEUT	DEL	NEUT	0.232	0.232	2.17340178591261	2	Other	Other	LumB	Discovery
MB-2764	Low	Positive	4ER+	57.48	270.1333333	DECEASED	Died of Disease	Normal	ClaudinLow	28.8467485995803	37.1555851795564	NormalClaudinLow	Tubular	Tubular	-1.01026554441927	1575.46475009113	1646.92594093167	3222.3906910228	WT	WT	2	0	0	0	NEUT	NEUT	NEUT	0	0	1.9998378462427	2	CoreClaudinLow	CoreClaudinLow	NormalCoreClaudinLow	Validation
MB-2765	Moderate	Positive	3	65.79	227.8666667	DECEASED	Died of Other Causes	LumB	LumB	31.8701507791893	25.6107935410717	LumB	NST	NST	-0.74857997196106	1208.54901130611	1791.39537820858	2999.94438951469	WT	Mut	4	0	0	2	NEUT	NEUT	AMP	0.988	0.772	5.10985139607721	5	Other	Other	LumB	Discovery
MB-2767	High	Positive	2	53.11	271.3333333	LIVING	Living	LumB	LumB	36.848220446799	26.5654760979695	LumB	NST	NST	0.104934004439743	1123.05808737766	940.682645513875	2063.74073289154	WT	WT	6	0	0	1	NEUT	NEUT	AMP	0.444	0.36	1.793725982363	2	Other	Other	LumB	Discovery
MB-2769	High	Positive	7	59.9	160	LIVING	Living	LumB	LumB	39.8016864375357	23.8786353650162	LumB	Lobular Alveolar	Lobular	-0.10258913925997	1052.60974825622	1668.53572952543	2721.14547778165	WT	WT	4	1	0	0	AMP	NEUT	NEUT	0.182	0.182	1.94544470112619	2	Other	Other	LumB	Discovery
MB-2770	NA	Positive	8	60.32	274.3666667	LIVING	Living	LumA	LumA	45.0527312434461	22.8156587570726	LumA	Lobular Classical	Lobular	-1.02811227406551	513.921794315594	595.03958214942	1108.96137646501	Mut	WT	17	0	0	1	NEUT	NEUT	AMP	0.098	0.092	2.0207356893756	2	Other	Other	LumA	Validation
MB-2771	Low	Positive	10	56.79	44.83333333	DECEASED	Died of Disease	Basal	Basal	42.0941218431695	36.6602187371822	Basal	NST	NST	0.285244272448025	444.597471032279	423.209809181029	867.807280213308	Mut	WT	8	2	-1	0	AMP	DEL	NEUT	0.642	0.548	1.64083553610698	2	Other	Other	Basal	Validation
MB-2772	Moderate	Positive	6	54.4	150.7333333	DECEASED	Died of Other Causes	LumB	ClaudinLow	30.1554609312202	30.8596923811276	LumBClaudinLow	MixedNSTandLobular	MixedNST/SpecialType	-0.671653546712501	1465.76537625488	1445.38439398594	2911.14977024082	WT	WT	7	1	0	0	AMP	NEUT	NEUT	0.27	0.267	1.91349652369	2	Other	OtherClaudinLow	LumBOtherClaudinLow	Discovery
MB-2774	Moderate	Positive	7	66.06	131.6666667	DECEASED	Died of Other Causes	LumB	LumB	33.6716776888841	24.3650896074073	LumB	NST	NST	-0.648157210697396	1302.16075149253	1152.74925598158	2454.9100074741	WT	Mut	4	1	0	2	AMP	NEUT	AMP	0.767	0.575	2.79987172082898	3	Other	Other	LumB	Discovery
MB-2779	High	Positive	10	36.8	275.2333333	LIVING	Living	LumA	LumA	48.2311370659554	23.120868702976	LumA	NST	NST	0.312081153167973	150.303158934894	1327.48586000903	1477.78901894392	Mut	Mut	8	0	0	1	NEUT	NEUT	AMP	0.983	0.546	3.64820187032142	4	Other	Other	LumA	Discovery
MB-2781	Moderate	Positive	1	64.32	40.43333333	DECEASED	Died of Other Causes	LumB	LumB	40.1716950627275	23.0903190175393	LumB	NST	NST	-0.565995895384348	516.219018748083	500.677012169265	1016.89603091735	WT	WT	4	1	2	0	AMP	AMP	NEUT	0.318	0.309	1.97654157133655	2	Other	Other	LumB	Discovery
MB-2786	High	Positive	5	62.36	68.26666667	DECEASED	Died of Disease	LumA	LumA	37.3396749961253	23.1087959215895	LumA	NST	NST	-0.171072935423347	1013.49974058098	1064.82629322182	2078.32603380281	WT	Mut	6	0	2	2	NEUT	AMP	AMP	0.413	0.411	1.69436848886026	2	Other	Other	LumA	Discovery
MB-2790	Moderate	Positive	8	47.03	116.9333333	LIVING	Living	LumA	LumA	40.5947208152077	22.6699100392398	LumA	MixedNSTandSpecialType	MixedNST/SpecialType	-0.630063366948449	674.025283427537	758.439103622949	1432.46438705049	WT	Mut	10	0	0	2	NEUT	NEUT	AMP	0.304	0.298	2.19563406561674	2	Other	Other	LumA	Discovery
MB-2791	High	Positive	3	40.79	271.9333333	LIVING	Living	LumA	LumA	38.4911342974533	20.6514243842073	LumA	NST	NST	-1.39125665368218	864.863251594245	1113.28909556638	1978.15234716062	WT	Mut	13	0	0	1	NEUT	NEUT	AMP	0.053	0.053	2.02182411870544	2	Other	Other	LumA	Discovery
MB-2792	Low	Positive	9	50.38	110.7666667	DECEASED	Died of Disease	Her2	Her2	34.6435291760965	28.1826250018138	Her2	NST	NST	-0.697931359286837	1483.76703556844	1365.6133581905	2849.38039375894	WT	WT	4	2	1	0	AMP	AMP	NEUT	0.433	0.391	1.94743608254293	2	Other	Other	Her2	Validation
MB-2793	High	Positive	8	67.62	267.2333333	LIVING	Living	LumB	LumB	45.4137024228882	25.6945692965553	LumB	NST	NST	-1.36586189237257	556.354256981147	919.731054620131	1476.08531160128	WT	Mut	4	1	0	2	AMP	NEUT	AMP	0.913	0.458	3.39133199315844	3	Other	Other	LumB	Discovery
MB-2795	Moderate	Positive	1	42.07	272.1	LIVING	Living	LumB	LumB	33.9225338722958	30.0660181309786	LumB	NST	NST	-0.737722606801772	1467.82572871768	2410.64618510973	3878.47191382742	WT	WT	3	0	0	2	NEUT	NEUT	AMP	0.149	0.147	2.042623670006	2	Other	Other	LumB	Discovery
MB-2796	Moderate	Positive	2	57.94	87.7	DECEASED	Died of Disease	LumB	LumB	32.7769647535171	26.6787763561797	LumB	MixedNSTandLobular	MixedNST/SpecialType	-0.177445225861692	1308.87071197801	1491.7881719277	2800.6588839057	Mut	Mut	6	0	-1	2	NEUT	DEL	AMP	0.482	0.465	1.7083914569404	2	Other	Other	LumB	Discovery
MB-2797	Moderate	Positive	6	50.07	252.9666667	LIVING	Living	LumA	LumA	40.3403241674273	23.0020797579497	LumA	MixedNSTandSpecialType	MixedNST/SpecialType	0.319521493868085	563.322791852283	362.644275583186	925.967067435469	WT	WT	7	0	0	0	NEUT	NEUT	NEUT	0.176	0.175	1.91214598280726	2	Other	Other	LumA	Discovery
MB-2801	Moderate	Positive	2	70.35	271.2666667	LIVING	Living	LumA	LumA	39.0697116648168	22.245857496508	LumA	NST	NST	-1.26045135222034	952.221737530934	922.181592830494	1874.40333036143	Mut	WT	11	1	-1	1	AMP	DEL	AMP	0.93	0.705	3.07294642262156	3	Other	Other	LumA	Discovery
MB-2803	High	Positive	8	63.01	85.86666667	DECEASED	Died of Disease	LumB	LumB	40.3516812173551	23.2044211593049	LumB	NST	NST	0.482399420734857	668.727441872347	1026.0240863629	1694.75152823525	WT	Mut	7	0	0	1	NEUT	NEUT	AMP	0.037	0.037	2.04188620360292	2	Other	Other	LumB	Discovery
MB-2814	Moderate	Positive	3	65.25	231.0333333	DECEASED	Died of Other Causes	LumB	LumB	36.7473838241248	19.0377761491064	LumB	NST	NST	-0.00941557638284599	833.845609415241	665.762982328887	1499.60859174413	WT	WT	4	0	0	1	NEUT	NEUT	AMP	0.078	0.066	2.01233534729781	2	Other	Other	LumB	Discovery
MB-2815	Low	Positive	3	64.25	257.5666667	LIVING	Living	Normal	Normal	37.221231144488	21.3082283525186	Normal	MixedNSTandSpecialType	MixedNST/SpecialType	-0.861481351519202	910.76305934838	724.344940681804	1635.10800003018	WT	Mut	3	0	0	1	NEUT	NEUT	AMP	0.135	0.135	2.00690874963904	2	Other	Other	Normal	Validation
MB-2819	High	Positive	7	61.95	270.5666667	LIVING	Living	LumA	LumA	38.1994418957716	20.6521605404178	LumA	TubularMixed	MixedNST/SpecialType	-0.681572295640698	861.242173304322	1123.98571590459	1985.22788920891	WT	Mut	8	0	0	1	NEUT	NEUT	AMP	0.068	0.064	2.0431018014616	2	Other	Other	LumA	Discovery
MB-2820	Moderate	Positive	3	40.06	254.6333333	LIVING	Living	LumA	LumA	38.2981245626869	23.5754963371078	LumA	NST	NST	-1.13298421891594	915.464438289105	678.11108021374	1593.57551850285	WT	WT	7	0	0	1	NEUT	NEUT	AMP	0.999	0.443	3.54250149936693	4	Other	Other	LumA	Validation
MB-2821	Moderate	Negative	4ER-	57.39	136.0666667	DECEASED	Died of Other Causes	Basal	ClaudinLow	31.0652990567411	49.9415098234459	BasalClaudinLow	Metaplastic	SpecialType	-1.10788105880352	1983.72137741566	2083.90859188433	4067.62996929999	WT	WT	8	0	-1	0	NEUT	DEL	NEUT	0.179	0.174	1.99744330171705	2	CoreClaudinLow	CoreClaudinLow	BasalCoreClaudinLow	Validation
MB-2823	NA	Positive	4ER+	35.97	269.9	LIVING	Living	Normal	Normal	32.3415117221202	26.6299451124405	Normal	MixedNSTandSpecialType	MixedNST/SpecialType	0.171665957358153	1254.05783774212	1969.32898465527	3223.38682239739	WT	WT	5	1	2	1	AMP	AMP	AMP	0.096	0.095	2.03397509940247	2	Other	Other	Normal	Validation
MB-2827	Moderate	Negative	10	36.5	235.6666667	LIVING	Living	Basal	Basal	38.8424558114881	31.2063507713422	Basal	NST	NST	1.01686571433057	689.547680615079	1971.31629834134	2660.86397895642	Mut	WT	4	2	-1	0	AMP	DEL	NEUT	0.617	0.503	1.67669817188298	2	Other	Other	Basal	Discovery
MB-2833	High	Negative	10	42.9	259.7666667	LIVING	Living	Basal	Basal	39.7159340235682	30.2456186797321	Basal	Medullary-like/NSTandLymhocyteRichStroma	Medullary-like	-0.579874987900533	821.220019340896	2574.72979212511	3395.94981146601	Mut	WT	7	1	0	0	AMP	NEUT	NEUT	0.99	0.447	4.60577811590662	5	Other	Other	Basal	Validation
MB-2834	High	Positive	3	56.85	153.8333333	DECEASED	Died of Other Causes	Her2	Her2	36.6502434499414	29.296846227362	Her2	NST	NST	0.214716191855906	1207.3046004924	1715.83075182722	2923.13535231962	Mut	Mut	14	0	-1	2	NEUT	DEL	AMP	0.592	0.533	1.66556065216908	2	Other	Other	Her2	Discovery
MB-2835	Moderate	Positive	3	59.84	55.03333333	DECEASED	Died of Other Causes	LumA	LumA	38.3627014033857	22.0391211645132	LumA	NST	NST	-0.885238627757693	997.488504183378	764.282725725803	1761.77122990918	WT	Mut	6	-1	-1	1	DEL	DEL	AMP	0.937	0.54	3.40389113485417	3	Other	Other	LumA	Discovery
MB-2838	High	Positive	8	67.12	270.3	LIVING	Living	LumA	LumA	36.6029140519083	24.9084712872071	LumA	NST	NST	0.105586925720799	1136.04572897271	1404.96141436606	2541.00714333877	WT	Mut	17	0	0	2	NEUT	NEUT	AMP	0.204	0.197	2.17183744641151	2	Other	Other	LumA	Discovery
MB-2840	Moderate	Positive	3	60.48	269	LIVING	Living	LumA	LumA	38.5518892276859	22.5239676952357	LumA	Lobular Classical	Lobular	-0.880182692884314	977.486327300683	910.983333655395	1888.46966095608	WT	Mut	7	0	0	1	NEUT	NEUT	AMP	0.988	0.193	3.90736744485661	4	Other	Other	LumA	Discovery
MB-2842	High	Negative	9	58.48	19.73333333	DECEASED	Died of Disease	Basal	Basal	42.2556587593684	36.4711320787958	Basal	NST	NST	1.30996355981182	309.949083751804	1201.74321875019	1511.69230250199	Mut	WT	13	2	-1	1	AMP	DEL	AMP	0.991	0.688	4.33009784757547	4	Other	Other	Basal	Discovery
MB-2843	Moderate	Positive	2	61.08	231.5333333	DECEASED	Died of Other Causes	LumA	LumA	34.0220077389666	25.9132427620067	LumA	NST	NST	-0.857300196823118	1253.32865175343	1987.94031051125	3241.26896226468	Mut	WT	5	1	0	1	AMP	NEUT	AMP	0.402	0.34	2.06840778338035	2	Other	Other	LumA	Discovery
MB-2844	High	Positive	9	60.76	146.7333333	LIVING	Living	LumB	LumB	40.858950034602	25.1929703077321	LumB	NST	NST	-0.0676257775771169	666.832379327486	1564.90480205509	2231.73718138258	Mut	Mut	13	2	2	1	AMP	AMP	AMP	0.869	0.633	3.45809436015905	3	Other	Other	LumB	Discovery
MB-2845	Moderate	Positive	4ER+	55.8	264.7666667	LIVING	Living	LumA	ClaudinLow	28.8727515704678	34.7568035725464	LumAClaudinLow	Lobular Classical	Lobular	-0.808543716860949	1704.20980728386	1899.87421441403	3604.08402169789	WT	Mut	5	0	0	1	NEUT	NEUT	AMP	0.344	0.307	2.02604678024834	2	CoreClaudinLow	CoreClaudinLow	LumACoreClaudinLow	Discovery
MB-2846	NA	Negative	4ER-	58.85	149.7	DECEASED	Died of Disease	Basal	Basal	39.5006660315947	23.8785481776062	Basal	NST	NST	0.0860980135174833	838.17016845241	1660.00378773891	2498.17395619132	Mut	Mut	6	1	0	1	AMP	NEUT	AMP	0.982	0.695	3.90317366001022	4	Other	Other	Basal	Validation
MB-2847	High	Positive	5	65.04	39.53333333	DECEASED	Died of Disease	Her2	Her2	45.9604591845049	27.1786294891813	Her2	NST	NST	1.15446476584207	599.82814953323	727.598154658831	1327.42630419206	Mut	WT	12	0	2	2	NEUT	AMP	AMP	0.98	0.503	3.88628412448078	4	Other	Other	Her2	Discovery
MB-2848	Moderate	Positive	3	60.11	227.7333333	DECEASED	Died of Other Causes	LumA	LumA	34.5504456101741	28.09909604251	LumA	NST	NST	-0.835822190529263	1215.31582597221	1199.2303032227	2414.54612919491	WT	WT	8	1	0	1	AMP	NEUT	AMP	0.988	0.389	3.60858082143095	4	Other	Other	LumA	Discovery
MB-2849	Moderate	Negative	9	60.65	43.2	DECEASED	Died of Disease	Basal	Basal	40.8370580649913	28.5943913739139	Basal	NST	NST	-0.202460684935551	911.770558736183	1995.86425745133	2907.63481618751	Mut	Mut	5	1	0	1	AMP	NEUT	AMP	0.344	0.344	2.36203658455319	2	Other	Other	Basal	Discovery
MB-2850	Moderate	Negative	10	31.48	9.433333333	DECEASED	Died of Disease	Basal	ClaudinLow	36.114777378109	37.2454044608628	BasalClaudinLow	NST	NST	-0.179296848976725	1358.24377253303	2618.97411442257	3977.2178869556	WT	WT	5	0	0	0	NEUT	NEUT	NEUT	0.017	0.017	2.01475210466692	2	Other	OtherClaudinLow	BasalOtherClaudinLow	Validation
MB-2851	High	Positive	4ER+	58.69	159	DECEASED	Died of Disease	LumA	LumA	32.1623859347344	27.201047031968	LumA	MixedNSTandSpecialType	MixedNST/SpecialType	-0.676051889159905	1198.33730186289	1006.57757767816	2204.91487954105	Mut	WT	7	0	0	0	NEUT	NEUT	NEUT	0.331	0.271	1.76829782980519	2	Other	Other	LumA	Discovery
MB-2853	Moderate	Positive	6	36.25	269.6333333	LIVING	Living	LumB	LumB	41.4486898769782	25.1365184154347	LumB	Mucinous	Mucinous	-1.20140131955898	618.895084440464	562.910932841736	1181.8060172822	WT	WT	18	0	0	0	NEUT	NEUT	NEUT	0.266	0.26	1.8072891445834	2	Other	Other	LumB	Discovery
MB-2854	High	Positive	7	61.53	270.4333333	LIVING	Living	LumA	LumA	46.0338492670164	24.8024905850103	LumA	Lobular Classical	Lobular	0.0489639947897443	420.093444382675	347.508799285893	767.602243668567	Mut	WT	7	2	0	0	AMP	NEUT	NEUT	0.261	0.245	1.87867733623581	2	Other	Other	LumA	Discovery
MB-2857	Moderate	Negative	10	45.3	250.6666667	LIVING	Living	Basal	ClaudinLow	31.4190497282803	34.674627843547	BasalClaudinLow	NST	NST	0.451189742525441	1483.6141295365	2630.67472991292	4114.28885944942	Mut	Mut	7	1	0	0	AMP	NEUT	NEUT	0.996	0.395	5.37383715764455	5	Other	OtherClaudinLow	BasalOtherClaudinLow	Discovery
MB-2858	Moderate	Positive	1	63.94	141.5666667	DECEASED	Died of Other Causes	LumB	LumB	44.7801771635847	25.4835589224901	LumB	MixedNSTandSpecialType	MixedNST/SpecialType	0.568086993884724	693.708577116989	1104.00711842709	1797.71569554408	Mut	Mut	5	2	0	0	AMP	NEUT	NEUT	0.97	0.494	3.54186288011728	4	Other	Other	LumB	Discovery
MB-2863	Moderate	Positive	4ER+	59.58	258.3333333	LIVING	Living	LumA	LumA	39.100272148066	25.6890797868812	LumA	Mucinous	Mucinous	-0.538781272403745	1053.12410265202	1090.0415117296	2143.16561438162	WT	WT	6	0	0	0	NEUT	NEUT	NEUT	0.12	0.115	2.06116695173149	2	Other	Other	LumA	Discovery
MB-2867	High	Positive	4ER+	47.1	269.3333333	LIVING	Living	LumA	LumA	33.1695107613693	24.2593378296162	LumA	NST	NST	-1.25523248336343	1132.56260782793	1364.8617099053	2497.42431773323	WT	Mut	4	0	0	0	NEUT	NEUT	NEUT	0.018	0.016	1.98640629511984	2	Other	Other	LumA	Discovery
MB-2895	Low	Negative	5	66.84	196.5666667	DECEASED	Died of Disease	Basal	Basal	35.0851246655163	27.4297711447685	Basal	NST	NST	0.833616412279038	1232.1180717787	2066.23806046815	3298.35613224685	Mut	Mut	6	2	2	1	AMP	AMP	AMP	0.024	0.024	2.02889057953309	2	Other	Other	Basal	Validation
MB-2896	Moderate	Positive	4ER+	68.18	237.3666667	DECEASED	Died of Other Causes	Normal	ClaudinLow	29.3144227686408	31.2897315989832	NormalClaudinLow	NST	NST	-0.878223642216459	1518.12480287683	1657.98422289594	3176.10902577277	WT	Mut	5	0	0	0	NEUT	NEUT	NEUT	0.111	0.111	2.04952742175526	2	Other	OtherClaudinLow	NormalOtherClaudinLow	Validation
MB-2900	Low	Positive	4ER+	59.29	20.66666667	DECEASED	Died of Other Causes	Normal	Normal	33.2851286080014	28.9318321155202	Normal	Lobular Classical	Lobular	-1.36048043196569	1277.1822961662	1296.1685806239	2573.3508767901	Mut	WT	4	0	-1	1	NEUT	DEL	AMP	0.234	0.23	1.97417645882849	2	Other	Other	Normal	Validation
MB-2901	High	Positive	8	49.83	218.3	DECEASED	Died of Disease	LumB	LumB	58.2265181503261	32.673450168589	LumB	NST	NST	0.20687784385289	-861.217623099893	130.00772566597	-731.209897433924	WT	WT	4	0	0	1	NEUT	NEUT	AMP	0.989	0.643	3.42954863502077	3	Other	Other	LumB	Validation
MB-2904	High	Negative	10	34.83	125.6	DECEASED	Died of Disease	Basal	Basal	39.869927638016	36.051072641428	Basal	NST	NST	1.21987639740519	714.349643878332	2037.37292793896	2751.72257181729	Mut	WT	9	2	0	0	AMP	NEUT	NEUT	0.6	0.474	1.98183044936582	2	Other	Other	Basal	Validation
MB-2912	High	Negative	10	59.6	267.4	LIVING	Living	Basal	Basal	37.1450257537003	27.7696124285913	Basal	NST	NST	0.603592460081636	829.304806723878	1899.37868856456	2728.68349528843	Mut	WT	7	2	-1	1	AMP	DEL	AMP	0.947	0.695	3.78377185188476	4	Other	Other	Basal	Discovery
MB-2916	High	Positive	3	48.93	266.9333333	LIVING	Living	LumA	LumA	31.5455378362225	25.0563670403572	LumA	Tubular	Tubular	-0.491034599730964	1219.70267029867	1070.03852540523	2289.7411957039	WT	Mut	6	0	0	2	NEUT	NEUT	AMP	0.118	0.113	2.04921477598347	2	Other	Other	LumA	Discovery
MB-2917	High	Negative	10	33.9	31.93333333	DECEASED	Died of Disease	Basal	Basal	40.3277170519466	31.996512003798	Basal	NST	NST	1.76178488728114	655.056095907269	1440.6985752388	2095.75467114607	Mut	WT	5	1	-1	1	AMP	DEL	AMP	0.596	0.553	1.81872098447322	2	Other	Other	Basal	Discovery
MB-2919	Low	Positive	8	59.13	240.0333333	DECEASED	Died of Other Causes	LumB	LumB	41.9417244439551	22.2882645390414	LumB	Mucinous	Mucinous	-0.916747967523389	652.878816641991	1191.11972826901	1843.998544911	WT	WT	6	0	0	2	NEUT	NEUT	AMP	0.058	0.057	2.07308025500344	2	Other	Other	LumB	Validation
MB-2922	High	Negative	1	45.74	14.4	DECEASED	Died of Disease	Her2	Her2	42.6639547172113	24.1974289412144	Her2	NST	NST	0.269231933021272	725.782698629319	1269.53001963283	1995.31271826214	Mut	WT	12	1	1	1	AMP	AMP	AMP	0.831	0.628	2.38706768253404	2	Other	Other	Her2	Discovery
MB-2923	NA	Negative	5	37.01	14.1	DECEASED	Died of Disease	Her2	Her2	51.0719694458164	29.9787664944453	Her2	NST	NST	0.13870588173434	231.51522964963	384.170784819585	615.686014469215	WT	Mut	6	2	2	1	AMP	AMP	AMP	0.989	0.388	3.86721384304405	4	Other	Other	Her2	Validation
MB-2927	NA	Positive	1	58.14	263.7	DECEASED	Died of Disease	LumA	LumA	47.0677767184697	24.5425037980982	LumA	MixedNSTandSpecialType	MixedNST/SpecialType	-0.374248349525974	457.679267763556	724.609763327904	1182.28903109146	WT	Mut	2	2	-1	2	AMP	DEL	AMP	0.659	0.646	1.56640751682623	2	Other	Other	LumA	Validation
MB-2929	NA	Negative	4ER-	53.31	262.8666667	DECEASED	Died of Other Causes	Her2	Her2	37.9471950501898	26.4777616048256	Her2	NST	NST	-0.805070864024983	1137.52432311605	1473.19339247663	2610.71771559268	Mut	WT	8	2	0	1	AMP	NEUT	AMP	0.844	0.54	3.20440147493281	3	Other	Other	Her2	Validation
MB-2931	NA	Positive	8	46.9	228.1	DECEASED	Died of Other Causes	LumB	LumB	33.6094285368394	25.1228060417253	LumB	NST	NST	-0.952268377871909	1204.29811250359	1156.8099826579	2361.10809516149	Mut	WT	11	0	1	2	NEUT	AMP	AMP	0.181	0.177	2.00715808880695	2	Other	Other	LumB	Validation
MB-2932	NA	Positive	2	63.1	108.4333333	LIVING	Living	LumB	LumB	49.3197693393827	25.8725161447182	LumB	NST	NST	-0.0410722240401378	50.2534188489763	521.365365987237	571.618784836213	WT	WT	5	0	0	0	NEUT	NEUT	NEUT	0.929	0.606	3.37636775583642	3	Other	Other	LumB	Validation
MB-2933	High	Positive	3	44.08	161.9333333	DECEASED	Died of Other Causes	LumA	LumA	37.2247671874232	21.5690569567445	LumA	Tubular	Tubular	-1.08789941105388	908.37376310457	980.787562154977	1889.16132525955	WT	Mut	4	0	0	1	NEUT	NEUT	AMP	0.054	0.052	2.02207567915769	2	Other	Other	LumA	Discovery
MB-2939	NA	Positive	5	70.19	101.2666667	DECEASED	Died of Other Causes	LumB	LumB	33.5123123271189	29.9060456443465	LumB	NST	NST	-0.269490871140361	1246.42323716155	1067.22392419459	2313.64716135613	WT	Mut	5	1	2	0	AMP	AMP	NEUT	0.985	0.811	4.97765610075746	5	Other	Other	LumB	Validation
MB-2944	NA	Negative	8	66.97	27.2	DECEASED	Died of Disease	LumA	LumA	39.6883552206569	20.9275529228632	LumA	TubularMixed	MixedNST/SpecialType	-0.942302575060953	875.616995764431	813.12564096435	1688.74263672878	Mut	Mut	7	0	-1	2	NEUT	DEL	AMP	0.967	0.511	3.13460816544126	3	Other	Other	LumA	Validation
MB-2947	Moderate	Positive	4ER+	36.47	112	LIVING	Living	LumA	LumA	38.3757510866306	28.506127309792	LumA	NST	NST	-1.64158462116437	801.386570570094	1634.55437235291	2435.94094292301	WT	WT	7	0	0	0	NEUT	NEUT	NEUT	0.001	0	1.99965292432084	2	Other	Other	LumA	Discovery
MB-2951	High	Positive	1	39.07	263.3666667	LIVING	Living	LumA	LumA	39.0495598681239	28.6114265721262	LumA	NST	NST	-1.30423149994043	885.555788891011	1644.07335874809	2529.6291476391	WT	WT	9	0	1	2	NEUT	AMP	AMP	0.17	0.168	2.02048079699682	2	Other	Other	LumA	Discovery
MB-2952	High	Positive	8	52.67	189.1	DECEASED	Died of Other Causes	LumA	LumA	46.2141783373451	21.7789134817212	LumA	Tubular	Tubular	-0.910156200589785	306.543745132915	96.7292424335915	403.272987566506	WT	Mut	10	1	0	2	AMP	NEUT	AMP	0.988	0.426	3.93472478286946	4	Other	Other	LumA	Validation
MB-2953	High	Positive	10	43.08	30.13333333	DECEASED	Died of Disease	LumB	LumB	32.5835365993924	25.5046534482928	LumB	NST	NST	-0.160423611819967	1218.78182216114	1538.37698264258	2757.15880480372	Mut	Mut	7	1	-1	1	AMP	DEL	AMP	0.34	0.329	1.92697749838957	2	Other	Other	LumB	Discovery
MB-2954	Moderate	Positive	8	69.79	5.5	DECEASED	Died of Disease	LumB	LumB	45.239872244814	27.098414828516	LumB	NST	NST	-0.752609879316259	316.55153215841	407.104538946047	723.656071104456	WT	WT	10	0	0	2	NEUT	NEUT	AMP	0.095	0.094	2.04608276505475	2	Other	Other	LumB	Discovery
MB-2957	High	Negative	10	31.02	262.1333333	LIVING	Living	Basal	Basal	39.5677306200165	30.0170180045661	Basal	NST	NST	0.724736797767092	783.486724742173	1702.11865933799	2485.60538408016	Mut	WT	5	2	-1	0	AMP	DEL	NEUT	0.529	0.457	1.89979008862925	2	Other	Other	Basal	Discovery
MB-2960	Moderate	Positive	6	69.67	222.2	DECEASED	Died of Other Causes	LumA	LumA	38.4968032966748	24.1614633917116	LumA	NST	NST	-0.99790210672454	855.155758017681	660.576120099667	1515.73187811735	WT	WT	9	0	0	1	NEUT	NEUT	AMP	0.153	0.153	1.99896876874209	2	Other	Other	LumA	Discovery
MB-2963	Moderate	Positive	4ER+	53.99	227.8333333	DECEASED	Died of Disease	Her2	ClaudinLow	25.5206503923252	35.6086782884885	Her2ClaudinLow	MixedNSTandSpecialType	MixedNST/SpecialType	-0.307040645180276	1845.38754559515	2041.23203501641	3886.61958061156	Mut	WT	5	2	0	0	AMP	NEUT	NEUT	0.241	0.239	1.93807336902197	2	CoreClaudinLow	CoreClaudinLow	Her2CoreClaudinLow	Discovery
MB-2964	Moderate	Positive	5	69.48	9.6	DECEASED	Died of Disease	Her2	Her2	39.6497880286248	20.9763870176329	Her2	NST	NST	-0.583381252885878	840.080697509103	1143.91982664739	1984.0005241565	Mut	Mut	12	0	2	1	NEUT	AMP	AMP	0.99	0.67	3.53650181034674	4	Other	Other	Her2	Discovery
MB-2966	Moderate	Positive	8	50.3	265	LIVING	Living	LumA	LumA	38.4136710529731	25.5421795141397	LumA	NST	NST	-0.814974613192705	852.635455688232	1088.85306103228	1941.48851672051	WT	WT	7	0	0	2	NEUT	NEUT	AMP	0.908	0.42	3.31251360536662	3	Other	Other	LumA	Discovery
MB-2969	High	Positive	3	66.86	172.9	DECEASED	Died of Other Causes	LumA	LumA	32.783238450831	27.253032577637	LumA	NST	NST	-0.573766754708968	1280.21353111658	1145.317533712	2425.53106482858	WT	Mut	8	2	1	1	AMP	AMP	AMP	0.995	0.502	3.66435560541105	4	Other	Other	LumA	Discovery
MB-2970	High	Positive	4ER+	46.49	252.8666667	DECEASED	Died of Disease	LumA	LumA	34.8212822782642	25.0457659216239	LumA	MixedNSTandLobular	MixedNST/SpecialType	-0.104971753895794	1269.04657884088	2066.57826808839	3335.62484692926	Mut	WT	12	0	0	2	NEUT	NEUT	AMP	0.996	0.273	3.79168184544303	4	Other	Other	LumA	Discovery
MB-2971	Moderate	Positive	3	69.6	264.2333333	LIVING	Living	LumA	LumA	36.9222754626499	22.2350827357786	LumA	NST	NST	-0.421299923054638	1085.00744277502	1397.61840254711	2482.62584532213	WT	Mut	11	0	-1	1	NEUT	DEL	AMP	0.142	0.141	1.93667340456252	2	Other	Other	LumA	Discovery
MB-2977	High	Positive	7	40.02	110.6	DECEASED	Died of Other Causes	LumA	LumA	33.8602982848454	26.8246351134083	LumA	NST	NST	-1.38163069715166	1270.3631918261	666.143674226795	1936.50686605289	WT	Mut	10	0	0	0	NEUT	NEUT	NEUT	0.954	0.563	3.39319509540416	3	Other	Other	LumA	Discovery
MB-2983	Moderate	Positive	5	56.26	180.8333333	DECEASED	Died of Other Causes	LumB	LumB	40.9821773783882	22.3989895535597	LumB	NST	NST	1.4842154289547	642.124959380593	675.495209071372	1317.62016845196	Mut	WT	6	1	2	2	AMP	AMP	AMP	0.957	0.602	3.13412225949044	3	Other	Other	LumB	Discovery
MB-2984	Moderate	Positive	9	64.04	261.2	LIVING	Living	LumB	LumB	43.7210074910666	24.0537773553134	LumB	NST	NST	-1.01280470972593	674.846057646758	1447.53438015225	2122.380437799	Mut	WT	6	2	2	2	AMP	AMP	AMP	0.975	0.638	4.25914502765499	4	Other	Other	LumB	Discovery
MB-2990	Low	Positive	8	48.47	260	LIVING	Living	LumA	LumA	46.5576929090506	21.7627127888814	LumA	TubularMixed	MixedNST/SpecialType	-0.791517194604921	62.9170128920153	102.04328355745	164.960296449465	WT	Mut	7	0	0	2	NEUT	NEUT	AMP	0.074	0.074	2.03346198271841	2	Other	Other	LumA	Validation
MB-2993	Low	Negative	10	63.65	187.0333333	LIVING	Living	Basal	ClaudinLow	30.6075894134258	30.9644999900311	BasalClaudinLow	NST	NST	0.325991096898824	1182.02376637197	1582.85354313294	2764.87730950491	WT	WT	6	2	0	1	AMP	NEUT	AMP	0.25	0.238	1.98636964392812	2	CoreClaudinLow	CoreClaudinLow	BasalCoreClaudinLow	Validation
MB-2994	Moderate	Positive	5	46.7	254.5	LIVING	Living	LumA	LumA	35.0441136101936	22.4739869247361	LumA	NST	NST	0.259023248235151	1161.69968017188	1355.92223026045	2517.62191043234	WT	WT	4	1	2	2	AMP	AMP	AMP	0.207	0.2	2.13071591994491	2	Other	Other	LumA	Discovery
MB-2996	High	Positive	7	58.1	191.2333333	LIVING	Living	LumA	LumA	39.3594840047128	24.8184729361101	LumA	NST	NST	-0.618788142120346	943.64896444785	1223.46594721915	2167.114911667	WT	WT	7	1	0	0	AMP	NEUT	NEUT	0.284	0.284	1.80368066816233	2	Other	Other	LumA	Discovery
MB-2999	Moderate	Positive	7	61.42	262	LIVING	Living	LumA	LumA	43.0476394272688	22.9571595084779	LumA	NST	NST	-0.0609249470192574	266.46967909504	527.606164139722	794.075843234762	WT	WT	10	0	0	0	NEUT	NEUT	NEUT	0.973	0.604	3.20178702325685	3	Other	Other	LumA	Discovery
MB-3001	High	Negative	10	50.45	263.2333333	LIVING	Living	Basal	Basal	39.2608049002502	34.5445348679791	Basal	NST	NST	3.05659430167437	600.575262946709	1557.70605938178	2158.28132232848	Mut	WT	10	2	-1	2	AMP	DEL	AMP	0.964	0.733	3.26357704524756	3	Other	Other	Basal	Validation
MB-3002	High	Positive	3	62.32	140.5666667	DECEASED	Died of Other Causes	LumA	LumA	39.6172745631602	22.4478357444271	LumA	Lobular Alveolar	Lobular	-0.0643237639643032	926.866279505075	888.645330841426	1815.5116103465	WT	WT	8	0	0	2	NEUT	NEUT	AMP	0.146	0.144	2.0462099335836	2	Other	Other	LumA	Discovery
MB-3005	Moderate	Positive	8	45.75	253.0666667	LIVING	Living	LumA	LumA	35.3345200381644	22.9633021083802	LumA	NST	NST	-0.612088049111683	1027.83471933029	1413.6481760608	2441.48289539109	WT	Mut	7	1	0	2	AMP	NEUT	AMP	0.985	0.771	3.54156189608832	4	Other	Other	LumA	Discovery
MB-3006	Moderate	Positive	4ER+	60.09	15.7	DECEASED	Died of Disease	Normal	ClaudinLow	27.7166014292996	33.2877092519464	NormalClaudinLow	NST	NST	-0.620465352410759	1631.42442097086	1732.34569831286	3363.77011928371	WT	Mut	6	0	0	0	NEUT	NEUT	NEUT	0.992	0.103	4.11067660321198	4	CoreClaudinLow	CoreClaudinLow	NormalCoreClaudinLow	Discovery
MB-3007	Moderate	Positive	2	48.48	114.9	DECEASED	Died of Disease	LumB	LumB	39.6880280432905	20.5193222016272	LumB	NST	NST	0.324846379568639	812.151449003308	1105.93727544248	1918.08872444579	WT	Mut	4	1	2	0	AMP	AMP	NEUT	0.992	0.356	3.9061240809436	4	Other	Other	LumB	Discovery
MB-3008	Moderate	Positive	8	51.94	149.6	LIVING	Living	LumA	LumA	39.4592453368517	22.2780645437502	LumA	MixedNSTandLobular	MixedNST/SpecialType	-2.23246650363625	1046.69775852741	1160.25387554975	2206.95163407715	WT	Mut	3	0	0	1	NEUT	NEUT	AMP	0.134	0.128	2.07738288278282	2	Other	Other	LumA	Discovery
MB-3013	Moderate	Positive	4ER+	50.37	238.3666667	LIVING	Living	LumA	LumA	30.3200195454968	28.2733140159462	LumA	NST	NST	-0.994596993649027	1388.13637750724	1605.34110992995	2993.47748743719	WT	WT	4	0	0	0	NEUT	NEUT	NEUT	0.159	0.159	1.87455629845176	2	Other	Other	LumA	Discovery
MB-3014	High	Negative	1	39.7	262.6333333	LIVING	Living	Basal	Basal	41.887145020479	35.1224789827032	Basal	NST	NST	1.28014362623934	428.255338593253	1785.75028773083	2214.00562632408	Mut	WT	8	1	-1	1	AMP	DEL	AMP	0.958	0.659	3.03846209378262	3	Other	Other	Basal	Discovery
MB-3016	High	Positive	2	56.83	258.8666667	LIVING	Living	LumB	LumB	39.5807637851249	25.0979132598605	LumB	NST	NST	-0.327940415829717	685.641991953789	1016.98644573765	1702.62843769144	Mut	WT	14	0	-1	2	NEUT	DEL	AMP	0.946	0.571	2.95722916990604	3	Other	Other	LumB	Discovery
MB-3021	Moderate	Positive	8	63.08	217.5666667	DECEASED	Died of Other Causes	LumA	LumA	44.3531350103321	25.8764377492284	LumA	Lobular Solid	Lobular	0.234705815087941	359.301578121079	873.16057303275	1232.46215115383	WT	WT	14	2	0	1	AMP	NEUT	AMP	0.217	0.168	2.07549812301473	2	Other	Other	LumA	Discovery
MB-3025	High	Negative	5	37.89	256	LIVING	Living	Her2	Her2	47.0899262323931	27.470713061827	Her2	NST	NST	0.797065262292462	168.337149341586	411.966279996332	580.303429337918	Mut	WT	2	-1	2	0	DEL	AMP	NEUT	0.951	0.674	3.17417479286523	3	Other	Other	Her2	Discovery
MB-3026	High	Positive	6	49.92	261.2	LIVING	Living	LumA	LumA	38.0934661392062	26.4728687234754	LumA	NST	NST	-0.758648194599926	873.978062886282	818.194915582059	1692.17297846834	WT	WT	4	1	0	1	AMP	NEUT	AMP	0.302	0.3	1.99371654190453	2	Other	Other	LumA	Discovery
MB-3028	High	Positive	9	60.93	42.56666667	DECEASED	Died of Disease	LumB	LumB	39.4657438276845	26.7385874417342	LumB	NST	NST	-0.497816487531038	1233.42480903295	1992.83189914294	3226.25670817589	Mut	WT	7	2	2	2	AMP	AMP	AMP	0.323	0.323	2.08245851751483	2	Other	Other	LumB	Discovery
MB-3031	High	Negative	5	46.76	35.63333333	DECEASED	Died of Disease	Her2	Her2	40.7787866182595	25.9648407065077	Her2	Medullary-like/NSTandLymhocyteRichStroma	Medullary-like	1.04855313417939	790.489209525035	2413.2860301167	3203.77523964173	WT	WT	4	2	2	0	AMP	AMP	NEUT	0.021	0.021	2.02779548635021	2	Other	Other	Her2	Validation
MB-3032	High	Positive	3	50.01	250.1333333	LIVING	Living	LumA	LumA	32.9990007029665	25.2500288740654	LumA	NST	NST	-1.20744418013592	1246.84705192163	954.60028336663	2201.44733528826	WT	Mut	11	1	0	2	AMP	NEUT	AMP	0.184	0.184	2.15768175659166	2	Other	Other	LumA	Discovery
MB-3033	High	Positive	3	69.07	70.4	DECEASED	Died of Disease	LumA	LumA	38.2180166254689	22.0609742926175	LumA	NST	NST	-0.800528971674756	1072.14687948362	1313.43118284663	2385.57806233025	WT	Mut	5	0	0	1	NEUT	NEUT	AMP	0.118	0.118	2.08187987294253	2	Other	Other	LumA	Discovery
MB-3035	High	Positive	7	54.64	260.7333333	LIVING	Living	LumA	LumA	39.382110631973	21.5691430578837	LumA	NST	NST	-0.953577466235846	798.958837814644	1179.36740382639	1978.32624164103	WT	WT	9	1	-1	0	AMP	DEL	NEUT	0.289	0.287	1.84145360847642	2	Other	Other	LumA	Discovery
MB-3037	High	Positive	3	53.19	98.83333333	LIVING	Living	LumA	LumA	39.4515849166087	22.5611084629674	LumA	MixedNSTandSpecialType	MixedNST/SpecialType	-0.930345439170819	923.334478377743	875.185230831504	1798.51970920925	WT	Mut	7	0	0	2	NEUT	NEUT	AMP	0.121	0.121	2.10603911681734	2	Other	Other	LumA	Discovery
MB-3046	Moderate	Negative	10	67.2	73.83333333	DECEASED	Died of Other Causes	Basal	Basal	36.8428244005999	30.79403406027	Basal	NST	NST	-0.374679511421397	1100.28900882138	1050.13272005158	2150.42172887296	Mut	WT	7	2	0	1	AMP	NEUT	AMP	0.891	0.627	2.72717963526511	3	Other	Other	Basal	Discovery
MB-3049	Moderate	Positive	7	57.17	259.9666667	LIVING	Living	LumA	LumA	35.6776784719335	26.2438238267716	LumA	Lobular Classical	Lobular	-0.112510718386872	1123.36130538853	1034.22751865796	2157.58882404649	WT	Mut	5	1	0	0	AMP	NEUT	NEUT	0.161	0.157	2.00026100091073	2	Other	Other	LumA	Discovery
MB-3050	Moderate	Positive	2	59.53	255.1	DECEASED	Died of Other Causes	LumB	LumB	47.2362623793299	28.9483220589638	LumB	NST	NST	0.149075481024046	225.777129110029	-82.446963522691	143.330165587338	Mut	WT	8	0	0	0	NEUT	NEUT	NEUT	0.914	0.54	3.33414391701282	3	Other	Other	LumB	Validation
MB-3057	High	Negative	10	55.3	32.03333333	DECEASED	Died of Disease	Basal	Basal	42.6466477114371	35.3073566145927	Basal	NST	NST	0.560327748033188	85.1331950710944	1494.4277763366	1579.5609714077	Mut	WT	5	1	-1	0	AMP	DEL	NEUT	0.509	0.435	1.88785679379817	2	Other	Other	Basal	Discovery
MB-3058	Moderate	Negative	4ER-	47.74	254.2666667	LIVING	Living	Basal	Basal	36.8621583184439	33.8594640204137	Basal	NST	NST	-0.232283498462034	1240.5685014148	1255.38321499249	2495.95171640729	WT	WT	8	2	-1	0	AMP	DEL	NEUT	0.505	0.412	1.96957617894667	2	Other	Other	Basal	Discovery
MB-3060	Moderate	Positive	6	65.69	44.6	DECEASED	Died of Disease	LumB	LumB	38.9328095482018	22.5932261704026	LumB	NST	NST	-0.617205402516489	800.284822172061	686.608577047614	1486.89339921967	WT	WT	6	0	0	1	NEUT	NEUT	AMP	0.214	0.214	1.91619705013439	2	Other	Other	LumB	Discovery
MB-3062	NA	Negative	10	62.87	146.3666667	LIVING	Living	Basal	ClaudinLow	30.2027712918331	34.6339803698068	BasalClaudinLow	NST	NST	1.37548649398782	1444.07820689413	2199.85048317033	3643.92869006446	Mut	WT	8	0	-1	1	NEUT	DEL	AMP	0.662	0.6	1.90697316688509	2	Other	OtherClaudinLow	BasalOtherClaudinLow	Validation
MB-3063	High	Negative	10	43.51	28.56666667	DECEASED	Died of Disease	Basal	Basal	38.4177063619292	32.3873901556892	Basal	NST	NST	1.23635930200058	928.30070297655	1193.54216285828	2121.84286583483	Mut	WT	17	2	0	0	AMP	NEUT	NEUT	0.975	0.84	4.80126502143539	5	Other	Other	Basal	Discovery
MB-3064	High	Positive	4ER+	46.7	165.1666667	DECEASED	Died of Disease	LumA	LumA	34.5697467587869	29.2258300659329	LumA	MixedNSTandSpecialType	MixedNST/SpecialType	-0.312809983295725	1459.53856984951	938.395196810506	2397.93376666001	WT	Mut	8	0	-1	0	NEUT	DEL	NEUT	0.154	0.151	1.86786023678891	2	Other	Other	LumA	Discovery
MB-3067	High	Negative	9	60.29	259.5333333	LIVING	Living	Basal	Basal	40.0206785756936	30.0395240563211	Basal	Medullary-like/NSTandLymhocyteRichStroma	Medullary-like	0.236163188888842	763.404526592098	2428.56755206896	3191.97207866105	Mut	WT	6	1	0	1	AMP	NEUT	AMP	0.304	0.299	2.33261956062996	2	Other	Other	Basal	Discovery
MB-3079	High	Positive	8	50.54	149.6	LIVING	Living	LumA	LumA	38.722233976659	20.0506705242466	LumA	MixedNSTandSpecialType	MixedNST/SpecialType	0.0680344678213045	780.00785716144	610.327361019086	1390.33521818053	WT	Mut	13	0	0	2	NEUT	NEUT	AMP	0.089	0.08	2.05636786690064	2	Other	Other	LumA	Discovery
MB-3083	High	Positive	1	68.5	81.1	DECEASED	Died of Disease	LumB	LumB	52.4530390228632	28.5066643956222	LumB	NST	NST	0.47783409656368	-370.115861200273	1181.93182121899	811.815960018718	WT	WT	7	1	1	1	AMP	AMP	AMP	0.476	0.386	2.34400253226415	2	Other	Other	LumB	Discovery
MB-3085	Moderate	Positive	4ER+	43.68	210.9666667	DECEASED	Died of Disease	Normal	Normal	33.9813342047809	26.1737140764558	Normal	Lobular Classical	Lobular	-1.10505791071461	1121.36767196215	1312.63757505455	2434.0052470167	WT	WT	5	1	0	1	AMP	NEUT	AMP	0.359	0.35	1.83308103245296	2	Other	Other	Normal	Discovery
MB-3088	High	Positive	7	65.58	256.5	LIVING	Living	LumA	LumA	46.645552869045	26.0752887600722	LumA	NST	NST	-0.666588840271875	-53.6755026274541	74.4061072458482	20.7306046183941	WT	WT	3	0	0	0	NEUT	NEUT	NEUT	0.995	0.366	3.6442085563873	4	Other	Other	LumA	Validation
MB-3092	High	Positive	8	56.73	152.3333333	DECEASED	Died of Other Causes	LumB	LumB	51.5928664976309	25.1689007949428	LumB	MixedNSTandLobular	MixedNST/SpecialType	0.328552602336542	135.27679075156	63.7571587976061	199.033949549166	WT	WT	3	2	0	2	AMP	NEUT	AMP	0.242	0.232	2.05242619782758	2	Other	Other	LumB	Validation
MB-3102	High	Positive	9	60.34	258.3333333	LIVING	Living	LumA	LumA	47.836949296971	22.0907062879659	LumA	NST	NST	-0.322499995388731	661.613445270702	1253.31864870374	1914.93209397444	WT	WT	7	2	-1	2	AMP	DEL	AMP	0.647	0.646	1.58839878717875	2	Other	Other	LumA	Discovery
MB-3103	High	Positive	5	58.55	28.73333333	DECEASED	Died of Disease	LumB	LumB	40.020760336467	24.3853167153248	LumB	NST	NST	0.984560538492799	1031.94470242473	1076.50669720727	2108.451399632	WT	WT	5	1	2	1	AMP	AMP	AMP	0.892	0.582	3.2079671916302	3	Other	Other	LumB	Discovery
MB-3104	Moderate	Positive	5	28.96	75.36666667	DECEASED	Died of Disease	LumA	LumA	49.6579482660845	22.9951979881639	LumA	NST	NST	0.60411233275559	140.674895708453	-156.414545374467	-15.739649666014	WT	Mut	10	0	2	1	NEUT	AMP	AMP	0.172	0.172	1.95588529287634	2	Other	Other	LumA	Discovery
MB-3105	High	Positive	3	48.34	252.3333333	LIVING	Living	LumA	LumA	35.0818768686634	28.0319237998241	LumA	Tubular	Tubular	-0.526119223867665	558.349966938254	547.165951462464	1105.51591840072	WT	Mut	5	0	1	2	NEUT	AMP	AMP	0.192	0.188	2.19028743419445	2	Other	Other	LumA	Discovery
MB-3110	High	Positive	3	61.07	100.7333333	LIVING	Living	LumA	LumA	37.9834690679778	26.660145220908	LumA	Lobular Classical	Lobular	0.344901521754424	1136.05305514516	1860.81735944128	2996.87041458644	WT	Mut	9	0	0	1	NEUT	NEUT	AMP	0.236	0.233	1.97938981318999	2	Other	Other	LumA	Discovery
MB-3121	High	Positive	3	63.06	131.3333333	DECEASED	Died of Other Causes	LumA	LumA	40.6219406936137	27.4588152952837	LumA	NST	NST	-1.05877277665427	627.251909454151	619.025731555969	1246.27764101012	WT	WT	6	1	0	1	AMP	NEUT	AMP	0.118	0.118	2.12176136742264	2	Other	Other	LumA	Discovery
MB-3122	High	Positive	9	62.39	257.7666667	LIVING	Living	Her2	Her2	45.3891754251364	25.8651537059818	Her2	NST	NST	0.964147977624258	587.034124393444	1353.96973779323	1941.00386218667	Mut	Mut	8	2	2	2	AMP	AMP	AMP	0.979	0.746	4.36819842733068	4	Other	Other	Her2	Discovery
MB-3123	Moderate	Negative	9	50.26	167.4333333	LIVING	Living	Basal	Basal	41.0929337665904	35.2042490827405	Basal	NST	NST	0.0449106175654245	518.667787611507	1019.01075630033	1537.67854391184	Mut	Mut	8	2	2	1	AMP	AMP	AMP	0.872	0.524	3.40234956351763	3	Other	Other	Basal	Discovery
MB-3153	NA	Negative	10	42.17	227.9333333	LIVING	Living	Basal	Basal	46.8777480216122	28.9088603376428	Basal	NST	NST	2.45771007772066	296.163329059408	1296.81689153403	1592.98022059344	Mut	WT	7	0	-1	1	NEUT	DEL	AMP	0.794	0.688	2.82069903818388	3	Other	Other	Basal	Validation
MB-3165	Moderate	Negative	1	59.78	221.2333333	LIVING	Living	Basal	Basal	43.4774339423527	29.6567467849232	Basal	NST	NST	2.36128002440622	103.836523441316	-22.2111227384961	81.6254007028203	Mut	WT	6	-1	-1	1	DEL	DEL	AMP	0.506	0.434	1.95218740976032	2	Other	Other	Basal	Discovery
MB-3167	Moderate	Positive	8	66.76	136.9333333	LIVING	Living	LumA	LumA	48.7748944437602	28.8103217409895	LumA	NST	NST	0.029185351603281	188.214348471595	594.41020837823	782.624556849825	WT	WT	2	1	1	2	AMP	AMP	AMP	0.974	0.746	3.89654423687776	4	Other	Other	LumA	Discovery
MB-3171	Moderate	Positive	7	54.95	219.6666667	DECEASED	Died of Disease	LumA	LumA	40.3200499804726	23.2455035563966	LumA	NST	NST	-0.468977743168361	801.705449956112	1159.45280295481	1961.15825291092	WT	Mut	10	0	0	0	NEUT	NEUT	NEUT	0.996	0.215	3.7977781603323	4	Other	Other	LumA	Discovery
MB-3181	High	Positive	2	43.6	178.1666667	DECEASED	Died of Disease	LumB	LumB	45.8733834240644	23.9471320320806	LumB	NST	NST	-0.83954715933928	276.433730624331	828.695970658951	1105.12970128328	Mut	Mut	14	2	-1	1	AMP	DEL	AMP	0.989	0.651	3.29368155667607	3	Other	Other	LumB	Validation
MB-3211	High	Negative	10	58.31	145.5	LIVING	Living	Basal	Basal	43.6610362166437	29.8073124729312	Basal	NST	NST	1.48178421216816	585.408285418992	1562.1909212559	2147.59920667489	WT	WT	11	1	0	1	AMP	NEUT	AMP	0.451	0.418	2.21336824451898	2	Other	Other	Basal	Validation
MB-3218	High	Negative	10	44.94	248.7666667	LIVING	Living	Basal	Basal	40.7450186419976	32.597979859879	Basal	NST	NST	0.983788564478709	968.180555627594	1962.83461306986	2931.01516869746	Mut	WT	6	2	-1	2	AMP	DEL	AMP	0.981	0.859	3.28117850241009	3	Other	Other	Basal	Validation
MB-3222	Moderate	Negative	7	63.03	23.93333333	DECEASED	Died of Other Causes	LumA	LumA	33.19723122712	29.706840861227	LumA	MixedNSTandSpecialType	MixedNST/SpecialType	-0.514789344302567	1270.78104565344	565.627708802503	1836.40875445594	WT	Mut	4	1	0	0	AMP	NEUT	NEUT	0.161	0.161	2.01865878851152	2	Other	Other	LumA	Discovery
MB-3228	High	Positive	4ER+	58.31	252	LIVING	Living	LumA	LumA	39.1564963113444	30.206135778303	LumA	MixedNSTandSpecialType	MixedNST/SpecialType	-0.879973688416954	1304.38732456673	581.349847622085	1885.73717218882	WT	Mut	7	0	0	0	NEUT	NEUT	NEUT	0.049	0.047	1.98813667562585	2	Other	Other	LumA	Discovery
MB-3235	Moderate	Positive	5	50.66	236.1333333	LIVING	Living	LumB	LumB	37.2271742813518	25.9309843785139	LumB	NST	NST	1.63334643973119	953.298416433219	1253.83762540124	2207.13604183445	Mut	WT	4	1	2	1	AMP	AMP	AMP	0.937	0.611	3.95472578244741	4	Other	Other	LumB	Discovery
MB-3252	NA	Positive	3	41.4	99.7	LIVING	Living	LumA	LumA	34.5539150687506	26.5410809359632	LumA	Mucinous	Mucinous	-0.627537278506143	1084.06872113741	709.331226933988	1793.3999480714	WT	WT	2	0	0	0	NEUT	NEUT	NEUT	0.004	0	2.00016881761034	2	Other	Other	LumA	Validation
MB-3254	High	Positive	3	50.21	123.9	LIVING	Living	LumA	LumA	34.1230990701654	23.5665059594471	LumA	NST	NST	-1.07273068157047	1057.4064257697	595.659955620587	1653.06638139029	WT	Mut	10	1	0	1	AMP	NEUT	AMP	0.153	0.151	2.12342955196695	2	Other	Other	LumA	Discovery
MB-3266	Low	Positive	1	52.91	51.2	DECEASED	Died of Disease	LumB	LumB	32.0175819252218	27.187409331364	LumB	MixedNSTandLobular	MixedNST/SpecialType	-0.503980762754515	1265.48624430582	1196.33563644174	2461.82188074756	Mut	Mut	4	2	1	1	AMP	AMP	AMP	0.824	0.715	3.11009351607099	3	Other	Other	LumB	Validation
MB-3271	High	Negative	10	59.43	65.46666667	DECEASED	Died of Other Causes	Basal	Basal	36.6918427478561	35.4539626335018	Basal	NST	NST	1.22899909075262	822.46725308511	1880.9602246944	2703.42747777951	Mut	WT	7	2	-1	2	AMP	DEL	AMP	0.989	0.85	3.22650991803461	3	Other	Other	Basal	Discovery
MB-3272	High	Positive	5	63.53	22.66666667	DECEASED	Died of Disease	LumB	LumB	45.5013168206956	23.6143142068244	LumB	NST	NST	-0.166546171612024	381.672755825659	1269.42501373283	1651.09776955849	Mut	WT	2	0	2	1	NEUT	AMP	AMP	0.858	0.492	3.34761267464848	3	Other	Other	LumB	Discovery
MB-3275	Moderate	Positive	1	45	41.53333333	DECEASED	Died of Disease	LumB	LumB	31.6401847446329	30.186666311433	LumB	NST	NST	0.623140346952963	1370.51157019621	1149.37268682608	2519.88425702229	WT	WT	7	2	-1	1	AMP	DEL	AMP	0.907	0.572	3.28197427752727	3	Other	Other	LumB	Discovery
MB-3277	High	Negative	1	29.92	32.93333333	DECEASED	Died of Disease	Basal	Basal	38.3253274117703	28.8883403952231	Basal	NST	NST	3.85167579067441	511.370351232589	1771.74609596941	2283.116447202	Mut	WT	9	1	-1	0	AMP	DEL	NEUT	0.468	0.446	1.76363868588818	2	Other	Other	Basal	Discovery
MB-3292	Moderate	Negative	10	60.04	217.7666667	LIVING	Living	Basal	Basal	31.5699343886263	29.1923218058001	Basal	NST	NST	-0.145435324333187	968.940860904033	2116.63534656505	3085.57620746909	Mut	WT	6	0	0	0	NEUT	NEUT	NEUT	0.005	0.001	2.00083797951976	2	Other	Other	Basal	Discovery
MB-3295	Low	Positive	4ER+	60.42	158.5333333	DECEASED	Died of Other Causes	Normal	Normal	40.5968089912009	21.3569292610544	Normal	NST	NST	-1.41301828276404	519.433754208824	974.959053056512	1494.39280726534	Mut	Mut	5	0	0	1	NEUT	NEUT	AMP	0.138	0.134	2.11042393211755	2	Other	Other	Normal	Validation
MB-3297	Low	Negative	10	42.72	236.0666667	LIVING	Living	Basal	Basal	45.5825519682343	35.1450474122818	Basal	NST	NST	-0.451703138044609	373.852873647019	1602.19193128287	1976.04480492989	Mut	WT	20	1	0	1	AMP	NEUT	AMP	0.982	0.846	4.63650736355761	5	Other	Other	Basal	Validation
MB-3298	High	Positive	3	48.75	242.5666667	LIVING	Living	LumA	LumA	34.947393925909	26.0668665997383	LumA	NST	NST	-0.704611854559667	1249.17314073669	931.331722751402	2180.50486348809	WT	Mut	9	0	0	2	NEUT	NEUT	AMP	0.988	0.68	3.51981552233502	4	Other	Other	LumA	Discovery
MB-3300	Moderate	Positive	7	64.99	247	LIVING	Living	LumB	LumB	43.9963692597865	27.3609820448358	LumB	NST	NST	-0.861877532509806	217.089533456115	932.589527259044	1149.67906071516	WT	WT	3	2	0	0	AMP	NEUT	NEUT	0.186	0.179	2.05666607432418	2	Other	Other	LumB	Discovery
MB-3301	NA	Positive	8	49.5	248.7666667	LIVING	Living	LumB	LumB	35.9898900586202	25.6953308695801	LumB	NST	NST	0.289319360545162	1167.21048548627	1226.07391158811	2393.28439707437	WT	WT	7	0	0	2	NEUT	NEUT	AMP	0.088	0.088	2.07842855238899	2	Other	Other	LumB	Validation
MB-3303	High	Positive	4ER+	63.96	243.9	LIVING	Living	LumB	LumB	36.9253199099166	28.4232982982759	LumB	Invasive Papillary	SpecialType	0.157368847126898	954.034526140833	1996.88469105072	2950.91921719155	WT	WT	7	1	1	0	AMP	AMP	NEUT	0.631	0.734	2.85311868322264	3	Other	Other	LumB	Discovery
MB-3328	High	Positive	7	69.65	191.1333333	DECEASED	Died of Other Causes	LumA	LumA	39.7731495949947	21.6206059657847	LumA	NST	NST	-0.946282574920425	992.656868275699	1284.89856949224	2277.55543776794	WT	Mut	5	1	1	1	AMP	AMP	AMP	0.229	0.229	2.0042559808081	2	Other	Other	LumA	Discovery
MB-3329	Moderate	Negative	5	56.03	37.96666667	DECEASED	Died of Disease	Her2	Her2	44.5901229010608	24.9909206134928	Her2	NST	NST	1.51992468994607	732.363981138883	1210.72608074717	1943.09006188605	Mut	WT	8	2	2	2	AMP	AMP	AMP	0.694	0.575	2.28526122303916	2	Other	Other	Her2	Discovery
MB-3341	High	Positive	8	62.96	148.7666667	DECEASED	Died of Disease	LumA	LumA	38.2218337074994	22.2328185313265	LumA	NST	NST	-0.264157459722295	912.893525900577	351.926584214166	1264.82011011474	WT	WT	4	0	-1	2	NEUT	DEL	AMP	0.839	0.555	3.11855883071592	3	Other	Other	LumA	Discovery
MB-3344	Moderate	Positive	3	33.76	241.2666667	LIVING	Living	LumA	LumA	41.3186987453059	22.5280078843687	LumA	NST	NST	-0.27325060427329	761.022802725235	524.28370302112	1285.30650574636	WT	Mut	12	-1	0	1	DEL	NEUT	AMP	0.47	0.311	2.16393356138519	2	Other	Other	LumA	Validation
MB-3350	Moderate	Positive	3	62.62	227.8	DECEASED	Died of Other Causes	LumB	LumB	50.4383973517047	28.0491211381017	LumB	MixedNSTandSpecialType	MixedNST/SpecialType	0.294119471211021	-583.680622311621	333.735142154912	-249.945480156708	WT	WT	6	0	0	1	NEUT	NEUT	AMP	0.085	0.074	1.97562029365379	2	Other	Other	LumB	Discovery
MB-3351	High	Positive	3	39.4	241.8666667	LIVING	Living	LumA	LumA	40.7113440330932	29.0941619731115	LumA	NST	NST	-0.686688545648487	532.984162171167	986.314025701424	1519.29818787259	WT	Mut	6	0	0	1	NEUT	NEUT	AMP	0.114	0.114	1.9597436637864	2	Other	Other	LumA	Discovery
MB-3355	High	Negative	5	48.53	109	LIVING	Living	Her2	Her2	43.4427848451962	25.2122350849336	Her2	NST	NST	0.884895998292114	934.399472067806	1733.79531700818	2668.19478907598	Mut	WT	8	-1	2	2	DEL	AMP	AMP	0.956	0.645	4.00462693529398	4	Other	Other	Her2	Discovery
MB-3357	High	Positive	9	47.75	38.03333333	DECEASED	Died of Disease	LumB	LumB	48.109764640493	25.5784108326963	LumB	MixedNSTandLobular	MixedNST/SpecialType	2.20518166147419	84.6438983810238	218.820735830695	303.464634211719	Mut	WT	12	2	1	2	AMP	AMP	AMP	0.983	0.596	3.71806348430662	4	Other	Other	LumB	Discovery
MB-3360	High	Positive	5	48.48	26.76666667	DECEASED	Died of Disease	LumB	LumB	40.6558700750869	26.6991730436127	LumB	NST	NST	0.571257436915614	712.159669774921	658.305783612761	1370.46545338768	Mut	WT	10	2	2	2	AMP	AMP	AMP	0.858	0.582	3.28652791043782	3	Other	Other	LumB	Discovery
MB-3361	High	Positive	5	57.31	68.2	DECEASED	Died of Disease	LumB	LumB	42.4659185396711	24.154586264726	LumB	NST	NST	0.343319458237331	670.791700746318	678.647568992994	1349.43926973931	Mut	Mut	9	0	2	1	NEUT	AMP	AMP	0.987	0.35	3.83771296563673	4	Other	Other	LumB	Discovery
MB-3363	High	Positive	10	56.42	10.86666667	DECEASED	Died of Disease	Basal	Basal	44.7532660585451	37.3354033928763	Basal	NST	NST	2.01518611690704	-171.141873094076	187.296687329104	16.1548142350282	WT	WT	28	1	0	1	AMP	NEUT	AMP	0.177	0.175	2.18070981141296	2	Other	Other	Basal	Validation
MB-3365	High	Positive	7	51.18	241.6	LIVING	Living	LumA	LumA	42.3088847637995	29.4540494470082	LumA	NST	NST	-0.939503142690895	517.684394468299	381.016553811644	898.700948279943	WT	WT	3	0	0	0	NEUT	NEUT	NEUT	0.069	0.065	1.98730036206935	2	Other	Other	LumA	Discovery
MB-3367	High	Negative	10	65.62	179.4333333	LIVING	Living	Basal	Basal	39.8402302412859	36.9560279567297	Basal	NST	NST	0.507076350580421	858.494173837147	2475.68746956283	3334.18164339998	Mut	WT	11	2	-1	1	AMP	DEL	AMP	0.577	0.545	1.51564950354295	2	Other	Other	Basal	Discovery
MB-3371	High	Positive	8	66.15	241.2666667	LIVING	Living	LumB	LumB	46.9039870139679	22.9295202058536	LumB	NST	NST	0.0783543176615375	479.666005250797	1072.34061759558	1552.00662284638	WT	WT	4	0	0	2	NEUT	NEUT	AMP	0.988	0.523	3.43209589284525	3	Other	Other	LumB	Discovery
MB-3378	High	Positive	4ER+	65.5	87.53333333	DECEASED	Died of Other Causes	LumA	LumA	34.0283936538533	25.7938859474971	LumA	Lobular Classical	Lobular	-0.805171056571387	1412.10012770819	1462.81548184538	2874.91560955357	WT	Mut	4	0	0	1	NEUT	NEUT	AMP	0.077	0.07	2.00318920900064	2	Other	Other	LumA	Discovery
MB-3379	Moderate	Positive	5	60.99	113.8333333	DECEASED	Died of Other Causes	LumA	LumA	36.9005638280134	24.6929780528312	LumA	Lobular Pleomorphic	Lobular	-0.257439182613764	1017.06595161221	680.748777623549	1697.81472923576	WT	Mut	8	0	2	2	NEUT	AMP	AMP	0.988	0.384	3.35452364557187	3	Other	Other	LumA	Discovery
MB-3381	Low	Positive	7	53.36	236.6333333	LIVING	Living	LumA	LumA	33.3727957724949	24.241155660839	LumA	NST	NST	-0.562106660904748	1404.21902181131	1736.78899858918	3141.00802040049	WT	Mut	3	1	1	1	AMP	AMP	AMP	0.286	0.25	2.09081276794242	2	Other	Other	LumA	Validation
MB-3382	High	Positive	5	61.26	136.2333333	LIVING	Living	LumB	LumB	35.0641708065042	27.5186854236354	LumB	NST	NST	0.514795686825356	1270.18473095475	1475.94046069324	2746.12519164799	WT	WT	1	1	2	2	AMP	AMP	AMP	0.984	0.563	4.03227415091406	4	Other	Other	LumB	Discovery
MB-3383	Moderate	Negative	10	38.49	23.2	DECEASED	Died of Disease	Basal	ClaudinLow	33.853425379883	35.2404647170787	BasalClaudinLow	NST	NST	3.19911976037153	1263.63534516321	1083.28505695452	2346.92040211774	Mut	WT	12	2	-1	1	AMP	DEL	AMP	0.98	0.826	4.54579677469513	5	Other	OtherClaudinLow	BasalOtherClaudinLow	Validation
MB-3386	High	Negative	1	40.06	55.63333333	DECEASED	Died of Disease	Her2	Her2	43.3510705610342	25.7097543046769	Her2	NST	NST	1.75466043421965	696.136803019326	2110.64231146061	2806.77911447994	Mut	WT	8	1	2	0	AMP	AMP	NEUT	0.953	0.692	3.50660221239921	4	Other	Other	Her2	Discovery
MB-3388	High	Positive	8	59.3	228.6	DECEASED	Died of Other Causes	LumB	LumB	47.3021917690928	24.7366247157382	LumB	NST	NST	1.37752585264156	464.958930220332	1368.41269260117	1833.3716228215	Mut	Mut	8	1	0	2	AMP	NEUT	AMP	0.986	0.726	3.34037573024723	3	Other	Other	LumB	Discovery
MB-3389	High	Positive	6	63.34	240.7	LIVING	Living	LumB	LumB	48.3615823187118	31.158971613888	LumB	Lobular Solid	Lobular	2.78709490765075	-148.501274604956	1059.99192381055	911.490649205594	WT	WT	2	2	1	0	AMP	AMP	NEUT	0.992	0.74	3.73705491014905	4	Other	Other	LumB	Discovery
MB-3395	High	Negative	10	52.45	243.7666667	LIVING	Living	Basal	ClaudinLow	30.1209532537305	33.3187344360748	BasalClaudinLow	NST	NST	0.199746395781159	1300.14269462038	2247.73219394556	3547.87488856594	Mut	WT	7	1	0	1	AMP	NEUT	AMP	0.288	0.28	2.28134732002044	2	CoreClaudinLow	CoreClaudinLow	BasalCoreClaudinLow	Discovery
MB-3396	High	Negative	3	59.29	226.7333333	LIVING	Living	Basal	Basal	35.8122216433165	28.1962519886044	Basal	NST	NST	-0.238417753677085	1421.78225370674	1566.69118333326	2988.47343704	Mut	Mut	15	0	-1	2	NEUT	DEL	AMP	0.913	0.725	2.74767264932584	3	Other	Other	Basal	Validation
MB-3402	High	Negative	1	41.17	50.03333333	DECEASED	Died of Disease	LumB	LumB	46.3492666692781	24.9292493276793	LumB	NST	NST	0.0110004351623001	714.670994796905	1053.79488601122	1768.46588080812	WT	Mut	9	1	2	1	AMP	AMP	AMP	0.985	0.453	4.02858959550412	4	Other	Other	LumB	Validation
MB-3403	Moderate	Positive	3	50.92	138.3333333	LIVING	Living	LumA	LumA	35.0835282913348	26.7001271458339	LumA	NST	NST	-0.103141229956029	1141.71239357958	813.964762068974	1955.67715564855	WT	Mut	6	0	0	1	NEUT	NEUT	AMP	0.153	0.153	1.91957340234123	2	Other	Other	LumA	Discovery
MB-3412	High	Positive	8	55.28	228.8	LIVING	Living	LumA	LumA	38.44983563171	26.1892975030049	LumA	NST	NST	-0.995548361871608	1042.21956177979	862.582219803603	1904.80178158339	WT	Mut	7	0	0	2	NEUT	NEUT	AMP	0.171	0.167	2.05971922965859	2	Other	Other	LumA	Discovery
MB-3417	NA	Positive	7	59.16	103.4666667	LIVING	Living	LumB	LumB	48.7664325380288	30.1972648583183	LumB	MixedNSTandSpecialType	MixedNST/SpecialType	-0.326057929792887	-375.049794124088	34.1116191804345	-340.938174943653	WT	WT	8	0	0	0	NEUT	NEUT	NEUT	0.094	0.094	1.96108865145827	2	Other	Other	LumB	Validation
MB-3429	Moderate	Positive	4ER+	49.08	243.5	LIVING	Living	Normal	Normal	35.4349050280496	29.063514075913	Normal	Lobular Classical	Lobular	-0.23816496454305	1192.30695643003	1186.42744611221	2378.73440254224	WT	WT	4	0	0	0	NEUT	NEUT	NEUT	0.001	0.001	2.00004553632911	2	CoreClaudinLow	CoreClaudinLow	NormalCoreClaudinLow	Discovery
MB-3430	High	Positive	3	68.86	219.7666667	DECEASED	Died of Other Causes	LumA	LumA	40.9529465390309	22.5243077586329	LumA	NST	NST	0.56196689844356	770.135443328359	194.738016502628	964.873459830988	WT	Mut	8	0	0	2	NEUT	NEUT	AMP	0.188	0.186	2.11212654656923	2	Other	Other	LumA	Discovery
MB-3435	High	Negative	5	37.05	25.43333333	DECEASED	Died of Disease	Her2	Her2	49.3283621916217	24.7577439799841	Her2	NST	NST	0.0747367120151268	535.015432830278	1475.5505055216	2010.56593835187	WT	Mut	15	1	2	2	AMP	AMP	AMP	0.988	0.404	4.17300139940914	4	Other	Other	Her2	Validation
MB-3436	High	Negative	1	38.2	50.76666667	DECEASED	Died of Disease	LumB	LumB	50.102732910927	28.8570706433537	LumB	NST	NST	0.0837840231516778	309.65212644385	524.492675313132	834.144801756981	WT	Mut	7	1	-1	1	AMP	DEL	AMP	0.269	0.268	2.06925575867967	2	Other	Other	LumB	Validation
MB-3437	Moderate	Positive	4ER+	70.52	108.7666667	LIVING	Living	LumB	LumB	46.9532218411715	29.0524889143675	LumB	NST	NST	0.291992496395417	-185.16730299782	151.618931665803	-33.5483713320166	WT	WT	4	0	0	0	NEUT	NEUT	NEUT	0.017	0.012	1.98585486128079	2	Other	Other	LumB	Discovery
MB-3439	Moderate	Positive	8	43.67	188.7333333	LIVING	Living	LumA	LumA	38.8184671197049	21.8511436551999	LumA	MixedNSTandSpecialType	MixedNST/SpecialType	-0.505469163377032	996.237326444134	1114.69446402027	2110.93179046441	WT	Mut	19	0	0	2	NEUT	NEUT	AMP	0.162	0.145	2.09516370865635	2	Other	Other	LumA	Discovery
MB-3450	High	Positive	8	51.52	240.4666667	LIVING	Living	LumA	LumA	44.7777415505104	23.9965004366863	LumA	NST	NST	-0.452127029812222	529.404681637763	122.483177949834	651.887859587596	WT	Mut	6	0	0	2	NEUT	NEUT	AMP	0.314	0.314	1.83229025522557	2	Other	Other	LumA	Discovery
MB-3452	High	Positive	2	64.04	119.8666667	DECEASED	Died of Disease	Normal	Normal	32.1980665291871	28.6721520733917	Normal	NST	NST	-1.08423706368291	1277.2200865451	1517.65103766704	2794.87112421214	Mut	WT	9	0	0	1	NEUT	NEUT	AMP	0.362	0.359	1.84737388658122	2	Other	Other	Normal	Discovery
MB-3453	High	Negative	10	51.36	32.83333333	DECEASED	Died of Disease	Basal	Basal	41.4785443297132	25.1921612753605	Basal	NST	NST	-0.862365017408265	764.131110524591	1107.97929874003	1872.11040926462	Mut	Mut	19	1	-1	1	AMP	DEL	AMP	0.986	0.569	3.74246873542282	4	Other	Other	Basal	Discovery
MB-3459	High	Positive	7	57.66	241.4	LIVING	Living	LumB	LumB	30.6169071279379	25.0856800832777	LumB	NST	NST	0.565784297972706	1448.02299919852	2284.27452643972	3732.29752563824	WT	Mut	5	1	2	1	AMP	AMP	AMP	0.289	0.284	2.08884471001133	2	Other	Other	LumB	Discovery
MB-3462	Moderate	Positive	3	40.92	234.2333333	LIVING	Living	LumA	LumA	36.7692061160969	22.4449515581301	LumA	NST	NST	-0.304471214015461	1071.3057864753	1307.41773658689	2378.72352306218	WT	WT	8	0	-1	1	NEUT	DEL	AMP	0.988	0.191	4.11020180368289	4	Other	Other	LumA	Validation
MB-3466	High	Positive	2	55.3	234.1333333	DECEASED	Died of Other Causes	Her2	Her2	40.62550278794	24.7318653772928	Her2	NST	NST	-0.172717860375653	712.273909669527	1433.67615121525	2145.95006088477	WT	WT	12	1	0	1	AMP	NEUT	AMP	0.95	0.088	3.02601568226749	3	Other	Other	Her2	Validation
MB-3467	High	Negative	5	21.93	38.8	DECEASED	Died of Disease	Her2	Her2	37.4420692512799	32.1461586939408	Her2	MixedNSTandLobular	MixedNST/SpecialType	0.311718006771804	1057.22634759672	500.9387192086	1558.16506680532	Mut	WT	5	1	2	2	AMP	AMP	AMP	0.4	0.396	1.95751182833915	2	Other	Other	Her2	Discovery
MB-3470	High	Negative	5	56.4	62.53333333	DECEASED	Died of Disease	Her2	Her2	37.9142204091929	27.2713032443283	Her2	NST	NST	0.0432473007116917	788.021193604868	854.743890693701	1642.76508429857	Mut	WT	7	0	2	0	NEUT	AMP	NEUT	0.974	0.734	3.342623670006	3	Other	Other	Her2	Discovery
MB-3476	High	Negative	10	68.59	159.0666667	DECEASED	Died of Other Causes	Basal	Basal	42.3621169945695	33.4503110614659	Basal	Medullary-like/NSTandLymhocyteRichStroma	Medullary-like	0.839609699013456	634.253491892216	2473.96729116014	3108.22078305235	Mut	WT	5	-1	-1	0	DEL	DEL	NEUT	0.763	0.686	1.88534452120216	2	Other	Other	Basal	Discovery
MB-3479	Moderate	Positive	4ER+	60.3	231.6666667	LIVING	Living	Normal	ClaudinLow	27.2174393452637	36.8286411897562	NormalClaudinLow	NST	NST	-1.3331679754254	1700.2765859412	1984.6683311354	3684.9449170766	WT	WT	3	0	-1	0	NEUT	DEL	NEUT	0.207	0.205	1.88966269797197	2	CoreClaudinLow	CoreClaudinLow	NormalCoreClaudinLow	Discovery
MB-3487	High	Positive	1	43.58	237.1333333	LIVING	Living	LumB	LumB	49.7398904047273	30.6375713097752	LumB	NST	NST	1.23471433607332	-117.432371214759	1295.05496442409	1177.62259320933	WT	WT	9	2	0	1	AMP	NEUT	AMP	0.281	0.221	2.1476659854728	2	Other	Other	LumB	Discovery
MB-3488	High	Negative	5	41.1	27.46666667	DECEASED	Died of Disease	Her2	Her2	46.1992641014822	24.3362331468376	Her2	NST	NST	0.852600384252877	350.510934154735	1037.69954429117	1388.2104784459	Mut	WT	4	0	2	1	NEUT	AMP	AMP	0.313	0.289	1.90882072014038	2	Other	Other	Her2	Discovery
MB-3490	High	Positive	3	45.74	102.4	DECEASED	Died of Disease	LumB	LumB	35.1393960148126	22.3908649120501	LumB	NST	NST	0.52562644753143	891.343154735464	1132.21113700022	2023.55429173568	WT	Mut	23	0	0	1	NEUT	NEUT	AMP	0.07	0.067	2.02924820631289	2	Other	Other	LumB	Discovery
MB-3492	Moderate	Positive	1	62.09	118.1333333	DECEASED	Died of Disease	LumB	LumB	37.8191625090702	21.1470486918175	LumB	NST	NST	0.140761914268162	834.029069443784	1236.62609575912	2070.6551652029	WT	Mut	9	0	0	0	NEUT	NEUT	NEUT	0.954	0.814	3.48881860992025	3	Other	Other	LumB	Discovery
MB-3497	High	Negative	5	53.5	15.5	DECEASED	Died of Disease	Her2	Her2	39.3126879115606	25.8457781495422	Her2	NST	NST	-0.696785816603978	868.293180132251	1507.57378217689	2375.86696230914	WT	WT	10	1	2	2	AMP	AMP	AMP	0.909	0.631	3.06619149692352	3	Other	Other	Her2	Discovery
MB-3500	Moderate	Negative	10	66.91	239.3	LIVING	Living	Basal	Basal	43.770209853562	41.5728092126625	Basal	NST	NST	-0.6353926428228	108.645678100832	1809.04896931448	1917.69464741531	Mut	WT	13	1	-1	1	AMP	DEL	AMP	0.978	0.674	3.03758690775006	3	Other	Other	Basal	Validation
MB-3502	Moderate	Negative	10	50.79	229.3333333	LIVING	Living	Basal	Basal	37.160483076894	34.1876406314999	Basal	NST	NST	-1.35041866873587	1050.56067075471	1725.26259161906	2775.82326237378	Mut	WT	6	2	0	1	AMP	NEUT	AMP	0.883	0.702	2.56181445611853	3	Other	Other	Basal	Discovery
MB-3506	High	Positive	1	39.28	240.8333333	LIVING	Living	LumB	LumB	40.9862476497435	25.2493702498478	LumB	Invasive Papillary	SpecialType	0.831350336270057	812.701270232002	555.126395934654	1367.82766616666	WT	WT	9	0	-1	1	NEUT	DEL	AMP	0.986	0.406	3.67634887491948	4	Other	Other	LumB	Discovery
MB-3510	High	Positive	7	67.6	59.6	DECEASED	Died of Other Causes	LumA	LumA	42.2023233863076	19.1911603259789	LumA	MixedNSTandSpecialType	MixedNST/SpecialType	-0.476786123845037	470.766597617282	160.385532696416	631.152130313698	WT	Mut	8	0	0	0	NEUT	NEUT	NEUT	0.04	0.04	1.98287722961416	2	Other	Other	LumA	Validation
MB-3525	High	Positive	1	65.56	236.7	LIVING	Living	LumB	LumB	45.0724424151384	26.6180010387427	LumB	NST	NST	0.0774667650052755	328.758362196126	1475.18329081389	1803.94165301002	WT	Mut	42	1	0	1	AMP	NEUT	AMP	0.338	0.263	2.04948854927919	2	Other	Other	LumB	Discovery
MB-3526	Low	Positive	6	60.3	86.06666667	DECEASED	Died of Disease	Normal	Normal	43.0916299270054	23.8007371463867	Normal	NST	NST	-0.340968803881709	812.060682644346	1625.19700121423	2437.25768385858	Mut	Mut	4	2	2	2	AMP	AMP	AMP	0.263	0.263	2.15374897265599	2	Other	Other	Normal	Validation
MB-3528	NA	Negative	5	71.03	113.6666667	LIVING	Living	Her2	Her2	44.109148724951	24.7137492168706	Her2	NST	NST	0.0591256374002367	865.599401030663	2087.7493638457	2953.34876487636	WT	Mut	13	2	2	1	AMP	AMP	AMP	0.371	0.349	2.21007130322753	2	Other	Other	Her2	Validation
MB-3530	NA	Positive	8	70.94	112.9666667	DECEASED	Died of Other Causes	Her2	Her2	39.3089874877776	23.0400369813632	Her2	MixedNSTandSpecialType	MixedNST/SpecialType	-0.279052177971542	857.543625480043	1520.57159038254	2378.11521586258	WT	Mut	23	0	0	1	NEUT	NEUT	AMP	0.194	0.178	1.94798751638197	2	Other	Other	Her2	Validation
MB-3536	NA	Positive	5	48.12	86.23333333	DECEASED	Died of Disease	Normal	Normal	37.5806849648599	21.7729094146768	Normal	NST	NST	-0.816239972498841	983.932701886307	1648.00212692053	2631.93482880683	Mut	Mut	12	2	2	2	AMP	AMP	AMP	0.663	0.616	1.82359948021946	2	Other	Other	Normal	Validation
MB-3545	Moderate	Positive	7	49.84	232.7333333	DECEASED	Died of Disease	LumA	LumA	36.440949657639	19.2815677198806	LumA	NST	NST	-1.51322043779439	1116.98014342847	1455.36248672666	2572.34263015513	Mut	Mut	6	0	0	0	NEUT	NEUT	NEUT	1	0.311	4.30692540927164	4	Other	Other	LumA	Discovery
MB-3548	High	Positive	3	66.85	234.5333333	DECEASED	Died of Other Causes	LumA	LumA	42.9928204999661	21.4877247656342	LumA	NST	NST	0.215230175843407	506.863234017302	1055.26512867203	1562.12836268933	WT	WT	7	0	0	1	NEUT	NEUT	AMP	0.11	0.093	2.01201215042537	2	Other	Other	LumA	Discovery
MB-3556	High	Negative	1	51.76	38.03333333	DECEASED	Died of Disease	Her2	Her2	39.833658685612	24.7874038644552	Her2	Medullary-like/NSTandLymhocyteRichStroma	Medullary-like	-0.212075314817672	1007.74350135058	1937.44362871304	2945.18713006362	WT	WT	10	2	2	1	AMP	AMP	AMP	0.862	0.68	3.4245796219374	3	Other	Other	Her2	Discovery
MB-3567	High	Negative	1	55.95	236.0333333	LIVING	Living	Basal	Basal	34.8408512340876	28.6754493986642	Basal	MixedNSTandLobular	MixedNST/SpecialType	-0.0488722458259032	1210.75414862403	2152.3622538082	3363.11640243223	Mut	WT	5	1	0	1	AMP	NEUT	AMP	0.881	0.492	2.22001710388947	2	Other	Other	Basal	Discovery
MB-3576	High	Positive	6	53.04	24.86666667	DECEASED	Died of Disease	Her2	Her2	40.0757556217661	22.6927565268776	Her2	MixedNSTandLobular	MixedNST/SpecialType	1.40933659832592	827.096246216506	525.620090558899	1352.7163367754	Mut	WT	9	2	1	2	AMP	AMP	AMP	0.955	0.573	3.27529487549701	3	Other	Other	Her2	Validation
MB-3582	High	Negative	4ER-	63.97	229.3666667	DECEASED	Died of Other Causes	Normal	ClaudinLow	29.5603465664801	30.4901245459973	NormalClaudinLow	NST	NST	-0.559324701426402	1394.22169241568	1917.42549059204	3311.64718300772	WT	Mut	3	0	0	0	NEUT	NEUT	NEUT	0.002	0	1.99951298340701	2	Other	OtherClaudinLow	NormalOtherClaudinLow	Validation
MB-3600	High	Positive	9	60.15	214.7	LIVING	Living	LumB	LumB	45.7743372512451	28.1540265932869	LumB	NST	NST	0.174251655580277	405.923992669353	1735.85832678223	2141.78231945159	WT	WT	10	2	0	2	AMP	NEUT	AMP	0.3	0.296	2.03411004242653	2	Other	Other	LumB	Discovery
MB-3606	High	Negative	5	68.61	110.6333333	LIVING	Living	Her2	Her2	39.1340651198761	27.8935237302948	Her2	NST	NST	1.60983959071323	950.169805159661	1669.7224716627	2619.89227682236	Mut	Mut	9	1	2	1	AMP	AMP	AMP	0.888	0.684	3.06249139252316	3	Other	Other	Her2	Discovery
MB-3614	Moderate	Positive	1	63.95	235.4	LIVING	Living	LumB	LumB	32.8068766934536	31.0922286709825	LumB	NST	NST	0.569223606954076	1071.49914436638	560.662965851594	1632.16211021797	WT	WT	6	0	-1	1	NEUT	DEL	AMP	0.959	0.615	3.30962704635821	3	Other	Other	LumB	Validation
MB-3702	Moderate	Negative	10	37.16	230.4666667	LIVING	Living	Basal	Basal	32.2736876981766	29.0511300013413	Basal	NST	NST	0.493045179517114	1157.25743909004	1825.59373350463	2982.85117259467	Mut	WT	5	0	0	0	NEUT	NEUT	NEUT	0.413	0.413	2.40859081721051	2	Other	Other	Basal	Discovery
MB-3706	High	Negative	10	55.71	38.8	DECEASED	Died of Disease	Basal	Basal	40.2839195825705	35.1283242970917	Basal	NST	NST	0.471021492180941	575.832501931612	1567.55316265525	2143.38566458686	Mut	WT	5	1	-1	0	AMP	DEL	NEUT	0.975	0.676	3.4468296719163	3	Other	Other	Basal	Discovery
MB-3707	High	Positive	4ER+	70.77	228.7666667	DECEASED	Died of Disease	LumA	ClaudinLow	27.2687955923617	33.0829695245313	LumAClaudinLow	NST	NST	-0.146455978278639	1785.03554921262	2268.81034797628	4053.8458971889	Mut	Mut	4	0	-1	0	NEUT	DEL	NEUT	0.321	0.296	1.78639685466137	2	CoreClaudinLow	CoreClaudinLow	LumACoreClaudinLow	Discovery
MB-3711	High	Positive	3	41.52	222.1	LIVING	Living	LumA	LumA	37.8536365971267	21.0346013630881	LumA	NST	NST	-0.76036657594021	940.601435818163	1659.45571991018	2600.05715572834	WT	WT	10	0	0	2	NEUT	NEUT	AMP	0.102	0.096	2.01875874630712	2	Other	Other	LumA	Discovery
MB-3748	Moderate	Positive	4ER+	51.01	228	LIVING	Living	LumA	LumA	33.9897262554545	25.1802112013144	LumA	NST	NST	-0.470312470147277	1096.54867627277	1372.4897594792	2469.03843575197	Mut	WT	7	0	0	0	NEUT	NEUT	NEUT	0.004	0	2.00042148870477	2	Other	Other	LumA	Validation
MB-3752	High	Negative	4ER-	49.98	75.33333333	DECEASED	Died of Disease	Basal	ClaudinLow	37.0932737157044	39.3404770171328	BasalClaudinLow	Medullary-like/NSTandLymhocyteRichStroma	Medullary-like	1.1555752134756	1027.27536681463	2706.52680023471	3733.80216704934	Mut	WT	4	1	0	1	AMP	NEUT	AMP	0.309	0.306	2.32021202159088	2	CoreClaudinLow	CoreClaudinLow	BasalCoreClaudinLow	Discovery
MB-3754	Moderate	Positive	1	57.01	92.73333333	DECEASED	Died of Disease	LumB	LumB	31.483173487359	28.1340473254084	LumB	NST	NST	0.620375778416423	1147.78657420383	1102.45689771751	2250.24347192133	WT	Mut	8	1	-1	1	AMP	DEL	AMP	0.226	0.223	2.03778293609365	2	Other	Other	LumB	Validation
MB-3781	High	Positive	8	48.16	224.5666667	LIVING	Living	LumA	LumA	45.3852542084424	25.2031677652717	LumA	MixedNSTandSpecialType	MixedNST/SpecialType	-0.832057127725345	271.020531895552	729.380216193932	1000.40074808948	WT	Mut	8	2	0	2	AMP	NEUT	AMP	0.154	0.15	2.12159143917013	2	Other	Other	LumA	Discovery
MB-3797	High	Positive	8	68.72	228.3333333	LIVING	Living	LumA	LumA	50.2469727518687	30.4157589119556	LumA	Invasive Papillary	SpecialType	-0.632792787753568	-430.975985664814	513.389789581864	82.4138039170509	WT	WT	6	0	0	1	NEUT	NEUT	AMP	0.076	0.076	1.99364934805304	2	Other	Other	LumA	Validation
MB-3824	High	Positive	2	49.45	126.4666667	DECEASED	Died of Disease	LumB	LumB	43.8197966306276	22.1655097269179	LumB	NST	NST	0.335999990728991	347.070787287307	985.289593214112	1332.36038050142	Mut	Mut	10	2	0	2	AMP	NEUT	AMP	0.299	0.272	2.11035729358715	2	Other	Other	LumB	Discovery
MB-3838	High	Positive	8	60.45	134.4666667	DECEASED	Died of Disease	LumB	LumB	47.034975708104	27.1550431663767	LumB	NST	NST	-0.479664034961896	38.8089529517788	244.569734955896	283.378687907675	WT	WT	6	1	0	1	AMP	NEUT	AMP	0.117	0.117	2.04681356760479	2	Other	Other	LumB	Discovery
MB-3840	High	Positive	6	53.89	287.2333333	LIVING	Living	LumB	LumB	51.1350998473606	31.2787258598565	LumB	NST	NST	-0.41493223059165	3.52272654895269	439.051508627102	442.574235176055	Mut	WT	5	1	0	0	AMP	NEUT	NEUT	0.226	0.226	2.02856904862391	2	Other	Other	LumB	Discovery
MB-3842	High	Positive	1	54.6	226.0666667	LIVING	Living	LumB	LumB	37.177759105998	29.1572948512415	LumB	NST	NST	0.376489761723605	1091.05523848979	2066.52596245737	3157.58120094715	WT	WT	12	2	-1	1	AMP	DEL	AMP	0.322	0.302	1.94553521846332	2	Other	Other	LumB	Discovery
MB-3850	Moderate	Positive	4ER+	65.89	72.3	LIVING	Living	LumA	LumA	32.8629003201577	32.2677601661209	LumA	MixedNSTandLobular	MixedNST/SpecialType	-0.38588348665555	1560.83528353639	1062.80636268871	2623.6416462251	WT	Mut	10	0	2	1	NEUT	AMP	AMP	0.068	0.066	2.02096614762656	2	CoreClaudinLow	CoreClaudinLow	LumACoreClaudinLow	Discovery
MB-3852	High	Positive	4ER+	43.56	225.5	LIVING	Living	LumA	LumA	36.463799732701	22.6072329590201	LumA	NST	NST	0.211689781646961	1032.60568735904	2118.97128516467	3151.57697252371	Mut	Mut	6	2	2	0	AMP	AMP	NEUT	0.206	0.202	1.87179801861436	2	Other	Other	LumA	Discovery
MB-3854	High	Negative	3	63.82	99.23333333	LIVING	Living	LumA	LumA	34.1171144480797	23.2001897920869	LumA	MixedNSTandSpecialType	MixedNST/SpecialType	-0.594064860819831	964.284806163738	679.791919838501	1644.07672600224	WT	Mut	8	0	0	1	NEUT	NEUT	AMP	0.125	0.119	1.97653435216242	2	Other	Other	LumA	Discovery
MB-3865	Moderate	Positive	3	49.37	199.9666667	LIVING	Living	LumA	ClaudinLow	31.315777651085	31.357703868522	LumAClaudinLow	Tubular	Tubular	-0.940879447542454	1533.78209688566	1158.84017785286	2692.62227473852	WT	WT	4	0	0	1	NEUT	NEUT	AMP	0.057	0.052	2.0236727826029	2	CoreClaudinLow	CoreClaudinLow	LumACoreClaudinLow	Discovery
MB-3866	High	Negative	5	54.29	225.5	LIVING	Living	Her2	Her2	40.645462783091	29.3743622880083	Her2	NST	NST	-0.0869001595476525	839.343596625851	1226.3656186919	2065.70921531775	Mut	WT	13	0	2	2	NEUT	AMP	AMP	0.937	0.705	3.57114551633755	4	Other	Other	Her2	Discovery
MB-3871	High	Positive	8	62.03	172.8	DECEASED	Died of Other Causes	LumA	LumA	38.0094609378045	26.6869021721557	LumA	NST	NST	-1.11795241602647	1048.82224462155	904.521295364279	1953.34353998583	WT	Mut	7	1	-1	2	AMP	DEL	AMP	0.961	0.633	3.147058464204	3	Other	Other	LumA	Discovery
MB-3874	Moderate	Positive	7	35.5	186.4333333	LIVING	Living	LumA	LumA	32.5675447039642	23.8435070617204	LumA	NST	NST	0.0136733222360407	1329.9045317478	1268.7465094191	2598.6510411669	Mut	Mut	8	0	0	0	NEUT	NEUT	NEUT	0.137	0.13	1.90908449765655	2	Other	Other	LumA	Discovery
MB-3978	NA	Negative	5	57.91	100.8666667	DECEASED	Died of Disease	Her2	Her2	44.0555154568656	25.3277219480687	Her2	NST	NST	-0.155026203375065	422.564505557114	452.92390556193	875.488411119044	Mut	WT	9	0	2	1	NEUT	AMP	AMP	0.91	0.526	3.01691730158378	3	Other	Other	Her2	Validation
MB-4000	High	Positive	4ER+	76.96	28.06666667	DECEASED	Died of Other Causes	LumA	LumA	46.3694707855957	31.9720780853934	LumA	NST	NST	-0.43248203522328	111.919399604413	573.703718032748	685.623117637161	WT	WT	3	0	0	0	NEUT	NEUT	NEUT	0.02	0.02	1.98385070747906	2	Other	Other	LumA	Discovery
MB-4001	High	Positive	7	74.51	49.66666667	DECEASED	Died of Disease	LumA	LumA	48.3944524520811	29.6451460320994	LumA	NST	NST	0.0519181924932892	202.588855322854	878.749055037425	1081.33791036028	WT	WT	9	1	0	0	AMP	NEUT	NEUT	0.223	0.182	2.16517803594038	2	Other	Other	LumA	Validation
MB-4003	High	Positive	6	70.31	106.5666667	DECEASED	Died of Disease	Her2	Her2	49.1146467961507	33.0111391599531	Her2	NST	NST	1.0045230743525	112.473403912954	1247.07996106104	1359.55336497399	Mut	WT	8	2	0	1	AMP	NEUT	AMP	0.906	0.52	3.25535884848619	3	Other	Other	Her2	Discovery
MB-4004	High	Positive	9	61.16	256.8666667	DECEASED	Died of Disease	LumB	LumB	48.7029817082381	26.5470744095429	LumB	NST	NST	-0.816369775304115	79.9938220342981	838.960774262124	918.954596296422	WT	WT	11	2	0	2	AMP	NEUT	AMP	0.98	0.467	4.0511650636398	4	Other	Other	LumB	Discovery
MB-4005	Moderate	Positive	3	66.37	188.3666667	LIVING	Living	LumB	LumB	33.1582612443456	24.2425596163884	LumB	Lobular Classical	Lobular	-0.362936586744747	1155.39347566515	2209.57456806027	3364.96804372542	Mut	WT	5	0	-1	2	NEUT	DEL	AMP	0.423	0.396	1.77803982762834	2	Other	Other	LumB	Validation
MB-4008	Moderate	Positive	2	64.91	44.73333333	DECEASED	Died of Disease	LumB	LumB	42.8321777498057	27.2204801316323	LumB	NST	NST	0.563066256498068	429.73639522501	418.43653121981	848.17292644482	WT	Mut	11	1	1	0	AMP	AMP	NEUT	0.174	0.169	1.98102634443235	2	Other	Other	LumB	Validation
MB-4010	Low	Positive	6	73.15	11.7	DECEASED	Died of Other Causes	Her2	Her2	43.563853622583	28.8757468394634	Her2	NST	NST	-0.525569565327887	392.592620698364	45.6647094824523	438.257330180816	WT	WT	13	0	0	1	NEUT	NEUT	AMP	0.253	0.25	1.8390707256936	2	Other	Other	Her2	Validation
MB-4011	Moderate	Positive	8	72.36	193.1666667	LIVING	Living	LumA	LumA	43.3527221108389	26.9950448414028	LumA	NST	NST	-0.573001152300448	414.075546209302	365.875934225971	779.951480435274	Mut	WT	7	2	2	2	AMP	AMP	AMP	0.946	0.635	3.23003898354028	3	Other	Other	LumA	Discovery
MB-4012	High	Negative	8	63.23	277.3666667	DECEASED	Died of Other Causes	Her2	Her2	63.3694564214356	41.9164451790502	Her2	NST/apocrine	SpecialType	0.132872657809791	-375.647760242589	-16.5271638727859	-392.174924115375	WT	Mut	11	-1	0	2	DEL	NEUT	AMP	0.118	0.118	2.01159621493147	2	Other	Other	Her2	Validation
MB-4015	Moderate	Negative	4ER-	76.13	11.3	DECEASED	Died of Disease	Her2	Her2	39.5013549480938	25.4691442821353	Her2	NST	NST	0.275626677735198	505.126059807275	925.887848992852	1431.01390880013	Mut	WT	11	0	-1	0	NEUT	DEL	NEUT	0.957	0.603	3.36849607943313	3	Other	Other	Her2	Validation
MB-4017	High	Positive	6	76.17	139.3	DECEASED	Died of Other Causes	LumB	LumB	53.3160029556105	28.3889734542993	LumB	MixedNSTandLobular	MixedNST/SpecialType	0.155119447924781	-326.208518473607	-1.0627194824724	-327.271237956079	WT	WT	7	1	0	0	AMP	NEUT	NEUT	0.94	0.583	3.31808625247118	3	Other	Other	LumB	Discovery
MB-4018	Moderate	Positive	7	71.32	105.6666667	DECEASED	Died of Disease	LumA	LumA	40.241432026211	24.5527358693329	LumA	MixedNSTandLobular	MixedNST/SpecialType	-0.493261816848274	704.47735514858	1495.85961920886	2200.33697435744	WT	WT	9	0	0	0	NEUT	NEUT	NEUT	0.996	0.371	3.52820198138564	4	Other	Other	LumA	Discovery
MB-4024	High	Negative	1	56.14	124.1	LIVING	Living	Basal	Basal	49.8211082497603	33.5712119207554	Basal	NST	NST	0.535311571897609	115.314428487195	459.480124556474	574.794553043668	Mut	WT	8	2	-1	0	AMP	DEL	NEUT	0.976	0.723	3.51848275172705	4	Other	Other	Basal	Validation
MB-4033	High	Positive	4ER+	82.17	15.2	DECEASED	Died of Disease	LumA	LumA	34.3431157126368	22.519747641115	LumA	Lobular Pleomorphic	Lobular	-0.697760250799693	1147.05462381733	2076.90003200921	3223.95465582654	Mut	WT	11	0	-1	0	NEUT	DEL	NEUT	0.152	0.148	1.8506991492481	2	Other	Other	LumA	Validation
MB-4046	Moderate	Positive	8	59.24	298.0333333	DECEASED	Died of Other Causes	Her2	Her2	52.2214357818873	34.9757663176516	Her2	MixedNSTandLobular	MixedNST/SpecialType	1.22741912866539	138.708263868681	603.011552102479	741.71981597116	WT	Mut	8	0	0	2	NEUT	NEUT	AMP	0.14	0.14	1.99496879095493	2	Other	Other	Her2	Validation
MB-4059	High	Positive	3	50.23	172	DECEASED	Died of Other Causes	Normal	Normal	32.5892477321634	21.1514138439032	Normal	NST	NST	-0.257231600562711	1105.99563424136	1999.29023130635	3105.2858655477	WT	Mut	7	0	0	1	NEUT	NEUT	AMP	0.091	0.068	2.02191963393234	2	Other	Other	Normal	Validation
MB-4079	High	Positive	7	63.17	351	DECEASED	Died of Other Causes	Her2	Her2	57.8865339990889	42.6081100980349	Her2	NST	NST	1.2889476573583	172.068362714975	1402.13748864356	1574.20585135854	Mut	Mut	38	0	0	0	NEUT	NEUT	NEUT	0.916	0.599	3.20810546658078	3	Other	Other	Her2	Validation
MB-4091	Moderate	Positive	4ER+	74.45	281.3666667	DECEASED	Died of Other Causes	LumA	LumA	54.996259006417	41.0952705076604	LumA	NST	NST	0.532359674645135	1.05828432332015	702.99482907269	704.053113396011	WT	WT	5	0	0	0	NEUT	NEUT	NEUT	0.004	0.002	1.99810191252582	2	Other	Other	LumA	Validation
MB-4098	High	Positive	7	68.55	176.3666667	LIVING	Living	Her2	Her2	66.6882097468542	52.0460602887547	Her2	NST	NST	1.01939793730906	-1155.64192916315	-441.010510265757	-1596.65243942891	WT	WT	8	0	0	0	NEUT	NEUT	NEUT	0.014	0.009	1.99254092716409	2	Other	Other	Her2	Validation
MB-4119	Moderate	Positive	7	65.46	67.8	DECEASED	Died of Disease	Her2	Her2	59.5780517963473	43.8561295869281	Her2	NST	NST	0.838119574516028	-404.108861811295	-509.181989338194	-913.290851149489	WT	WT	10	1	0	1	AMP	NEUT	AMP	0.345	0.316	2.23057597903108	2	Other	Other	Her2	Validation
MB-4120	High	Positive	8	56.19	217.1	DECEASED	Died of Other Causes	LumA	LumA	46.3854555207702	23.5505695809049	LumA	NST	NST	0.236099068937141	272.314354100006	76.1305568057068	348.444910905713	WT	WT	7	0	0	2	NEUT	NEUT	AMP	0.076	0.071	2.06103811723939	2	Other	Other	LumA	Discovery
MB-4126	Moderate	Positive	7	73.2	174.8	DECEASED	Died of Other Causes	Her2	Her2	50.6538200568193	39.7946480001777	Her2	NST	NST	-0.207192080601134	635.634920557128	1386.65100465676	2022.28592521388	Mut	Mut	13	2	-1	1	AMP	DEL	AMP	0.881	0.566	2.82059685910393	3	Other	Other	Her2	Validation
MB-4127	High	Negative	5	54.35	258.1666667	DECEASED	Died of Other Causes	Her2	Her2	59.5791572736075	38.7232338838115	Her2	NST	NST	1.87415526361136	-550.417077807201	-230.587239884935	-781.004317692136	Mut	WT	12	1	2	1	AMP	AMP	AMP	0.979	0.676	3.52012317021702	4	Other	Other	Her2	Discovery
MB-4139	High	Positive	8	63.05	165.4	DECEASED	Died of Other Causes	LumB	LumB	49.8112960770803	29.090188174004	LumB	NST	NST	2.013369310797	-341.088283556434	32.4525237881706	-308.635759768263	WT	WT	5	0	0	1	NEUT	NEUT	AMP	0.752	0.586	2.81440502898776	3	Other	Other	LumB	Validation
MB-4140	High	Positive	8	71.17	114.5	DECEASED	Died of Other Causes	LumA	LumA	52.2942688165011	29.0186953335629	LumA	NST	NST	-0.0217016182403124	138.652443426043	967.428702721768	1106.08114614781	WT	WT	18	0	0	2	NEUT	NEUT	AMP	0.058	0.058	2.05068360025767	2	Other	Other	LumA	Discovery
MB-4141	Low	Positive	7	58.32	147.8333333	DECEASED	Died of Disease	Her2	Her2	54.7462456566274	41.7752191190926	Her2	NST	NST	0.150970786368364	328.618129230567	814.477298494234	1143.0954277248	WT	Mut	8	0	0	2	NEUT	NEUT	AMP	0.906	0.593	3.41073046935738	3	Other	Other	Her2	Validation
MB-4145	High	Positive	4ER+	60.33	217.6333333	DECEASED	Died of Other Causes	Her2	Her2	40.6895724061047	24.7404330020454	Her2	NST	NST	0.419833959332048	669.27013033721	1401.22743233752	2070.49756267473	Mut	WT	9	2	-1	0	AMP	DEL	NEUT	0.461	0.458	1.6182850574202	2	Other	Other	Her2	Validation
MB-4146	Moderate	Negative	4ER-	43.06	15.63333333	DECEASED	Died of Disease	Basal	Basal	53.8055230214279	44.2085646096745	Basal	NST	NST	3.20757176101438	161.140311521984	2320.82305136872	2481.96336289071	WT	WT	7	1	0	1	AMP	NEUT	AMP	0.985	0.461	3.76141906750483	4	Other	Other	Basal	Discovery
MB-4148	Moderate	Positive	9	57.85	63.03333333	DECEASED	Died of Disease	LumB	LumB	46.248877982094	22.8823711847087	LumB	NST	NST	0.785748658612927	249.260072784219	1011.80321106236	1261.06328384658	WT	WT	7	2	0	1	AMP	NEUT	AMP	0.929	0.531	3.43026666518581	3	Other	Other	LumB	Discovery
MB-4154	Moderate	Positive	4ER+	54.22	49.56666667	DECEASED	Died of Other Causes	LumB	LumB	36.5046450392327	28.919339332412	LumB	NA	NA	1.15183139325929	927.430003023913	2555.80600176136	3483.23600478528	Mut	Mut	9	2	-1	0	AMP	DEL	NEUT	0.572	0.516	1.86748261844999	2	Other	Other	LumB	Discovery
MB-4171	High	Positive	9	64.21	184.7	DECEASED	Died of Disease	Her2	Her2	47.4818566809731	30.5911022380172	Her2	MixedNSTandLobular	MixedNST/SpecialType	1.34738169888059	356.16120951725	1455.1717053753	1811.33291489255	WT	Mut	7	2	1	0	AMP	AMP	NEUT	0.13	0.124	2.08416335325085	2	Other	Other	Her2	Discovery
MB-4173	Moderate	Positive	7	74.31	160.3333333	DECEASED	Died of Other Causes	LumA	LumA	42.6811232097968	22.6276109963623	LumA	NST	NST	-0.378583634443735	482.580712858142	371.170454556522	853.751167414664	WT	WT	6	0	0	0	NEUT	NEUT	NEUT	0.104	0.104	2.01095481907639	2	Other	Other	LumA	Discovery
MB-4189	High	Positive	2	60.99	355.2	DECEASED	Died of Other Causes	Her2	Her2	67.4268275521555	56.2092940231982	Her2	NST	NST	-0.22392345732633	-93.1075291921295	1931.46201946764	1838.35449027551	Mut	WT	10	0	-1	2	NEUT	DEL	AMP	0.359	0.345	1.85961371865212	2	Other	Other	Her2	Validation
MB-4212	Low	Positive	4ER+	45.5	330.3666667	LIVING	Living	LumA	LumA	43.0012494881618	26.8881221515444	LumA	NST	NST	-0.951149600615304	740.527147708028	292.881838419999	1033.40898612803	WT	Mut	3	0	0	0	NEUT	NEUT	NEUT	1	0.263	3.68950165485684	4	Other	Other	LumA	Validation
MB-4213	High	Positive	4ER+	67.02	84.5	DECEASED	Died of Disease	LumB	LumB	41.8513211574348	29.0577530208284	LumB	NST	NST	0.28240099394886	528.553788068081	1257.00025675381	1785.55404482189	WT	WT	4	0	0	0	NEUT	NEUT	NEUT	0.035	0.035	1.96377973744419	2	Other	Other	LumB	Validation
MB-4222	High	Positive	8	58.8	55.23333333	DECEASED	Died of Disease	Her2	Her2	61.7773060095811	47.3217488039679	Her2	NST	NST	0.889684893527313	-199.31893740572	311.32253845612	112.003601050401	WT	Mut	6	0	0	2	NEUT	NEUT	AMP	0.951	0.278	3.10358126568782	3	Other	Other	Her2	Validation
MB-4230	Moderate	Positive	7	75.87	115.6	DECEASED	Died of Other Causes	LumA	LumA	42.9222347293915	25.3321231728003	LumA	NST	NST	0.429762264205208	715.265142198895	1368.7866599802	2084.0518021791	WT	Mut	8	0	-1	1	NEUT	DEL	AMP	0.92	0.541	3.34974066505253	3	Other	Other	LumA	Discovery
MB-4233	Moderate	Positive	9	54.01	36.36666667	DECEASED	Died of Disease	LumB	LumB	44.1513698858268	26.114254926124	LumB	NST	NST	1.39173040337526	382.30055378635	865.381394481554	1247.6819482679	Mut	WT	13	2	0	1	AMP	NEUT	AMP	0.95	0.673	3.57427252937648	4	Other	Other	LumB	Discovery
MB-4234	Moderate	Positive	4ER+	68.25	253.5333333	DECEASED	Died of Other Causes	LumA	LumA	45.3221755013755	29.8709456497767	LumA	NST	NST	-0.939597689473796	322.459090038402	328.455121909835	650.914211948238	WT	WT	7	0	0	0	NEUT	NEUT	NEUT	1	0.249	4.09571791910083	4	Other	Other	LumA	Validation
MB-4235	Moderate	Positive	10	67.46	335.7333333	DECEASED	Died of Disease	Basal	Basal	36.3638234411054	28.1517816631393	Basal	NST	NST	0.4229768642661	727.569332809179	1210.8093303076	1938.37866311678	WT	Mut	5	0	0	1	NEUT	NEUT	AMP	0.206	0.197	2.15639119038628	2	Other	Other	Basal	Validation
MB-4236	High	Positive	9	73.91	203.7	DECEASED	Died of Other Causes	Her2	Her2	52.958955657537	35.6877443176636	Her2	NST	NST	0.160144288660546	103.245882232071	2029.0345597559	2132.28044198797	WT	WT	11	2	0	0	AMP	NEUT	NEUT	0.122	0.122	2.1295225349297	2	Other	Other	Her2	Validation
MB-4250	Moderate	Positive	3	80.81	100.1666667	DECEASED	Died of Other Causes	LumA	LumA	41.9024892963902	21.4392555295472	LumA	NST	NST	-0.607003349819585	605.753307278039	616.42451080327	1222.17781808131	Mut	WT	9	0	-1	0	NEUT	DEL	NEUT	0.217	0.16	2.02178135898176	2	Other	Other	LumA	Validation
MB-4254	High	Negative	10	68.7	178.4	LIVING	Living	Basal	Basal	42.3098963852784	31.5046827191778	Basal	Medullary-like/NSTandLymhocyteRichStroma	Medullary-like	2.09782570360714	297.983681409662	1947.42385059806	2245.40753200772	Mut	WT	5	2	-1	2	AMP	DEL	AMP	0.548	0.489	1.67358226526578	2	Other	Other	Basal	Validation
MB-4264	Moderate	Positive	7	72.17	163.2	DECEASED	Died of Other Causes	LumA	LumA	46.89672942867	30.1417406157377	LumA	NST	NST	1.91577271806182	143.854367566823	1177.67911725448	1321.5334848213	WT	WT	8	1	1	1	AMP	AMP	AMP	0.996	0.312	3.93461816122082	4	Other	Other	LumA	Validation
MB-4266	High	Negative	6	28.04	33.9	DECEASED	Died of Disease	LumA	LumA	43.7802856606091	26.7878691793885	LumA	NST	NST	0.341937048117411	425.471908862351	641.400020697533	1066.87192955988	WT	WT	1	0	0	0	NEUT	NEUT	NEUT	0.988	0.348	3.89121482040916	4	Other	Other	LumA	Discovery
MB-4270	NA	Negative	9	37.85	98.7	DECEASED	Died of Disease	Her2	Her2	44.1053179287132	25.1255501205518	Her2	NST	NST	0.794945604433187	238.937377491872	1786.48034779985	2025.41772529172	Mut	WT	3	0	2	0	NEUT	AMP	NEUT	0.032	0.025	2.02030920278105	2	Other	Other	Her2	Validation
MB-4274	High	Positive	8	74.32	59.93333333	DECEASED	Died of Disease	LumB	LumB	47.832173154859	28.2533668764398	LumB	NST	NST	-0.256108541423261	-66.8322034823793	945.497736191254	878.665532708875	WT	Mut	10	1	0	1	AMP	NEUT	AMP	0.988	0.987	2.6235228459095	3	Other	Other	LumB	Validation
MB-4276	High	Positive	5	55.07	132.2	DECEASED	Died of Disease	Her2	Her2	44.771191284281	22.5269357228847	Her2	NST	NST	-0.50944773789341	523.249689347661	1077.50539557494	1600.7550849226	Mut	WT	9	1	2	2	AMP	AMP	AMP	0.761	0.636	3.09307736733379	3	Other	Other	Her2	Discovery
MB-4278	Moderate	Positive	3	68.32	244.2	DECEASED	Died of Other Causes	Her2	Her2	49.1636020621737	31.1811000849661	Her2	Medullary-like/NSTandLymhocyteRichStroma	Medullary-like	0.660595849327537	-196.909750334334	2096.06141615605	1899.15166582172	WT	Mut	18	0	0	1	NEUT	NEUT	AMP	0.063	0.052	2.01974777316244	2	Other	Other	Her2	Validation
MB-4281	Moderate	Positive	9	60	260.0333333	DECEASED	Died of Other Causes	Her2	Her2	47.9311393790991	28.5865677226019	Her2	NST	NST	0.871771149341445	323.264341050476	603.741678608772	927.006019659249	Mut	Mut	9	2	2	2	AMP	AMP	AMP	0.969	0.808	4.01708611919412	4	Other	Other	Her2	Validation
MB-4282	High	Positive	9	49.61	34.1	LIVING	Living	LumA	LumA	44.6065623199559	24.6660702159069	LumA	NST	NST	0.696827359540275	512.492553577469	423.370102256338	935.862655833808	Mut	WT	9	1	-1	0	AMP	DEL	NEUT	0.537	0.522	1.77572524933917	2	Other	Other	LumA	Validation
MB-4283	Moderate	Positive	8	55.62	174.8333333	LIVING	Living	LumA	LumA	40.4782569746727	28.6064859987122	LumA	NST	NST	-0.941900473189289	918.447702497934	757.187314605455	1675.63501710339	WT	Mut	8	1	1	1	AMP	AMP	AMP	0.395	0.392	2.34227548368467	2	Other	Other	LumA	Validation
MB-4289	Moderate	Positive	2	65.49	96.83333333	DECEASED	Died of Disease	Her2	Her2	55.7111412763472	36.4038377150548	Her2	Lobular Pleomorphic	Lobular	0.430419259567547	-54.4504975031284	-191.394714919329	-245.845212422457	WT	WT	9	1	1	2	AMP	AMP	AMP	0.988	0.973	5.29936971056665	5	Other	Other	Her2	Discovery
MB-4292	Moderate	Positive	8	58.8	335.6	DECEASED	Died of Other Causes	LumA	LumA	55.9868280774543	34.7071626196297	LumA	NST	NST	-0.873380774184595	13.6390532848769	-91.121356176829	-77.482302891952	WT	WT	8	2	0	2	AMP	NEUT	AMP	0.177	0.174	2.33724038739199	2	Other	Other	LumA	Validation
MB-4293	Moderate	Positive	8	54.16	219.1666667	DECEASED	Died of Other Causes	LumA	LumA	43.7412156533025	26.6372350325671	LumA	MixedNSTandSpecialType	MixedNST/SpecialType	-1.07892224611427	640.736458863674	-71.3493528809447	569.38710598273	WT	Mut	7	1	0	2	AMP	NEUT	AMP	0.256	0.232	2.19542470956707	2	Other	Other	LumA	Discovery
MB-4300	Moderate	Positive	6	70.58	189.0333333	LIVING	Living	Her2	Her2	58.560984237066	40.312271764749	Her2	NST/apocrine	SpecialType	-0.0000386627047220607	72.8782582091648	1247.32854822125	1320.20680643042	Mut	WT	9	1	0	1	AMP	NEUT	AMP	0.982	0.873	5.2757030364957	5	Other	Other	Her2	Validation
MB-4303	Moderate	Negative	4ER-	66.91	89.03333333	DECEASED	Died of Other Causes	Basal	Basal	48.5797309070552	34.8637749137318	Basal	NST	NST	0.92387357392223	338.40033994766	1302.1252935221	1640.52563346976	Mut	WT	13	1	0	1	AMP	NEUT	AMP	0.862	0.649	2.71263244407917	3	Other	Other	Basal	Validation
MB-4306	High	Positive	3	69.19	234.7	DECEASED	Died of Other Causes	LumA	LumA	52.7887025046858	30.168707023109	LumA	MixedNSTandSpecialType	MixedNST/SpecialType	-1.17274989220511	-361.843932282459	-577.287260558356	-939.131192840815	WT	Mut	5	0	0	0	NEUT	NEUT	NEUT	0.996	0.423	3.5100018880917	4	Other	Other	LumA	Validation
MB-4310	High	Positive	7	76.51	265.5666667	DECEASED	Died of Other Causes	LumA	LumA	63.7170913327878	46.4933633711802	LumA	NST	NST	0.343099211998267	-1060.89170641499	-1145.15615192233	-2206.04785833731	WT	Mut	6	0	0	0	NEUT	NEUT	NEUT	0.216	0.216	2.06982885004109	2	Other	Other	LumA	Validation
MB-4317	Moderate	Positive	5	51.93	177.9	LIVING	Living	Her2	Her2	49.1245949314345	35.8110671250075	Her2	NST	NST	0.645721434168711	250.79163815765	1277.42462766769	1528.21626582534	Mut	WT	7	2	2	1	AMP	AMP	AMP	0.966	0.733	3.51215819987116	4	Other	Other	Her2	Validation
MB-4318	Moderate	Positive	1	72.44	17.13333333	DECEASED	Died of Other Causes	LumB	LumB	47.1993032935157	28.0622381064653	LumB	NST	NST	0.393684664705458	-217.305586604834	424.93514060046	207.629553995627	WT	WT	6	2	0	0	AMP	NEUT	NEUT	0.272	0.265	1.99780203913903	2	Other	Other	LumB	Validation
MB-4322	High	Positive	7	63.39	196.4666667	DECEASED	Died of Other Causes	LumA	LumA	43.5407638389018	29.2215052230239	LumA	NST	NST	-0.519165153451259	445.711323752708	168.066413239156	613.777736991864	WT	Mut	7	1	-1	0	AMP	DEL	NEUT	0.898	0.803	3.63786678957774	4	Other	Other	LumA	Validation
MB-4323	High	Positive	8	80.04	126.6333333	DECEASED	Died of Other Causes	LumA	LumA	49.9702227413541	25.6862545471172	LumA	NST	NST	-0.417160870125271	179.637679230728	164.497574092184	344.135253322912	WT	Mut	4	0	1	2	NEUT	AMP	AMP	0.884	0.589	3.42903274173127	3	Other	Other	LumA	Validation
MB-4324	Moderate	Positive	6	61.22	87.23333333	DECEASED	Died of Disease	Her2	Her2	57.6576370289992	36.4477494013983	Her2	NST/apocrine	SpecialType	1.07449021658497	-59.8469225999585	-294.974302681103	-354.821225281061	WT	WT	11	2	0	1	AMP	NEUT	AMP	0.94	0.594	3.57625669161909	4	Other	Other	Her2	Validation
MB-4328	Low	Positive	7	64.12	199.2666667	DECEASED	Died of Other Causes	LumA	LumA	44.9999456282996	24.0597627392786	LumA	NST	NST	-0.961353535233375	-158.381639238686	844.907718234595	686.52607899591	Mut	WT	7	1	0	1	AMP	NEUT	AMP	0.586	0.433	2.18313989648815	2	Other	Other	LumA	Validation
MB-4329	Moderate	Positive	7	70.75	168.2666667	DECEASED	Died of Disease	LumA	LumA	39.238216865795	19.5901400023296	LumA	NST	NST	-0.0415665429758071	724.363725001297	996.486002064345	1720.84972706564	WT	Mut	6	0	0	1	NEUT	NEUT	AMP	0.106	0.106	2.04235045203136	2	Other	Other	LumA	Validation
MB-4331	Moderate	Positive	1	63.34	235.5666667	DECEASED	Died of Other Causes	Her2	Her2	44.2038373818181	28.255020632113	Her2	NST	NST	0.928930594631927	505.204691929729	368.206543220812	873.411235150541	WT	WT	3	1	2	0	AMP	AMP	NEUT	0.244	0.235	1.92023478975544	2	Other	Other	Her2	Validation
MB-4332	High	Negative	10	34.36	307.9333333	LIVING	Living	Basal	Basal	57.0644464787652	47.3905568739307	Basal	NST	NST	1.90535043375977	-551.247715535389	1010.70330021642	459.455584681032	Mut	WT	5	2	-1	0	AMP	DEL	NEUT	0.673	0.577	1.61318943112908	2	Other	Other	Basal	Validation
MB-4333	Moderate	Positive	3	64.5	207.9666667	DECEASED	Died of Other Causes	LumA	LumA	48.7087965626926	23.7762493665822	LumA	NST	NST	-0.312374606833459	-36.168651071524	20.0267122821711	-16.141938789353	Mut	Mut	6	0	0	2	NEUT	NEUT	AMP	0.11	0.108	1.99693740420711	2	Other	Other	LumA	Validation
MB-4339	High	Positive	8	74.98	173.6	DECEASED	Died of Disease	LumB	LumB	52.793095785893	33.2319655997618	LumB	NST	NST	0.980947685941221	-256.450585654689	506.779563757696	250.328978103007	WT	WT	17	0	0	2	NEUT	NEUT	AMP	0.992	0.615	3.52818865367956	4	Other	Other	LumB	Validation
MB-4341	Moderate	Negative	5	35.14	33.7	DECEASED	Died of Disease	Her2	Her2	47.2615823854285	28.7798231128667	Her2	NST	NST	1.09640017500553	481.168896602652	498.858948366105	980.027844968757	Mut	WT	7	0	2	1	NEUT	AMP	AMP	0.96	0.759	3.43260734356605	3	Other	Other	Her2	Validation
MB-4342	Moderate	Positive	4ER+	73.2	232.7666667	DECEASED	Died of Other Causes	LumA	LumA	35.1094449677078	24.2868413544903	LumA	NST	NST	-1.40809860132463	1251.27433658173	1700.23413663471	2951.50847321645	WT	Mut	10	0	0	0	NEUT	NEUT	NEUT	0.346	0.336	1.67049190341856	2	Other	Other	LumA	Validation
MB-4343	Moderate	NA	4ER+	68.09	198.6	DECEASED	Died of Other Causes	Her2	Her2	46.9767369292318	36.2718326082389	Her2	MixedNSTandSpecialType	MixedNST/SpecialType	-1.03997251589316	792.214946579758	1520.31210594063	2312.52705252039	Mut	Mut	15	0	-1	0	NEUT	DEL	NEUT	0.279	0.221	1.90864745996135	2	Other	Other	Her2	Validation
MB-4348	Moderate	Positive	5	61.57	226.2	DECEASED	Died of Disease	Her2	Her2	54.8288202967656	31.212473001731	Her2	NST	NST	2.16501065514544	-362.180670169327	187.306896124281	-174.873774045046	WT	WT	13	2	2	1	AMP	AMP	AMP	0.965	0.684	3.54780259446012	4	Other	Other	Her2	Validation
MB-4350	Moderate	Negative	5	35.64	31.06666667	DECEASED	Died of Disease	Her2	Her2	57.7111248531608	47.3532783816048	Her2	NST	NST	-0.361177956291089	657.064010421009	1701.52965350154	2358.59366392254	Mut	WT	3	0	2	2	NEUT	AMP	AMP	0.276	0.233	1.89657089228992	2	Other	Other	Her2	Validation
MB-4351	Moderate	Positive	1	70.27	68.13333333	DECEASED	Died of Disease	Her2	Her2	52.8927213403565	38.6495021628377	Her2	NST	NST	1.66308820479581	185.475388830756	1458.64491140337	1644.12030023413	Mut	WT	12	1	0	2	AMP	NEUT	AMP	0.667	0.561	2.11584442124436	2	Other	Other	Her2	Validation
MB-4353	Moderate	Positive	8	59.23	128.5333333	DECEASED	Died of Disease	LumB	LumB	46.3003900046905	28.3592320322475	LumB	NST	NST	0.307015270160768	160.757807084791	28.3681001486116	189.125907233402	WT	Mut	9	0	0	2	NEUT	NEUT	AMP	0.356	0.289	1.99410360070193	2	Other	Other	LumB	Validation
MB-4354	Moderate	Positive	1	55.01	15.36666667	DECEASED	Died of Disease	Her2	Her2	46.0831772680606	30.3845685251361	Her2	NST	NST	0.501276009057613	789.945965295168	1568.05452770771	2358.00049300287	WT	Mut	3	-1	-1	2	DEL	DEL	AMP	0.876	0.526	3.31493758190986	3	Other	Other	Her2	Validation
MB-4357	Moderate	Positive	4ER+	77.12	114.0333333	DECEASED	Died of Disease	LumA	LumA	48.4591764677666	31.12883880108	LumA	NST	NST	0.354423861402979	302.6809381009	2018.24861338892	2320.92955148982	Mut	Mut	24	0	-1	1	NEUT	DEL	AMP	0.098	0.091	1.93791010462249	2	Other	Other	LumA	Discovery
MB-4360	Moderate	Negative	5	59.16	11.86666667	DECEASED	Died of Disease	Her2	Her2	54.9185358535855	44.7643697499649	Her2	NST	NST	1.99928102942616	94.2780019058502	2003.30573711064	2097.58373901649	Mut	Mut	11	2	2	0	AMP	AMP	NEUT	0.838	0.617	3.22556476154513	3	Other	Other	Her2	Validation
MB-4362	Low	Positive	4ER+	50.08	267.2666667	LIVING	Living	Normal	Normal	52.8031256115889	29.4143814448511	Normal	NA	NA	-0.796190177544739	-543.75197228936	-229.847254999674	-773.599227289033	WT	Mut	12	0	-1	0	NEUT	DEL	NEUT	1	0.118	3.88723650014438	4	Other	Other	Normal	Validation
MB-4368	High	Positive	8	74.6	119.4666667	DECEASED	Died of Disease	LumA	LumA	47.8976437696242	32.4458353034792	LumA	NST	NST	-0.421350846143904	528.350504240988	515.160263925649	1043.51076816664	WT	Mut	8	0	0	2	NEUT	NEUT	AMP	0.118	0.118	2.05857249161465	2	Other	Other	LumA	Validation
MB-4374	Moderate	Positive	7	77.51	42.56666667	DECEASED	Died of Other Causes	LumA	LumA	54.3626713861667	33.7349550818889	LumA	NST	NST	-0.316246014280661	-481.236779091662	-256.946082262505	-738.182861354167	WT	Mut	6	0	0	0	NEUT	NEUT	NEUT	0.057	0.056	1.96977553921678	2	Other	Other	LumA	Validation
MB-4375	Moderate	Positive	3	40.04	291.1666667	LIVING	Living	Normal	Normal	47.5999371262619	31.1869901943591	Normal	NST	NST	-1.19259808159809	245.828028362482	-2.08260256094577	243.745425801536	WT	WT	5	0	0	0	NEUT	NEUT	NEUT	0.562	0.577	2.53869643928119	3	Other	Other	Normal	Validation
MB-4381	High	Positive	7	59.75	61.46666667	DECEASED	Died of Disease	Normal	Normal	64.5935824546083	48.925748098512	Normal	NA	NA	-0.945406869879848	0.628459932015874	605.702468429201	606.330928361216	WT	Mut	12	0	0	1	NEUT	NEUT	AMP	0.14	0.093	1.97998511739488	2	Other	Other	Normal	Validation
MB-4390	High	Positive	8	68.49	164.3333333	DECEASED	Died of Other Causes	LumA	LumA	41.0364369037391	20.2339154746864	LumA	NST	NST	-1.57331530547847	732.158510363793	748.523428431972	1480.68193879576	WT	Mut	7	0	0	2	NEUT	NEUT	AMP	0.065	0.064	2.06877373997645	2	Other	Other	LumA	Validation
MB-4395	High	Positive	1	45.21	139.6	DECEASED	Died of Disease	Her2	Her2	56.1353504259338	40.4851843571704	Her2	NST	NST	3.01192272623795	-376.761427936872	-277.853928360654	-654.615356297526	WT	WT	8	1	0	1	AMP	NEUT	AMP	0.263	0.258	1.9560202359004	2	Other	Other	Her2	Validation
MB-4407	Moderate	Negative	10	44.4	83.36666667	DECEASED	Died of Disease	Basal	Basal	51.7280211882167	41.3483814023883	Basal	NST	NST	0.857663495597024	25.5351695691191	542.642889587663	568.178059156782	Mut	WT	10	2	0	1	AMP	NEUT	AMP	0.586	0.485	2.14355716475266	2	Other	Other	Basal	Validation
MB-4408	High	Negative	9	71.66	206.5666667	DECEASED	Died of Other Causes	Basal	Basal	51.8361616535595	45.1072098733748	Basal	NST	NST	1.85631625189065	230.619317687815	1605.75347560179	1836.3727932896	Mut	WT	10	2	-1	1	AMP	DEL	AMP	0.788	0.57	2.93990037539705	3	Other	Other	Basal	Discovery
MB-4416	Moderate	Negative	4ER-	44.89	241.6	DECEASED	Died of Disease	Basal	ClaudinLow	42.2101942433239	42.6139867531143	BasalClaudinLow	NST	NST	2.20638947438219	998.109233568651	2010.18496746803	3008.29420103668	Mut	WT	7	0	0	0	NEUT	NEUT	NEUT	0.992	0.33	4.34047901996935	4	Other	OtherClaudinLow	BasalOtherClaudinLow	Validation
MB-4417	Moderate	Negative	10	68.16	16.7	DECEASED	Died of Other Causes	Basal	Basal	50.305054576643	40.9495786397441	Basal	NST	NST	3.12549677993245	67.2575585264015	1444.29412016297	1511.55167868937	Mut	Mut	11	1	0	1	AMP	NEUT	AMP	0.82	0.541	3.04761989382261	3	Other	Other	Basal	Validation
MB-4418	High	Positive	8	56.11	307.6333333	LIVING	Living	LumA	LumA	57.3864731448096	35.9372700512632	LumA	NST	NST	1.00640503356848	-536.537137725654	30.8275006547076	-505.709637070946	WT	WT	20	0	0	1	NEUT	NEUT	AMP	0.116	0.114	1.95322363890802	2	Other	Other	LumA	Validation
MB-4421	High	Positive	7	69.01	264.7666667	DECEASED	Died of Other Causes	LumA	LumA	50.8849208014196	30.5073086938191	LumA	NA	NA	0.248917126689283	-146.257041014483	-274.520549400093	-420.777590414576	WT	Mut	10	0	1	1	NEUT	AMP	AMP	0.988	0.272	3.79580510451143	4	Other	Other	LumA	Discovery
MB-4426	Moderate	Positive	7	70.84	170.9	DECEASED	Died of Other Causes	Basal	Basal	60.5984241115274	48.2234018316894	Basal	NST	NST	1.66982882788897	199.44376364237	1619.79965865892	1819.24342230129	Mut	Mut	12	2	0	1	AMP	NEUT	AMP	0.884	0.647	2.96817788045048	3	Other	Other	Basal	Validation
MB-4434	Moderate	Positive	9	74.84	148.1	DECEASED	Died of Disease	Her2	Her2	53.6892312369788	33.701122993458	Her2	NST	NST	-0.42450179387635	53.3703974903464	670.528186264425	723.898583754772	WT	WT	4	2	0	1	AMP	NEUT	AMP	0.929	0.718	4.05141218152336	4	Other	Other	Her2	Validation
MB-4442	High	Positive	8	47.29	296.8666667	LIVING	Living	LumA	LumA	56.249305650488	35.845653582046	LumA	NST	NST	0.0419966923895136	-296.497964996571	146.589359458933	-149.908605537638	WT	WT	5	0	0	2	NEUT	NEUT	AMP	0.284	0.256	2.26798351807015	2	Other	Other	LumA	Validation
MB-4484	High	Positive	3	66.23	52.3	DECEASED	Died of Disease	Normal	Normal	36.7652687733452	21.3375903610551	Normal	MixedNSTandLobular	MixedNST/SpecialType	-0.448819929451368	643.316317794341	804.187569168699	1447.50388696304	WT	Mut	12	-1	-1	1	DEL	DEL	AMP	0.982	0.957	2.81983606921522	3	Other	Other	Normal	Validation
MB-4529	Low	Positive	3	61.21	126.4666667	DECEASED	Died of Other Causes	LumA	LumA	37.4040901885878	21.9272851715829	LumA	NST	NST	-0.756586946539633	977.989627921511	1159.40617024602	2137.39579816753	WT	WT	7	0	0	1	NEUT	NEUT	AMP	0.112	0.111	1.96090595082076	2	Other	Other	LumA	Validation
MB-4548	Moderate	Negative	4ER-	50.42	322.8333333	LIVING	Living	Her2	Her2	58.9212386605736	49.1235835086067	Her2	Medullary-like/NSTandLymhocyteRichStroma	Medullary-like	1.59051056571283	-99.7597565861725	2285.65698684269	2185.89723025652	Mut	WT	2	0	1	0	NEUT	AMP	NEUT	0.015	0.015	2.0180229458673	2	Other	Other	Her2	Validation
MB-4557	High	Positive	8	51.25	279.8	LIVING	Living	LumA	LumA	50.0611474850972	32.367679066869	LumA	MixedNSTandSpecialType	MixedNST/SpecialType	-1.11848788552454	485.283830987258	855.547997375911	1340.83182836317	WT	Mut	8	0	0	2	NEUT	NEUT	AMP	0.079	0.079	2.10615295764011	2	Other	Other	LumA	Validation
MB-4564	High	Positive	7	74.67	210.4333333	DECEASED	Died of Other Causes	LumA	LumA	49.2112003584679	26.5647179903431	LumA	NST	NST	0.260608692186067	272.820493387572	377.172666825009	649.993160212581	WT	WT	5	2	0	0	AMP	NEUT	NEUT	0.094	0.094	2.09844898820498	2	Other	Other	LumA	Validation
MB-4578	High	Positive	7	72.74	197.3333333	DECEASED	Died of Other Causes	LumA	LumA	45.9847215264481	26.4955455684982	LumA	NST	NST	0.0455944632307096	333.786995352344	823.067359381676	1156.85435473402	WT	Mut	8	0	0	0	NEUT	NEUT	NEUT	0.996	0.515	4.74042848575046	5	Other	Other	LumA	Validation
MB-4591	High	Positive	9	71.93	41.16666667	DECEASED	Died of Other Causes	LumB	LumB	48.7702925439691	26.4392945705644	LumB	NST	NST	1.06243597297722	-151.87074811521	140.978329393337	-10.8924187218721	WT	WT	5	2	0	0	AMP	NEUT	NEUT	0.192	0.187	2.07687865123615	2	Other	Other	LumB	Validation
MB-4593	Moderate	Positive	8	48.44	140.2333333	LIVING	Living	LumA	LumA	48.6591160513331	23.9050148618032	LumA	NST	NST	0.00255665292480165	-63.637199631606	-45.6837018685928	-109.320901500199	WT	WT	3	0	1	2	NEUT	AMP	AMP	0.162	0.159	2.1203902796597	2	Other	Other	LumA	Validation
MB-4598	Moderate	Positive	8	67.92	119.3666667	DECEASED	Died of Disease	LumB	LumB	42.4170734425654	22.4466398154086	LumB	NST	NST	1.39373300456718	536.177962325078	463.246193591618	999.424155916696	WT	Mut	5	0	0	2	NEUT	NEUT	AMP	0.164	0.164	2.06927408427553	2	Other	Other	LumB	Validation
MB-4599	High	Positive	8	63.83	191.1666667	LIVING	Living	LumA	LumA	49.7801761770595	27.4194530684279	LumA	NST	NST	-0.434555607964814	-22.7385998561301	7.6772835246648	-15.0613163314654	WT	WT	9	0	0	2	NEUT	NEUT	AMP	0.145	0.143	2.01200104400364	2	Other	Other	LumA	Discovery
MB-4601	Low	Negative	5	39.14	56.26666667	DECEASED	Died of Disease	Basal	Basal	41.6992069691544	27.8338933002605	Basal	NST	NST	-0.241741244020117	1058.64934802819	1581.27934330917	2639.92869133737	Mut	WT	10	2	2	0	AMP	AMP	NEUT	0.637	0.624	1.64048568382239	2	Other	Other	Basal	Validation
MB-4603	Moderate	Positive	8	42.79	239.2333333	LIVING	Living	Normal	Normal	60.2433934738921	38.3466035433715	Normal	NA	NA	-0.958062096085847	-636.506807230449	-416.163408167613	-1052.67021539806	WT	Mut	12	0	0	2	NEUT	NEUT	AMP	0.08	0.08	2.09553799506875	2	Other	Other	Normal	Validation
MB-4607	Moderate	Positive	8	55.42	121.7333333	LIVING	Living	LumA	LumA	43.5724176354246	24.6413645624913	LumA	NST	NST	-0.109802633826409	645.771885088256	483.544771914704	1129.31665700296	WT	Mut	12	0	0	2	NEUT	NEUT	AMP	0.989	0.113	4.18276838668118	4	Other	Other	LumA	Validation
MB-4616	High	Positive	8	71.47	90.13333333	DECEASED	Died of Disease	LumA	LumA	50.7860800656162	24.0199352034169	LumA	NST	NST	-0.966575111364129	-142.729305318839	-439.562428374971	-582.29173369381	WT	Mut	6	0	0	1	NEUT	NEUT	AMP	0.463	0.443	2.48569381816566	2	Other	Other	LumA	Discovery
MB-4618	High	Positive	1	40.05	267.4	LIVING	Living	LumB	LumB	42.6070702919427	24.7975391480316	LumB	MixedNSTandSpecialType	MixedNST/SpecialType	-1.05527998364892	658.852112576162	1197.19079395581	1856.04290653198	WT	WT	7	0	2	2	NEUT	AMP	AMP	0.97	0.741	3.50818709878052	4	Other	Other	LumB	Discovery
MB-4621	Low	Negative	10	39.51	271.8666667	LIVING	Living	Basal	Basal	53.4799565912806	42.8403267167817	Basal	NST	NST	5.22687849202832	-470.427089931969	86.2780114754766	-384.149078456493	Mut	WT	8	2	-1	1	AMP	DEL	AMP	0.85	0.685	2.94637930651503	3	Other	Other	Basal	Validation
MB-4622	High	Negative	10	40.83	282.8333333	DECEASED	Died of Other Causes	Basal	Basal	38.7724058627228	38.5786861449972	Basal	NST	NST	0.11742445864278	837.701688487618	1825.5637990757	2663.26548756332	Mut	WT	6	2	0	0	AMP	NEUT	NEUT	0.707	0.562	1.6706857104778	2	Other	Other	Basal	Discovery
MB-4623	High	Positive	3	61.88	292.0333333	DECEASED	Died of Other Causes	LumA	LumA	38.933934845588	21.2851794116703	LumA	MixedNSTandLobular	MixedNST/SpecialType	0.431393374743966	806.704327428801	1419.96642057593	2226.67074800473	Mut	WT	6	0	0	2	NEUT	NEUT	AMP	0.369	0.328	1.92570470245896	2	Other	Other	LumA	Discovery
MB-4626	High	Positive	1	64.61	143	DECEASED	Died of Disease	Her2	Her2	58.9793600789234	37.6241712958219	Her2	NST	NST	0.399572877020211	-305.608480601135	803.403210790044	497.794730188909	WT	WT	8	2	2	1	AMP	AMP	AMP	0.792	0.451	3.00450420933384	3	Other	Other	Her2	Validation
MB-4627	Moderate	Positive	3	55.65	186.6333333	DECEASED	Died of Other Causes	LumA	LumA	41.0681752270865	20.0760022627915	LumA	MixedNSTandSpecialType	MixedNST/SpecialType	0.115397729055664	426.952062873005	258.965851224328	685.917914097333	WT	Mut	11	0	0	1	NEUT	NEUT	AMP	0.202	0.182	1.95320697927542	2	Other	Other	LumA	Discovery
MB-4630	Moderate	Positive	8	67.48	95.83333333	DECEASED	Died of Other Causes	LumB	LumB	52.7411590635278	30.3052173701816	LumB	NST	NST	1.44326206438743	-296.587408678991	445.881132986925	149.293724307934	WT	WT	10	0	1	2	NEUT	AMP	AMP	0.224	0.222	1.94802638885804	2	Other	Other	LumB	Validation
MB-4633	Moderate	Positive	4ER+	67.03	318.2	LIVING	Living	LumA	LumA	36.4705889223025	19.4460288601417	LumA	MixedNSTandSpecialType	MixedNST/SpecialType	-1.23438258801511	868.366207093638	821.849865439926	1690.21607253356	WT	Mut	7	0	0	0	NEUT	NEUT	NEUT	0.991	0.536	3.38621082209734	3	Other	Other	LumA	Discovery
MB-4634	Moderate	Positive	3	66.37	109.6	DECEASED	Died of Disease	LumA	LumA	40.6304565563669	22.0562964714001	LumA	MixedNSTandSpecialType	MixedNST/SpecialType	-0.578456677866079	489.598213278023	367.536969845423	857.135183123446	WT	WT	6	0	0	0	NEUT	NEUT	NEUT	0.491	0.485	2.46384915258002	2	Other	Other	LumA	Discovery
MB-4639	High	Positive	9	71.17	119	DECEASED	Died of Disease	LumB	LumB	51.3792260145981	25.2870885007602	LumB	NST	NST	-0.108073200955284	-266.296795373385	-21.7596146914078	-288.056410064793	WT	Mut	7	2	0	2	AMP	NEUT	AMP	0.895	0.551	3.73444323507852	4	Other	Other	LumB	Validation
MB-4640	Moderate	Negative	7	61.59	200.6	LIVING	Living	Her2	Her2	39.2275796792311	25.9394212313507	Her2	NST	NST	0.695696857592847	715.544741043546	907.680045453681	1623.22478649723	Mut	WT	7	2	2	1	AMP	AMP	AMP	0.691	0.758	2.63935060752127	3	Other	Other	Her2	Discovery
MB-4641	Moderate	Positive	3	64.93	148.5666667	DECEASED	Died of Other Causes	LumA	LumA	43.8796861045503	20.2202801304519	LumA	NST	NST	-1.00272559360248	449.123798017062	405.197489884478	854.32128790154	WT	Mut	8	0	0	1	NEUT	NEUT	AMP	0.989	0.417	5.02291754592505	5	Other	Other	LumA	Discovery
MB-4642	High	Positive	6	66.27	285.7	DECEASED	Died of Disease	LumB	LumB	44.5461101995713	25.7954752955263	LumB	NST	NST	-0.426207470053665	70.211774052048	220.747249679512	290.95902373156	WT	WT	6	0	0	0	NEUT	NEUT	NEUT	0.205	0.193	1.93544225771341	2	Other	Other	LumB	Discovery
MB-4643	Low	Negative	5	78.21	41.46666667	DECEASED	Died of Disease	Her2	Her2	49.1003253683324	29.3570006809054	Her2	NST	NST	0.450343273115571	286.284613268138	552.431441023594	838.716054291732	Mut	WT	8	1	2	1	AMP	AMP	AMP	0.583	0.532	2.3437470845643	2	Other	Other	Her2	Validation
MB-4644	High	Positive	5	59.13	90	DECEASED	Died of Disease	LumB	LumB	50.7971397156608	29.5579548738755	LumB	NST	NST	2.60744164963873	-202.458976949935	-643.769839563296	-846.228816513231	Mut	Mut	9	0	2	1	NEUT	AMP	AMP	0.906	0.758	3.48213254403696	3	Other	Other	LumB	Discovery
MB-4648	High	Positive	1	75.19	168.5333333	DECEASED	Died of Other Causes	LumB	LumB	44.0735010024962	25.9746262236024	LumB	NST	NST	3.43960178556779	116.960866340983	229.850128262549	346.810994603532	WT	WT	1	2	2	2	AMP	AMP	AMP	0.303	0.303	2.23177436193607	2	Other	Other	LumB	Discovery
MB-4649	High	Positive	3	61.67	16.83333333	DECEASED	Died of Other Causes	LumB	LumB	49.0616166057536	25.3049918047672	LumB	NST/apocrine	SpecialType	1.05910816270317	273.394652266421	951.944112172158	1225.33876443858	Mut	Mut	20	-1	-1	0	DEL	DEL	NEUT	0.996	0.99	3.39123314600502	3	Other	Other	LumB	Discovery
MB-4651	High	Positive	6	69.96	30.3	DECEASED	Died of Disease	LumB	LumB	42.6679834893611	25.0814628350299	LumB	NST	NST	0.994467155907403	484.845140424147	958.11671588154	1442.96185630569	Mut	WT	4	1	-1	0	AMP	DEL	NEUT	0.316	0.307	1.89715175814656	2	Other	Other	LumB	Discovery
MB-4653	Low	Positive	3	44.5	48.13333333	DECEASED	Died of Disease	Normal	Normal	41.0886711893151	23.1318643516279	Normal	NA	NA	-0.955158031240285	473.362028798535	278.000727403188	751.362756201724	Mut	Mut	7	1	0	2	AMP	NEUT	AMP	0.35	0.344	1.82752337901775	2	Other	Other	Normal	Validation
MB-4654	NA	Positive	8	80.82	64.3	DECEASED	Died of Other Causes	LumB	LumB	43.5894566492127	24.0202248234435	LumB	NST	NST	0.0781309163509034	476.096158157441	871.01763575218	1347.11379390962	WT	Mut	10	0	0	1	NEUT	NEUT	AMP	0.292	0.277	1.81315222461627	2	Other	Other	LumB	Validation
MB-4655	Moderate	Positive	3	64.01	99	DECEASED	Died of Other Causes	LumA	LumA	49.8589881882811	26.8294889422274	LumA	NST	NST	-0.274871506194575	119.082875419718	1407.53495756896	1526.61783298867	Mut	WT	7	2	1	1	AMP	AMP	AMP	0.399	0.379	2.08898465092516	2	Other	Other	LumA	Discovery
MB-4660	High	Negative	9	37.53	39.86666667	DECEASED	Died of Disease	Basal	Basal	61.286423889192	48.9787532064027	Basal	NST	NST	2.97546484110352	-708.702999009259	543.033268998879	-165.669730010379	Mut	WT	10	2	1	2	AMP	AMP	AMP	0.884	0.702	2.76135853750639	3	Other	Other	Basal	Validation
MB-4661	Moderate	Positive	7	81.11	234.2333333	LIVING	Living	LumA	LumA	42.8955860789791	22.4244600587995	LumA	NST	NST	-0.508348242280122	509.893791343529	604.709825716098	1114.60361705963	WT	Mut	10	0	0	0	NEUT	NEUT	NEUT	0.995	0.123	3.95360514449455	4	Other	Other	LumA	Discovery
MB-4663	Moderate	Negative	10	61.97	239.3333333	LIVING	Living	Basal	Basal	46.1959971332718	32.1748341852847	Basal	NST/apocrine	SpecialType	0.631874506992548	-110.633343833821	722.753115322139	612.119771488318	Mut	Mut	8	-1	0	2	DEL	NEUT	AMP	0.979	0.623	4.95810324529643	5	Other	Other	Basal	Validation
MB-4665	High	Positive	4ER+	54.27	260.2	LIVING	Living	LumA	LumA	49.7477896764082	26.8239459112242	LumA	NST	NST	-0.111409648164582	67.8075496056875	668.00317103066	735.810720636348	WT	WT	5	0	0	0	NEUT	NEUT	NEUT	0.133	0.133	1.85966814011862	2	Other	Other	LumA	Discovery
MB-4666	Moderate	Positive	7	57.98	111.5666667	DECEASED	Died of Disease	LumA	LumA	40.2297436266072	20.6674128020453	LumA	NST	NST	-0.493712119901454	513.043380963843	253.901554782389	766.944935746233	Mut	Mut	5	0	0	0	NEUT	NEUT	NEUT	0.175	0.151	2.02129156578334	2	Other	Other	LumA	Discovery
MB-4667	High	Negative	4ER-	65.58	295.3333333	DECEASED	Died of Other Causes	Her2	Her2	42.7022245197154	27.6718898851841	Her2	Lobular Classical	Lobular	-0.295810109394648	882.623574567786	2192.59589409911	3075.2194686669	Mut	WT	52	0	-1	1	NEUT	DEL	AMP	0.157	0.144	1.95948488416002	2	Other	Other	Her2	Discovery
MB-4669	Low	Positive	6	68.82	119.4666667	DECEASED	Died of Other Causes	LumB	LumB	51.9547906343346	30.8948839311879	LumB	NST	NST	0.755645064204277	55.2885057376255	1053.29206032008	1108.58056605771	WT	WT	7	0	-1	1	NEUT	DEL	AMP	0.347	0.343	1.98083809058398	2	Other	Other	LumB	Validation
MB-4670	Moderate	Positive	7	61	67.8	DECEASED	Died of Disease	LumA	LumA	44.6598865642315	24.5198291412329	LumA	NST	NST	-0.44872280709984	301.692320446625	754.667638878032	1056.35995932466	WT	WT	7	0	0	0	NEUT	NEUT	NEUT	0.047	0.047	1.97395210910949	2	Other	Other	LumA	Discovery
MB-4671	High	Positive	2	72.48	34.7	DECEASED	Died of Disease	LumB	LumB	47.9708173093855	25.2935816651054	LumB	NST	NST	1.1715277967834	25.6029181660227	412.189684291321	437.792602457344	WT	WT	3	1	0	1	AMP	NEUT	AMP	0.258	0.213	1.98847320020436	2	Other	Other	LumB	Discovery
MB-4672	Moderate	Positive	7	58.78	220.9333333	DECEASED	Died of Other Causes	LumA	LumA	47.7129924543219	26.0343222649358	LumA	NST	NST	0.805056160054588	-238.102176419144	-299.401017825053	-537.503194244197	WT	WT	7	1	1	0	AMP	AMP	NEUT	0.987	0.691	3.51639807636776	4	Other	Other	LumA	Discovery
MB-4673	Moderate	Positive	9	63.27	87	DECEASED	Died of Disease	LumB	LumB	43.2549452022268	25.0032621094337	LumB	NST	NST	0.293358575068812	370.143393227264	1414.44318108001	1784.58657430728	WT	WT	1	2	1	1	AMP	AMP	AMP	0.285	0.255	2.06108920677936	2	Other	Other	LumB	Validation
MB-4674	High	Positive	7	75.26	81.06666667	DECEASED	Died of Disease	LumA	LumA	49.8219307820237	28.2612535777867	LumA	NST	NST	-0.0195747400085319	-0.0966690039985817	-19.0239668441972	-19.1206358481958	WT	WT	10	0	0	0	NEUT	NEUT	NEUT	0.093	0.077	1.9886670072636	2	Other	Other	LumA	Discovery
MB-4675	Moderate	Positive	8	59.23	263.0333333	LIVING	Living	LumA	LumA	49.2790811902868	22.9395023690367	LumA	NST	NST	-1.09119427453697	-263.697744677108	524.349417325568	260.65167264846	WT	Mut	7	0	0	1	NEUT	NEUT	AMP	0.988	0.289	4.84730780337191	5	Other	Other	LumA	Validation
MB-4679	Low	Negative	10	64.11	292.6666667	DECEASED	Died of Other Causes	Basal	Basal	47.0224858490824	37.2239213933104	Basal	NST	NST	2.65484283904791	-106.787490691064	2036.57823028753	1929.79073959647	Mut	WT	5	1	0	0	AMP	NEUT	NEUT	0.208	0.204	2.21433561385193	2	Other	Other	Basal	Validation
MB-4681	Moderate	Positive	3	60.66	251.8	DECEASED	Died of Disease	LumA	LumA	42.0408134107068	23.366024802447	LumA	NST	NST	-0.774110389641001	633.745464804062	837.890657793799	1471.63612259786	WT	WT	10	0	0	1	NEUT	NEUT	AMP	0.126	0.124	2.02143261733935	2	Other	Other	LumA	Validation
MB-4682	Moderate	Positive	9	65.5	139.5333333	DECEASED	Died of Disease	LumA	LumA	48.3131617924186	23.3950841308746	LumA	NST	NST	-0.586918237380674	-57.7937142655116	1063.28759166959	1005.49387740408	WT	Mut	3	2	0	1	AMP	NEUT	AMP	0.949	0.662	3.96146960172372	4	Other	Other	LumA	Discovery
MB-4685	High	Positive	6	73.6	43.3	DECEASED	Died of Other Causes	LumB	LumB	51.7413914489599	30.3575526651443	LumB	NST	NST	-0.537117978964269	-719.728231739896	-475.462599529276	-1195.19083126917	WT	WT	3	2	0	2	AMP	NEUT	AMP	0.998	0.615	4.30539716564117	4	Other	Other	LumB	Discovery
MB-4686	Moderate	Positive	3	53.03	48.43333333	DECEASED	Died of Disease	LumA	LumA	38.6482325105754	20.8471181590753	LumA	NST	NST	-0.828644110031456	1048.79362153011	1393.03429921965	2441.82792074976	WT	Mut	3	1	-1	1	AMP	DEL	AMP	0.285	0.281	1.92480730358293	2	Other	Other	LumA	Discovery
MB-4687	Moderate	Positive	4ER+	81.98	74.1	DECEASED	Died of Other Causes	LumA	LumA	36.239966780927	25.2709333863175	LumA	NST	NST	1.46219065870899	1077.73329660815	2265.25026292318	3342.98355953133	Mut	Mut	4	0	0	0	NEUT	NEUT	NEUT	0.449	0.449	2.46210044647815	2	Other	Other	LumA	Discovery
MB-4688	High	Positive	5	71.17	85.3	DECEASED	Died of Disease	LumB	LumB	45.1108015708013	24.1594486946367	LumB	NST	NST	0.247861085016241	347.456070134071	1636.96246182995	1984.41853196402	WT	WT	8	1	2	2	AMP	AMP	AMP	0.321	0.211	2.11869766098758	2	Other	Other	LumB	Discovery
MB-4691	Moderate	Positive	7	49.76	282.5666667	DECEASED	Died of Disease	LumA	LumA	40.5371348912791	24.6889691696107	LumA	NST	NST	-0.888491480204325	725.678089220915	1065.13289747588	1790.8109866968	Mut	Mut	19	2	0	1	AMP	NEUT	AMP	0.988	0.502	3.55051367200515	4	Other	Other	LumA	Discovery
MB-4692	High	Positive	8	58.49	107.2666667	DECEASED	Died of Other Causes	LumA	LumA	58.1695332285558	35.7533416168537	LumA	NA	NA	0.540045153869742	-891.473297360148	419.124640811424	-472.348656548724	WT	Mut	10	0	0	1	NEUT	NEUT	AMP	0.082	0.076	2.04708845154268	2	Other	Other	LumA	Validation
MB-4694	High	Positive	10	76.06	198.3	LIVING	Living	Basal	Basal	43.3241335240638	33.0181146394294	Basal	NST	NST	2.61212609093215	46.135856313073	1274.22295980416	1320.35881611723	Mut	WT	9	1	0	2	AMP	NEUT	AMP	0.869	0.739	2.57626446611431	3	Other	Other	Basal	Discovery
MB-4695	Low	Positive	4ER+	61.12	21.3	DECEASED	Died of Other Causes	Normal	Normal	40.4797696041588	24.7898305381687	Normal	Lobular Classical	Lobular	-1.04079912415677	818.772162366384	509.794414615702	1328.56657698209	WT	Mut	7	0	0	0	NEUT	NEUT	NEUT	0.229	0.228	1.82785212910105	2	Other	Other	Normal	Validation
MB-4696	Low	Negative	10	49.98	255.2666667	LIVING	Living	Basal	Basal	42.7035591686052	35.1702513243834	Basal	NST	NST	1.04147442087532	588.521721636466	1625.71394322245	2214.23566485892	Mut	WT	9	1	-1	0	AMP	DEL	NEUT	0.992	0.648	3.71158788511517	4	Other	Other	Basal	Validation
MB-4698	High	Positive	3	59.18	170.6666667	DECEASED	Died of Disease	LumA	LumA	37.8766642648797	19.3904601763875	LumA	Lobular Classical	Lobular	-0.386772558311949	848.695232097071	1196.57585331397	2045.27108541104	WT	Mut	9	0	0	2	NEUT	NEUT	AMP	0.182	0.147	2.05842699748995	2	Other	Other	LumA	Discovery
MB-4701	High	Positive	8	47.62	127.5333333	LIVING	Living	LumA	LumA	43.2610199427663	19.744457730102	LumA	NST	NST	-1.16255363161084	447.067749879211	773.172549899015	1220.24029977823	WT	WT	8	1	0	2	AMP	NEUT	AMP	0.115	0.113	2.17202847686532	2	Other	Other	LumA	Discovery
MB-4702	High	Positive	9	52.13	300.8666667	LIVING	Living	LumB	LumB	44.6921998932056	31.7674834570555	LumB	NST	NST	1.2752624700384	-121.133322463812	292.90519772322	171.771875259408	WT	WT	7	2	0	2	AMP	NEUT	AMP	0.992	0.598	4.12868288944668	4	Other	Other	LumB	Discovery
MB-4704	Moderate	Positive	4ER+	67.79	64	DECEASED	Died of Disease	LumA	LumA	36.7301176590698	23.6915370730568	LumA	MixedNSTandLobular	MixedNST/SpecialType	-0.564235681541342	923.674028053205	678.622544266831	1602.29657232004	WT	WT	7	0	2	1	NEUT	AMP	AMP	0.128	0.128	1.99772818143451	2	Other	Other	LumA	Discovery
MB-4705	Low	Positive	3	63.58	213.1	DECEASED	Died of Other Causes	LumA	LumA	39.6337836555466	19.0288977270535	LumA	NST	NST	-0.443693950818443	674.181966666923	1081.38780158909	1755.56976825602	WT	Mut	4	0	0	0	NEUT	NEUT	NEUT	0	0	1.99998833825718	2	Other	Other	LumA	Validation
MB-4706	High	Positive	3	75.48	55.66666667	DECEASED	Died of Other Causes	LumA	LumA	41.5320279104102	21.311814499256	LumA	NST	NST	-1.00416741448101	639.474077875562	1946.56134537269	2586.03542324825	WT	WT	4	0	0	1	NEUT	NEUT	AMP	0.185	0.18	1.91120971145516	2	Other	Other	LumA	Discovery
MB-4707	Moderate	Negative	10	59.85	221.2	LIVING	Living	Basal	Basal	42.6057062746014	37.0269477112489	Basal	NST	NST	1.89878777660522	164.389546551278	888.537921072817	1052.9274676241	Mut	WT	13	2	0	1	AMP	NEUT	AMP	0.68	0.594	1.98572935871521	2	Other	Other	Basal	Validation
MB-4708	Moderate	Positive	3	63.03	227.9	DECEASED	Died of Other Causes	LumA	LumA	38.954304706536	22.5744954809835	LumA	Lobular Classical	Lobular	-1.01610416533081	965.216529163672	1379.59974506554	2344.81627422921	WT	Mut	14	-1	1	1	DEL	AMP	AMP	0.522	0.507	1.52915046980164	2	Other	Other	LumA	Discovery
MB-4709	Moderate	Positive	8	49.02	146.7666667	LIVING	Living	LumA	LumA	42.9651833725034	23.3431842630006	LumA	NST	NST	-0.819292463266925	550.09892201647	445.177850840886	995.276772857356	WT	Mut	4	0	0	2	NEUT	NEUT	AMP	0.177	0.176	2.11961560674382	2	Other	Other	LumA	Discovery
MB-4710	Moderate	Positive	3	77.12	57.66666667	LIVING	Living	LumA	LumA	39.9702478358395	20.364608827144	LumA	NST	NST	-0.852294912848231	643.204108387527	706.246975001897	1349.45108338942	WT	WT	16	0	0	1	NEUT	NEUT	AMP	0.073	0.071	2.00799495768453	2	Other	Other	LumA	Discovery
MB-4711	Low	Negative	5	56.07	31.46666667	DECEASED	Died of Disease	Basal	Basal	34.920703168783	27.9900227919211	Basal	NST	NST	-0.796139473964162	949.805753707422	2401.09467703446	3350.90043074188	Mut	WT	4	0	1	0	NEUT	AMP	NEUT	0.012	0.001	1.9998878251405	2	Other	Other	Basal	Validation
MB-4712	High	Negative	9	46.59	249.5333333	DECEASED	Died of Other Causes	Normal	Normal	47.5842950210866	24.0864676745356	Normal	NST	NST	-0.206428494745776	129.91080695755	850.218256686685	980.129063644234	Mut	Mut	5	2	-1	0	AMP	DEL	NEUT	0.281	0.272	1.9378140340745	2	Other	Other	Normal	Discovery
MB-4714	High	Negative	10	64.68	83.66666667	DECEASED	Died of Other Causes	Basal	Basal	50.0525018574838	35.1289044694689	Basal	Medullary-like/NSTandLymhocyteRichStroma	Medullary-like	-0.338611382989917	-73.0440203217814	1495.53826480853	1422.49424448675	Mut	WT	9	0	-1	1	NEUT	DEL	AMP	0.755	0.797	2.95776727603901	3	Other	Other	Basal	Validation
MB-4715	High	Negative	8	67.8	35.23333333	DECEASED	Died of Disease	Basal	Basal	44.6547860224406	33.5727955745698	Basal	NST	NST	1.38277360006171	193.498422461119	1347.01973397829	1540.51815643941	Mut	WT	7	2	-1	1	AMP	DEL	AMP	0.872	0.533	2.98186154734668	3	Other	Other	Basal	Discovery
MB-4716	High	Positive	3	52.98	76.13333333	DECEASED	Died of Disease	LumA	LumA	36.8221983064469	19.9523855028621	LumA	Lobular Classical	Lobular	-0.0717029290559425	925.98163769273	1733.06447148511	2659.04610917784	WT	WT	8	1	0	2	AMP	NEUT	AMP	0.992	0.289	4.05083686887759	4	Other	Other	LumA	Discovery
MB-4717	High	Negative	10	43.51	42.9	DECEASED	Died of Disease	Basal	Basal	44.8763160190264	31.8063072963528	Basal	NST	NST	2.47957694219523	-3.33018902381224	642.846671542461	639.516482518648	Mut	WT	6	1	0	1	AMP	NEUT	AMP	0.988	0.865	5.16042004486995	5	Other	Other	Basal	Discovery
MB-4718	Moderate	Positive	4ER+	44.27	198.3333333	DECEASED	Died of Disease	Normal	Normal	33.3286462545748	27.1627942576121	Normal	Lobular Classical	Lobular	0.21449008327143	1085.60198834653	748.488648860128	1834.09063720666	WT	Mut	6	1	-1	1	AMP	DEL	AMP	0.194	0.189	2.12833747973078	2	Other	Other	Normal	Discovery
MB-4719	High	Positive	8	67.27	81.56666667	DECEASED	Died of Other Causes	LumA	LumA	44.029411903543	21.9769284367454	LumA	NST	NST	-0.591665200602544	281.958620037551	363.15952670183	645.118146739381	Mut	WT	16	0	0	2	NEUT	NEUT	AMP	0.092	0.065	2.06949065949932	2	Other	Other	LumA	Discovery
MB-4721	Moderate	Positive	8	66.39	23.73333333	DECEASED	Died of Disease	LumA	LumA	44.3207281147014	23.0607762884859	LumA	Lobular Classical	Lobular	-0.592127907360089	598.681532417386	321.339193537878	920.020725955264	WT	WT	12	0	0	2	NEUT	NEUT	AMP	0.138	0.138	1.99315566760701	2	Other	Other	LumA	Discovery
MB-4722	High	NA	8	64.02	86.1	LIVING	Living	LumA	LumA	47.9735377609678	22.540907173803	LumA	NST	NST	-0.649028906045903	-17.478511872393	79.029989158505	61.5514772861119	WT	Mut	6	0	0	2	NEUT	NEUT	AMP	0.116	0.114	2.11424454119372	2	Other	Other	LumA	Validation
MB-4723	Moderate	Positive	1	64.76	211.9666667	LIVING	Living	LumB	LumB	47.70737456386	25.1810282431052	LumB	NST	NST	0.0921763466987038	234.689145667059	456.974346001811	691.66349166887	WT	Mut	4	0	1	2	NEUT	AMP	AMP	0.184	0.18	2.02994624491881	2	Other	Other	LumB	Discovery
MB-4724	High	Negative	4ER-	60.44	146.0666667	LIVING	Living	Her2	Her2	38.5372792861508	25.9015731013927	Her2	NST	NST	0.314582510297887	893.41565568458	1573.58861027754	2467.00426596212	Mut	Mut	7	0	2	0	NEUT	AMP	NEUT	0.982	0.507	4.76923187987294	5	Other	Other	Her2	Discovery
MB-4725	Moderate	Positive	5	65.83	98.76666667	DECEASED	Died of Disease	Her2	Her2	37.3965661019729	22.696959240357	Her2	NST	NST	-0.550691202218428	1100.07521558486	1756.7437835928	2856.81899917765	Mut	WT	8	2	2	1	AMP	AMP	AMP	0.909	0.593	3.64488549279193	4	Other	Other	Her2	Validation
MB-4729	Moderate	Positive	5	75.41	28	DECEASED	Died of Other Causes	LumA	LumA	54.9791003189982	26.2584654277211	LumA	NST	NST	-0.626907988067248	-553.607640749936	257.928375941853	-295.679264808083	Mut	WT	9	2	2	1	AMP	AMP	AMP	0.913	0.539	3.37935538328261	3	Other	Other	LumA	Discovery
MB-4730	High	Positive	8	51.29	131.3	DECEASED	Died of Other Causes	LumA	LumA	48.3576015577222	23.2588452219617	LumA	MixedNSTandSpecialType	MixedNST/SpecialType	-1.60145375565804	232.591582761445	342.903256413984	575.494839175429	WT	Mut	14	1	0	1	AMP	NEUT	AMP	0.941	0.752	3.65974532974966	4	Other	Other	LumA	Discovery
MB-4731	High	Negative	5	49.43	44.86666667	DECEASED	Died of Disease	Her2	Her2	51.2531167705016	28.0469062691477	Her2	NST	NST	0.0500452272800348	-120.594047244156	1059.4038917875	938.809844543344	Mut	WT	6	2	2	1	AMP	AMP	AMP	0.859	0.673	3.60487349785646	4	Other	Other	Her2	Validation
MB-4732	High	Negative	10	26.72	149.8666667	LIVING	Living	Basal	Basal	39.0399182114807	31.963066316871	Basal	NST	NST	2.20980876417105	250.153622480669	1455.02090860667	1705.17453108734	Mut	WT	4	0	-1	2	NEUT	DEL	AMP	0.978	0.637	3.65028932228615	4	Other	Other	Basal	Discovery
MB-4733	Moderate	Negative	4ER-	56.27	19.73333333	DECEASED	Died of Disease	Basal	Basal	36.4018462031	27.4594459244371	Basal	NST	NST	0.428592678003854	822.132988554927	2343.22127865801	3165.35426721293	Mut	Mut	6	2	0	0	AMP	NEUT	NEUT	0.042	0.037	2.0608254292632	2	Other	Other	Basal	Discovery
MB-4735	Moderate	Positive	8	54.18	297.8	LIVING	Living	LumA	LumA	45.3740863375698	23.0572822425104	LumA	NST	NST	-1.7697389952018	284.539334021065	532.564679798055	817.10401381912	WT	WT	4	0	1	2	NEUT	AMP	AMP	0.988	0.163	2.25295208689664	2	Other	Other	LumA	Discovery
MB-4737	Moderate	Positive	1	52.29	122.2	LIVING	Living	LumB	LumB	42.5563327435904	24.3282620255792	LumB	NST	NST	0.164187252392617	471.391043363619	1207.13303426792	1678.52407763154	WT	WT	7	1	-1	2	AMP	DEL	AMP	0.403	0.388	2.10046535907062	2	Other	Other	LumB	Discovery
MB-4738	Low	Positive	3	42.27	176.0666667	LIVING	Living	Normal	Normal	39.3797647082782	23.0714809220154	Normal	TubularMixed	MixedNST/SpecialType	-2.04190278862981	878.728169522138	347.678352754618	1226.40652227676	WT	Mut	7	0	0	0	NEUT	NEUT	NEUT	0.002	0	2.00024767320465	2	Other	Other	Normal	Validation
MB-4739	High	Positive	3	56.08	161.6666667	DECEASED	Died of Other Causes	LumA	LumA	35.0948460131742	23.6145121408576	LumA	MixedNSTandLobular	MixedNST/SpecialType	-0.48804812254288	1116.10367662855	1035.2591874678	2151.36286409635	WT	Mut	10	0	0	1	NEUT	NEUT	AMP	0.092	0.092	2.0091655745352	2	Other	Other	LumA	Discovery
MB-4741	High	Positive	8	53.02	56.5	DECEASED	Died of Disease	LumB	LumB	42.8350779473037	25.5970189505973	LumB	Lobular Classical	Lobular	-0.141482631354735	650.998938387022	820.241210645848	1471.24014903287	Mut	Mut	8	0	0	2	NEUT	NEUT	AMP	0.192	0.171	1.99026411070881	2	Other	Other	LumB	Discovery
MB-4742	Moderate	Positive	8	76.42	83.13333333	DECEASED	Died of Other Causes	LumA	LumA	46.6188955651934	24.1186484114158	LumA	MixedNSTandSpecialType	MixedNST/SpecialType	-1.18870563058449	262.281580196731	123.575373052746	385.856953249477	WT	Mut	7	0	0	2	NEUT	NEUT	AMP	0.146	0.146	2.15575534774206	2	Other	Other	LumA	Validation
MB-4743	Moderate	Positive	4ER+	52.61	230.1666667	LIVING	Living	Normal	Normal	40.1882629878714	25.8480124041547	Normal	MixedNSTandLobular	MixedNST/SpecialType	-0.832691507839063	975.565107199834	1135.36931009143	2110.93441729127	WT	Mut	8	0	0	0	NEUT	NEUT	NEUT	0.017	0.004	2.00391945622959	2	Other	Other	Normal	Discovery
MB-4744	High	Positive	8	64.21	153	DECEASED	Died of Disease	LumB	LumB	48.9231499877665	24.578065622898	LumB	NST	NST	1.37902673599158	154.253666894955	167.405585363883	321.659252258838	WT	WT	8	0	0	2	NEUT	NEUT	AMP	0.988	0.575	3.66225982363002	4	Other	Other	LumB	Validation
MB-4745	Moderate	Negative	5	50.08	42.66666667	DECEASED	Died of Disease	Her2	Her2	43.1753577302703	26.6813001557811	Her2	NST	NST	0.237203326425607	580.487383044535	1441.06965598466	2021.55703902919	Mut	WT	22	0	2	1	NEUT	AMP	AMP	0.909	0.699	3.60243341700171	4	Other	Other	Her2	Discovery
MB-4746	Low	Negative	3	38.1	244.4333333	LIVING	Living	Normal	Normal	38.9102894446062	19.9040505288029	Normal	NST	NST	0.633307140700711	553.371463243204	1245.24219267741	1798.61365592062	WT	Mut	17	0	0	1	NEUT	NEUT	AMP	0.079	0.079	2.05705924165352	2	Other	Other	Normal	Validation
MB-4749	Moderate	Positive	8	70.57	51.46666667	DECEASED	Died of Other Causes	LumA	LumA	45.6349568993139	20.2033246919497	LumA	MixedNSTandLobular	MixedNST/SpecialType	0.437867230389721	146.893804861742	293.659320013105	440.553124874847	WT	Mut	17	0	0	2	NEUT	NEUT	AMP	0.171	0.164	2.12468235633844	2	Other	Other	LumA	Discovery
MB-4750	Low	Positive	8	73.21	37.73333333	DECEASED	Died of Disease	LumB	LumB	44.7134018399013	22.7425937084684	LumB	NST	NST	1.57441701977796	314.440394844846	948.428156382294	1262.86855122714	WT	Mut	7	0	0	2	NEUT	NEUT	AMP	0.988	0.304	4.18360636620094	4	Other	Other	LumB	Validation
MB-4752	High	Positive	6	63.7	125.2666667	DECEASED	Died of Disease	LumA	LumA	43.9993206940369	28.1682007296912	LumA	NST	NST	-1.10087683796844	439.032420768423	560.194012544601	999.226433313023	Mut	WT	4	2	0	0	AMP	NEUT	NEUT	0.996	0.774	3.47980908061041	3	Other	Other	LumA	Discovery
MB-4757	High	Negative	10	38.93	27.4	DECEASED	Died of Disease	Basal	Basal	38.2957433829994	32.2442819292115	Basal	NST	NST	1.50085566274508	535.596880915238	1468.61449674615	2004.21137766139	Mut	WT	8	2	-1	1	AMP	DEL	AMP	0.946	0.765	3.1176736489038	3	Other	Other	Basal	Discovery
MB-4758	Moderate	Negative	10	45.77	211.9333333	LIVING	Living	Basal	Basal	42.7835013513957	34.0444079579232	Basal	NST	NST	-0.550427191800167	107.881432703409	-61.7998633452784	46.0815693581303	Mut	WT	9	2	-1	0	AMP	DEL	NEUT	0.559	0.472	2.04674692907439	2	Other	Other	Basal	Discovery
MB-4760	Moderate	Positive	4ER+	48.41	124.8	DECEASED	Died of Disease	LumA	LumA	35.0576242645264	20.6871393964334	LumA	NST	NST	0.128052252833857	1183.02120324839	1205.25116894013	2388.27237218852	WT	Mut	5	0	-1	0	NEUT	DEL	NEUT	0.08	0.08	1.91937293142895	2	Other	Other	LumA	Validation
MB-4762	High	Positive	7	67.82	252.1	LIVING	Living	LumA	LumA	38.8063647888877	23.6759922301618	LumA	Tubular	Tubular	-1.18487411225641	740.623219656895	18.1921025542888	758.815322211183	WT	Mut	7	2	0	0	AMP	NEUT	NEUT	1	0.074	4.13058819609498	4	Other	Other	LumA	Discovery
MB-4763	Moderate	Negative	5	44.07	102.1	LIVING	Living	Her2	Her2	47.3680195570529	25.8565025333645	Her2	NST/apocrine	SpecialType	0.891592511845741	359.60539189636	1519.00796582754	1878.6133577239	Mut	Mut	5	-1	2	2	DEL	AMP	AMP	0.913	0.629	3.15691930073969	3	Other	Other	Her2	Discovery
MB-4764	Moderate	Positive	3	57.95	245.5	LIVING	Living	LumA	LumA	33.8320817737029	24.5989664502252	LumA	Lobular Classical	Lobular	0.412229797833296	1314.55374148979	1442.78947127812	2757.3432127679	WT	Mut	7	0	0	2	NEUT	NEUT	AMP	0.143	0.135	2.09762988960217	2	Other	Other	LumA	Discovery
MB-4767	High	Positive	9	74.86	47.13333333	DECEASED	Died of Disease	LumB	LumB	41.4880371004382	22.4979854359705	LumB	NST	NST	-0.312540297846136	753.016041767615	1777.44427809527	2530.46031986289	WT	WT	6	2	-1	2	AMP	DEL	AMP	0.988	0.616	3.92872898109687	4	Other	Other	LumB	Discovery
MB-4769	High	Negative	1	65.86	21.7	DECEASED	Died of Disease	Basal	Basal	47.1941397832395	31.2179776088207	Basal	NST	NST	1.35889828961051	52.0085614010868	767.418465911496	819.427027312583	WT	Mut	15	0	0	2	NEUT	NEUT	AMP	0.986	0.461	4.01353095359737	4	Other	Other	Basal	Validation
MB-4770	High	Negative	10	70.22	152.0666667	DECEASED	Died of Other Causes	Her2	Her2	38.1057711993226	26.6813530460093	Her2	NST	NST	0.65681294778409	947.850396047352	1977.4015984513	2925.25199449865	Mut	WT	12	2	2	2	AMP	AMP	AMP	0.833	0.727	2.98919844954353	3	Other	Other	Her2	Discovery
MB-4771	Moderate	Positive	8	47.86	297.2333333	LIVING	Living	LumA	LumA	42.1685379221052	19.5829292468958	LumA	NST	NST	0.103818069088977	805.723750113845	1225.1291097156	2030.85285982944	WT	Mut	4	1	0	1	AMP	NEUT	AMP	0.307	0.307	1.99933694662254	2	Other	Other	LumA	Discovery
MB-4778	Moderate	Positive	4ER+	78.62	206.1333333	DECEASED	Died of Other Causes	LumA	LumA	37.9307294234585	24.6353267780644	LumA	MixedNSTandMucinous	MixedNST/SpecialType	-0.940946921586938	982.515103408272	1620.84787551026	2603.36297891853	WT	WT	16	0	0	0	NEUT	NEUT	NEUT	0.061	0.051	1.96852384548746	2	Other	Other	LumA	Discovery
MB-4779	Moderate	Positive	3	53.39	101.5666667	LIVING	Living	LumA	LumA	35.1048883386255	23.3089216610079	LumA	NST	NST	-1.09321062575323	1204.77888834846	1083.6635634128	2288.44245176126	WT	Mut	7	0	0	1	NEUT	NEUT	AMP	0.055	0.051	2.02006652746618	2	Other	Other	LumA	Discovery
MB-4782	NA	NA	4ER+	43.85	251.0666667	LIVING	Living	Normal	Normal	41.5415162630658	30.5380845895145	Normal	NA	NA	-0.719576148283256	536.391754687312	404.640726088915	941.032480776226	WT	WT	4	0	0	0	NEUT	NEUT	NEUT	0.004	0.001	2.00007941091539	2	Other	Other	Normal	Validation
MB-4784	Moderate	Positive	1	63.35	145.7333333	DECEASED	Died of Other Causes	Normal	Normal	44.9376887745824	28.8858311788472	Normal	NST	NST	-0.110062821866682	395.987188439273	653.440677521542	1049.42786596081	WT	WT	5	1	-1	1	AMP	DEL	AMP	0.897	0.619	3.12927708300939	3	Other	Other	Normal	Discovery
MB-4785	High	Positive	8	75.46	121.6666667	DECEASED	Died of Disease	LumA	LumA	41.3822444655278	23.3420299142105	LumA	NST	NST	0.104208062861307	693.635967977655	600.041683290732	1293.67765126839	WT	WT	8	0	0	2	NEUT	NEUT	AMP	0.067	0.067	2.07010484462116	2	Other	Other	LumA	Discovery
MB-4787	Moderate	Positive	6	68.85	81.06666667	DECEASED	Died of Other Causes	LumA	LumA	42.5212124099311	21.5862399347084	LumA	NST	NST	-0.203240701748038	347.112835612944	1341.1784010251	1688.29123663805	WT	Mut	10	0	1	1	NEUT	AMP	AMP	1	0.525	3.62743619360714	4	Other	Other	LumA	Discovery
MB-4790	Moderate	Positive	7	43.73	70.46666667	DECEASED	Died of Disease	LumA	LumA	41.2191345126686	24.3205028418207	LumA	NST	NST	0.00360082064111305	451.466800452134	-63.0328020292953	388.433998422838	WT	WT	7	1	1	1	AMP	AMP	AMP	0.196	0.191	2.08224582953864	2	Other	Other	LumA	Discovery
MB-4791	Moderate	Positive	4ER+	83.49	173.8333333	DECEASED	Died of Other Causes	LumB	LumB	43.2035058461238	25.2383311599103	LumB	NST	NST	0.616316418848608	593.405549286781	2238.58401381634	2831.98956310312	Mut	Mut	52	0	-1	0	NEUT	DEL	NEUT	0.163	0.157	1.88678502410093	2	Other	Other	LumB	Discovery
MB-4792	Low	Negative	10	49.92	40.63333333	DECEASED	Died of Disease	Basal	Basal	39.3077152889153	34.4340501008364	Basal	NST	NST	0.945174840599353	708.582250909104	868.534974911589	1577.11722582069	Mut	WT	7	1	0	0	AMP	NEUT	NEUT	0.971	0.76	3.75612352562252	4	Other	Other	Basal	Validation
MB-4793	High	Negative	10	72.49	83.36666667	DECEASED	Died of Other Causes	Basal	Basal	46.008735789161	34.8872562587852	Basal	NST	NST	2.26730589284967	582.921737421965	1562.46923881281	2145.39097623477	Mut	WT	9	0	-1	2	NEUT	DEL	AMP	0.911	0.731	2.91299340278549	3	Other	Other	Basal	Validation
MB-4794	High	Positive	7	89	45.5	DECEASED	Died of Other Causes	LumA	LumA	46.3446118427585	22.2688287196316	LumA	NST	NST	-0.0882433361477349	189.667025014972	893.918494554203	1083.58551956918	WT	WT	6	0	0	0	NEUT	NEUT	NEUT	0.168	0.167	1.97038583709101	2	Other	Other	LumA	Validation
MB-4796	High	Positive	5	53.18	128.2666667	LIVING	Living	LumB	LumB	48.6031060792143	24.7114013686249	LumB	NST	NST	0.430184367708695	-28.246607771491	424.807545336072	396.560937564581	WT	WT	7	0	2	2	NEUT	AMP	AMP	0.941	0.703	3.53041104866834	4	Other	Other	LumB	Discovery
MB-4797	High	Positive	2	81.06	99.36666667	DECEASED	Died of Other Causes	LumA	LumA	48.3859430598571	25.5042807436297	LumA	Lobular Classical	Lobular	0.0566629547746953	264.644687648228	547.247499188617	811.892186836846	WT	WT	3	0	1	1	NEUT	AMP	AMP	0.131	0.128	2.05069026411071	2	Other	Other	LumA	Discovery
MB-4798	High	Positive	3	44.51	257.1666667	LIVING	Living	Normal	Normal	47.2336512623813	29.5587696088339	Normal	NA	NA	-0.711298270713559	589.181125652426	806.97143568225	1396.15256133468	WT	WT	6	0	-1	2	NEUT	DEL	AMP	0.091	0.084	2.05260334525423	2	Other	Other	Normal	Validation
MB-4800	Moderate	Positive	6	61.3	110.9333333	DECEASED	Died of Disease	LumA	LumA	45.8776652154343	24.4653293690175	LumA	NST	NST	-0.76633953031638	198.867518088939	-1.1590054025103	197.708512686428	WT	Mut	9	1	1	2	AMP	AMP	AMP	0.906	0.64	2.91815899953353	3	Other	Other	LumA	Discovery
MB-4801	Moderate	Positive	8	65.83	130.3666667	DECEASED	Died of Other Causes	LumA	LumA	44.1852328095022	24.6293936325743	LumA	NST	NST	0.478937865279465	289.712320506667	21.3393483369533	311.05166884362	WT	Mut	13	0	0	2	NEUT	NEUT	AMP	0.916	0.478	3.21076434394367	3	Other	Other	LumA	Discovery
MB-4802	Moderate	NA	8	71.67	43.9	DECEASED	Died of Disease	LumB	LumB	51.8817610657303	25.8916047220688	LumB	NST	NST	0.482371493375941	-78.2731382676093	845.757065356623	767.483927089014	WT	Mut	10	0	0	1	NEUT	NEUT	AMP	0.254	0.254	1.91136853328594	2	Other	Other	LumB	Validation
MB-4805	Moderate	Positive	7	45.39	129.8	DECEASED	Died of Disease	LumA	LumA	36.7802498323358	23.4398731661074	LumA	NST	NST	-0.186105130501666	486.106004221072	340.91768990098	827.023694122052	WT	WT	10	0	0	1	NEUT	NEUT	AMP	0.859	0.697	3.212926208934	3	Other	Other	LumA	Discovery
MB-4806	Moderate	Positive	3	49.77	201.7666667	DECEASED	Died of Other Causes	LumA	LumA	40.6797212698457	23.3609857978881	LumA	NST	NST	-0.647257974325266	753.28097177215	151.840066651017	905.121038423166	WT	WT	6	0	0	1	NEUT	NEUT	AMP	0.121	0.118	1.95368400008885	2	Other	Other	LumA	Discovery
MB-4809	High	Negative	10	43.77	286.0666667	LIVING	Living	Basal	Basal	42.1762956207252	30.9845379110037	Basal	NA	NA	1.68749090097173	239.293735090539	1144.43780332658	1383.73153841712	Mut	WT	6	1	2	2	AMP	AMP	AMP	0.992	0.633	3.56471156622759	4	Other	Other	Basal	Discovery
MB-4814	Moderate	Positive	4ER+	39.92	73.46666667	DECEASED	Died of Disease	Normal	Normal	39.0639268946832	27.5980612138084	Normal	NST	NST	0.0182695590843159	75.878614669432	404.136867625587	480.015482295019	Mut	Mut	5	1	0	0	AMP	NEUT	NEUT	0.829	0.719	2.5743674892823	3	Other	Other	Normal	Discovery
MB-4818	High	Positive	3	75.74	76.23333333	DECEASED	Died of Other Causes	LumB	LumB	46.6738500451227	24.695197883613	LumB	MixedNSTandMucinous	MixedNST/SpecialType	0.545504296938585	54.8767279728826	775.164368611736	830.041096584618	WT	WT	5	0	0	0	NEUT	NEUT	NEUT	0.085	0.084	1.92731402296808	2	Other	Other	LumB	Discovery
MB-4820	High	Positive	2	67.19	57.3	DECEASED	Died of Disease	LumA	LumA	52.8206066559087	38.5662692072404	LumA	NST	NST	0.202520362216411	-272.015780061486	196.279681033165	-75.7360990283218	WT	WT	5	0	0	0	NEUT	NEUT	NEUT	0.996	0.284	3.6988349363602	4	Other	Other	LumA	Validation
MB-4822	Moderate	Positive	4ER+	76.88	91.63333333	DECEASED	Died of Disease	LumA	LumA	36.6184474199779	22.1499821917054	LumA	TubularMixed	MixedNST/SpecialType	-0.793602322283889	956.060142505874	1219.12016259284	2175.18030509872	WT	Mut	5	1	0	0	AMP	NEUT	NEUT	0.204	0.162	1.9869321841889	2	Other	Other	LumA	Discovery
MB-4825	Moderate	Positive	8	65.93	214.4333333	DECEASED	Died of Other Causes	LumA	LumA	41.040431825004	23.379329220269	LumA	NST	NST	-0.588488918640501	495.107274699798	156.992424947938	652.099699647736	WT	WT	9	0	0	2	NEUT	NEUT	AMP	0.483	0.586	2.53910626624314	3	Other	Other	LumA	Discovery
MB-4827	High	Positive	3	78.54	45.7	DECEASED	Died of Other Causes	LumA	LumA	42.7775171165793	20.9257911292095	LumA	Invasive Cribriform	Tubular	-0.597000116386831	599.865064481001	301.971623768934	901.836688249935	WT	Mut	5	1	0	2	AMP	NEUT	AMP	0.07	0.065	2.08770352517826	2	Other	Other	LumA	Discovery
MB-4828	High	Positive	1	78.87	42.5	DECEASED	Died of Disease	LumB	LumB	46.6870585143728	27.8824740768437	LumB	Lobular Classical	Lobular	3.06674329765754	575.730233467608	639.35884707883	1215.08908054644	WT	WT	9	1	0	1	AMP	NEUT	AMP	0.433	0.363	1.90065194695573	2	Other	Other	LumB	Validation
MB-4829	Moderate	Positive	7	83.27	176.2666667	DECEASED	Died of Other Causes	LumB	LumB	42.7720892643914	21.6037200218078	LumB	MixedNSTandLobular	MixedNST/SpecialType	-1.28893013452624	447.457148664058	1082.81727409125	1530.27442275531	WT	Mut	10	1	0	0	AMP	NEUT	NEUT	0.23	0.177	1.94669472889225	2	Other	Other	LumB	Validation
MB-4832	Moderate	Positive	3	45.44	141.7333333	DECEASED	Died of Disease	LumA	LumA	38.0395475710725	19.9130536471933	LumA	NST	NST	-0.829097132065606	694.97098521544	512.872279190851	1207.84326440629	WT	Mut	6	1	0	2	AMP	NEUT	AMP	0.163	0.138	2.12365279104378	2	Other	Other	LumA	Discovery
MB-4834	High	Positive	1	49.61	36.16666667	DECEASED	Died of Disease	LumB	LumB	42.4998477823629	26.4830864587821	LumB	NST	NST	2.41583699515711	563.624200002244	734.420898089802	1298.04509809205	WT	WT	15	1	-1	0	AMP	DEL	NEUT	0.946	0.564	3.66617206068549	4	Other	Other	LumB	Discovery
MB-4836	Moderate	Positive	4ER+	55.66	23.43333333	DECEASED	Died of Disease	Her2	Her2	49.3055160282358	40.1192836476955	Her2	NST	NST	0.935833607327068	542.910145141217	418.972046315605	961.882191456822	WT	Mut	14	1	0	1	AMP	NEUT	AMP	0.945	0.482	3.19271751926964	3	Other	Other	Her2	Validation
MB-4838	High	Positive	8	74.39	200.7666667	DECEASED	Died of Other Causes	LumB	LumB	58.9123885606812	36.2556910031146	LumB	NST	NST	0.717250775845225	-839.988721627727	-717.124480793242	-1557.11320242097	Mut	WT	5	1	2	2	AMP	AMP	AMP	0.399	0.365	2.16750149936693	2	Other	Other	LumB	Validation
MB-4839	Moderate	NA	3	67.26	299.4	LIVING	Living	LumB	LumB	38.0171945671239	21.3598684825201	LumB	NST	NST	0.0603512627067222	785.435177976013	1285.28099278482	2070.71617076083	WT	WT	9	0	0	1	NEUT	NEUT	AMP	0.992	0.433	3.58859314955908	4	Other	Other	LumB	Validation
MB-4843	Moderate	Positive	8	54.35	265.1333333	LIVING	Living	LumA	LumA	34.8918824935622	20.956205828714	LumA	NST	NST	-1.4818169685332	947.218199607848	1110.38318413448	2057.60138374233	WT	Mut	13	0	0	2	NEUT	NEUT	AMP	0.424	0.374	2.47918712099336	2	Other	Other	LumA	Validation
MB-4845	Moderate	Positive	8	86.75	25.46666667	DECEASED	Died of Disease	LumA	LumA	45.370411697517	24.1109492553566	LumA	NST	NST	-1.02906689979705	199.69845799231	-40.4873546883155	159.211103303995	WT	Mut	4	0	0	1	NEUT	NEUT	AMP	0.143	0.108	1.98507796708057	2	Other	Other	LumA	Validation
MB-4846	Low	Positive	5	63.07	101.6333333	DECEASED	Died of Disease	LumB	LumB	39.6391680304658	21.9851759247628	LumB	Lobular Classical	Lobular	1.76261206334056	886.014964639958	1930.37539184693	2816.39035648689	WT	Mut	7	2	2	2	AMP	AMP	AMP	0.917	0.545	3.68917179413137	4	Other	Other	LumB	Validation
MB-4849	Moderate	Positive	8	81.52	45.33333333	DECEASED	Died of Disease	LumA	LumA	52.1118390156155	26.7971007821704	LumA	NST	NST	-0.130403454127727	-344.098261579833	278.095489398676	-66.0027721811563	WT	Mut	8	1	1	2	AMP	AMP	AMP	0.986	0.616	3.88419500655279	4	Other	Other	LumA	Discovery
MB-4851	Moderate	Positive	2	73.95	90.26666667	DECEASED	Died of Disease	LumA	LumA	41.4336997078091	21.6256205013273	LumA	NA	NA	0.321901963172316	226.198056127615	800.520202392008	1026.71825851962	WT	Mut	7	0	0	1	NEUT	NEUT	AMP	0.156	0.15	2.04234934138919	2	Other	Other	LumA	Discovery
MB-4853	Moderate	Positive	8	62.35	265.9333333	LIVING	Living	LumA	LumA	40.2804770053414	18.244657039353	LumA	Lobular Classical	Lobular	-0.813064840762335	583.258502889204	751.535102354547	1334.79360524375	WT	WT	6	0	0	2	NEUT	NEUT	AMP	0.245	0.242	1.99677858237633	2	Other	Other	LumA	Validation
MB-4855	High	Positive	7	74.8	41.46666667	DECEASED	Died of Other Causes	LumA	LumA	43.3705761120845	25.0120817442996	LumA	NST	NST	-0.539166492593768	267.026402786679	384.596007681447	651.622410468127	Mut	WT	9	0	0	0	NEUT	NEUT	NEUT	0.984	0.472	3.87677480619294	4	Other	Other	LumA	Discovery
MB-4858	High	Positive	5	74.56	129.3333333	DECEASED	Died of Other Causes	LumA	LumA	49.4183411147417	24.0851797520024	LumA	NST	NST	-0.322449885945008	208.174677050911	755.928194342656	964.102871393567	Mut	WT	7	1	2	1	AMP	AMP	AMP	0.261	0.255	1.97018925342633	2	Other	Other	LumA	Discovery
MB-4859	Low	Positive	4ER+	74.29	157.8	DECEASED	Died of Other Causes	Normal	Normal	36.0688161681765	29.8946115094275	Normal	NST/apocrine	SpecialType	-0.831825475814753	1120.81029423311	2493.01445828509	3613.82475251821	WT	Mut	5	1	0	0	AMP	NEUT	NEUT	0.023	0.012	2.00143272840356	2	Other	Other	Normal	Validation
MB-4860	Low	Positive	3	44.95	234.6	LIVING	Living	LumA	LumA	41.3319377513305	22.4632117279489	LumA	Lobular Classical	Lobular	0.316237649721229	623.51671648502	829.294800422556	1452.81151690758	Mut	Mut	6	-1	-1	1	DEL	DEL	AMP	0.228	0.224	1.8475826873098	2	Other	Other	LumA	Validation
MB-4862	High	Positive	1	64.32	187.3	LIVING	Living	LumB	LumB	37.6827292888517	26.4128612865038	LumB	NST	NST	2.58230526176423	736.92783868891	1087.48391175444	1824.41175044335	Mut	WT	11	2	0	1	AMP	NEUT	AMP	0.981	0.862	5.55057642328795	6	Other	Other	LumB	Discovery
MB-4865	Low	Negative	10	50.7	229.9	LIVING	Living	Basal	Basal	35.6373323338962	35.5546405365764	Basal	NST	NST	0.279584287708302	944.90334882015	1580.78462163002	2525.68797045017	Mut	WT	12	2	-1	1	AMP	DEL	AMP	0.577	0.496	1.80709978009285	2	Other	Other	Basal	Validation
MB-4866	High	Positive	4ER+	43.86	224.3	LIVING	Living	LumA	LumA	44.0812270981529	24.341433991419	LumA	NST	NST	-0.441381614084767	362.583832210203	837.945970964333	1200.52980317454	WT	WT	3	0	2	0	NEUT	AMP	NEUT	0.132	0.132	1.8756241809014	2	Other	Other	LumA	Discovery
MB-4867	Moderate	Positive	3	47.03	221.9	LIVING	Living	LumA	LumA	36.7448858735507	21.2790345816765	LumA	NST	NST	-1.18765210887121	935.973992882789	920.570265350749	1856.54425823354	WT	Mut	5	0	0	2	NEUT	NEUT	AMP	0.934	0.411	3.32095781781026	3	Other	Other	LumA	Discovery
MB-4869	High	Positive	8	67.12	29.3	DECEASED	Died of Disease	LumA	LumA	43.1484152218281	22.9289363718392	LumA	NST	NST	-0.0541861795062222	386.40734811019	686.56232287766	1072.96967098785	WT	Mut	6	0	0	2	NEUT	NEUT	AMP	0.077	0.064	2.06901697061241	2	Other	Other	LumA	Discovery
MB-4870	Low	Positive	3	57.33	229.0666667	LIVING	Living	LumA	LumA	34.3872117312622	27.5636009669763	LumA	NST	NST	-0.350300583646415	1123.28939828394	1023.30530090647	2146.59469919041	WT	WT	6	1	0	1	AMP	NEUT	AMP	0.06	0.055	2.02305859748106	2	Other	Other	LumA	Validation
MB-4871	High	Negative	5	74.53	39.8	DECEASED	Died of Disease	Normal	Normal	46.743560519963	32.0037792088472	Normal	NST/apocrine	SpecialType	0.830311577247865	-122.908636628225	536.976138012875	414.06750138465	WT	Mut	9	2	2	0	AMP	AMP	NEUT	0.912	0.538	3.21179002199072	3	Other	Other	Normal	Discovery
MB-4872	Moderate	Positive	3	58.69	157.1	LIVING	Living	LumA	LumA	40.4626000406334	25.1496283895696	LumA	Lobular Classical	Lobular	-0.109574183815906	849.337919774882	2088.97794262246	2938.31586239734	WT	Mut	4	0	-1	2	NEUT	DEL	AMP	0.299	0.256	1.99391978942224	2	Other	Other	LumA	Discovery
MB-4873	Moderate	Positive	8	64.47	117.6666667	DECEASED	Died of Disease	LumB	LumB	41.5193452626861	21.515308661119	LumB	NST	NST	1.13986991695066	473.093819369827	715.326000091152	1188.41981946098	WT	Mut	10	0	0	1	NEUT	NEUT	AMP	0.125	0.125	1.92211843888136	2	Other	Other	LumB	Validation
MB-4876	Low	Positive	4ER+	42.45	150.6	DECEASED	Died of Disease	Basal	ClaudinLow	33.8217805137953	34.1340250659781	BasalClaudinLow	NA	NA	0.519845803255061	1101.67969078266	2852.68700640092	3954.36669718359	WT	WT	7	0	0	0	NEUT	NEUT	NEUT	0.002	0.002	2.0019636153624	2	Other	OtherClaudinLow	BasalOtherClaudinLow	Validation
MB-4878	Moderate	Positive	5	79.35	22.46666667	DECEASED	Died of Disease	LumA	LumA	39.9705064414064	20.3808038886655	LumA	NST	NST	-0.0518241225909009	796.76793893152	714.515485923007	1511.28342485453	WT	Mut	9	2	2	1	AMP	AMP	AMP	0.558	0.496	1.7877057464626	2	Other	Other	LumA	Discovery
MB-4879	High	NA	5	49.34	79.96666667	DECEASED	Died of Other Causes	Her2	Her2	44.2840894445216	27.4704978175931	Her2	NST	NST	-0.355128279237635	690.575679836435	1342.81139034181	2033.38707017825	Mut	WT	13	2	2	0	AMP	AMP	NEUT	0.442	0.434	1.77593127346232	2	Other	Other	Her2	Validation
MB-4880	High	NA	9	69.68	210.9666667	LIVING	Living	Basal	Basal	53.9997629151558	40.6128998397578	Basal	NST	NST	1.9232009682233	47.3851165145348	1348.28665280385	1395.67176931838	Mut	WT	13	2	0	0	AMP	NEUT	NEUT	0.981	0.844	4.87752893222862	5	Other	Other	Basal	Validation
MB-4881	High	Negative	10	37.05	274.2	LIVING	Living	Basal	Basal	41.6946786778591	32.6725777316286	Basal	NST	NST	2.34705621837025	324.762410573222	1120.65144588474	1445.41385645796	Mut	WT	12	1	-1	0	AMP	DEL	NEUT	0.982	0.847	5.37117217174971	5	Other	Other	Basal	Validation
MB-4882	Low	NA	3	76.71	266.1	DECEASED	Died of Other Causes	LumA	LumA	34.5850059705727	27.8963544765578	LumA	NA	NA	-0.140931120161616	1041.08486755712	936.183837272848	1977.26870482997	WT	Mut	5	0	0	1	NEUT	NEUT	AMP	0.077	0.077	2.04685132943868	2	Other	Other	LumA	Validation
MB-4883	Moderate	NA	7	57.93	268.9	LIVING	Living	LumA	LumA	37.1946348996464	24.9736147846452	LumA	NST	NST	-1.07356282730662	938.845566978717	116.70561674341	1055.55118372213	WT	Mut	11	1	0	0	AMP	NEUT	NEUT	0.348	0.294	2.31574779537529	2	Other	Other	LumA	Validation
MB-4886	Moderate	Negative	5	43.42	48.16666667	DECEASED	Died of Disease	Her2	Her2	40.7802232908463	25.8823153202139	Her2	NST	NST	1.50638815683773	799.201034522098	1213.77757690023	2012.97861142233	Mut	WT	22	0	2	1	NEUT	AMP	AMP	0.319	0.301	1.75613296608099	2	Other	Other	Her2	Discovery
MB-4887	Moderate	Positive	4ER+	52.09	35.4	DECEASED	Died of Disease	Normal	Normal	38.1402470804741	27.2471773858768	Normal	NST	NST	-0.592530181911924	1112.48191353248	1043.32937385369	2155.81128738617	Mut	Mut	13	1	0	0	AMP	NEUT	NEUT	0.216	0.179	1.92800317643662	2	Other	Other	Normal	Discovery
MB-4888	High	Negative	4ER-	63.95	230.5	LIVING	Living	Basal	Basal	33.7576662245482	32.6522121568377	Basal	NST	NST	1.03030403925106	1158.52970969664	1705.11428883657	2863.64399853321	Mut	WT	11	0	0	0	NEUT	NEUT	NEUT	0.583	0.518	1.9026877540594	2	Other	Other	Basal	Discovery
MB-4893	Low	Negative	10	33.04	176.7	LIVING	Living	Basal	Basal	31.0857457213643	28.212685568854	Basal	NST	NST	1.0858167391305	1090.82694900302	2470.41101159776	3561.23796060078	Mut	WT	7	0	0	0	NEUT	NEUT	NEUT	0.005	0.001	2.00022823696661	2	Other	Other	Basal	Validation
MB-4894	Moderate	Positive	8	47.71	232.4	LIVING	Living	LumA	LumA	41.5889353424217	24.3377099790495	LumA	NST	NST	1.03195987524865	201.387338114913	275.270406597653	476.657744712566	Mut	WT	5	0	0	1	NEUT	NEUT	AMP	0.982	0.557	3.28297829805193	3	Other	Other	LumA	Discovery
MB-4896	Low	Negative	5	41.53	64.86666667	DECEASED	Died of Disease	Basal	Basal	39.845259874139	23.8704228786619	Basal	NST	NST	0.0410672194270512	769.465488423387	1788.53181974399	2557.99730816738	Mut	WT	7	1	2	0	AMP	AMP	NEUT	0.361	0.335	1.94656922632666	2	Other	Other	Basal	Validation
MB-4897	Low	Positive	4ER+	40.04	197.4333333	LIVING	Living	Normal	Normal	36.1812519753471	24.3625731558404	Normal	NA	NA	-0.727566413860354	878.760106261956	1048.26747687316	1927.02758313511	WT	Mut	11	0	0	0	NEUT	NEUT	NEUT	0	0	2.00002387880673	2	Other	Other	Normal	Validation
MB-4898	Moderate	Positive	7	63.63	117.9	DECEASED	Died of Disease	LumA	LumA	51.8378001854435	27.1477112838518	LumA	NST	NST	-0.541890484217292	-440.981128679833	-329.870409002781	-770.851537682614	WT	Mut	7	0	0	0	NEUT	NEUT	NEUT	0.188	0.158	1.83786290233013	2	Other	Other	LumA	Discovery
MB-4899	High	Positive	3	40.25	275.7333333	LIVING	Living	LumA	LumA	35.6093229192692	19.0601048095215	LumA	NST	NST	0.0341262844106481	752.355141573609	1255.79713652786	2008.15227810147	WT	Mut	13	0	0	2	NEUT	NEUT	AMP	0.064	0.06	2.0377768275617	2	Other	Other	LumA	Discovery
MB-4900	High	Positive	6	47.61	224.6	LIVING	Living	LumB	LumB	32.408550490302	27.7738441171644	LumB	NST	NST	-0.583164161718382	1097.25862068061	711.1488383784	1808.40745905901	Mut	WT	9	1	0	0	AMP	NEUT	NEUT	0.903	0.636	3.47075568093472	3	Other	Other	LumB	Discovery
MB-4904	Moderate	Negative	5	64.3	129.2333333	DECEASED	Died of Other Causes	Her2	Her2	36.893493064092	28.6378795273115	Her2	NST	NST	2.3420546309217	845.839197877685	2559.49190338785	3405.33110126554	WT	Mut	7	1	2	0	AMP	AMP	NEUT	0.021	0.018	2.02031975388169	2	Other	Other	Her2	Validation
MB-4906	Moderate	Positive	9	73.03	233.8666667	DECEASED	Died of Other Causes	LumA	LumA	54.696737974871	31.5531960997776	LumA	NST	NST	-1.10172329567118	-629.084086316616	-455.629779284282	-1084.7138656009	WT	WT	4	2	0	0	AMP	NEUT	NEUT	0.996	0.529	3.99944967680313	4	Other	Other	LumA	Discovery
MB-4908	Moderate	Positive	5	69.87	47.9	DECEASED	Died of Disease	LumB	LumB	44.1647572582579	21.6283935810159	LumB	NST	NST	0.183949040238482	383.092560739874	690.334307078516	1073.42686781839	Mut	WT	12	0	2	1	NEUT	AMP	AMP	0.955	0.69	3.75919389591062	4	Other	Other	LumB	Discovery
MB-4911	High	Negative	10	43.51	31.43333333	DECEASED	Died of Disease	Basal	Basal	41.4580478237371	34.0084541425452	Basal	NST	NST	0.794333892250175	-23.8826981883603	1099.89120045848	1076.00850227012	Mut	WT	5	1	0	1	AMP	NEUT	AMP	0.921	0.766	2.62663430995802	3	Other	Other	Basal	Discovery
MB-4912	High	Positive	8	78.19	50	DECEASED	Died of Disease	LumB	LumB	45.2612115610286	25.9965968776009	LumB	NST	NST	0.840249040023565	-33.9994255751102	989.670606544924	955.671180969813	WT	Mut	5	0	0	2	NEUT	NEUT	AMP	0.239	0.239	2.07416979497546	2	Other	Other	LumB	Discovery
MB-4925	Moderate	Positive	7	76.54	102.7666667	DECEASED	Died of Other Causes	LumB	LumB	39.3203633248475	23.12745228309	LumB	NST	NST	-0.336453554032865	828.811492245433	1628.79929547888	2457.61078772431	WT	WT	2	1	0	1	AMP	NEUT	AMP	0.324	0.309	1.98231024678469	2	Other	Other	LumB	Validation
MB-4928	Moderate	Positive	5	75.2	220.0333333	LIVING	Living	Her2	Her2	40.7324504534826	25.0561247387205	Her2	NST	NST	0.805271015160232	821.738934451746	1661.6608914654	2483.39982591714	Mut	Mut	17	0	2	0	NEUT	AMP	NEUT	0.988	0.34	3.42323796619205	3	Other	Other	Her2	Validation
MB-4929	Moderate	Positive	5	59.49	40	DECEASED	Died of Disease	Her2	Her2	49.2493554560596	27.6180302025885	Her2	NST	NST	0.548810159270429	-101.195937175996	-242.265476612679	-343.461413788675	Mut	WT	11	0	2	2	NEUT	AMP	AMP	0.971	0.568	3.50284602056909	4	Other	Other	Her2	Discovery
MB-4930	High	Positive	9	62.43	58.43333333	LIVING	Living	LumB	LumB	50.7421565272963	26.5212674366884	LumB	NST	NST	0.223470520353915	141.508692891985	871.152837377027	1012.66153026901	Mut	Mut	6	2	2	0	AMP	AMP	NEUT	0.883	0.704	3.72552977631667	4	Other	Other	LumB	Discovery
MB-4931	High	Negative	10	58.39	30.36666667	DECEASED	Died of Disease	Basal	ClaudinLow	37.7903764445227	41.3703977495332	BasalClaudinLow	NST	NST	2.76837579486211	702.916588729957	2610.57163503479	3313.48822376474	Mut	WT	13	0	-1	0	NEUT	DEL	NEUT	0.396	0.327	1.71723272396099	2	Other	OtherClaudinLow	BasalOtherClaudinLow	Validation
MB-4933	High	Positive	4ER+	50.78	272.9	LIVING	Living	LumA	LumA	35.1342166320089	27.2272552324949	LumA	NST	NST	0.543907377073362	771.495812032052	2093.14953683513	2864.64534886718	WT	WT	2	2	0	0	AMP	NEUT	NEUT	0.204	0.204	1.90229569737222	2	Other	Other	LumA	Discovery
MB-4934	High	Positive	7	74.85	70.23333333	LIVING	Living	LumB	LumB	40.0829878945341	22.455369603684	LumB	NST	NST	0.600570656628395	428.567724662439	1306.56342192969	1735.13114659213	WT	WT	19	0	0	0	NEUT	NEUT	NEUT	0.145	0.144	1.95370732357449	2	Other	Other	LumB	Discovery
MB-4935	Moderate	Negative	5	36.35	194.2	LIVING	Living	Her2	Her2	47.5989493131486	32.3216616441946	Her2	NST	NST	-0.567818031165377	473.325004172994	1871.49946017272	2344.82446434571	WT	WT	6	2	2	2	AMP	AMP	AMP	0.366	0.304	2.10769452897665	2	Other	Other	Her2	Discovery
MB-4937	High	Positive	6	41.09	77.23333333	DECEASED	Died of Disease	LumB	LumB	36.6659054647736	26.2944326372784	LumB	NST	NST	-0.112050388176742	1007.73863965651	1380.34270465642	2388.08134431293	WT	WT	7	2	0	1	AMP	NEUT	AMP	0.726	0.655	2.31696283791288	2	Other	Other	LumB	Discovery
MB-4938	High	Negative	10	33.92	70.6	DECEASED	Died of Disease	Basal	Basal	39.917151647752	30.5963343312693	Basal	NST	NST	0.975570150349707	645.312490367615	741.220350132441	1386.53284050006	WT	Mut	44	1	0	2	AMP	NEUT	AMP	0.323	0.301	2.03665841089318	2	Other	Other	Basal	Discovery
MB-4941	Moderate	Positive	4ER+	57.32	58.63333333	DECEASED	Died of Disease	LumA	LumA	38.9761759128785	28.6691414608942	LumA	NST	NST	0.138698520876273	956.385940732959	603.376277222264	1559.76221795522	WT	WT	5	1	0	1	AMP	NEUT	AMP	0.335	0.271	2.32878728981097	2	Other	Other	LumA	Discovery
MB-4942	Low	Negative	10	60.31	124.1333333	DECEASED	Died of Other Causes	Basal	Basal	40.3498068440627	33.0367699865034	Basal	NST	NST	0.579245843985807	439.44597001891	2428.49263066588	2867.93860068479	Mut	Mut	7	2	0	1	AMP	NEUT	AMP	0.589	0.495	1.92595126502144	2	Other	Other	Basal	Validation
MB-4944	High	Positive	2	77.77	237.2666667	DECEASED	Died of Other Causes	LumB	LumB	45.7374027703637	23.9252181261371	LumB	NST	NST	1.23550105521781	-16.5345084056604	360.952255992155	344.417747586494	WT	Mut	10	0	0	2	NEUT	NEUT	AMP	0.182	0.14	2.08565439036851	2	Other	Other	LumB	Discovery
MB-4945	Moderate	Negative	9	65.53	20.13333333	DECEASED	Died of Disease	Basal	Basal	40.9091645573603	30.57822863531	Basal	NST	NST	0.922721680121279	442.270107023723	1140.88434420951	1583.15445123324	Mut	WT	7	2	0	1	AMP	NEUT	AMP	0.438	0.438	1.90774728447989	2	Other	Other	Basal	Discovery
MB-4949	Moderate	Positive	1	69.75	216.9666667	LIVING	Living	LumB	LumB	42.5657723107096	25.069399836061	LumB	NST	NST	0.749767139530123	422.736744009335	2136.93584975101	2559.67259376035	Mut	Mut	16	1	-1	0	AMP	DEL	NEUT	0.862	0.63	3.06232146427064	3	Other	Other	LumB	Validation
MB-4950	Moderate	Positive	3	69.99	150.6	DECEASED	Died of Disease	LumA	LumA	40.286749950223	20.0827555256404	LumA	NA	NA	-0.377215103126581	729.890728114139	1069.7005623511	1799.59129046524	WT	WT	10	0	0	1	NEUT	NEUT	AMP	0.293	0.248	2.12977298473978	2	Other	Other	LumA	Discovery
MB-4952	Moderate	Negative	4ER-	67.15	184.4	LIVING	Living	Her2	Her2	38.5217017448124	26.684781250041	Her2	NST	NST	0.355115073779895	1055.76606050629	2309.15312172682	3364.91918223311	Mut	WT	13	0	2	0	NEUT	AMP	NEUT	0.03	0.028	2.03032663986317	2	Other	Other	Her2	Discovery
MB-4956	High	Positive	1	69.31	69.3	DECEASED	Died of Disease	LumB	LumB	46.3987953163266	25.0472143030586	LumB	NST	NST	0.860089210032408	169.90887018167	567.626623727956	737.535493909626	WT	WT	4	1	-1	1	AMP	DEL	AMP	0.9	0.714	3.15968479975122	3	Other	Other	LumB	Discovery
MB-4957	High	NA	7	70.38	197.6666667	DECEASED	Died of Disease	LumB	LumB	54.204452269268	37.3672614771975	LumB	MixedNSTandSpecialType	MixedNST/SpecialType	2.10159398879862	-117.808739855092	333.549767962654	215.741028107561	WT	WT	4	0	0	0	NEUT	NEUT	NEUT	0.989	0.397	3.21314667140541	3	Other	Other	LumB	Validation
MB-4959	Moderate	Positive	3	76.93	117.5666667	DECEASED	Died of Disease	LumA	LumA	34.7317972205937	21.309664922191	LumA	NST	NST	-0.659129630604783	915.851666353571	1064.30173825814	1980.15340461171	WT	Mut	10	0	0	1	NEUT	NEUT	AMP	0.065	0.063	2.03218363357693	2	Other	Other	LumA	Discovery
MB-4961	Moderate	Positive	8	56.94	219.4666667	LIVING	Living	LumA	LumA	40.1607142445151	20.5115228068353	LumA	NST	NST	-0.178251270551234	839.02146054537	752.811084194777	1591.83254474015	WT	Mut	12	0	0	2	NEUT	NEUT	AMP	0.131	0.124	2.00333525844644	2	Other	Other	LumA	Discovery
MB-4962	Moderate	Positive	8	72.44	197.8333333	DECEASED	Died of Disease	LumA	LumA	50.5055723509917	26.1099035475064	LumA	NST	NST	-0.394969162057525	-35.3185471972025	808.235835917749	772.917288720546	WT	Mut	4	0	0	1	NEUT	NEUT	AMP	0.977	0.574	3.55676825340412	4	Other	Other	LumA	Discovery
MB-4965	Moderate	Positive	4ER+	69.93	263.6	DECEASED	Died of Other Causes	LumA	LumA	43.2892115404683	20.9366569785942	LumA	MixedNSTandSpecialType	MixedNST/SpecialType	0.90712871350991	183.868894033224	728.635973970202	912.504868003426	WT	WT	8	0	0	1	NEUT	NEUT	AMP	0.081	0.069	2.01359814744885	2	Other	Other	LumA	Discovery
MB-4966	High	Positive	3	55.83	49.3	DECEASED	Died of Disease	LumB	LumB	35.7457984931005	25.6855261570127	LumB	MixedNSTandLobular	MixedNST/SpecialType	0.0288809808539105	1213.62091136362	1424.89256218755	2638.51347355117	WT	Mut	6	0	0	1	NEUT	NEUT	AMP	0.125	0.125	1.95122170639064	2	Other	Other	LumB	Discovery
MB-4967	Moderate	Positive	3	61.16	130.7	DECEASED	Died of Other Causes	LumA	LumA	34.3924535651015	23.9145278308815	LumA	NST	NST	-0.999582638913126	999.323695261718	971.505624453543	1970.82931971526	WT	Mut	7	0	0	2	NEUT	NEUT	AMP	0.988	0.168	4.21263355472134	4	Other	Other	LumA	Discovery
MB-4968	High	Positive	4ER+	56.03	78.7	LIVING	Living	LumA	LumA	38.6825571331843	22.0598104715267	LumA	Lobular Alveolar	Lobular	-0.624745973811178	609.879733523382	1168.40759876668	1778.28733229006	WT	WT	8	0	0	0	NEUT	NEUT	NEUT	0.099	0.099	1.89803582931651	2	Other	Other	LumA	Discovery
MB-4969	High	Positive	7	76.81	198.1	DECEASED	Died of Other Causes	LumA	LumA	48.903947379689	26.0914327093364	LumA	NST	NST	-0.588445373969997	-240.276200552251	-366.062848892742	-606.339049444993	WT	Mut	19	1	0	0	AMP	NEUT	NEUT	0.386	0.385	2.27407927763833	2	Other	Other	LumA	Discovery
MB-4970	High	Positive	8	77.45	88.8	DECEASED	Died of Disease	LumB	LumB	50.2868822742712	26.9856743517906	LumB	NST	NST	0.441855012563944	-408.955165102211	107.439277592457	-301.515887509754	WT	Mut	8	0	0	1	NEUT	NEUT	AMP	0.988	0.597	3.52044081387859	4	Other	Other	LumB	Discovery
MB-4974	Moderate	Negative	10	65.16	176.1	DECEASED	Died of Other Causes	Basal	Basal	40.6550037631714	33.992031818577	Basal	NST	NST	1.55630253343182	797.614448203768	1950.37640503277	2747.99085323654	Mut	Mut	8	2	0	-1	AMP	NEUT	DEL	0.97	0.771	4.2267392656434	4	Other	Other	Basal	Validation
MB-4976	High	Positive	8	73.65	224.1	DECEASED	Died of Other Causes	LumA	LumA	42.9626751481445	23.5017677203951	LumA	NST	NST	-1.49409499393332	782.461350432015	597.113546661863	1379.57489709388	WT	Mut	4	0	0	2	NEUT	NEUT	AMP	0.126	0.125	2.18146282680646	2	Other	Other	LumA	Validation
MB-4977	Moderate	Positive	8	72.54	216.7333333	DECEASED	Died of Disease	LumA	LumA	42.4738510472734	23.8602497107896	LumA	NST	NST	-0.474188340937838	733.118037502419	1582.31534916943	2315.43338667185	WT	WT	7	0	1	2	NEUT	AMP	AMP	0.375	0.303	2.19595393056265	2	Other	Other	LumA	Discovery
MB-4978	Low	Positive	3	58.89	198.4333333	LIVING	Living	Normal	Normal	40.1226568813986	22.7896122269085	Normal	Lobular Classical	Lobular	0.599603928651089	610.097797909214	709.114706963362	1319.21250487258	WT	WT	7	0	0	1	NEUT	NEUT	AMP	0.132	0.13	1.94675970145938	2	Other	Other	Normal	Validation
MB-4981	High	Positive	3	69.67	180.7666667	DECEASED	Died of Disease	LumA	LumA	34.7005186746938	28.2423197701963	LumA	MixedNSTandLobular	MixedNST/SpecialType	-1.44674149644548	1480.92657597417	1724.30896910398	3205.23554507816	WT	Mut	3	0	0	2	NEUT	NEUT	AMP	0.227	0.227	2.08666729603057	2	Other	Other	LumA	Discovery
MB-4982	Moderate	Positive	4ER+	62.99	19.16666667	DECEASED	Died of Disease	Her2	Her2	39.6426307083879	26.6580164462871	Her2	NST	NST	0.66127677113707	719.276193345213	1101.21043322114	1820.48662656635	Mut	Mut	5	0	0	0	NEUT	NEUT	NEUT	0.766	0.627	2.62994346831338	3	Other	Other	Her2	Discovery
MB-4986	High	Positive	9	41	79.8	DECEASED	Died of Disease	LumA	LumA	40.2987946619548	26.011069051768	LumA	NST	NST	0.3338757612354	531.139247438353	234.579866659252	765.719114097604	WT	WT	13	2	0	1	AMP	NEUT	AMP	0.986	0.568	3.46404240431818	3	Other	Other	LumA	Discovery
MB-4987	Low	Negative	8	76.37	221.7666667	DECEASED	Died of Other Causes	LumA	LumA	44.0755249706288	26.8415026079626	LumA	NA	NA	-0.887850128494617	677.166458634716	505.418636652449	1182.58509528716	WT	WT	9	0	0	2	NEUT	NEUT	AMP	0.127	0.123	2.0028415780004	2	Other	Other	LumA	Validation
MB-4991	High	Positive	6	77.13	126.8666667	LIVING	Living	LumB	LumB	37.9259336807443	24.3093145961889	LumB	NST	NST	-0.733513527673555	724.297872495093	844.874578920642	1569.17245141574	WT	WT	7	2	1	1	AMP	AMP	AMP	0.974	0.753	3.83107299140363	4	Other	Other	LumB	Discovery
MB-4992	High	Negative	3	66.47	165.3666667	LIVING	Living	LumA	LumA	42.3099568014196	22.5749222216625	LumA	Lobular Classical	Lobular	-0.542073545684293	670.864281173427	780.047644009855	1450.91192518328	WT	WT	12	0	1	1	NEUT	AMP	AMP	0.274	0.257	2.17028254736889	2	Other	Other	LumA	Discovery
MB-4993	High	Negative	4ER-	33.55	75.23333333	DECEASED	Died of Disease	Her2	Her2	36.7372158880877	27.160278759594	Her2	NST/apocrine	SpecialType	0.629333740735848	817.25616600856	1042.4151632739	1859.67132928246	Mut	WT	19	0	-1	0	NEUT	DEL	NEUT	0.317	0.317	1.96455885292876	2	Other	Other	Her2	Discovery
MB-4994	High	Positive	8	77.54	174.1333333	DECEASED	Died of Other Causes	LumB	LumB	40.9906300550364	19.9540895863292	LumB	NST	NST	0.0970600696879265	661.570047716273	854.403296039568	1515.97334375584	WT	WT	7	0	0	2	NEUT	NEUT	AMP	0.176	0.174	2.14204002754392	2	Other	Other	LumB	Discovery
MB-4996	Low	Positive	7	69.65	99.76666667	DECEASED	Died of Other Causes	LumA	LumA	47.7862494634237	23.0004651074169	LumA	NST	NST	-1.71038739857552	37.6134811012621	277.769889832267	315.383370933529	WT	Mut	17	0	0	0	NEUT	NEUT	NEUT	0.108	0.095	1.97855905284435	2	Other	Other	LumA	Validation
MB-4998	High	Positive	8	75.27	65.56666667	DECEASED	Died of Disease	LumB	LumB	52.0983595619222	24.4074856899761	LumB	Lobular Classical	Lobular	0.253098796499093	-29.4124243215413	443.632962356524	414.220538034983	WT	Mut	14	0	1	2	NEUT	AMP	AMP	0.964	0.755	3.77720406939292	4	Other	Other	LumB	Discovery
MB-4999	Moderate	Positive	7	44.84	187.9333333	LIVING	Living	LumA	LumA	45.3037362517964	24.0640984645391	LumA	NST	NST	0.110973560679205	-46.8798431614757	-99.3744887795043	-146.25433194098	WT	WT	7	0	0	0	NEUT	NEUT	NEUT	0.083	0.082	1.97507663430996	2	Other	Other	LumA	Discovery
MB-5001	High	Positive	4ER+	71.61	81.8	DECEASED	Died of Disease	LumA	LumA	45.3261349316825	27.897810179168	LumA	NA	NA	0.258225855114771	468.126953731926	988.045506419637	1456.17246015156	WT	WT	10	1	0	0	AMP	NEUT	NEUT	0.992	0.313	3.97898387347564	4	Other	Other	LumA	Discovery
MB-5004	High	Negative	4ER-	42.84	216.7333333	LIVING	Living	Her2	Her2	46.8527701316693	36.2324282955318	Her2	NST	NST	0.737857909216466	888.070192522195	1753.03513198692	2641.10532450912	Mut	WT	19	0	0	1	NEUT	NEUT	AMP	0.219	0.219	1.97201737044359	2	Other	Other	Her2	Discovery
MB-5008	High	Negative	10	65.76	223.3	LIVING	Living	Her2	Her2	51.9444294801198	31.6738787762393	Her2	NST	NST	1.58669540517233	-497.835105782241	261.529583427637	-236.305522354604	Mut	WT	7	0	0	0	NEUT	NEUT	NEUT	0.924	0.781	3.2200198804949	3	Other	Other	Her2	Validation
MB-5011	High	Positive	3	67.68	80.5	DECEASED	Died of Other Causes	LumA	LumA	40.0784058997647	23.676881812386	LumA	MixedNSTandSpecialType	MixedNST/SpecialType	-0.400940609140692	844.764068936016	1061.57368806735	1906.33775700336	WT	Mut	6	0	0	1	NEUT	NEUT	AMP	0.054	0.054	2.02998234078944	2	Other	Other	LumA	Discovery
MB-5013	High	Positive	3	68.56	251.2	DECEASED	Died of Other Causes	LumA	LumA	48.1245616607173	22.1086267674506	LumA	Invasive Cribriform	Tubular	-1.04368560781966	-59.007326634082	382.675637674407	323.668311040325	WT	Mut	4	0	0	1	NEUT	NEUT	AMP	0.129	0.119	1.95813489859837	2	Other	Other	LumA	Discovery
MB-5014	Moderate	Positive	6	69.93	213.3666667	LIVING	Living	LumB	LumB	43.2586699875766	25.5053791571269	LumB	NST	NST	1.61057910670905	444.007196937324	915.843118252159	1359.85031518948	WT	Mut	3	2	0	2	AMP	NEUT	AMP	0.338	0.337	2.16782414091828	2	Other	Other	LumB	Discovery
MB-5015	High	Positive	8	44.36	252.3	DECEASED	Died of Other Causes	LumA	LumA	49.2814447359825	24.576029639175	LumA	NST	NST	0.103198369716436	160.055964030272	333.618085003508	493.67404903378	WT	WT	7	0	1	2	NEUT	AMP	AMP	0.134	0.133	2.14593171771919	2	Other	Other	LumA	Discovery
MB-5017	Moderate	Positive	4ER+	65.86	144.9333333	LIVING	Living	Her2	Her2	33.712405979721	27.1480745455343	Her2	NA	NA	0.212053375840858	1169.46623871606	2517.18023471786	3686.64647343392	Mut	WT	9	2	0	0	AMP	NEUT	NEUT	0.32	0.283	1.92572136209156	2	Other	Other	Her2	Discovery
MB-5018	High	Positive	8	72.12	108.6	DECEASED	Died of Other Causes	LumA	LumA	45.4103734130631	26.5390727175342	LumA	NST	NST	0.0499206839029711	424.627233220589	1033.17195691033	1457.79919013092	WT	WT	5	0	0	2	NEUT	NEUT	AMP	0.988	0.672	3.41239143472756	3	Other	Other	LumA	Discovery
MB-5019	Moderate	Negative	5	49.88	37.8	DECEASED	Died of Disease	Normal	Normal	41.0102397820357	20.7408646090624	Normal	NST	NST	0.677456437647936	585.388708590128	1098.84164677251	1684.23035536264	Mut	Mut	6	0	2	2	NEUT	AMP	AMP	0.482	0.474	2.06148570603523	2	Other	Other	Normal	Discovery
MB-5020	Moderate	Positive	8	62.68	84.83333333	DECEASED	Died of Disease	LumA	LumA	39.484664342532	19.4485434327546	LumA	MixedNSTandSpecialType	MixedNST/SpecialType	-0.505793954288128	764.598091595886	1280.89567927429	2045.49377087018	WT	Mut	8	0	0	2	NEUT	NEUT	AMP	0.988	0.319	4.03857815588974	4	Other	Other	LumA	Discovery
MB-5027	Moderate	Positive	3	46.95	189.8666667	LIVING	Living	LumA	LumA	32.9282389149044	24.2530750417984	LumA	TubularMixed	MixedNST/SpecialType	-0.361949702016144	1288.9659266796	1200.54127251934	2489.50719919894	WT	Mut	7	0	0	2	NEUT	NEUT	AMP	0.063	0.063	2.07062073791066	2	Other	Other	LumA	Discovery
MB-5033	Moderate	Positive	1	63.92	52.73333333	DECEASED	Died of Disease	LumB	LumB	50.8530392452225	29.1978653258558	LumB	Mucinous	Mucinous	0.0170789117558635	-454.763113274603	-669.366019577086	-1124.12913285169	WT	WT	9	1	0	0	AMP	NEUT	NEUT	1	0.188	3.95289211221928	4	Other	Other	LumB	Discovery
MB-5035	High	Positive	3	56.47	213.2	DECEASED	Died of Disease	LumA	LumA	37.6315540119316	17.9022820968116	LumA	MixedNSTandLobular	MixedNST/SpecialType	-0.0236067195257631	457.088961367014	1460.69766842667	1917.78662979369	WT	Mut	27	0	0	1	NEUT	NEUT	AMP	0.058	0.049	2.01810679935138	2	Other	Other	LumA	Discovery
MB-5039	High	Positive	1	67.7	62.13333333	DECEASED	Died of Disease	LumB	LumB	52.0860596958009	29.5689118804582	LumB	NST	NST	2.28411348006521	66.6341514890002	1214.41021777684	1281.04436926584	WT	WT	2	2	2	2	AMP	AMP	AMP	0.988	0.477	3.8215092516493	4	Other	Other	LumB	Validation
MB-5040	High	Positive	6	72.73	79.16666667	DECEASED	Died of Other Causes	LumB	LumB	41.9471642989016	25.1300288524855	LumB	NST	NST	0.56213049973351	643.762864520362	1034.59448337254	1678.3573478929	WT	WT	4	1	1	1	AMP	AMP	AMP	0.929	0.63	3.17093671560897	3	Other	Other	LumB	Discovery
MB-5041	Moderate	Positive	2	45.4	173.9333333	LIVING	Living	Her2	Her2	37.5268311416841	30.0481587684726	Her2	NST	NST	0.63128564420076	833.568173392958	2789.63414362493	3623.20231701789	Mut	WT	2	0	0	0	NEUT	NEUT	NEUT	0.99	0.376	4.38870699038184	4	Other	Other	Her2	Discovery
MB-5043	Moderate	Positive	8	70.42	128.3666667	DECEASED	Died of Disease	LumA	LumA	41.7395001633733	19.9799729428085	LumA	MixedNSTandSpecialType	MixedNST/SpecialType	-0.929056323170877	560.532974259016	1063.40711461535	1623.94008887437	WT	Mut	6	1	0	1	AMP	NEUT	AMP	0.384	0.378	2.3653685110731	2	Other	Other	LumA	Discovery
MB-5044	High	Positive	4ER+	55.56	139.4333333	LIVING	Living	LumB	LumB	53.349950506926	41.9633536167923	LumB	NST	NST	1.01251009998134	168.525711680813	486.123968275314	654.649679956127	WT	WT	4	0	0	0	NEUT	NEUT	NEUT	0.16	0.16	1.83770241453608	2	Other	Other	LumB	Discovery
MB-5045	High	Positive	4ER+	70.11	168.3	DECEASED	Died of Other Causes	LumA	LumA	42.7757564324728	24.8128034838634	LumA	NST	NST	-0.575682474361444	562.692776331866	1739.98088084514	2302.67365717701	Mut	WT	22	0	1	1	NEUT	AMP	AMP	0.477	0.408	1.94825073857705	2	Other	Other	LumA	Discovery
MB-5048	Moderate	Positive	7	44.12	86.36666667	DECEASED	Died of Disease	LumA	LumA	44.9034496790273	23.0245781694243	LumA	NST	NST	0.0473680349091928	532.781570544546	589.888518724487	1122.67008926903	WT	Mut	8	0	0	0	NEUT	NEUT	NEUT	0.243	0.241	1.87060352295697	2	Other	Other	LumA	Discovery
MB-5049	Moderate	Positive	8	61.76	255.3	LIVING	Living	LumB	LumB	44.6683561440262	21.790831307011	LumB	MixedNSTandSpecialType	MixedNST/SpecialType	0.272128961881626	655.585812148939	595.679815605687	1251.26562775463	WT	WT	4	2	0	2	AMP	NEUT	AMP	0.988	0.501	4.28605866411959	4	Other	Other	LumB	Discovery
MB-5050	Moderate	Positive	3	55.04	184.3333333	LIVING	Living	LumA	LumA	38.3508493987886	22.0137419897598	LumA	MixedNSTandLobular	MixedNST/SpecialType	-0.790261786359395	851.941112897626	814.798353315186	1666.73946621281	WT	Mut	13	0	0	1	NEUT	NEUT	AMP	0.988	0.233	5.13012394766654	5	Other	Other	LumA	Discovery
MB-5052	Moderate	Positive	4ER+	76.66	34.56666667	DECEASED	Died of Other Causes	Her2	Her2	35.5731531536777	27.7611338579237	Her2	NST	NST	-0.270285316990733	1211.68999108553	2590.02766422429	3801.71765530982	Mut	Mut	3	0	0	0	NEUT	NEUT	NEUT	0.008	0.007	2.00512172638219	2	Other	Other	Her2	Discovery
MB-5053	Moderate	Positive	3	68.21	150.6	DECEASED	Died of Other Causes	LumA	LumA	38.9037215257944	21.731284824737	LumA	NST	NST	-0.809455236939364	952.357479874533	1113.52253594747	2065.880015822	WT	Mut	6	0	0	1	NEUT	NEUT	AMP	0.054	0.05	2.0185471689731	2	Other	Other	LumA	Discovery
MB-5054	Low	Negative	5	52.57	187.7	LIVING	Living	Basal	Basal	37.3514317153267	22.9995917286922	Basal	NA	NA	0.877631106497638	891.193667289391	2161.74252688469	3052.93619417408	Mut	Mut	5	0	1	0	NEUT	AMP	NEUT	0.005	0.005	2.00647226726493	2	Other	Other	Basal	Validation
MB-5057	High	Negative	10	39.25	56.33333333	DECEASED	Died of Disease	Basal	Basal	40.0955668145594	30.9783911580054	Basal	NST	NST	2.81770238572039	352.849079851512	1213.28652664831	1566.13560649982	Mut	WT	21	1	0	0	AMP	NEUT	NEUT	0.988	0.739	5.04439847619894	5	Other	Other	Basal	Validation
MB-5058	High	Negative	7	61.04	178.7333333	DECEASED	Died of Disease	Normal	Normal	37.7395781835087	23.8323761455913	Normal	MixedNSTandSpecialType	MixedNST/SpecialType	-0.159067583717788	988.825109355014	1518.74751502693	2507.57262438194	Mut	Mut	12	2	-1	0	AMP	DEL	NEUT	0.287	0.28	1.84330615962149	2	Other	Other	Normal	Discovery
MB-5059	High	Positive	8	53.69	257.6333333	LIVING	Living	LumA	LumA	37.5208145407637	21.1147326722745	LumA	MixedNSTandSpecialType	MixedNST/SpecialType	-0.90467311058627	874.382319106221	714.366633302017	1588.74895240824	WT	WT	15	1	0	2	AMP	NEUT	AMP	0.22	0.194	2.20343299495768	2	Other	Other	LumA	Discovery
MB-5060	High	Positive	8	75.01	150.1	DECEASED	Died of Other Causes	LumB	LumB	42.2020306827724	24.9074249283956	LumB	NST	NST	0.929884315987665	720.964896170259	561.422874239868	1282.38777041013	WT	Mut	8	0	0	2	NEUT	NEUT	AMP	0.986	0.363	4.07550645283103	4	Other	Other	LumB	Discovery
MB-5061	High	Positive	7	71.05	39.43333333	LIVING	Living	LumB	LumB	41.3280887489179	28.6422540276496	LumB	NST	NST	-0.00628138448039171	692.461643070457	1928.28545796426	2620.74710103472	WT	WT	5	2	1	0	AMP	AMP	NEUT	0.334	0.322	2.21920689042404	2	Other	Other	LumB	Discovery
MB-5062	High	Positive	1	75.55	168.2666667	LIVING	Living	LumB	LumB	41.5725939661139	25.1445369667072	LumB	NST	NST	0.809119175173784	418.273748161505	1694.58226831392	2112.85601647542	WT	WT	9	2	2	0	AMP	AMP	NEUT	0.982	0.723	5.25757735622737	5	Other	Other	LumB	Discovery
MB-5063	High	Negative	5	41.54	215.1666667	LIVING	Living	Her2	Her2	46.7221535690224	30.0024623223596	Her2	NST	NST	-0.489810695372607	-42.9797670270592	-211.594097415932	-254.573864442991	Mut	WT	9	0	2	1	NEUT	AMP	AMP	0.299	0.273	1.85608965103623	2	Other	Other	Her2	Validation
MB-5064	High	Positive	4ER+	63.4	91.5	LIVING	Living	LumA	LumA	40.5006137616714	25.4829267564836	LumA	NST	NST	-0.673772774334746	476.842974857179	979.280054826444	1456.12302968362	WT	WT	14	0	0	0	NEUT	NEUT	NEUT	0.005	0.001	2.00016826228926	2	Other	Other	LumA	Discovery
MB-5065	Moderate	Negative	4ER-	68.66	184.8	LIVING	Living	Basal	Basal	36.0013417254684	30.4066821505231	Basal	MixedNSTandLobular	MixedNST/SpecialType	0.626994079560458	1134.21258018029	2621.37360390716	3755.58618408744	Mut	WT	5	0	0	0	NEUT	NEUT	NEUT	0.41	0.41	2.42273928785624	2	Other	Other	Basal	Discovery
MB-5066	Moderate	Positive	3	53.58	94.7	LIVING	Living	LumA	LumA	37.8822925335727	23.4192861168798	LumA	NST	NST	-0.938226126009939	1026.75348555994	1056.99914712296	2083.7526326829	WT	Mut	8	0	0	1	NEUT	NEUT	AMP	0.819	0.533	3.66613985206246	4	Other	Other	LumA	Discovery
MB-5068	High	Positive	4ER+	71.19	182.5	LIVING	Living	LumA	LumA	48.6118580927423	32.6443170230826	LumA	NST	NST	-0.796424504534565	-49.4970294039397	26.5519729939945	-22.9450564099451	WT	WT	7	0	0	0	NEUT	NEUT	NEUT	0.009	0.006	2.00003109798085	2	Other	Other	LumA	Discovery
MB-5070	High	Negative	10	47.38	213.9	LIVING	Living	Basal	Basal	37.6462140998166	28.7178899175931	Basal	NST	NST	1.61742211450873	772.66542818636	1819.18613196267	2591.85156014903	WT	WT	8	0	-1	0	NEUT	DEL	NEUT	0.504	0.472	1.93545169817188	2	Other	Other	Basal	Discovery
MB-5072	High	Negative	4ER-	52.23	50.23333333	DECEASED	Died of Disease	Her2	Her2	43.6328838038834	26.7734039646856	Her2	NST	NST	-0.515061028744624	729.460679067922	718.103711587562	1447.56439065548	Mut	Mut	17	1	-1	0	AMP	DEL	NEUT	0.235	0.218	1.92322075123837	2	Other	Other	Her2	Discovery
MB-5073	Moderate	Positive	4ER+	67.87	194.1666667	DECEASED	Died of Other Causes	LumA	LumA	33.3991353673837	28.0785593688103	LumA	NA	NA	-0.361551343499338	1157.7086850267	1536.94293675053	2694.65162177722	WT	WT	13	1	0	0	AMP	NEUT	NEUT	1	0.479	3.84782591794576	4	Other	Other	LumA	Validation
MB-5074	High	Positive	3	70.59	221.6	DECEASED	Died of Other Causes	LumA	LumA	43.6011990914291	21.4225600932379	LumA	Lobular Classical	Lobular	0.117582595629745	667.926394301127	896.809910827929	1564.73630512906	WT	WT	6	1	0	1	AMP	NEUT	AMP	0.288	0.288	1.87632444079167	2	Other	Other	LumA	Discovery
MB-5078	Moderate	Positive	5	56.33	87.1	DECEASED	Died of Disease	LumB	LumB	46.7969057401832	27.5366726571732	LumB	NST	NST	0.335599551269802	266.219485227315	1006.11381273705	1272.33329796437	Mut	WT	9	0	2	2	NEUT	AMP	AMP	0.209	0.208	2.01478542393212	2	Other	Other	LumB	Discovery
MB-5079	Low	Positive	8	66.38	199.9333333	LIVING	Living	LumA	LumA	48.8956947324861	26.0078410217883	LumA	NST	NST	-1.33537533139645	24.1957608042787	-94.2958408686909	-70.1000800644123	WT	Mut	8	0	0	1	NEUT	NEUT	AMP	0.106	0.103	2.00263499855616	2	Other	Other	LumA	Validation
MB-5081	Moderate	Positive	9	43.63	58	DECEASED	Died of Disease	Normal	Normal	34.3543578379445	25.4490824759279	Normal	NST	NST	0.471006413397338	1056.54813915376	1171.27452175744	2227.8226609112	Mut	WT	11	2	0	0	AMP	NEUT	NEUT	0.908	0.683	3.52302305693152	4	Other	Other	Normal	Validation
MB-5084	Moderate	Positive	8	49	198.1	DECEASED	Died of Disease	LumA	LumA	43.6589601613657	21.9522121475902	LumA	NST	NST	-0.424488573599655	579.598900200223	1043.39610684047	1622.99500704069	WT	WT	6	0	0	2	NEUT	NEUT	AMP	0.942	0.479	3.25830371620871	3	Other	Other	LumA	Discovery
MB-5086	Moderate	Positive	8	65.41	84.23333333	DECEASED	Died of Other Causes	LumA	LumA	54.4733648671889	30.9360213460451	LumA	NST	NST	-0.652723720215498	-449.349012826435	-699.312848833377	-1148.66186165981	WT	Mut	7	1	0	1	AMP	NEUT	AMP	0.114	0.114	2.08634187787379	2	Other	Other	LumA	Validation
MB-5088	Moderate	Positive	8	72.38	199.3666667	DECEASED	Died of Other Causes	LumA	LumA	44.7330187365867	21.8221604927034	LumA	NST	NST	-0.162335178368032	555.315802839346	1139.50456814252	1694.82037098187	WT	Mut	9	0	0	2	NEUT	NEUT	AMP	0.992	0.194	3.99630989137919	4	Other	Other	LumA	Discovery
MB-5092	Low	Positive	3	76.37	174.5666667	DECEASED	Died of Other Causes	LumA	LumA	38.0403509256296	25.7684211872885	LumA	NA	NA	-1.16483617662512	972.698515747795	491.234383905626	1463.93289965342	WT	Mut	11	0	0	2	NEUT	NEUT	AMP	0.074	0.073	2.07110830982474	2	Other	Other	LumA	Validation
MB-5093	High	Positive	1	69.95	142.4333333	DECEASED	Died of Other Causes	Her2	Her2	34.5745385531499	27.2806384205735	Her2	NST	NST	0.122697086641232	1012.57702348853	590.331823068566	1602.9088465571	WT	WT	6	2	0	1	AMP	NEUT	AMP	0.586	0.721	2.62582187520825	3	Other	Other	Her2	Discovery
MB-5097	High	Positive	1	56.33	61.6	LIVING	Living	LumB	LumB	37.4029718525094	20.8658337846656	LumB	NST	NST	-0.057011352928646	1088.1350087063	1738.44506126565	2826.58006997194	Mut	WT	3	1	0	1	AMP	NEUT	AMP	0.234	0.232	2.2542187742953	2	Other	Other	LumB	Discovery
MB-5098	Moderate	Positive	9	61.92	186.4	DECEASED	Died of Other Causes	LumA	LumA	48.2776386112096	23.1713788959186	LumA	NST/apocrine	SpecialType	-0.262956150125081	-273.94539701983	-12.5731858234748	-286.518582843305	WT	WT	8	2	0	0	AMP	NEUT	NEUT	0.988	0.348	3.85970534663142	4	Other	Other	LumA	Validation
MB-5100	Moderate	Negative	10	32.74	19.9	DECEASED	Died of Disease	Basal	Basal	37.2405821630409	33.8420768593423	Basal	NST	NST	1.54217635315397	643.168402029963	2227.12232887969	2870.29073090966	Mut	WT	7	1	0	0	AMP	NEUT	NEUT	0.996	0.452	4.56307392434305	5	Other	Other	Basal	Discovery
MB-5101	High	Positive	6	67.86	34.33333333	DECEASED	Died of Disease	LumB	LumB	49.3740489126113	26.8840272109034	LumB	NST	NST	1.03813144401419	8.52245321002675	230.668972858334	239.191426068361	Mut	WT	3	2	-1	0	AMP	DEL	NEUT	0.906	0.579	3.33709100601968	3	Other	Other	LumB	Discovery
MB-5102	High	Negative	10	69.93	30.36666667	DECEASED	Died of Disease	Basal	Basal	47.642047896428	33.471456089259	Basal	NST	NST	3.54658065091991	-75.9820061150021	774.824749367514	698.842743252512	Mut	WT	8	0	-1	1	NEUT	DEL	AMP	0.921	0.693	2.89008807392434	3	Other	Other	Basal	Validation
MB-5105	Low	Positive	8	63.24	204.4333333	DECEASED	Died of Disease	LumA	LumA	44.3420487742888	22.8755684798012	LumA	NST	NST	0.557876280838307	356.253370736621	370.230109395251	726.483480131872	WT	Mut	2	0	0	1	NEUT	NEUT	AMP	0.988	0.379	3.5888669228548	4	Other	Other	LumA	Validation
MB-5107	High	Positive	1	61.06	82.63333333	DECEASED	Died of Disease	LumB	LumB	47.3790994061841	25.101977231411	LumB	NST	NST	0.735350329746893	-2.44246764347295	1105.26460719743	1102.82213955396	WT	Mut	4	2	1	1	AMP	AMP	AMP	0.389	0.351	2.03645960594416	2	Other	Other	LumB	Discovery
MB-5110	Moderate	Positive	3	59.12	21.9	DECEASED	Died of Disease	Normal	Normal	45.8510113824943	23.6696599329633	Normal	Lobular Classical	Lobular	-0.444140214911728	720.980109839556	734.848186194396	1455.82829603395	WT	Mut	10	-1	0	1	DEL	NEUT	AMP	0.217	0.217	1.87407539039072	2	Other	Other	Normal	Validation
MB-5113	Moderate	Positive	1	43.8	175.6333333	LIVING	Living	Normal	Normal	41.4106771197686	25.0001390858619	Normal	NST	NST	-0.05121101140584	856.378062348051	910.384393407042	1766.76245575509	WT	WT	4	0	0	0	NEUT	NEUT	NEUT	0.166	0.165	2.07092727515049	2	Other	Other	Normal	Validation
MB-5114	Moderate	Positive	5	57.87	15.36666667	DECEASED	Died of Disease	Basal	Basal	34.4483191977674	26.3004103167079	Basal	NST	NST	0.534362597783137	1154.72176277513	2095.36557365785	3250.08733643298	Mut	WT	10	2	2	1	AMP	AMP	AMP	0.981	0.34	3.93888635909283	4	Other	Other	Basal	Discovery
MB-5115	High	Negative	10	40.57	77.4	LIVING	Living	Basal	Basal	41.4878449047513	30.0198524666558	Basal	NST	NST	2.61271478689734	196.258361647009	931.157573325137	1127.41593497215	WT	WT	4	2	0	1	AMP	NEUT	AMP	0.988	0.754	3.45752682200849	3	Other	Other	Basal	Discovery
MB-5116	High	Positive	2	74.71	71.76666667	DECEASED	Died of Disease	LumB	LumB	46.9178963685037	25.3315282946411	LumB	NST	NST	2.58543703029074	-90.3067857404679	276.252804299141	185.946018558673	WT	WT	9	1	1	1	AMP	AMP	AMP	0.266	0.214	2.0663169994891	2	Other	Other	LumB	Discovery
MB-5117	Moderate	Positive	8	51.09	209.2666667	LIVING	Living	LumA	LumA	43.3602570781071	20.8474966828835	LumA	NST	NST	0.339359620982721	561.845901405342	866.621776856005	1428.46767826135	WT	WT	7	1	1	2	AMP	AMP	AMP	0.272	0.218	2.26812956751594	2	Other	Other	LumA	Discovery
MB-5118	Moderate	Positive	3	72.14	211.7333333	LIVING	Living	LumA	LumA	44.2735249204617	22.0657473605122	LumA	NST	NST	-0.132789642365024	684.00074491016	647.718559018657	1331.71930392882	WT	WT	6	0	0	2	NEUT	NEUT	AMP	0.437	0.228	2.31602878784513	2	Other	Other	LumA	Discovery
MB-5119	Moderate	Positive	7	75.33	59.76666667	LIVING	Living	LumA	LumA	41.4872597176267	23.1768927446583	LumA	NST	NST	-0.567930346445026	580.801894106033	731.242735461306	1312.04462956734	Mut	Mut	8	2	-1	1	AMP	DEL	AMP	0.956	0.554	3.35986750038873	3	Other	Other	LumA	Discovery
MB-5120	High	Negative	5	47.24	27.8	DECEASED	Died of Disease	Her2	Her2	48.6519313248023	29.0875935524732	Her2	NST	NST	1.74624176670306	256.982650096183	1075.04436655176	1332.02701664794	Mut	Mut	11	2	2	0	AMP	AMP	NEUT	0.987	0.329	3.99039072391657	4	Other	Other	Her2	Discovery
MB-5121	High	Positive	8	72.02	114.9	DECEASED	Died of Disease	LumB	LumB	49.242339545532	26.6121462156337	LumB	Lobular Solid	Lobular	1.56166712971776	-113.270254067093	-9.80154373296194	-123.071797800055	WT	Mut	12	0	0	2	NEUT	NEUT	AMP	0.067	0.063	2.0703364135143	2	Other	Other	LumB	Discovery
MB-5122	Moderate	Positive	8	77.66	125.7	DECEASED	Died of Other Causes	LumA	LumA	46.4516382021351	24.8315330895132	LumA	MixedNSTandLobular	MixedNST/SpecialType	-0.876310954710688	468.822635360459	1462.72974740271	1931.55238276317	WT	WT	3	0	0	1	NEUT	NEUT	AMP	0.988	0.286	3.79599835624958	4	Other	Other	LumA	Validation
MB-5123	High	Positive	7	69.72	90.3	DECEASED	Died of Disease	LumA	LumA	37.5964370261768	24.2074829288797	LumA	NST	NST	-0.147230826393177	1034.84835276655	1655.39233832486	2690.24069109141	WT	Mut	14	2	0	0	AMP	NEUT	NEUT	0.108	0.075	2.06888313823052	2	Other	Other	LumA	Discovery
MB-5124	High	Positive	6	83.96	124.2	DECEASED	Died of Disease	LumB	LumB	39.737861946724	21.7301997661555	LumB	NST	NST	0.971351971854601	991.942490911899	997.10844513636	1989.05093604826	WT	Mut	6	2	0	1	AMP	NEUT	AMP	0.992	0.424	3.8778954441458	4	Other	Other	LumB	Discovery
MB-5126	Moderate	Negative	10	63.48	27.3	DECEASED	Died of Disease	Basal	Basal	45.3912358418319	33.3559812968599	Basal	NST	NST	1.75164290972247	160.110418082322	1628.17814053212	1788.28855861445	Mut	WT	4	2	-1	1	AMP	DEL	AMP	0.992	0.807	3.40865301317222	3	Other	Other	Basal	Discovery
MB-5130	Low	Positive	7	58.61	255	DECEASED		LumA	LumA	44.9798873378346	21.9704781583679	LumA	NST	NST	0.707843438262684	477.289728694338	1689.0340991537	2166.32382784804	Mut	Mut	14	1	-1	1	AMP	DEL	AMP	0.892	0.571	3.01873486750039	3	Other	Other	LumA	Validation
MB-5134	Moderate	Positive	3	46.58	196.5333333	LIVING	Living	LumA	LumA	38.4228882427379	24.5394943295446	LumA	NST	NST	-0.853522063008417	915.315118702121	144.800161893818	1060.11528059594	WT	Mut	7	0	0	1	NEUT	NEUT	AMP	0.056	0.051	2.02022423865479	2	Other	Other	LumA	Validation
MB-5135	Moderate	Negative	10	38.59	37.36666667	DECEASED	Died of Disease	Basal	Basal	46.8478134615499	42.3241225641055	Basal	NST	NST	2.89303509885737	-624.220301068705	188.435469589819	-435.784831478887	Mut	WT	10	2	-1	0	AMP	DEL	NEUT	0.618	0.541	1.70096237144317	2	Other	Other	Basal	Validation
MB-5138	High	Negative	10	44.59	37	DECEASED	Died of Disease	Basal	Basal	46.4605713126252	28.9954892027665	Basal	NST/apocrine	SpecialType	0.653341151516617	274.500280055836	2013.84351125841	2288.34379131424	Mut	Mut	8	1	-1	1	AMP	DEL	AMP	0.831	0.703	3.56901974721784	4	Other	Other	Basal	Discovery
MB-5139	High	Positive	1	69.16	89.96666667	DECEASED	Died of Other Causes	LumB	LumB	44.2972472994286	24.4818535664538	LumB	NST	NST	-0.127310734733745	687.238052388519	1800.5510594304	2487.78911181892	WT	WT	5	2	-1	2	AMP	DEL	AMP	0.256	0.253	2.1311240809436	2	Other	Other	LumB	Discovery
MB-5143	Moderate	Positive	4ER+	78.8	127.9333333	DECEASED	Died of Other Causes	LumA	LumA	37.2040899511543	23.9475839522013	LumA	NST	NST	-0.532090685584746	946.600734599488	789.153995940242	1735.75473053973	WT	Mut	8	0	-1	0	NEUT	DEL	NEUT	0.39	0.39	1.60457084786423	2	Other	Other	LumA	Discovery
MB-5144	High	Positive	9	57.14	213.0333333	LIVING	Living	LumB	LumB	44.6628535882936	25.3556400712075	LumB	NST	NST	0.508907386707127	271.268516750077	100.748399705205	372.016916455282	WT	WT	6	2	1	2	AMP	AMP	AMP	0.991	0.559	3.24259923587819	3	Other	Other	LumB	Discovery
MB-5145	Moderate	Positive	9	61.55	159.2333333	DECEASED	Died of Disease	Normal	Normal	38.610582887529	29.5947112689439	Normal	MixedNSTandSpecialType	MixedNST/SpecialType	-0.350170227679241	680.607311606056	1477.61453135726	2158.22184296332	Mut	WT	3	2	-1	1	AMP	DEL	AMP	0.987	0.574	2.94002976521024	3	Other	Other	Normal	Discovery
MB-5147	High	Positive	5	54.61	20.26666667	LIVING	Living	LumA	LumA	39.6695945359993	23.5929273623085	LumA	Lobular Alveolar	Lobular	-0.664874336918447	1066.52009920727	1227.6776717146	2294.19777092187	WT	Mut	17	1	2	1	AMP	AMP	AMP	0.179	0.153	2.08191763477643	2	Other	Other	LumA	Discovery
MB-5148	Low	Positive	4ER+	76.72	245.2333333	DECEASED	Died of Other Causes	Her2	Her2	39.9175536381504	26.4199682507895	Her2	NST/apocrine	SpecialType	-1.13889767473002	967.454855085478	1571.69315421502	2539.1480093005	WT	Mut	6	0	0	0	NEUT	NEUT	NEUT	1	0.224	4.23075923498967	4	Other	Other	Her2	Validation
MB-5150	Low	Positive	4ER+	69.29	110.8333333	DECEASED	Died of Disease	Normal	Normal	44.9746257374787	24.3555072556236	Normal	NA	NA	-0.0294329425864979	-107.629373313474	-17.5159229424336	-125.145296255907	WT	WT	2	0	0	0	NEUT	NEUT	NEUT	0.019	0.019	1.97978242519825	2	Other	Other	Normal	Validation
MB-5152	High	Positive	7	76.19	115.9333333	DECEASED	Died of Other Causes	LumA	LumA	41.0818987842667	21.0714021065162	LumA	NST	NST	-0.158677952866489	545.142471631278	1100.76105698261	1645.90352861389	WT	WT	17	0	0	0	NEUT	NEUT	NEUT	0.102	0.095	1.94342277704969	2	Other	Other	LumA	Discovery
MB-5154	Low	Negative	3	31.87	170.8333333	LIVING	Living	Normal	Normal	36.7192333365539	25.5319914551166	Normal	NA	NA	-0.242968850758376	1030.36752102182	1730.20518102904	2760.57270205086	Mut	WT	6	0	2	0	NEUT	AMP	NEUT	0.999	0.2	4.19135142939648	4	Other	Other	Normal	Validation
MB-5155	Moderate	Negative	4ER-	51.08	259.9333333	LIVING	Living	Normal	Normal	37.3229420503969	29.4878195656518	Normal	NST	NST	-0.0664383204416254	1230.43307794409	832.196142015407	2062.6292199595	WT	Mut	9	0	0	0	NEUT	NEUT	NEUT	0.132	0.12	1.99732168639908	2	Other	Other	Normal	Validation
MB-5157	Moderate	Positive	4ER+	70.68	18.23333333	DECEASED	Died of Disease	Normal	Normal	37.4700977754648	23.3731700449531	Normal	NST	NST	0.242818944068934	971.145923716197	1731.28338025079	2702.42930396699	Mut	Mut	9	0	-1	1	NEUT	DEL	AMP	0.372	0.336	1.99556520580199	2	Other	Other	Normal	Discovery
MB-5160	High	Positive	8	68.52	87.73333333	DECEASED	Died of Disease	LumB	LumB	46.5323828967093	24.9872604111133	LumB	NST	NST	0.91546668085176	93.5759773823529	819.217652652271	912.793630034624	WT	WT	8	1	0	1	AMP	NEUT	AMP	0.293	0.285	2.04888769186344	2	Other	Other	LumB	Discovery
MB-5161	High	Positive	4ER+	44.41	175.3333333	LIVING	Living	Normal	Normal	32.7459096052572	26.8569680066013	Normal	Invasive Cribriform	Tubular	-1.47761126983881	1252.49715939975	1175.3087087339	2427.80586813365	WT	Mut	7	0	0	0	NEUT	NEUT	NEUT	0	0	1.99995113174437	2	Other	Other	Normal	Discovery
MB-5162	Low	NA	4ER-	53.38	164.3333333	LIVING	Living	Basal	ClaudinLow	33.390889586682	51.1625138997228	BasalClaudinLow	NA	NA	-0.433326049062605	1572.88424229531	1852.80995931632	3425.69420161162	WT	WT	4	0	0	0	NEUT	NEUT	NEUT	0	0	2.00026988604811	2	CoreClaudinLow	CoreClaudinLow	BasalCoreClaudinLow	Validation
MB-5163	High	Positive	3	69.04	212.2	DECEASED	Died of Other Causes	LumA	LumA	38.4634603820739	27.8140177165736	LumA	NST	NST	0.47228199010129	1145.02634448608	1911.09919135495	3056.12553584103	WT	Mut	11	1	1	1	AMP	AMP	AMP	0.282	0.273	2.2183555831982	2	Other	Other	LumA	Discovery
MB-5164	Low	Positive	5	48.76	80.5	LIVING	Living	Normal	Normal	37.2266998224633	23.450898654785	Normal	NST	NST	0.383779636533771	828.257879708293	1805.3643017988	2633.62218150709	WT	WT	12	0	2	0	NEUT	AMP	NEUT	0.008	0.008	2.00962093782625	2	Other	Other	Normal	Validation
MB-5166	High	Positive	5	69.23	80.73333333	DECEASED	Died of Disease	LumB	LumB	46.4096360175048	23.5066105782987	LumB	NST	NST	1.6033382877009	197.853558402387	838.639806031378	1036.49336443376	Mut	Mut	13	2	2	2	AMP	AMP	AMP	0.907	0.715	3.43929063284391	3	Other	Other	LumB	Discovery
MB-5167	Moderate	Positive	8	60.46	208.4	LIVING	Living	LumB	LumB	49.0660921006003	25.4455666291748	LumB	NST	NST	1.37182499831057	345.921591630428	621.025720279172	966.9473119096	WT	Mut	8	0	0	2	NEUT	NEUT	AMP	0.152	0.148	2.00938770296986	2	Other	Other	LumB	Validation
MB-5169	Moderate	Positive	3	62.84	51.96666667	DECEASED	Died of Disease	LumB	LumB	35.8291903996497	21.5609917065156	LumB	NST	NST	0.813739938459675	810.67219034293	647.841498594971	1458.5136889379	WT	Mut	20	0	0	2	NEUT	NEUT	AMP	0.988	0.779	3.93365578977765	4	Other	Other	LumB	Discovery
MB-5171	Low	Positive	4ER+	46.79	185	DECEASED	Died of Disease	Normal	Normal	34.0765398298427	25.561033590766	Normal	NA	NA	-0.686052816288022	996.500043746145	1670.71058718608	2667.21063093223	WT	WT	7	0	0	0	NEUT	NEUT	NEUT	0.001	0.001	2.00076800906284	2	Other	Other	Normal	Validation
MB-5173	High	Negative	10	69.05	22.13333333	DECEASED	Died of Disease	Basal	Basal	37.6852013917557	35.4401360499667	Basal	NST	NST	1.66114008273393	486.518851660837	878.29504942853	1364.81390108937	Mut	WT	10	2	-1	1	AMP	DEL	AMP	0.829	0.696	2.70282602900997	3	Other	Other	Basal	Validation
MB-5174	High	NA	5	54.69	151.2	DECEASED	Died of Other Causes	Her2	Her2	52.598134316182	34.7391828977203	Her2	NST	NST	1.89352767230922	377.546274031601	742.250528347464	1119.79680237906	Mut	WT	6	2	2	2	AMP	AMP	AMP	0.854	0.666	3.28738366023235	3	Other	Other	Her2	Validation
MB-5175	Moderate	Positive	4ER+	50.08	194.7	DECEASED	Died of Other Causes	Basal	Basal	31.9096089907738	31.83360562027	Basal	NST	NST	-0.281831485784911	1511.86692544708	2153.40546929249	3665.27239473957	Mut	WT	2	2	-1	0	AMP	DEL	NEUT	0.168	0.168	1.98191485817099	2	CoreClaudinLow	CoreClaudinLow	BasalCoreClaudinLow	Validation
MB-5176	High	Positive	4ER+	53.96	112.6333333	DECEASED	Died of Other Causes	LumA	LumA	35.3024475443326	26.2431111679114	LumA	NA	NA	0.75203111703603	1176.81575359228	2291.48485567141	3468.30060926368	WT	WT	25	0	0	1	NEUT	NEUT	AMP	0.412	0.41	1.90352462293698	2	Other	Other	LumA	Discovery
MB-5177	NA	Positive	4ER+	68.53	65.23333333	DECEASED	Died of Other Causes	LumB	LumB	42.8168017353151	32.9389945582684	LumB	NST	NST	1.05855613932311	318.083705428537	2632.36767171021	2950.45137713874	WT	WT	4	1	0	0	AMP	NEUT	NEUT	0.04	0.04	2.04033741309225	2	Other	Other	LumB	Validation
MB-5178	Low	Positive	6	65.26	184.3333333	LIVING	Living	Normal	Normal	44.069841273231	25.0720016678114	Normal	Lobular Classical	Lobular	0.931996911520693	339.245135433275	378.228088197332	717.473223630606	WT	WT	6	1	0	1	AMP	NEUT	AMP	0.996	0.513	3.75609131699949	4	Other	Other	Normal	Validation
MB-5179	Moderate	Positive	3	68.6	246.6	DECEASED	Died of Other Causes	LumA	LumA	42.0602669299029	23.7950436950651	LumA	MixedNSTandLobular	MixedNST/SpecialType	0.147672112214417	786.204034548942	1094.48656630418	1880.69060085312	Mut	Mut	11	0	0	2	NEUT	NEUT	AMP	0.923	0.599	3.37994291299229	3	Other	Other	LumA	Discovery
MB-5182	Moderate	Positive	3	78.04	134.2666667	DECEASED	Died of Other Causes	LumA	LumA	45.4645329918479	22.1187336252625	LumA	MixedNSTandSpecialType	MixedNST/SpecialType	-0.612154097813074	353.03821269818	195.025385122323	548.063597820503	WT	Mut	8	0	0	1	NEUT	NEUT	AMP	0.089	0.089	1.97964081832115	2	Other	Other	LumA	Discovery
MB-5183	Moderate	Positive	8	74.34	118.5333333	DECEASED	Died of Other Causes	LumA	LumA	42.2220571307758	21.1387693071659	LumA	NST	NST	-0.394610871193575	577.802475995804	573.274052124491	1151.0765281203	WT	Mut	9	0	0	2	NEUT	NEUT	AMP	0.084	0.083	2.04769375152713	2	Other	Other	LumA	Discovery
MB-5184	Moderate	Positive	4ER+	79.76	89.33333333	DECEASED	Died of Other Causes	LumA	LumA	33.9378597179493	27.8802138802777	LumA	Lobular Classical	Lobular	-1.08003540102163	1387.67573767804	1200.22660599209	2587.90234367013	WT	Mut	10	0	0	1	NEUT	NEUT	AMP	0.121	0.114	1.9637586352429	2	Other	Other	LumA	Discovery
MB-5185	Moderate	Positive	4ER+	61.88	77.46666667	DECEASED	Died of Disease	LumA	LumA	36.3535663291881	27.9079904956875	LumA	NST	NST	0.433687261040563	935.431343691455	745.13165848974	1680.5630021812	WT	Mut	7	0	-1	1	NEUT	DEL	AMP	0.313	0.313	2.07941480263889	2	Other	Other	LumA	Discovery
MB-5186	Low	Positive	6	42.84	203.2666667	LIVING	Living	LumA	LumA	44.2314379744385	20.3242033151835	LumA	NA	NA	0.279403921808011	363.945254392193	1405.60908005432	1769.55433444651	Mut	WT	22	0	2	0	NEUT	AMP	NEUT	0.982	0.353	3.6512522490504	4	Other	Other	LumA	Validation
MB-5188	High	Positive	10	65.44	19.4	DECEASED	Died of Disease	Basal	Basal	34.635400960373	28.14949069782	Basal	NST	NST	1.67537395690181	797.504936291884	1497.37725985183	2294.88219614372	WT	WT	4	2	-1	0	AMP	DEL	NEUT	0.979	0.364	3.0721334325507	3	Other	Other	Basal	Discovery
MB-5189	Moderate	Positive	4ER+	69.24	111.9666667	DECEASED	Died of Disease	LumA	LumA	41.5878230383876	21.923499218098	LumA	NST	NST	-0.861492648899775	741.29833840637	896.925872626125	1638.2242110325	Mut	WT	6	2	0	0	AMP	NEUT	NEUT	0.376	0.356	1.77029587507497	2	Other	Other	LumA	Discovery
MB-5190	Low	Negative	4ER-	53.07	242.5666667	LIVING	Living	Basal	Basal	50.0066393204112	38.2986397775495	Basal	NA	NA	1.81920033238609	475.317318463546	1680.65578728783	2155.97310575138	Mut	Mut	7	1	2	0	AMP	AMP	NEUT	0.315	0.299	1.92236444612275	2	Other	Other	Basal	Validation
MB-5191	Moderate	Positive	8	54.75	142.1666667	DECEASED	Died of Other Causes	LumA	LumA	38.2411489562325	29.7629429919153	LumA	Lobular Classical	Lobular	-0.923257866496018	1117.88441916732	606.426569957736	1724.31098912506	WT	WT	10	1	0	2	AMP	NEUT	AMP	0.282	0.28	2.31613763077812	2	Other	Other	LumA	Validation
MB-5193	Moderate	Positive	7	88.8	54.26666667	DECEASED	Died of Other Causes	LumA	LumA	49.5968584074334	26.0191613778929	LumA	NST	NST	0.00565264738843692	-272.531699799595	873.073421110275	600.541721310681	WT	Mut	7	0	0	0	NEUT	NEUT	NEUT	0.04	0.04	1.99186343543837	2	Other	Other	LumA	Discovery
MB-5195	Moderate	Positive	5	72.16	196.8666667	DECEASED	Died of Disease	LumA	LumA	40.3499515742677	22.0501347287484	LumA	NST	NST	0.416771924326126	834.189085293404	1447.87179906218	2282.06088435558	Mut	WT	7	1	2	2	AMP	AMP	AMP	0.916	0.599	3.46999378040383	3	Other	Other	LumA	Discovery
MB-5196	High	Positive	7	52.98	94.03333333	DECEASED	Died of Disease	LumA	LumA	45.7522859766813	26.3039705162003	LumA	NST	NST	0.72596701519537	473.042255373948	885.844669563313	1358.88692493726	WT	Mut	22	0	0	0	NEUT	NEUT	NEUT	0.974	0.396	3.71508751860326	4	Other	Other	LumA	Discovery
MB-5197	High	Positive	9	62.11	223.8333333	DECEASED	Died of Disease	LumA	LumA	44.4727465401594	24.26079628036	LumA	NST/apocrine	SpecialType	-0.202793735226948	313.528683161355	514.987943397197	828.516626558553	WT	WT	2	2	1	1	AMP	AMP	AMP	0.99	0.385	4.47305859748107	4	Other	Other	LumA	Discovery
MB-5199	Low	Negative	5	65.35	204.4	LIVING	Living	Basal	Basal	37.8817146847389	24.533831946539	Basal	NST	NST	-0.00525786228805836	970.406138932586	1553.80683844682	2524.21297737941	Mut	WT	4	-1	2	1	DEL	AMP	AMP	0.378	0.364	2.17875841311446	2	Other	Other	Basal	Validation
MB-5200	Moderate	Positive	1	70.23	52.3	DECEASED	Died of Disease	LumB	LumB	41.4549189990478	25.9822180902424	LumB	NST	NST	1.01794896044724	650.569338462868	878.390212371661	1528.95955083453	WT	Mut	8	2	1	1	AMP	AMP	AMP	0.849	0.629	3.0140957151425	3	Other	Other	LumB	Discovery
MB-5201	Moderate	Positive	8	73.17	96.96666667	DECEASED	Died of Other Causes	LumA	LumA	50.6056718560535	25.6051977506948	LumA	NST	NST	-1.13870822702354	-70.5127179841891	43.7892443049008	-26.7234736792884	WT	Mut	2	0	0	2	NEUT	NEUT	AMP	0.988	0.383	3.76600268775406	4	Other	Other	LumA	Discovery
MB-5204	Moderate	Positive	3	76.91	191.9333333	DECEASED	Died of Other Causes	LumA	LumA	42.3688078822693	22.4771619934784	LumA	NA	NA	-0.358789608088287	782.718553442542	1271.77216879233	2054.49072223487	WT	Mut	11	0	0	1	NEUT	NEUT	AMP	0.079	0.078	1.99144361269686	2	Other	Other	LumA	Validation
MB-5205	High	Negative	9	50.24	185.3	LIVING	Living	Basal	Basal	42.0732463483779	30.4877505920557	Basal	NST	NST	2.37476991923492	78.4062100774112	1483.25287684999	1561.6590869274	Mut	WT	12	2	1	1	AMP	AMP	AMP	0.613	0.542	1.59737721850774	2	Other	Other	Basal	Discovery
MB-5206	Moderate	Positive	2	67.45	205.7333333	LIVING	Living	LumA	LumA	40.4136337236814	21.5273546338182	LumA	MixedNSTandSpecialType	MixedNST/SpecialType	-0.197113748855404	440.239185960848	618.352438504547	1058.59162446539	WT	WT	4	0	0	0	NEUT	NEUT	NEUT	0.084	0.084	2.08355694262423	2	Other	Other	LumA	Discovery
MB-5208	Moderate	Negative	10	52.43	151.9	LIVING	Living	Basal	Basal	43.328637860886	29.2357986287881	Basal	NST/apocrine	SpecialType	0.448026824252439	322.963171061513	1190.94547759138	1513.90864865289	Mut	WT	7	2	0	0	AMP	NEUT	NEUT	0.977	0.603	3.85009829183234	4	Other	Other	Basal	Validation
MB-5209	Moderate	Negative	4ER-	79.17	175.1	DECEASED	Died of Other Causes	Basal	Basal	51.7150593515292	40.5064972347461	Basal	NST	NST	0.655141968613687	178.631277014192	1874.21979210841	2052.8510691226	Mut	WT	7	2	0	0	AMP	NEUT	NEUT	0.144	0.143	2.17347786490149	2	Other	Other	Basal	Discovery
MB-5211	High	Positive	7	68.42	247.8333333	DECEASED	Died of Other Causes	LumB	LumB	46.552557273074	24.4030107001785	LumB	NST	NST	0.0664151873375382	165.744266664463	637.758936980229	803.503203644692	WT	Mut	10	1	1	0	AMP	AMP	NEUT	0.989	0.33	3.76258246518137	4	Other	Other	LumB	Discovery
MB-5212	High	Positive	5	80.17	179.1	DECEASED	Died of Other Causes	LumB	LumB	47.1654518576631	24.1277050771668	LumB	NA	NA	-0.762436425814362	355.214247870859	1421.54560450131	1776.75985237217	WT	WT	6	1	2	2	AMP	AMP	AMP	0.923	0.672	3.55407605677603	4	Other	Other	LumB	Discovery
MB-5213	High	Negative	5	74.98	43.4	DECEASED	Died of Disease	Her2	Her2	41.2825419238441	28.4090095906673	Her2	NST	NST	1.1531563360042	801.79685342838	1509.2731614109	2311.07001483928	Mut	Mut	9	1	2	0	AMP	AMP	NEUT	0.756	0.493	2.39159354939026	2	Other	Other	Her2	Discovery
MB-5214	Low	Positive	2	66.57	107.3666667	DECEASED	Died of Other Causes	Normal	Normal	39.077091489182	25.6366908041377	Normal	NST	NST	0.981982742583511	712.364323028138	1446.78660516742	2159.15092819556	WT	WT	2	1	0	0	AMP	NEUT	NEUT	0.359	0.306	2.00081798796064	2	Other	Other	Normal	Validation
MB-5215	High	Positive	8	74.11	118.7	DECEASED	Died of Disease	LumB	LumB	53.7186080419072	32.1671685939245	LumB	NST	NST	0.154827767704468	-363.740903779054	-328.473290912655	-692.214194691709	WT	WT	4	1	0	1	AMP	NEUT	AMP	0.217	0.194	1.99195617405984	2	Other	Other	LumB	Discovery
MB-5218	High	Positive	1	42.11	254.9666667	LIVING	Living	LumB	LumB	44.3407596081191	24.9326241169003	LumB	NST	NST	0.891576879900238	388.472173831507	715.507486111738	1103.97965994325	WT	WT	8	1	-1	0	AMP	DEL	NEUT	0.408	0.363	1.85022268375575	2	Other	Other	LumB	Discovery
MB-5221	High	Positive	8	63.53	131.3	DECEASED	Died of Other Causes	LumA	LumA	42.272448255099	20.7845638185143	LumA	NST	NST	-0.715697423879725	537.618581125924	539.475100523814	1077.09368164974	WT	Mut	7	1	0	2	AMP	NEUT	AMP	0.277	0.256	2.25802605566539	2	Other	Other	LumA	Discovery
MB-5222	Moderate	Negative	10	76.2	111.8333333	DECEASED	Died of Other Causes	Her2	Her2	35.8239376636692	29.8499176573279	Her2	NST	NST	1.0678318946166	947.150818539342	2619.1100810251	3566.26089956445	WT	WT	4	0	1	0	NEUT	AMP	NEUT	0.009	0.004	2.00363124458562	2	Other	Other	Her2	Discovery
MB-5223	Moderate	Negative	4ER-	42.05	144.6666667	DECEASED	Died of Disease	Basal	ClaudinLow	30.8039348934633	33.1923020081227	BasalClaudinLow	NST	NST	0.36405815633693	1546.46708120467	2166.0473856083	3712.51446681298	Mut	WT	4	2	-1	-1	AMP	DEL	DEL	0.801	0.73	1.64078999977787	2	Other	OtherClaudinLow	BasalOtherClaudinLow	Discovery
MB-5224	High	Positive	7	90.23	99.4	DECEASED	Died of Disease	LumA	LumA	37.8182411142107	21.3721344168979	LumA	NA	NA	-0.817387042962178	950.846722236741	1035.61546331757	1986.46218555431	WT	Mut	13	0	0	2	NEUT	NEUT	AMP	0.078	0.076	2.01993880361625	2	Other	Other	LumA	Discovery
MB-5225	High	Negative	10	68.01	43.26666667	DECEASED	Died of Disease	Basal	Basal	38.7897066966074	30.9153458148657	Basal	NST	NST	1.61074496454833	641.848574459475	1825.17248521489	2467.02105967436	Mut	Mut	13	1	0	0	AMP	NEUT	NEUT	0.987	0.644	3.55518614362825	4	Other	Other	Basal	Validation
MB-5226	Moderate	Positive	4ER+	75.53	200.6	LIVING	Living	LumB	LumB	41.9111896497048	26.7494091551379	LumB	NST	NST	0.876707147593463	611.663329800473	210.702648919768	822.365978720241	WT	WT	7	0	-1	1	NEUT	DEL	AMP	0.124	0.122	1.93065872187299	2	Other	Other	LumB	Discovery
MB-5227	High	Positive	4ER+	74.46	187.0333333	DECEASED	Died of Other Causes	LumA	LumA	38.0996318656112	19.7399596051734	LumA	NST	NST	0.0745661303488405	728.187228809711	801.061432175954	1529.24866098566	WT	Mut	8	1	0	0	AMP	NEUT	NEUT	0.172	0.167	1.94224105377729	2	Other	Other	LumA	Discovery
MB-5228	Moderate	Positive	7	72.56	180.7333333	DECEASED	Died of Other Causes	LumB	LumB	46.9400420653827	26.8633555993716	LumB	NST/apocrine	SpecialType	1.47064589051975	367.836714750444	467.457242038971	835.293956789415	Mut	WT	11	2	1	1	AMP	AMP	AMP	0.936	0.611	3.12322519380706	3	Other	Other	LumB	Discovery
MB-5229	High	Negative	5	39.99	33.96666667	DECEASED	Died of Disease	Basal	Basal	34.7115757236527	22.0093592912482	Basal	NST	NST	-0.238528017282178	1105.6318016421	1770.51395164435	2876.14575328646	Mut	Mut	16	2	2	2	AMP	AMP	AMP	0.675	0.667	1.55948210755459	2	Other	Other	Basal	Discovery
MB-5230	Moderate	Positive	3	48.17	176.5	LIVING	Living	LumA	LumA	38.9049103262252	20.0067803399119	LumA	Mucinous	Mucinous	-0.262847019184825	933.554208642364	1718.37535531761	2651.92956395998	WT	WT	7	0	0	1	NEUT	NEUT	AMP	0.082	0.078	1.99340778338035	2	Other	Other	LumA	Discovery
MB-5231	Moderate	Negative	5	61.28	16.56666667	DECEASED	Died of Disease	Her2	Her2	44.8983820178608	23.1983193778834	Her2	NST	NST	-0.130288627668666	565.837955263444	1113.52512153854	1679.36307680199	Mut	WT	5	0	2	1	NEUT	AMP	AMP	0.912	0.763	3.19142195517448	3	Other	Other	Her2	Validation
MB-5232	Moderate	Negative	10	74.53	211.2	DECEASED	Died of Other Causes	Basal	Basal	42.5439675363681	32.3847062563218	Basal	NST	NST	0.445188442260451	801.720182949552	1545.5664632907	2347.28664624025	Mut	WT	5	2	0	0	AMP	NEUT	NEUT	0.635	0.531	2.01781247917546	2	Other	Other	Basal	Discovery
MB-5233	Moderate	Positive	8	79.59	209.0333333	DECEASED	Died of Other Causes	LumB	LumB	57.4590465820904	31.3628377542886	LumB	NST	NST	1.93610872600647	-601.28183125392	-301.756947667247	-903.038778921167	WT	Mut	4	0	0	1	NEUT	NEUT	AMP	0.574	0.374	2.44450731913192	2	Other	Other	LumB	Discovery
MB-5235	Moderate	Positive	9	59.04	204.2	DECEASED	Died of Disease	Basal	Basal	43.6129428810724	28.810623385905	Basal	NST	NST	0.422947842290515	114.719129726404	803.469144722848	918.188274449253	Mut	WT	19	1	0	1	AMP	NEUT	AMP	0.48	0.398	2.39364046291566	2	Other	Other	Basal	Validation
MB-5236	High	Negative	10	63.02	166.6666667	LIVING	Living	Basal	Basal	47.1562233614319	32.0279051592083	Basal	NST	NST	3.33103322072295	-179.78216838328	1758.03201314061	1578.24984475733	Mut	WT	7	2	-1	1	AMP	DEL	AMP	0.87	0.683	2.9840572869233	3	Other	Other	Basal	Discovery
MB-5238	Moderate	Negative	5	46.03	44.13333333	DECEASED	Died of Disease	Normal	Normal	35.6003299234299	27.4213337142094	Normal	NST	NST	0.180487563806217	914.051146025669	1547.63340225171	2461.68454827738	WT	WT	8	0	2	0	NEUT	AMP	NEUT	0.995	0.378	3.45919944912148	3	Other	Other	Normal	Discovery
MB-5239	High	NA	9	69.5	192.1333333	LIVING	Living	LumB	LumB	41.4310201949489	21.4733492194273	LumB	MixedNSTandLobular	MixedNST/SpecialType	-0.149308461508865	451.391328805027	479.850734654647	931.242063459674	WT	WT	2	2	0	1	AMP	NEUT	AMP	0.331	0.311	2.00148048601701	2	Other	Other	LumB	Validation
MB-5240	High	Positive	7	56.92	103.8333333	DECEASED	Died of Other Causes	LumA	LumA	38.3995202060968	25.3419167089832	LumA	MixedNSTandLobular	MixedNST/SpecialType	-0.134893562914625	1064.46848894052	1280.01618865954	2344.48467760006	WT	WT	6	2	0	0	AMP	NEUT	NEUT	0.183	0.182	1.97727348452875	2	Other	Other	LumA	Discovery
MB-5243	High	Positive	1	62.79	38.43333333	DECEASED	Died of Other Causes	LumB	LumB	38.9510643242241	24.9326458529608	LumB	NST	NST	0.493589789357023	603.051931868089	478.821978107352	1081.87390997544	Mut	WT	10	1	0	1	AMP	NEUT	AMP	0.985	0.398	3.61035562762389	4	Other	Other	LumB	Discovery
MB-5244	High	Positive	6	69.2	216.8666667	DECEASED	Died of Disease	LumB	LumB	52.792124577919	33.6005575675176	LumB	NA	NA	1.09373392294779	-296.03597111566	-421.020330940408	-717.056302056068	WT	Mut	5	1	0	1	AMP	NEUT	AMP	0.944	0.529	3.41573557831138	3	Other	Other	LumB	Discovery
MB-5251	Moderate	Positive	3	76.77	112.4666667	DECEASED	Died of Disease	LumA	LumA	43.3105217225123	20.6325666311133	LumA	NST	NST	-0.597909306746351	672.890867802952	1260.80542366865	1933.6962914716	WT	Mut	2	0	0	1	NEUT	NEUT	AMP	0.168	0.168	1.89428019280748	2	Other	Other	LumA	Validation
MB-5253	Moderate	Positive	3	69.59	102.0666667	DECEASED	Died of Other Causes	LumA	LumA	42.23621242266	23.8931354982808	LumA	MixedNSTandLobular	MixedNST/SpecialType	-1.02845670368739	853.293145149347	1699.73830824919	2553.03145339854	WT	Mut	4	1	0	2	AMP	NEUT	AMP	0.399	0.385	2.28055265554544	2	Other	Other	LumA	Discovery
MB-5256	Moderate	Positive	8	70.31	108.0666667	DECEASED	Died of Disease	LumA	LumA	42.1958531337297	19.2834224738786	LumA	NST	NST	0.562577109187131	525.971320009098	1061.20778761114	1587.17910762024	WT	WT	6	1	0	2	AMP	NEUT	AMP	0.992	0.361	3.85960538883582	4	Other	Other	LumA	Discovery
MB-5258	High	Negative	10	72.77	101.0666667	DECEASED	Died of Other Causes	Basal	Basal	44.618133018428	33.3729577546386	Basal	NST	NST	1.94857212795857	172.081437863972	765.379077369299	937.460515233271	Mut	WT	9	2	-1	2	AMP	DEL	AMP	0.767	0.742	2.83415446811346	3	Other	Other	Basal	Discovery
MB-5259	High	Negative	5	41.28	46.16666667	DECEASED	Died of Disease	Her2	Her2	41.4947787855511	26.4301043149162	Her2	NST	NST	1.46188376214629	958.473320123238	2006.65877645232	2965.13209657556	Mut	Mut	13	2	2	1	AMP	AMP	AMP	0.411	0.366	1.95850252115773	2	Other	Other	Her2	Discovery
MB-5260	Moderate	Positive	7	72.23	202.1	DECEASED	Died of Other Causes	LumB	LumB	47.9325809613662	27.3408099815839	LumB	MixedNSTandLobular	MixedNST/SpecialType	1.06620443962922	65.9301388991058	-441.704773737902	-375.774634838796	WT	WT	6	1	0	0	AMP	NEUT	NEUT	0.288	0.275	1.9471667518159	2	Other	Other	LumB	Discovery
MB-5261	High	Positive	4ER+	66.12	116.4666667	DECEASED	Died of Other Causes	LumB	LumB	37.0098779094657	24.3577816968759	LumB	NST	NST	1.59179693931755	795.504811625918	1115.1709654464	1910.67577707232	WT	WT	3	0	0	0	NEUT	NEUT	NEUT	0.116	0.111	1.92821253248628	2	Other	Other	LumB	Discovery
MB-5264	High	Positive	8	46.4	199.3	LIVING	Living	LumA	LumA	38.8226789023966	23.0438926672561	LumA	NST	NST	-0.633422932812963	1087.69666874278	574.182754280347	1661.87942302313	WT	WT	10	1	0	2	AMP	NEUT	AMP	0.191	0.191	2.18488027277372	2	Other	Other	LumA	Discovery
MB-5266	High	Positive	1	76.83	83.63333333	DECEASED	Died of Other Causes	LumB	LumB	51.3186131306057	30.0353269039319	LumB	NST	NST	1.3497184918091	39.5303721380794	890.767077380619	930.297449518698	Mut	WT	13	2	2	0	AMP	AMP	NEUT	0.96	0.743	4.23525622514938	4	Other	Other	LumB	Discovery
MB-5267	Moderate	Positive	2	52.77	71.06666667	DECEASED	Died of Disease	LumA	LumA	36.0456110555274	22.6228492682187	LumA	NST	NST	-0.214932685774725	1004.41827875104	840.720298031246	1845.13857678228	WT	Mut	9	0	0	0	NEUT	NEUT	NEUT	0.004	0.004	2.0047052355672	2	Other	Other	LumA	Discovery
MB-5268	Moderate	Positive	3	47.98	186.1333333	LIVING	Living	LumA	LumA	38.7462898651177	20.9376427431484	LumA	MixedNSTandSpecialType	MixedNST/SpecialType	-0.968349736684322	906.643657524494	899.404052806838	1806.04771033133	WT	Mut	8	0	1	1	NEUT	AMP	AMP	0.088	0.086	2.02541093760412	2	Other	Other	LumA	Discovery
MB-5270	High	Positive	8	67.1	187.8333333	DECEASED	Died of Other Causes	LumA	LumA	48.0358162936826	24.4654135543082	LumA	MixedNSTandSpecialType	MixedNST/SpecialType	0.313188881820523	325.431969722424	-2.56166248657559	322.870307235849	WT	Mut	8	1	0	2	AMP	NEUT	AMP	0.988	0.811	5.31809291632422	5	Other	Other	LumA	Discovery
MB-5271	High	Positive	9	58.25	167.5	LIVING	Living	LumB	LumB	50.5461361029711	29.5375603361301	LumB	Medullary-like/NSTandLymhocyteRichStroma	Medullary-like	1.65250486843139	11.5870764513014	2052.70488180144	2064.29195825274	Mut	WT	10	2	1	1	AMP	AMP	AMP	0.988	0.565	3.99053288611475	4	Other	Other	LumB	Validation
MB-5272	Moderate	Positive	4ER+	40.71	201.9333333	DECEASED	Died of Disease	Basal	Basal	33.9897229428235	27.765717736048	Basal	Medullary-like/NSTandLymhocyteRichStroma	Medullary-like	1.4421930014589	1053.99213251163	2601.32965667484	3655.32178918647	Mut	Mut	15	0	0	0	NEUT	NEUT	NEUT	0.989	0.376	4.38676725382616	4	Other	Other	Basal	Discovery
MB-5273	High	Positive	6	60.33	60.86666667	DECEASED	Died of Disease	LumB	LumB	40.4104832319638	25.5606438377586	LumB	NST	NST	2.50181242029574	486.858063392061	669.658380029148	1156.51644342121	WT	WT	4	0	0	1	NEUT	NEUT	AMP	0.127	0.118	1.96695228681224	2	Other	Other	LumB	Discovery
MB-5275	Moderate	Positive	3	72.19	75.96666667	DECEASED	Died of Other Causes	Her2	Her2	46.1539341576829	22.6580062276064	Her2	NST	NST	0.455386976964752	235.524110018945	1207.94030250989	1443.46441252883	WT	Mut	103	0	0	1	NEUT	NEUT	AMP	0.089	0.037	2.03848930451587	2	Other	Other	Her2	Validation
MB-5277	Low	Positive	8	35.78	221.0666667	DECEASED	Died of Disease	Normal	Normal	39.9082613147728	23.1042625566831	Normal	NST	NST	-0.76999336660375	625.7053683184	1197.12130926659	1822.82667758499	WT	WT	7	2	0	2	AMP	NEUT	AMP	0.255	0.246	2.09361269686133	2	Other	Other	Normal	Validation
MB-5278	Moderate	Positive	4ER+	47.92	99.96666667	DECEASED	Died of Disease	Normal	Normal	36.1786277586996	27.8068169846302	Normal	TubularMixed	MixedNST/SpecialType	-0.809449599956208	1066.3510543704	521.074272498064	1587.42532686846	WT	WT	4	1	0	1	AMP	NEUT	AMP	0.18	0.178	2.05213743086252	2	Other	Other	Normal	Validation
MB-5279	High	Positive	8	66.55	68.76666667	DECEASED	Died of Other Causes	LumA	LumA	50.6444164347214	25.9731624155808	LumA	NST	NST	0.0681424807306321	-293.46191362975	-155.554600185711	-449.016513815461	WT	Mut	8	0	0	2	NEUT	NEUT	AMP	0.125	0.12	2.12258157666763	2	Other	Other	LumA	Discovery
MB-5280	Low	Positive	1	45.85	77.86666667	DECEASED	Died of Disease	Normal	Normal	44.1790961061993	21.1567419730313	Normal	NA	NA	-0.679450881711904	316.576513994403	844.000035445594	1160.57654944	WT	Mut	14	1	-1	1	AMP	DEL	AMP	0.269	0.269	2.08091528021502	2	Other	Other	Normal	Validation
MB-5281	Moderate	Negative	4ER-	55.72	79.3	LIVING	Living	LumA	LumA	41.7375425884016	26.4804452591517	LumA	NST	NST	-0.00248606752544541	829.344730720451	355.168895692601	1184.51362641305	WT	Mut	9	1	0	0	AMP	NEUT	NEUT	0.996	0.668	3.65031653301939	4	Other	Other	LumA	Discovery
MB-5284	Moderate	Positive	3	68.18	65.33333333	DECEASED	Died of Other Causes	LumA	LumA	39.8164531265285	23.0762235132455	LumA	MixedNSTandSpecialType	MixedNST/SpecialType	-0.814087303459392	846.837846790282	824.536191699386	1671.37403848967	WT	WT	11	1	0	1	AMP	NEUT	AMP	0.903	0.475	3.39894988782514	3	Other	Other	LumA	Discovery
MB-5287	Moderate	Positive	3	69.46	124	DECEASED	Died of Other Causes	LumA	LumA	42.6707962635563	19.5406723485791	LumA	NST	NST	-0.852318169062228	518.474785536474	517.710186254295	1036.18497179077	WT	Mut	6	1	0	1	AMP	NEUT	AMP	0.988	0.256	3.97299584619827	4	Other	Other	LumA	Discovery
MB-5288	High	Positive	3	70.1	128.4	DECEASED	Died of Other Causes	LumB	LumB	44.3681129379625	21.4123331818695	LumB	NST	NST	-0.17317701694599	313.583208843339	1889.71657875168	2203.29978759502	Mut	Mut	24	0	-1	1	NEUT	DEL	AMP	0.988	0.152	3.94883882360781	4	Other	Other	LumB	Discovery
MB-5290	High	Positive	8	69.42	36.93333333	DECEASED	Died of Other Causes	LumA	LumA	47.7202420579298	21.9229484218302	LumA	NST	NST	-0.526973651199236	-72.0672740262128	-47.8580826622522	-119.925356688465	WT	WT	7	0	0	2	NEUT	NEUT	AMP	0.209	0.197	2.22344676692063	2	Other	Other	LumA	Discovery
MB-5291	High	Positive	9	67.25	153.5333333	LIVING	Living	LumB	LumB	47.6072895947625	25.9117681449267	LumB	NST	NST	1.04798381351457	35.6261885758583	505.975855984728	541.602044560586	WT	WT	4	2	1	0	AMP	AMP	NEUT	0.215	0.215	2.14034740887181	2	Other	Other	LumB	Discovery
MB-5292	Moderate	Positive	5	82.06	48.43333333	DECEASED	Died of Disease	LumB	LumB	45.4156712610863	23.2719627104738	LumB	NST	NST	1.34301320668823	603.623720014019	650.2272552675	1253.85097528152	Mut	Mut	6	1	2	2	AMP	AMP	AMP	0.983	0.853	4.50625902396766	5	Other	Other	LumB	Discovery
MB-5293	High	Positive	3	70.86	208.9666667	DECEASED	Died of Disease	LumA	LumA	43.0366020725118	23.8728916262482	LumA	MixedNSTandSpecialType	MixedNST/SpecialType	0.317337654594675	765.209313355651	779.740648866985	1544.94996222264	WT	Mut	11	1	-1	1	AMP	DEL	AMP	0.988	0.802	3.40017548146338	3	Other	Other	LumA	Discovery
MB-5294	Moderate	Negative	10	31.71	195.9333333	LIVING	Living	Basal	Basal	42.1529910853391	30.4827807890133	Basal	NST	NST	2.11039239756834	264.838306227249	1118.4709234051	1383.30922963235	Mut	WT	6	1	0	0	AMP	NEUT	NEUT	0.991	0.578	3.62482618449988	4	Other	Other	Basal	Discovery
MB-5295	Low	Negative	10	60.51	75.7	DECEASED	Died of Other Causes	Basal	Basal	41.833056886544	32.6919558383781	Basal	NST	NST	1.17185413888924	516.576968870004	534.294185069466	1050.87115393947	Mut	WT	14	2	-1	1	AMP	DEL	AMP	0.905	0.719	2.70289711010907	3	Other	Other	Basal	Validation
MB-5296	Moderate	Positive	5	78.93	13.8	DECEASED	Died of Disease	Basal	Basal	35.2927782330487	26.2423584859143	Basal	NST	NST	0.398315232712828	1072.93397576391	1913.54865318598	2986.48262894989	Mut	WT	9	0	2	0	NEUT	AMP	NEUT	0.474	0.455	1.63416779581954	2	Other	Other	Basal	Discovery
MB-5298	High	Negative	10	49.63	84.9	DECEASED	Died of Disease	Basal	Basal	45.3309768205889	34.3935621775106	Basal	NST	NST	2.70091056877502	289.733244891091	1762.19611145658	2051.92935634767	Mut	WT	4	2	-1	0	AMP	DEL	NEUT	0.944	0.806	3.25767009484884	3	Other	Other	Basal	Validation
MB-5299	High	Negative	10	53.35	16.7	DECEASED	Died of Disease	Basal	Basal	41.0798240848233	31.4758114856746	Basal	NST	NST	2.53134139656318	414.187802344883	1221.59668112533	1635.78448347021	Mut	Mut	10	2	-1	1	AMP	DEL	AMP	0.991	0.849	3.22558975099403	3	Other	Other	Basal	Discovery
MB-5300	Moderate	Positive	8	55.53	190.1666667	LIVING	Living	LumA	LumA	38.4608315364869	21.319614800647	LumA	NST	NST	-0.450313024633065	981.644596335703	719.969571288861	1701.61416762456	WT	WT	10	1	1	2	AMP	AMP	AMP	0.285	0.246	2.1542604233768	2	Other	Other	LumA	Discovery
MB-5305	High	Positive	8	61.88	149.4333333	DECEASED	Died of Disease	LumA	LumA	48.8265861579279	23.2387944289799	LumA	MixedNSTandSpecialType	MixedNST/SpecialType	0.376656169798004	113.562478009211	131.215034803032	244.777512812243	WT	WT	9	1	1	2	AMP	AMP	AMP	0.24	0.235	2.25685766009907	2	Other	Other	LumA	Discovery
MB-5306	High	Positive	7	58.26	159.7333333	LIVING	Living	LumA	LumA	49.0376927948028	30.0586228676053	LumA	NST	NST	1.1397108755879	213.091965734531	1067.17756680853	1280.26953254306	WT	WT	8	2	1	0	AMP	AMP	NEUT	0.996	0.346	4.06698727204069	4	Other	Other	LumA	Discovery
MB-5308	Low	Positive	4ER+	67.62	104.7666667	DECEASED	Died of Disease	Normal	Normal	39.628480003523	22.6640803290206	Normal	NST	NST	-1.23242027691151	638.482400939044	1546.73765927222	2185.22006021126	WT	Mut	6	0	0	0	NEUT	NEUT	NEUT	0.013	0.013	2.01777638330483	2	Other	Other	Normal	Validation
MB-5310	High	Positive	3	71.4	153.3	DECEASED	Died of Other Causes	LumA	LumA	38.8642764327184	27.2633518585287	LumA	MixedNSTandLobular	MixedNST/SpecialType	-1.0298777356296	1096.55324055582	1808.10484529893	2904.65808585475	WT	Mut	5	0	0	1	NEUT	NEUT	AMP	0.85	0.508	3.2011567338235	3	Other	Other	LumA	Discovery
MB-5311	High	Positive	4ER+	73.01	57.66666667	DECEASED	Died of Disease	LumA	ClaudinLow	29.1754654246357	38.1240766422854	LumAClaudinLow	NST	NST	-1.19573906363602	1855.81596173924	1741.66496111066	3597.48092284989	WT	WT	11	1	-1	1	AMP	DEL	AMP	0.992	0.289	4.0120860081299	4	CoreClaudinLow	CoreClaudinLow	LumACoreClaudinLow	Discovery
MB-5312	High	Negative	5	50.6	37.9	DECEASED	Died of Disease	Her2	Her2	38.0980363103054	24.123955483784	Her2	NST	NST	0.829493869329934	684.325656547765	1990.69101469452	2675.01667124229	WT	WT	2	2	2	0	AMP	AMP	NEUT	0.255	0.244	1.93225860192363	2	Other	Other	Her2	Discovery
MB-5313	Moderate	Positive	1	79.12	46.53333333	DECEASED	Died of Disease	Her2	Her2	39.6797550760389	24.8606494063696	Her2	NST	NST	0.811337489018634	770.313084955027	2453.70880954646	3224.02189450149	Mut	Mut	5	0	0	0	NEUT	NEUT	NEUT	0.996	0.546	4.50611908305382	5	Other	Other	Her2	Validation
MB-5315	High	Negative	4ER-	52.13	43.03333333	DECEASED	Died of Disease	Her2	Her2	38.3430074618487	28.0677467913743	Her2	NST	NST	-0.259505938878779	803.989008909519	2309.38578636373	3113.37479527325	Mut	Mut	7	0	2	0	NEUT	AMP	NEUT	0.715	0.576	2.62222839245652	3	Other	Other	Her2	Discovery
MB-5317	High	Positive	8	69.7	53.63333333	DECEASED	Died of Disease	LumB	LumB	48.3660225310555	29.4066733867304	LumB	MixedNSTandLobular	MixedNST/SpecialType	0.991558411136572	232.941949810028	28.7043568568397	261.646306666868	WT	WT	6	0	0	1	NEUT	NEUT	AMP	0.142	0.14	1.92614562740176	2	Other	Other	LumB	Validation
MB-5318	Moderate	Positive	5	60.96	14.16666667	DECEASED	Died of Disease	LumB	LumB	38.9422997861371	20.7421299467639	LumB	NST	NST	0.128895268640337	697.457861081616	978.098432054297	1675.55629313591	Mut	WT	4	-1	2	2	DEL	AMP	AMP	0.904	0.564	3.02610786556787	3	Other	Other	LumB	Discovery
MB-5322	Moderate	Positive	2	66.58	102.3	DECEASED	Died of Disease	LumA	LumA	44.2462206204913	23.8874139173074	LumA	NST	NST	0.298862535958559	618.400665603127	1097.05899101011	1715.45965661323	WT	Mut	10	1	0	1	AMP	NEUT	AMP	0.215	0.215	1.98847264488327	2	Other	Other	LumA	Discovery
MB-5323	Moderate	Negative	4ER-	31.26	226.0666667	LIVING	Living	Basal	ClaudinLow	31.4807769073134	32.311803939091	BasalClaudinLow	NST	NST	1.33335663015886	1179.41623508952	2662.06947056897	3841.48570565849	WT	WT	7	0	0	0	NEUT	NEUT	NEUT	0.007	0.007	2.00637564139586	2	Other	OtherClaudinLow	BasalOtherClaudinLow	Discovery
MB-5324	Moderate	Positive	3	64.01	190.1	DECEASED	Died of Other Causes	LumA	LumA	35.5265617536961	19.4082770411153	LumA	NST	NST	-0.638288550725445	968.671885862092	838.364629308956	1807.03651517105	WT	Mut	19	0	0	1	NEUT	NEUT	AMP	0.089	0.089	2.03318598813834	2	Other	Other	LumA	Discovery
MB-5326	Moderate	Positive	4ER+	79.26	96.2	DECEASED	Died of Other Causes	Normal	Normal	44.8378223023135	34.8699121395375	Normal	Lobular Classical	Lobular	-1.36438492961619	745.128272469884	1151.73107285809	1896.85934532797	WT	Mut	11	0	-1	1	NEUT	DEL	AMP	0.988	0.196	3.79814800417601	4	Other	Other	Normal	Validation
MB-5327	High	Negative	5	66.94	163.5333333	LIVING	Living	Her2	Her2	39.7733584097227	25.4675660481021	Her2	NST	NST	-0.359237402888835	671.980181917027	967.14445248265	1639.12463439968	Mut	WT	9	2	2	1	AMP	AMP	AMP	0.625	0.526	2.03319209667029	2	Other	Other	Her2	Discovery
MB-5328	High	Positive	1	74.57	14.2	DECEASED	Died of Other Causes	LumB	LumB	41.8972166130887	22.5899107765337	LumB	NST	NST	0.384938736073315	439.356756965338	1310.65648858608	1750.01324555141	WT	WT	3	1	0	0	AMP	NEUT	NEUT	0.253	0.252	1.98864534974122	2	Other	Other	LumB	Discovery
MB-5329	High	Negative	2	64.64	45.73333333	DECEASED	Died of Disease	LumA	LumA	40.7322508001713	24.665170450332	LumA	Lobular Classical	Lobular	-0.307630005525093	922.716185536076	793.151824822397	1715.86801035847	Mut	Mut	15	0	-1	1	NEUT	DEL	AMP	0.236	0.227	1.92185688264955	2	Other	Other	LumA	Discovery
MB-5330	High	Positive	8	70.49	114.5333333	DECEASED	Died of Other Causes	LumA	LumA	39.7650703058846	27.0137003436122	LumA	NST	NST	-1.12854815609527	866.429529442964	979.627323140144	1846.05685258311	WT	WT	13	0	0	2	NEUT	NEUT	AMP	0.082	0.061	2.08192318798729	2	Other	Other	LumA	Discovery
MB-5331	Moderate	Positive	2	54.69	124.1333333	DECEASED	Died of Disease	LumA	LumA	42.776409319426	22.5796840941338	LumA	NST	NST	-0.325002760301042	487.249013673667	135.320846722363	622.56986039603	WT	WT	8	0	2	2	NEUT	AMP	AMP	0.203	0.2	2.10447977520602	2	Other	Other	LumA	Discovery
MB-5334	High	Positive	9	78.44	85.4	DECEASED	Died of Other Causes	LumA	LumA	40.5798284532995	20.4069150399602	LumA	NST	NST	-0.31620793098636	822.846920763081	873.011940374052	1695.85886113713	WT	Mut	3	2	1	2	AMP	AMP	AMP	0.952	0.584	3.79413691996712	4	Other	Other	LumA	Validation
MB-5335	High	Negative	10	41.81	25.23333333	DECEASED	Died of Disease	Basal	Basal	45.0853910729622	30.2421886722241	Basal	NST	NST	2.71173428764232	-147.089496766324	221.190695577247	74.1011988109232	Mut	WT	9	2	-1	0	AMP	DEL	NEUT	0.988	0.804	4.50462860125724	5	Other	Other	Basal	Validation
MB-5338	High	Positive	1	61.24	51.66666667	DECEASED	Died of Disease	LumB	LumB	39.5986599261615	26.4915647908416	LumB	NST	NST	0.960010692471541	638.876416736345	1233.40379455404	1872.28021129039	Mut	Mut	12	1	-1	0	AMP	DEL	NEUT	0.535	0.518	1.82612841244808	2	Other	Other	LumB	Discovery
MB-5341	High	Positive	2	56.37	250.8333333	LIVING	Living	LumB	LumB	48.7009180284363	25.0414448305475	LumB	NST	NST	0.470067574730772	-24.9221455243412	-244.415324620049	-269.337470144391	WT	WT	10	1	0	0	AMP	NEUT	NEUT	0.125	0.123	2.01946567005042	2	Other	Other	LumB	Discovery
MB-5345	Moderate	Positive	4ER+	76.87	216.0333333	DECEASED	Died of Disease	Normal	Normal	31.7024725732977	27.0334003827562	Normal	NST	NST	0.218110328875687	1152.01023226182	1132.53173100734	2284.54196326916	WT	Mut	5	0	0	0	NEUT	NEUT	NEUT	0.042	0.039	1.96824729558631	2	Other	Other	Normal	Validation
MB-5346	High	Negative	10	52.09	194.3	LIVING	Living	Basal	Basal	50.0058627177254	39.1472039356606	Basal	NST	NST	1.95369561004599	-302.565709732373	795.07962396377	492.513914231397	Mut	WT	16	2	-1	0	AMP	DEL	NEUT	0.974	0.644	4.24893267287145	4	Other	Other	Basal	Validation
MB-5347	High	Positive	3	56.89	211.9	DECEASED	Died of Disease	LumB	LumB	46.6725654783075	29.167685450051	LumB	NST	NST	2.00788755540632	-186.095344104648	119.326281593806	-66.7690625108422	WT	WT	8	0	0	1	NEUT	NEUT	AMP	0.052	0.051	2.02035418378907	2	Other	Other	LumB	Discovery
MB-5348	High	Negative	10	41.27	169.6666667	LIVING	Living	Basal	Basal	37.4246004858367	27.9875369484903	Basal	NST	NST	1.40425469996471	574.14171454055	2016.28344697324	2590.42516151379	Mut	WT	6	1	0	0	AMP	NEUT	NEUT	0.83	0.204	2.86717163864146	3	Other	Other	Basal	Discovery
MB-5350	High	Positive	4ER+	66.7	53.63333333	DECEASED	Died of Disease	LumB	ClaudinLow	27.9415526916741	31.3231141587894	LumBClaudinLow	MixedNSTandLobular	MixedNST/SpecialType	0.552947502958796	1563.89731245003	1716.59056512725	3280.48787757728	WT	WT	6	0	0	2	NEUT	NEUT	AMP	0.516	0.495	1.95774950576423	2	Other	OtherClaudinLow	LumBOtherClaudinLow	Discovery
MB-5351	Moderate	Positive	4ER+	47.35	202.1	LIVING	Living	Normal	Normal	38.304982689564	24.5559319761122	Normal	NST	NST	-0.833165391979098	817.149542742644	1559.70653157782	2376.85607432047	WT	WT	14	0	1	0	NEUT	AMP	NEUT	0.017	0.005	2.00515837757391	2	Other	Other	Normal	Discovery
MB-5358	Moderate	Positive	3	72.88	28.83333333	DECEASED	Died of Disease	LumA	LumA	42.0023800203762	20.0804167419854	LumA	NST	NST	-0.176950163523258	553.76146398902	679.180093433743	1232.94155742276	WT	WT	5	0	0	2	NEUT	NEUT	AMP	0.213	0.208	2.16058164330616	2	Other	Other	LumA	Discovery
MB-5360	High	Positive	8	66.39	161.1333333	DECEASED	Died of Other Causes	LumA	LumA	41.5362623078675	21.7999587289786	LumA	MixedNSTandSpecialType	MixedNST/SpecialType	-0.802400426668224	746.858156431349	773.639896802852	1520.4980532342	WT	Mut	10	0	0	2	NEUT	NEUT	AMP	0.982	0.343	3.75650947377774	4	Other	Other	LumA	Discovery
MB-5361	High	Positive	8	76.01	15.36666667	DECEASED	Died of Disease	LumA	LumA	40.9901842259493	21.1174220535379	LumA	NST	NST	-0.288155490165051	597.35467370267	1257.54235037821	1854.89702408087	Mut	WT	9	2	2	2	AMP	AMP	AMP	0.814	0.669	3.14504264865945	3	Other	Other	LumA	Discovery
MB-5364	Moderate	Positive	3	56.89	125.7666667	DECEASED	Died of Disease	Normal	Normal	36.2623574006022	22.2319169396611	Normal	NST	NST	-0.966354218306124	1095.888214653	1955.93037570466	3051.81859035766	WT	WT	5	0	0	2	NEUT	NEUT	AMP	0.158	0.152	1.9627890446256	2	Other	Other	Normal	Validation
MB-5365	High	Positive	7	79.29	23.03333333	DECEASED	Died of Disease	LumA	LumA	41.6681793965696	18.3500131614527	LumA	NST	NST	-0.907591244475462	530.01526058557	1005.57635968072	1535.59162026629	WT	Mut	10	0	0	0	NEUT	NEUT	NEUT	0.134	0.089	1.92973522290588	2	Other	Other	LumA	Discovery
MB-5366	High	Positive	5	75.56	243.1666667	LIVING	Living	Her2	Her2	41.9068065402539	25.3960098415227	Her2	NST	NST	0.80365405268823	712.54534902779	914.933026331489	1627.47837535928	WT	Mut	2	2	2	1	AMP	AMP	AMP	0.802	0.71	3.08560163486528	3	Other	Other	Her2	Discovery
MB-5368	Low	Positive	4ER+	77.15	100.1333333	DECEASED	Died of Other Causes	Normal	Normal	42.3672845449824	33.2992496760347	Normal	NST	NST	-1.08828864093597	732.84367654333	806.682014935432	1539.52569147876	WT	Mut	10	1	0	0	AMP	NEUT	NEUT	0.219	0.185	1.98445989471112	2	Other	Other	Normal	Validation
MB-5369	High	Positive	8	66.18	39.3	DECEASED	Died of Disease	LumA	LumA	41.6655260263535	20.5806441591275	LumA	MixedNSTandSpecialType	MixedNST/SpecialType	-0.479615169400748	469.10587506754	585.804781264079	1054.91065633162	WT	WT	4	1	1	2	AMP	AMP	AMP	0.138	0.136	2.12034141140407	2	Other	Other	LumA	Discovery
MB-5370	Moderate	Positive	8	62.55	119.3	DECEASED	Died of Other Causes	LumB	LumB	49.8196359467159	30.4653268034583	LumB	NST	NST	1.03958518567797	-143.46576456859	136.855787503145	-6.60997706544461	WT	WT	7	1	0	1	AMP	NEUT	AMP	0.208	0.206	1.98244907705636	2	Other	Other	LumB	Discovery
MB-5373	Low	Positive	4ER+	67.13	2.533333333	LIVING	Living	LumB	LumB	32.7836152221311	25.1463448115253	LumB	NST	NST	-0.541653856776397	1144.95445288484	1987.97350697551	3132.92795986035	WT	Mut	7	0	0	1	NEUT	NEUT	AMP	0.113	0.106	1.98703491858993	2	Other	Other	LumB	Validation
MB-5377	High	Negative	8	35.14	102	DECEASED	Died of Disease	LumB	LumB	39.3622289546129	19.2939438916077	LumB	NST	NST	0.0705418511964502	595.329626434006	519.873664058593	1115.2032904926	WT	Mut	14	0	0	1	NEUT	NEUT	AMP	0.992	0.165	4.04462504720229	4	Other	Other	LumB	Discovery
MB-5378	High	Negative	10	57.99	12.26666667	DECEASED	Died of Disease	Basal	Basal	44.3799633594685	34.3901243939634	Basal	NST	NST	1.25438729606935	-214.869220418327	684.46264063435	469.593420216023	Mut	Mut	7	2	0	0	AMP	NEUT	NEUT	0.905	0.577	3.23591872320576	3	Other	Other	Basal	Discovery
MB-5381	Moderate	Negative	5	44	201.8333333	DECEASED	Died of Disease	Her2	Her2	36.3345392210019	25.679407194094	Her2	NST	NST	-0.973575773231654	941.937406829275	1517.18790628416	2459.12531311343	Mut	WT	14	1	2	1	AMP	AMP	AMP	0.156	0.14	2.15395055421044	2	Other	Other	Her2	Discovery
MB-5382	High	Positive	7	69.27	116.2333333	DECEASED	Died of Other Causes	LumA	LumA	39.3398358786607	25.0988578554471	LumA	NST	NST	0.207441419243605	746.143814159368	597.37526229311	1343.51907645248	WT	Mut	8	1	0	0	AMP	NEUT	NEUT	0.988	0.217	3.86555287767387	4	Other	Other	LumA	Discovery
MB-5383	Moderate	Positive	8	83.9	113.6666667	DECEASED	Died of Disease	LumA	LumA	36.5414563942652	27.4781192465958	LumA	NST	NST	0.14140564837885	1079.56609142364	430.740144399818	1510.30623582346	WT	Mut	9	1	1	2	AMP	AMP	AMP	0.574	0.574	1.58591094871054	2	Other	Other	LumA	Discovery
MB-5384	High	Positive	1	61.05	71.16666667	DECEASED	Died of Other Causes	LumA	LumA	40.6729623679823	20.1566493035244	LumA	NST	NST	1.08930954384298	426.881088970564	837.365193408291	1264.24628237886	WT	WT	9	2	1	0	AMP	AMP	NEUT	0.39	0.361	1.84750105511006	2	Other	Other	LumA	Discovery
MB-5386	Low	Positive	7	65.86	192.2	LIVING	Living	LumB	LumB	48.1366407325669	22.9937383127288	LumB	NST	NST	0.507473465214652	53.2540145812097	58.3528546728331	111.606869254043	WT	Mut	7	2	1	1	AMP	AMP	AMP	0.224	0.188	2.0085869299629	2	Other	Other	LumB	Validation
MB-5388	High	Positive	7	69.8	146.9333333	DECEASED	Died of Other Causes	LumA	LumA	41.175891944307	20.6135476733217	LumA	NST	NST	-0.108285632684992	827.621249787013	1183.27043931073	2010.89168909775	WT	Mut	6	2	0	1	AMP	NEUT	AMP	0.151	0.151	2.14129700792998	2	Other	Other	LumA	Discovery
MB-5389	High	Positive	7	64.76	124.7666667	DECEASED	Died of Other Causes	LumA	LumA	49.1476353821027	27.4575758107485	LumA	NST	NST	-0.0474371741078921	79.3158008788665	111.892670837725	191.208471716592	WT	WT	9	0	0	0	NEUT	NEUT	NEUT	0.07	0.07	1.96337601901419	2	Other	Other	LumA	Discovery
MB-5390	High	Negative	10	37.27	30.93333333	DECEASED	Died of Disease	Basal	Basal	45.6188751147607	31.0385530570394	Basal	NST	NST	0.776279864450788	55.2893368654959	782.036517436683	837.325854302178	Mut	WT	8	2	-1	1	AMP	DEL	AMP	0.833	0.692	3.10676436615651	3	Other	Other	Basal	Discovery
MB-5392	High	Negative	4ER-	57.34	237.2666667	LIVING	Living	Her2	ClaudinLow	30.3866995290964	30.751880643905	Her2ClaudinLow	NA	NA	-0.263271382164426	1608.76468647453	2179.41224707414	3788.17693354867	Mut	Mut	17	0	0	0	NEUT	NEUT	NEUT	0.013	0.008	2.00991970057087	2	CoreClaudinLow	CoreClaudinLow	Her2CoreClaudinLow	Discovery
MB-5393	Moderate	Positive	7	82.72	154	DECEASED	Died of Other Causes	LumB	LumB	53.5345163142541	32.5712781788296	LumB	MixedNSTandSpecialType	MixedNST/SpecialType	0.804796838341943	-762.458741424713	315.452352949785	-447.006388474929	WT	WT	9	1	0	0	AMP	NEUT	NEUT	0.092	0.084	2.00767842466514	2	Other	Other	LumB	Discovery
MB-5395	High	Positive	3	71.51	165.1666667	LIVING	Living	LumA	LumA	39.558848776503	23.3840141655349	LumA	NST	NST	0.31848336703092	861.369986192058	855.452085981574	1716.82207217363	WT	Mut	10	0	0	2	NEUT	NEUT	AMP	0.216	0.216	1.97969912703525	2	Other	Other	LumA	Discovery
MB-5396	Moderate	Positive	9	61.84	165.6666667	LIVING	Living	LumB	LumB	43.4958352668224	23.0417259010135	LumB	NST	NST	1.32885058796786	397.729637327205	1171.7679515834	1569.49758891061	Mut	WT	11	2	0	2	AMP	NEUT	AMP	0.981	0.574	4.38222861458495	4	Other	Other	LumB	Discovery
MB-5397	High	Positive	3	61.16	172.8666667	DECEASED	Died of Disease	LumA	LumA	38.5569107917379	21.4979440825004	LumA	NST	NST	-0.240192256072412	623.064801419378	525.838607640627	1148.90340906	Mut	Mut	9	0	-1	1	NEUT	DEL	AMP	0.957	0.568	3.19039016859548	3	Other	Other	LumA	Discovery
MB-5398	High	Positive	4ER+	71.01	213	LIVING	Living	LumA	LumA	44.393511665489	22.1300647544855	LumA	NST	NST	-1.10095222895967	550.206928906673	673.307663538454	1223.51459244513	WT	Mut	4	0	0	0	NEUT	NEUT	NEUT	0.056	0.054	1.94183233745752	2	Other	Other	LumA	Discovery
MB-5399	Low	Positive	3	73.1	106.8	DECEASED	Died of Disease	LumA	LumA	43.2588964274634	21.8704261171688	LumA	NST	NST	-1.00401371449636	555.763929823237	937.346882330151	1493.11081215339	WT	Mut	8	0	0	1	NEUT	NEUT	AMP	0.093	0.091	1.97630389391146	2	Other	Other	LumA	Validation
MB-5401	Moderate	Positive	7	75.42	70.16666667	LIVING	Living	LumA	LumA	42.8277692256946	21.5105969739152	LumA	MixedNSTandSpecialType	MixedNST/SpecialType	-0.596256101926265	471.682285610157	311.97593515404	783.658220764197	WT	Mut	5	2	0	0	AMP	NEUT	NEUT	0.152	0.132	2.14738610364513	2	Other	Other	LumA	Discovery
MB-5402	High	Positive	7	81.76	107.7666667	DECEASED	Died of Other Causes	LumA	LumA	41.5504336402466	23.0244869381667	LumA	NST	NST	-0.662841563525402	492.252345430586	700.965684988152	1193.21803041874	WT	Mut	10	0	1	0	NEUT	AMP	NEUT	0.189	0.184	1.96981385637175	2	Other	Other	LumA	Discovery
MB-5403	High	Positive	8	85.94	95.73333333	DECEASED	Died of Other Causes	LumA	LumA	47.540787680874	26.108464724787	LumA	NST	NST	-0.608810737543436	257.533392419646	548.729642223166	806.263034642813	WT	WT	1	0	0	2	NEUT	NEUT	AMP	0.193	0.193	2.15014660476688	2	Other	Other	LumA	Discovery
MB-5404	High	Positive	8	81.57	74.73333333	DECEASED	Died of Disease	LumA	LumA	40.4582983306323	21.4526061575383	LumA	NST	NST	0.170706066344839	691.908970893777	907.232566699334	1599.14153759311	WT	WT	11	0	0	2	NEUT	NEUT	AMP	0.119	0.114	2.01862546924632	2	Other	Other	LumA	Discovery
MB-5405	High	Positive	3	64.43	117.6	LIVING	Living	LumB	LumB	42.9839998108505	31.0200120634244	LumB	NA	NA	1.17039086176797	720.489863478211	2937.53284665462	3658.02271013283	WT	WT	6	0	0	0	NEUT	NEUT	NEUT	0	0	1.99945245340856	2	Other	Other	LumB	Discovery
MB-5406	High	Positive	9	80.48	97.43333333	DECEASED	Died of Disease	LumB	LumB	42.7560793460637	25.1597401437802	LumB	MixedNSTandLobular	MixedNST/SpecialType	1.13880493981055	672.217730064205	1658.28873133072	2330.50646139492	WT	Mut	7	2	0	2	AMP	NEUT	AMP	0.978	0.466	3.65624958350919	4	Other	Other	LumB	Validation
MB-5407	Low	Positive	8	36.03	205.6	LIVING	Living	LumA	LumA	43.1257830777239	22.4448956996763	LumA	NA	NA	-0.309768810395689	538.888061068136	738.071166671487	1276.95922773962	WT	WT	12	0	1	2	NEUT	AMP	AMP	0.118	0.118	2.10913114462782	2	Other	Other	LumA	Validation
MB-5408	Moderate	Positive	4ER+	65.48	101.4	LIVING	Living	Normal	Normal	31.7465710258492	31.064946592144	Normal	NST	NST	-1.32156242221365	1493.99452051617	2789.93562848191	4283.93014899807	WT	WT	7	0	0	0	NEUT	NEUT	NEUT	0.022	0.011	2.00125335969257	2	CoreClaudinLow	CoreClaudinLow	NormalCoreClaudinLow	Discovery
MB-5409	High	Negative	5	51.62	198.1333333	LIVING	Living	Her2	Her2	40.3654804647118	24.6434219904977	Her2	NST	NST	1.17738811100706	949.494017144471	2167.9328236098	3117.42684075427	Mut	Mut	11	0	2	0	NEUT	AMP	NEUT	0.015	0.01	2.01012128212532	2	Other	Other	Her2	Discovery
MB-5410	High	Positive	8	66.45	202.7666667	LIVING	Living	LumA	LumA	52.5046867137746	31.4457199797542	LumA	NST	NST	-0.438812501939248	30.9937019734745	-1.17625688939446	29.8174450840801	WT	Mut	9	0	0	1	NEUT	NEUT	AMP	0.948	0.687	3.49896321553122	3	Other	Other	LumA	Validation
MB-5411	High	Negative	5	43.61	26	DECEASED	Died of Disease	Her2	Her2	45.8837171164158	29.9930485088337	Her2	NST	NST	1.45466778859505	207.934449690963	664.036091912028	871.970541602992	Mut	WT	8	0	2	1	NEUT	AMP	AMP	0.985	0.812	5.23433772407206	5	Other	Other	Her2	Discovery
MB-5412	High	Positive	3	51.87	220.2333333	LIVING	Living	LumA	LumA	33.1019757276767	23.5857650373398	LumA	NST	NST	-0.53828889099811	1219.00870192157	936.173824838598	2155.18252676017	WT	Mut	11	1	0	2	AMP	NEUT	AMP	0.299	0.299	2.21682234167796	2	Other	Other	LumA	Discovery
MB-5414	High	Positive	9	61.14	140.6	DECEASED	Died of Other Causes	LumB	LumB	47.5013624540262	22.2537380269503	LumB	NST	NST	0.4259447915065	57.5201361144796	1174.4373865541	1231.95752266858	Mut	WT	3	2	2	2	AMP	AMP	AMP	0.348	0.289	2.24648648348475	2	Other	Other	LumB	Discovery
MB-5418	High	Positive	5	64.15	207.1666667	LIVING	Living	LumB	LumB	46.1486598745345	21.8292197306963	LumB	NST	NST	0.94879002579661	617.981174594052	689.18362190984	1307.16479650389	WT	Mut	8	0	2	2	NEUT	AMP	AMP	0.153	0.15	2.03503631799907	2	Other	Other	LumB	Discovery
MB-5420	Low	Positive	5	71.49	193.9	LIVING	Living	Basal	Basal	41.8332848979681	22.7309670529907	Basal	NA	NA	-0.467635532406513	329.358400251491	1767.10246489958	2096.46086515107	WT	WT	1	0	2	0	NEUT	AMP	NEUT	0.112	0.112	2.01633032719518	2	Other	Other	Basal	Validation
MB-5421	High	Negative	10	68	194.5666667	LIVING	Living	Basal	Basal	40.4825452979551	36.393213379694	Basal	NST	NST	0.633824209516999	389.305761378604	879.97162191901	1269.27738329761	Mut	WT	6	1	1	-1	AMP	AMP	DEL	0.608	0.46	1.97501388302717	2	Other	Other	Basal	Discovery
MB-5422	Moderate	Positive	6	47.14	46.06666667	DECEASED	Died of Disease	LumA	LumA	38.0739778591798	21.7646602638462	LumA	NST	NST	-0.0921596170247115	689.479694395511	503.11116694209	1192.5908613376	WT	Mut	7	0	0	1	NEUT	NEUT	AMP	0.239	0.239	1.96577833803505	2	Other	Other	LumA	Discovery
MB-5424	Moderate	Positive	2	66.42	83.53333333	DECEASED	Died of Disease	LumA	LumA	41.8086120150255	24.9245197496146	LumA	MixedNSTandLobular	MixedNST/SpecialType	-0.442934058562641	949.769460706146	1666.8467953133	2616.61625601945	WT	Mut	7	2	0	2	AMP	NEUT	AMP	0.246	0.245	1.99445678491303	2	Other	Other	LumA	Discovery
MB-5425	High	Positive	7	67.59	49.46666667	DECEASED	Died of Disease	LumA	LumA	35.4802145660935	19.9500323885728	LumA	NST	NST	-0.160622463278728	959.15723532687	892.431266026207	1851.58850135308	WT	Mut	10	0	0	0	NEUT	NEUT	NEUT	0.996	0.106	3.97567193851485	4	Other	Other	LumA	Validation
MB-5426	Low	Negative	10	53.69	34.63333333	DECEASED	Died of Disease	Basal	Basal	41.4523649599795	28.2782999907971	Basal	NA	NA	1.24988612989805	436.886983717243	1719.15242220465	2156.03940592189	Mut	WT	7	0	2	0	NEUT	AMP	NEUT	0.05	0.05	2.05421155512117	2	Other	Other	Basal	Validation
MB-5427	Moderate	Negative	9	83.68	155.7333333	DECEASED	Died of Other Causes	Basal	Basal	49.735326761761	35.9739338572364	Basal	NST	NST	0.384654451832457	-104.755100982603	-221.375259036825	-326.130360019429	Mut	WT	8	2	0	1	AMP	NEUT	AMP	0.345	0.345	1.96369144139141	2	Other	Other	Basal	Discovery
MB-5428	Low	Positive	4ER+	55.36	150.4666667	LIVING	Living	LumA	LumA	37.5672190803053	21.7650548953879	LumA	MixedNSTandSpecialType	MixedNST/SpecialType	-0.466682238361023	842.634912281392	637.726303400755	1480.36121568215	WT	Mut	6	2	0	0	AMP	NEUT	NEUT	0.057	0.055	2.07084397698749	2	Other	Other	LumA	Validation
MB-5429	High	Positive	4ER+	86.04	30.7	DECEASED	Died of Other Causes	LumA	LumA	39.3293852173252	20.5124023141343	LumA	NST	NST	-0.911142625813531	597.679830892065	383.084018743227	980.763849635292	WT	WT	4	0	0	0	NEUT	NEUT	NEUT	0.068	0.056	1.95238788067261	2	Other	Other	LumA	Discovery
MB-5431	Low	Positive	4ER+	49.91	15.86666667	DECEASED	Died of Disease	Basal	Basal	32.0711967958589	28.344928405087	Basal	NST	NST	0.117891520452734	1238.90979007493	1490.34345209589	2729.25324217082	Mut	WT	9	1	-1	1	AMP	DEL	AMP	0.469	0.424	1.74209889157911	2	Other	Other	Basal	Validation
MB-5432	High	Positive	7	61	98.5	DECEASED	Died of Other Causes	LumA	LumA	47.0241348687829	22.7777585523721	LumA	NST	NST	-0.362969609632051	373.77256796447	1240.47870890109	1614.25127686556	WT	WT	8	2	0	0	AMP	NEUT	NEUT	0.996	0.411	3.97852906550568	4	Other	Other	LumA	Discovery
MB-5433	High	Positive	7	69.37	176.3666667	DECEASED	Died of Disease	LumA	LumA	50.2476939656462	25.5542976190832	LumA	NST	NST	0.201344571236089	118.279765696984	40.0225107197047	158.302276416689	WT	WT	5	2	1	0	AMP	AMP	NEUT	1	0.621	3.65290543992536	4	Other	Other	LumA	Discovery
MB-5434	Low	Positive	9	71.07	45.16666667	DECEASED	Died of Disease	LumB	LumB	48.6841194705339	27.4935899074007	LumB	NST	NST	-1.3947601235902	84.3311363519128	155.485459582206	239.816595934119	WT	Mut	25	1	0	1	AMP	NEUT	AMP	0.331	0.302	1.91317665874409	2	Other	Other	LumB	Validation
MB-5435	Moderate	Positive	9	77.09	104	DECEASED	Died of Other Causes	LumB	LumB	39.7334599553989	22.1715579060061	LumB	NA	NA	-0.803651579371949	489.062519089156	492.998973011659	982.061492100815	WT	WT	4	2	0	0	AMP	NEUT	NEUT	0.268	0.268	1.94616106532797	2	Other	Other	LumB	Validation
MB-5440	High	Negative	10	49.05	196.6333333	LIVING	Living	Basal	Basal	37.0174079198253	32.3481317474579	Basal	NST	NST	2.86615234374802	734.084373674596	2243.65489690314	2977.73927057774	Mut	WT	9	1	-1	2	AMP	DEL	AMP	0.917	0.716	2.86817621448722	3	Other	Other	Basal	Validation
MB-5441	Moderate	Negative	4ER-	90.08	9.7	DECEASED	Died of Other Causes	Her2	Her2	49.7498799651525	28.2404121382325	Her2	NST	NST	0.281820741751281	526.832013007836	1211.01207383356	1737.8440868414	Mut	Mut	14	0	0	1	NEUT	NEUT	AMP	0.146	0.139	2.1341905639841	2	Other	Other	Her2	Discovery
MB-5442	High	Negative	10	44.93	205.8	LIVING	Living	Basal	Basal	45.1928689864645	33.2875531228162	Basal	NST	NST	2.92653341271553	297.544488898929	759.206933422925	1056.75142232185	Mut	WT	6	0	-1	2	NEUT	DEL	AMP	0.918	0.709	3.42545702925431	3	Other	Other	Basal	Discovery
MB-5444	Low	Positive	7	49.58	240.4333333	LIVING	Living	LumA	LumA	38.7148516558695	24.2289299662556	LumA	MixedNSTandSpecialType	MixedNST/SpecialType	-0.0639358774753937	833.516971954966	1506.53798093568	2340.05495289065	WT	WT	8	0	0	0	NEUT	NEUT	NEUT	0.041	0.041	2.00542548701659	2	Other	Other	LumA	Validation
MB-5446	Moderate	Negative	4ER-	51.25	162.8333333	DECEASED	Died of Disease	Her2	Her2	43.4157745272073	26.2063399192134	Her2	NST	NST	0.835793344345674	858.583767633392	928.722393428208	1787.3061610616	WT	Mut	9	0	-1	0	NEUT	DEL	NEUT	0.237	0.204	1.8482651769253	2	Other	Other	Her2	Discovery
MB-5447	Low	Positive	6	68.1	148.8666667	DECEASED	Died of Disease	LumB	LumB	34.4432318198511	29.0423262191122	LumB	NST	NST	-0.754680949658727	1172.25004057916	1008.0570853093	2180.30712588846	WT	WT	8	2	0	1	AMP	NEUT	AMP	0.972	0.555	3.16153068704325	3	Other	Other	LumB	Validation
MB-5450	Low	Negative	10	38.92	190.2	LIVING	Living	Basal	Basal	38.7781276896228	33.5624587712705	Basal	NST	NST	3.90184075838885	705.102329565615	1706.72506766085	2411.82739722646	Mut	WT	6	0	0	0	NEUT	NEUT	NEUT	0.562	0.447	1.73188320486905	2	Other	Other	Basal	Validation
MB-5451	Moderate	Positive	8	43.44	189.9	LIVING	Living	LumA	LumA	42.5236835029752	18.8504286086834	LumA	MixedNSTandSpecialType	MixedNST/SpecialType	-0.128672095433698	593.935799635874	1000.90162861847	1594.83742825435	WT	Mut	14	0	0	2	NEUT	NEUT	AMP	0.082	0.064	2.06862713520958	2	Other	Other	LumA	Discovery
MB-5452	Moderate	Positive	2	66.2	16.16666667	DECEASED	Died of Other Causes	LumA	LumA	47.13208362407	22.8859599744271	LumA	NST	NST	0.0212560831009218	-17.2083446604585	395.997920403679	378.789575743221	WT	Mut	7	0	0	0	NEUT	NEUT	NEUT	0.682	0.39	2.37302416757369	2	Other	Other	LumA	Validation
MB-5453	Low	Negative	4ER-	36.99	57.3	DECEASED	Died of Disease	Normal	Normal	37.9413047521536	26.3928193806253	Normal	NA	NA	-0.78782710133555	499.186839854662	1255.12199710336	1754.30883695802	WT	Mut	15	2	0	0	AMP	NEUT	NEUT	0.036	0.023	2.06160621071103	2	Other	Other	Normal	Validation
MB-5454	Moderate	Positive	10	55.57	50.66666667	DECEASED	Died of Disease	LumB	LumB	36.8471284138356	25.2563046428705	LumB	NST	NST	0.10700378992468	1117.74837009745	1997.79067367288	3115.53904377033	Mut	WT	12	1	0	1	AMP	NEUT	AMP	0.869	0.551	3.11837890668384	3	Other	Other	LumB	Discovery
MB-5455	Moderate	Positive	4ER+	73.24	61.8	DECEASED	Died of Other Causes	LumA	LumA	39.8700124285701	24.9390527399819	LumA	MixedNSTandLobular	MixedNST/SpecialType	0.0217879994849935	974.596935982623	1684.5500724311	2659.14700841373	WT	WT	11	0	-1	2	NEUT	DEL	AMP	0.083	0.052	1.99421966280904	2	Other	Other	LumA	Discovery
MB-5457	Moderate	Positive	3	52.57	164.5666667	DECEASED	Died of Disease	LumA	LumA	35.0258319639877	21.7548611632974	LumA	NST	NST	-0.811340491712469	1102.46565932567	1269.97198994311	2372.43764926877	WT	WT	9	2	1	2	AMP	AMP	AMP	0.157	0.141	2.13638463759746	2	Other	Other	LumA	Discovery
MB-5458	Low	Negative	5	54.96	183.4333333	LIVING	Living	Basal	Basal	43.8660442299395	24.0282443965968	Basal	NA	NA	0.534584883989628	402.53617913015	734.636259321268	1137.17243845142	Mut	Mut	10	1	2	0	AMP	AMP	NEUT	0.386	0.383	1.81081543348364	2	Other	Other	Basal	Validation
MB-5459	Moderate	Positive	5	64.07	90.8	DECEASED	Died of Disease	LumB	LumB	48.4676380216206	28.810600696212	LumB	NST	NST	1.28088439782487	230.124030879527	-348.202637842528	-118.078606963001	WT	WT	4	0	2	2	NEUT	AMP	AMP	0.982	0.575	3.63746917967969	4	Other	Other	LumB	Discovery
MB-5463	High	Positive	9	71.91	58.13333333	DECEASED	Died of Other Causes	LumB	LumB	48.6653871230626	27.5055827197235	LumB	Lobular Classical	Lobular	-0.0842851174038663	175.641027468011	1717.19683316967	1892.83786063768	WT	WT	4	2	0	1	AMP	NEUT	AMP	0.988	0.547	4.11840056420623	4	Other	Other	LumB	Validation
MB-5464	Moderate	Positive	4ER+	65.58	116.5333333	DECEASED	Died of Other Causes	LumA	LumA	46.5442730592693	28.1852485286234	LumA	NST	NST	-0.240914896240153	-67.0304080838187	-83.9552360818801	-150.985644165699	WT	WT	6	0	0	0	NEUT	NEUT	NEUT	0.011	0.005	2.00015882183078	2	Other	Other	LumA	Validation
MB-5465	Low	Negative	10	69.83	18.8	DECEASED	Died of Disease	Basal	ClaudinLow	34.6465553295981	35.4221191336061	BasalClaudinLow	NST	NST	0.0145613841524663	887.835184370036	924.804292270523	1812.63947664056	Mut	WT	9	1	-1	1	AMP	DEL	AMP	1	0.543	3.83426053444101	4	Other	OtherClaudinLow	BasalOtherClaudinLow	Validation
MB-5468	High	Negative	10	48.1	99.36666667	LIVING	Living	Basal	Basal	39.4489327701955	31.1763649986691	Basal	NST	NST	2.17999341979358	577.030175886338	1114.04089698652	1691.07107287286	Mut	WT	6	2	2	1	AMP	AMP	AMP	0.795	0.73	3.03141895644061	3	Other	Other	Basal	Discovery
MB-5470	Moderate	Positive	9	48.07	42.06666667	DECEASED	Died of Disease	Basal	Basal	39.1341415006331	24.3830818365198	Basal	MixedNSTandLobular	MixedNST/SpecialType	0.30028448691048	891.7048847311	1300.69702969784	2192.40191442894	WT	Mut	7	2	-1	2	AMP	DEL	AMP	0.156	0.156	2.12741120415824	2	Other	Other	Basal	Validation
MB-5471	Moderate	Positive	3	67.54	185.7666667	LIVING	Living	LumA	LumA	38.0917588986518	21.5188667799815	LumA	NST	NST	-0.0757462176608756	857.526371706911	740.517658373657	1598.04403008057	Mut	Mut	12	1	-1	2	AMP	DEL	AMP	0.749	0.511	2.16716497478842	2	Other	Other	LumA	Validation
MB-5472	High	Positive	8	74.78	19.56666667	DECEASED	Died of Disease	LumA	LumA	43.7319185671212	22.7347822873414	LumA	NST	NST	-0.00487427816947003	705.518233703224	869.997831022969	1575.51606472619	WT	Mut	4	0	0	2	NEUT	NEUT	AMP	0.976	0.414	3.88342866345321	4	Other	Other	LumA	Discovery
[truncated: 511 more rows]
