# Supplementary material for: Re-definition of claudin-low as a breast cancer phenotype
Source: Nat Commun. 2020 Apr 14;11:1787. doi: 10.1038/s41467-020-15574-5 (PMC7156396; doi:10.1038/s41467-020-15574-5)
Supplement: Supplementary file 5 — Supplementary Data 2 [file 41467_2020_15574_MOESM5_ESM.xlsx]

## Sheet: Legend
Column	Description
Gene	Name of gene analyzed
Class	Amplification or deletion (only CNA sheets)
[Subtype]Mutated/CNA	Number of [subtype] samples carrying a mutation/CNA in the given gene (claudin-low tumors excluded)
[Subtype]Wildtype	Number of [subtype] samples not carrying a mutation/CNA in the given gene (claudin-low tumors excluded)
[Subtype]Proportion	[Subtype]Mutated/CNA / ([Subtype]Mutated/CNA + [Subtype]Wildtype)
[Subtype]ClaudinLowMutated/CNA	Number of tumors classified as [subtype] and as claudin-low carrying a mutation/CNA in the given gene
[Subtype]ClaudinLowWildtype	Number of tumors classified as [subtype] and as claudin-low not carrying a mutation/CNA in the given gene
[Subtype]ClaudinLowProportion	[Subtype]ClaudinLowMutated/CNA / ([Subtype]ClaudinLowMutated/CNA + [Subtype]ClaudinLowWildtype)
CL_to_NonCL_Ratio	[Subtype]ClaudinLowProportion / [Subtype]Proportion
p.fisher.exact	P-value from Fisher's exact test comparing the mutation/CNA rate in the given gene in claudin-low and non-claudin-low tumors of the given subtype
p.adj.bonferroni	Bonferroni-corrected P-values from p.fisher.exact

## Sheet: Mut - BasalCL vs Basal
Gene	BasalMutated	BasalWildtype	BasalProportion	BasalClaudinLowMutated	BasalClaudinLowWildtype	BasalClaudinLowProportion	CL_to_NonCL_Ratio	p.fisher.exact	p.adj.bonferroni
TP53	243	20	0.923954372623574	28	17	0.622222222222222	0.673433927754915	0.00000068	0.000117706517652954
AHNAK2	112	151	0.425855513307985	13	32	0.288888888888889	0.678373015873016	0.100687634596144	1
MLL2	37	226	0.140684410646388	9	36	0.2	1.42162162162162	0.363394631223314	1
PIK3CA	45	218	0.171102661596958	8	37	0.177777777777778	1.03901234567901	1	1
PDE4DIP	32	231	0.121673003802281	7	38	0.155555555555556	1.27847222222222	0.476528302318891	1
USH2A	35	228	0.133079847908745	6	39	0.133333333333333	1.00190476190476	1	1
MUC16	96	167	0.365019011406844	5	40	0.111111111111111	0.304398148148148	0.000506407959101421	0.0876085769245458
KMT2C	39	224	0.14828897338403	5	40	0.111111111111111	0.749287749287749	0.647350565644709	1
SETD2	13	250	0.0494296577946768	5	40	0.111111111111111	2.24786324786325	0.157479964431218	1
MAP3K1	16	247	0.0608365019011407	4	41	0.0888888888888889	1.46111111111111	0.509765435915812	1
AHNAK	46	217	0.174904942965779	4	41	0.0888888888888889	0.508212560386473	0.190478851836768	1
SYNE1	74	189	0.281368821292776	4	41	0.0888888888888889	0.315915915915916	0.00499630523945851	0.864360806426322
HERC2	44	219	0.167300380228137	4	41	0.0888888888888889	0.531313131313131	0.264557674314805	1
DNAH5	32	231	0.121673003802281	4	41	0.0888888888888889	0.730555555555556	0.624811368887385	1
NOTCH1	34	229	0.129277566539924	3	42	0.0666666666666667	0.515686274509804	0.322548365975418	1
DNAH2	41	222	0.155893536121673	3	42	0.0666666666666667	0.427642276422764	0.164390326813284	1
BRCA1	11	252	0.0418250950570342	3	42	0.0666666666666667	1.59393939393939	0.439346734495865	1
PTPRD	11	252	0.0418250950570342	3	42	0.0666666666666667	1.59393939393939	0.439346734495865	1
ARID1B	16	247	0.0608365019011407	3	42	0.0666666666666667	1.09583333333333	0.747003948177982	1
PBRM1	10	253	0.0380228136882129	3	42	0.0666666666666667	1.75333333333333	0.414392589544082	1
HDAC9	4	259	0.0152091254752852	3	42	0.0666666666666667	4.38333333333333	0.0668375215239002	1
ARID2	7	256	0.026615969581749	2	43	0.0444444444444444	1.66984126984127	0.624424534813603	1
NCOR2	27	236	0.102661596958175	2	43	0.0444444444444444	0.432921810699588	0.278646768136639	1
STAB2	25	238	0.0950570342205323	2	43	0.0444444444444444	0.467555555555556	0.394303375755531	1
BIRC6	19	244	0.0722433460076046	2	43	0.0444444444444444	0.615204678362573	0.749917958194322	1
RB1	20	243	0.0760456273764259	2	43	0.0444444444444444	0.584444444444444	0.752807224402603	1
COL6A3	22	241	0.0836501901140684	2	43	0.0444444444444444	0.531313131313131	0.549230801087701	1
UTRN	18	245	0.0684410646387833	2	43	0.0444444444444444	0.649382716049383	0.749046592194999	1
PTEN	16	247	0.0608365019011407	2	43	0.0444444444444444	0.730555555555556	1	1
ARID1A	14	249	0.0532319391634981	2	43	0.0444444444444444	0.834920634920635	1	1
UBR5	11	252	0.0418250950570342	2	43	0.0444444444444444	1.06262626262626	1	1
FBXW7	4	259	0.0152091254752852	2	43	0.0444444444444444	2.92222222222222	0.213356403350224	1
MYH9	20	243	0.0760456273764259	2	43	0.0444444444444444	0.584444444444444	0.752807224402603	1
ZFP36L1	5	258	0.0190114068441065	2	43	0.0444444444444444	2.33777777777778	0.271963956080754	1
L1CAM	4	259	0.0152091254752852	2	43	0.0444444444444444	2.92222222222222	0.213356403350224	1
KRAS	1	262	0.00380228136882129	2	43	0.0444444444444444	11.6888888888889	0.0569348260476829	1
ATR	18	245	0.0684410646387833	2	43	0.0444444444444444	0.649382716049383	0.749046592194999	1
PRKCQ	7	256	0.026615969581749	2	43	0.0444444444444444	1.66984126984127	0.624424534813603	1
MEN1	4	259	0.0152091254752852	2	43	0.0444444444444444	2.92222222222222	0.213356403350224	1
ROS1	22	241	0.0836501901140684	2	43	0.0444444444444444	0.531313131313131	0.549230801087701	1
COL12A1	18	245	0.0684410646387833	2	43	0.0444444444444444	0.649382716049383	0.749046592194999	1
DNAH11	47	216	0.178707224334601	2	43	0.0444444444444444	0.248699763593381	0.0253384802159964	1
MAP3K13	3	260	0.0114068441064639	2	43	0.0444444444444444	3.8962962962963	0.156408266527123	1
FOXO3	4	259	0.0152091254752852	1	44	0.0222222222222222	1.46111111111111	0.54857384510439	1
BAP1	9	254	0.0342205323193916	1	44	0.0222222222222222	0.649382716049383	1	1
RYR2	28	235	0.106463878326996	1	44	0.0222222222222222	0.208730158730159	0.0955559527823183	1
CDH1	6	257	0.0228136882129278	1	44	0.0222222222222222	0.974074074074074	1	1
NF1	10	253	0.0380228136882129	1	44	0.0222222222222222	0.584444444444444	1	1
KDM6A	7	256	0.026615969581749	1	44	0.0222222222222222	0.834920634920635	1	1
AGMO	6	257	0.0228136882129278	1	44	0.0222222222222222	0.974074074074074	1	1
AKT1	4	259	0.0152091254752852	1	44	0.0222222222222222	1.46111111111111	0.54857384510439	1
ASXL2	8	255	0.0304182509505703	1	44	0.0222222222222222	0.730555555555556	1	1
AKAP9	32	231	0.121673003802281	1	44	0.0222222222222222	0.182638888888889	0.0633438248159853	1
LAMA2	26	237	0.0988593155893536	1	44	0.0222222222222222	0.224786324786325	0.148587377439776	1
MAP2K4	3	260	0.0114068441064639	1	44	0.0222222222222222	1.94814814814815	0.470140729388937	1
PRKCE	3	260	0.0114068441064639	1	44	0.0222222222222222	1.94814814814815	0.470140729388937	1
THSD7A	12	251	0.0456273764258555	1	44	0.0222222222222222	0.487037037037037	0.700386906278368	1
GPR32	4	259	0.0152091254752852	1	44	0.0222222222222222	1.46111111111111	0.54857384510439	1
TG	24	239	0.091254752851711	1	44	0.0222222222222222	0.243518518518519	0.146062092063272	1
CTCF	1	262	0.00380228136882129	1	44	0.0222222222222222	5.84444444444444	0.271267820127755	1
CACNA2D3	7	256	0.026615969581749	1	44	0.0222222222222222	0.834920634920635	1	1
SIK1	6	257	0.0228136882129278	1	44	0.0222222222222222	0.974074074074074	1	1
THADA	15	248	0.0570342205323194	1	44	0.0222222222222222	0.38962962962963	0.4829409251537	1
RUNX1	10	253	0.0380228136882129	1	44	0.0222222222222222	0.584444444444444	1	1
EGFR	12	251	0.0456273764258555	1	44	0.0222222222222222	0.487037037037037	0.700386906278368	1
SHANK2	19	244	0.0722433460076046	1	44	0.0222222222222222	0.307602339181287	0.328408418534465	1
PTPRM	11	252	0.0418250950570342	1	44	0.0222222222222222	0.531313131313131	1	1
GPR124	6	257	0.0228136882129278	1	44	0.0222222222222222	0.974074074074074	1	1
ERBB2	10	253	0.0380228136882129	1	44	0.0222222222222222	0.584444444444444	1	1
MAP3K10	11	252	0.0418250950570342	1	44	0.0222222222222222	0.531313131313131	1	1
DCAF4L2	6	257	0.0228136882129278	1	44	0.0222222222222222	0.974074074074074	1	1
CHD1	11	252	0.0418250950570342	1	44	0.0222222222222222	0.531313131313131	1	1
MYO3A	12	251	0.0456273764258555	1	44	0.0222222222222222	0.487037037037037	0.700386906278368	1
FLT3	8	255	0.0304182509505703	1	44	0.0222222222222222	0.730555555555556	1	1
BRAF	4	259	0.0152091254752852	1	44	0.0222222222222222	1.46111111111111	0.54857384510439	1
PRR16	1	262	0.00380228136882129	1	44	0.0222222222222222	5.84444444444444	0.271267820127755	1
NF2	0	263	0	1	44	0.0222222222222222	Inf	0.146103896103896	1
FANCA	15	248	0.0570342205323194	1	44	0.0222222222222222	0.38962962962963	0.4829409251537	1
STK11	10	253	0.0380228136882129	1	44	0.0222222222222222	0.584444444444444	1	1
EP300	13	250	0.0494296577946768	1	44	0.0222222222222222	0.44957264957265	0.701402543884204	1
FOXO1	4	259	0.0152091254752852	1	44	0.0222222222222222	1.46111111111111	0.54857384510439	1
SIK2	0	263	0	1	44	0.0222222222222222	Inf	0.146103896103896	1
DTWD2	1	262	0.00380228136882129	1	44	0.0222222222222222	5.84444444444444	0.271267820127755	1
GLDC	12	251	0.0456273764258555	1	44	0.0222222222222222	0.487037037037037	0.700386906278368	1
NR2F1	0	263	0	1	44	0.0222222222222222	Inf	0.146103896103896	1
RASGEF1B	1	262	0.00380228136882129	1	44	0.0222222222222222	5.84444444444444	0.271267820127755	1
NCOR1	8	255	0.0304182509505703	0	45	0	0	0.608775557097503	1
GATA3	2	261	0.00760456273764259	0	45	0	0	1	1
CBFB	1	262	0.00380228136882129	0	45	0	0	1	1
FOXP1	1	262	0.00380228136882129	0	45	0	0	1	1
FANCD2	12	251	0.0456273764258555	0	45	0	0	0.225927360729366	1
MTAP	0	263	0	0	45	0	NA	1	1
ERBB3	10	253	0.0380228136882129	0	45	0	0	0.36776036518232	1
SF3B1	9	254	0.0342205323193916	0	45	0	0	0.366216402497955	1
BRCA2	12	251	0.0456273764258555	0	45	0	0	0.225927360729366	1
CASP8	5	258	0.0190114068441065	0	45	0	0	1	1
ALK	12	251	0.0456273764258555	0	45	0	0	0.225927360729366	1
LIPI	2	261	0.00760456273764259	0	45	0	0	1	1
TAF1	8	255	0.0304182509505703	0	45	0	0	0.608775557097503	1
APC	12	251	0.0456273764258555	0	45	0	0	0.225927360729366	1
SETD1A	15	248	0.0570342205323194	0	45	0	0	0.139559125621182	1
BRIP1	5	258	0.0190114068441065	0	45	0	0	1	1
PIK3R1	12	251	0.0456273764258555	0	45	0	0	0.225927360729366	1
GPS2	4	259	0.0152091254752852	0	45	0	0	1	1
GH1	4	259	0.0152091254752852	0	45	0	0	1	1
SMAD4	1	262	0.00380228136882129	0	45	0	0	1	1
JAK1	3	260	0.0114068441064639	0	45	0	0	1	1
COL22A1	11	252	0.0418250950570342	0	45	0	0	0.377300582792907	1
TBX3	7	256	0.026615969581749	0	45	0	0	0.599071059729786	1
TTYH1	2	261	0.00760456273764259	0	45	0	0	1	1
ERBB4	8	255	0.0304182509505703	0	45	0	0	0.608775557097503	1
MBL2	1	262	0.00380228136882129	0	45	0	0	1	1
AKT2	4	259	0.0152091254752852	0	45	0	0	1	1
ARID5B	8	255	0.0304182509505703	0	45	0	0	0.608775557097503	1
FRMD3	3	260	0.0114068441064639	0	45	0	0	1	1
LIFR	8	255	0.0304182509505703	0	45	0	0	0.608775557097503	1
SMARCC2	10	253	0.0380228136882129	0	45	0	0	0.36776036518232	1
LAMB3	12	251	0.0456273764258555	0	45	0	0	0.225927360729366	1
USP9X	11	252	0.0418250950570342	0	45	0	0	0.377300582792907	1
RPGR	5	258	0.0190114068441065	0	45	0	0	1	1
AFF2	7	256	0.026615969581749	0	45	0	0	0.599071059729786	1
CDKN1B	3	260	0.0114068441064639	0	45	0	0	1	1
PRPS2	1	262	0.00380228136882129	0	45	0	0	1	1
PALLD	3	260	0.0114068441064639	0	45	0	0	1	1
ASXL1	8	255	0.0304182509505703	0	45	0	0	0.608775557097503	1
CHEK2	1	262	0.00380228136882129	0	45	0	0	1	1
CDKN2A	2	261	0.00760456273764259	0	45	0	0	1	1
MLLT4	14	249	0.0532319391634981	0	45	0	0	0.235542121591433	1
SMARCC1	4	259	0.0152091254752852	0	45	0	0	1	1
CTNNA3	6	257	0.0228136882129278	0	45	0	0	0.597739069895001	1
LARGE	7	256	0.026615969581749	0	45	0	0	0.599071059729786	1
SETDB1	5	258	0.0190114068441065	0	45	0	0	1	1
NCOA3	8	255	0.0304182509505703	0	45	0	0	0.608775557097503	1
BCAS3	6	257	0.0228136882129278	0	45	0	0	0.597739069895001	1
NRG3	2	261	0.00760456273764259	0	45	0	0	1	1
ACVRL1	5	258	0.0190114068441065	0	45	0	0	1	1
NDFIP1	1	262	0.00380228136882129	0	45	0	0	1	1
USP28	11	252	0.0418250950570342	0	45	0	0	0.377300582792907	1
OR6A2	3	260	0.0114068441064639	0	45	0	0	1	1
CLK3	4	259	0.0152091254752852	0	45	0	0	1	1
PRKCZ	1	262	0.00380228136882129	0	45	0	0	1	1
PRKG1	6	257	0.0228136882129278	0	45	0	0	0.597739069895001	1
PRKACG	0	263	0	0	45	0	NA	1	1
FAM20C	4	259	0.0152091254752852	0	45	0	0	1	1
KDM3A	2	261	0.00760456273764259	0	45	0	0	1	1
NPNT	5	258	0.0190114068441065	0	45	0	0	1	1
NEK1	6	257	0.0228136882129278	0	45	0	0	0.597739069895001	1
MYO1A	8	255	0.0304182509505703	0	45	0	0	0.608775557097503	1
PPP2R2A	4	259	0.0152091254752852	0	45	0	0	1	1
CTNNA1	5	258	0.0190114068441065	0	45	0	0	1	1
SGCD	1	262	0.00380228136882129	0	45	0	0	1	1
SBNO1	6	257	0.0228136882129278	0	45	0	0	0.597739069895001	1
HIST1H2BC	2	261	0.00760456273764259	0	45	0	0	1	1
SPACA1	3	260	0.0114068441064639	0	45	0	0	1	1
MAGEA8	1	262	0.00380228136882129	0	45	0	0	1	1
KLRG1	1	262	0.00380228136882129	0	45	0	0	1	1
TAF4B	6	257	0.0228136882129278	0	45	0	0	0.597739069895001	1
HRAS	0	263	0	0	45	0	NA	1	1
SMAD2	2	261	0.00760456273764259	0	45	0	0	1	1
NR3C1	0	263	0	0	45	0	NA	1	1
LDLRAP1	0	263	0	0	45	0	NA	1	1
NT5E	4	259	0.0152091254752852	0	45	0	0	1	1
PTPN22	7	256	0.026615969581749	0	45	0	0	0.599071059729786	1
CLRN2	0	263	0	0	45	0	NA	1	1
CCND3	2	261	0.00760456273764259	0	45	0	0	1	1
SMARCB1	0	263	0	0	45	0	NA	1	1
TBL1XR1	0	263	0	0	45	0	NA	1	1
PPP2CB	1	262	0.00380228136882129	0	45	0	0	1	1
SIAH1	1	262	0.00380228136882129	0	45	0	0	1	1
SMARCD1	1	262	0.00380228136882129	0	45	0	0	1	1
STMN2	1	262	0.00380228136882129	0	45	0	0	1	1
NRAS	1	262	0.00380228136882129	0	45	0	0	1	1
AGTR2	3	260	0.0114068441064639	0	45	0	0	1	1

## Sheet: Mut - LumACL vs LumA
Gene	LumAMutated	LumAWildtype	LumAProportion	LumAClaudinLowMutated	LumAClaudinLowWildtype	LumAClaudinLowProportion	CL_to_NonCL_Ratio	p.fisher.exact	p.adj.bonferroni
PIK3CA	460	224	0.672514619883041	4	5	0.444444444444444	0.660869565217391	0.165314077863759	1
MAP3K1	180	504	0.263157894736842	3	6	0.333333333333333	1.26666666666667	0.704939218498391	1
AHNAK2	222	462	0.324561403508772	2	7	0.222222222222222	0.684684684684685	0.725632910163449	1
DNAH5	66	618	0.0964912280701754	2	7	0.222222222222222	2.3030303030303	0.218170985602831	1
TP53	84	600	0.12280701754386	1	8	0.111111111111111	0.904761904761905	1	1
GATA3	149	535	0.217836257309942	1	8	0.111111111111111	0.51006711409396	0.692128176307429	1
ARID2	14	670	0.0204678362573099	1	8	0.111111111111111	5.42857142857143	0.179714874484421	1
CBFB	59	625	0.0862573099415205	1	8	0.111111111111111	1.28813559322034	0.559569561289866	1
KMT2C	139	545	0.203216374269006	1	8	0.111111111111111	0.546762589928057	0.695197509133702	1
BIRC6	51	633	0.0745614035087719	1	8	0.111111111111111	1.49019607843137	0.506511280211328	1
SF3B1	35	649	0.0511695906432749	1	8	0.111111111111111	2.17142857142857	0.383060574530988	1
AHNAK	96	588	0.140350877192982	1	8	0.111111111111111	0.791666666666667	1	1
ARID1A	39	645	0.0570175438596491	1	8	0.111111111111111	1.94871794871795	0.416251487911476	1
AKT1	43	641	0.0628654970760234	1	8	0.111111111111111	1.76744186046512	0.447845568286493	1
LAMA2	42	642	0.0614035087719298	1	8	0.111111111111111	1.80952380952381	0.440093009962903	1
MAP2K4	35	649	0.0511695906432749	1	8	0.111111111111111	2.17142857142857	0.383060574530988	1
HERC2	67	617	0.097953216374269	1	8	0.111111111111111	1.13432835820896	0.607495116449916	1
NOTCH1	61	623	0.0891812865497076	1	8	0.111111111111111	1.24590163934426	0.572014383212745	1
SMARCC2	14	670	0.0204678362573099	1	8	0.111111111111111	5.42857142857143	0.179714874484421	1
COL12A1	36	648	0.0526315789473684	1	8	0.111111111111111	2.11111111111111	0.391511799537413	1
PDE4DIP	52	632	0.0760233918128655	1	8	0.111111111111111	1.46153846153846	0.513440138991512	1
USP28	15	669	0.0219298245614035	1	8	0.111111111111111	5.06666666666667	0.19060361508861	1
MYO3A	16	668	0.0233918128654971	1	8	0.111111111111111	4.75	0.201363685198215	1
BRAF	9	675	0.0131578947368421	1	8	0.111111111111111	8.44444444444444	0.123293640286102	1
TBL1XR1	5	679	0.00730994152046784	1	8	0.111111111111111	15.2	0.0757002158119918	1
FOXO3	13	671	0.0190058479532164	0	9	0	0	1	1
NCOR1	38	646	0.0555555555555556	0	9	0	0	1	1
NCOR2	51	633	0.0745614035087719	0	9	0	0	1	1
BAP1	10	674	0.0146198830409357	0	9	0	0	1	1
STAB2	38	646	0.0555555555555556	0	9	0	0	1	1
MUC16	188	496	0.274853801169591	0	9	0	0	0.122980535791362	1
FOXP1	13	671	0.0190058479532164	0	9	0	0	1	1
RYR2	70	614	0.10233918128655	0	9	0	0	0.609427448184316	1
FANCD2	16	668	0.0233918128654971	0	9	0	0	1	1
CDH1	91	593	0.133040935672515	0	9	0	0	0.614675940728127	1
NF1	24	660	0.0350877192982456	0	9	0	0	1	1
USH2A	53	631	0.0774853801169591	0	9	0	0	1	1
MTAP	6	678	0.0087719298245614	0	9	0	0	1	1
ERBB3	24	660	0.0350877192982456	0	9	0	0	1	1
MLL2	80	604	0.116959064327485	0	9	0	0	0.608120925312174	1
RB1	14	670	0.0204678362573099	0	9	0	0	1	1
COL6A3	49	635	0.0716374269005848	0	9	0	0	1	1
UTRN	49	635	0.0716374269005848	0	9	0	0	1	1
PTEN	30	654	0.043859649122807	0	9	0	0	1	1
BRCA2	19	665	0.0277777777777778	0	9	0	0	1	1
CASP8	12	672	0.0175438596491228	0	9	0	0	1	1
ALK	26	658	0.0380116959064327	0	9	0	0	1	1
KDM6A	22	662	0.0321637426900585	0	9	0	0	1	1
AGMO	8	676	0.0116959064327485	0	9	0	0	1	1
SYNE1	96	588	0.140350877192982	0	9	0	0	0.619891059174741	1
LIPI	7	677	0.010233918128655	0	9	0	0	1	1
ASXL2	24	660	0.0350877192982456	0	9	0	0	1	1
TAF1	22	662	0.0321637426900585	0	9	0	0	1	1
APC	22	662	0.0321637426900585	0	9	0	0	1	1
SETD1A	20	664	0.0292397660818713	0	9	0	0	1	1
AKAP9	34	650	0.0497076023391813	0	9	0	0	1	1
UBR5	26	658	0.0380116959064327	0	9	0	0	1	1
BRIP1	10	674	0.0146198830409357	0	9	0	0	1	1
SETD2	26	658	0.0380116959064327	0	9	0	0	1	1
PRKCE	6	678	0.0087719298245614	0	9	0	0	1	1
PIK3R1	17	667	0.0248538011695906	0	9	0	0	1	1
FBXW7	6	678	0.0087719298245614	0	9	0	0	1	1
GPS2	15	669	0.0219298245614035	0	9	0	0	1	1
THSD7A	24	660	0.0350877192982456	0	9	0	0	1	1
MYH9	41	643	0.0599415204678363	0	9	0	0	1	1
ZFP36L1	9	675	0.0131578947368421	0	9	0	0	1	1
GPR32	8	676	0.0116959064327485	0	9	0	0	1	1
GH1	10	674	0.0146198830409357	0	9	0	0	1	1
L1CAM	17	667	0.0248538011695906	0	9	0	0	1	1
SMAD4	10	674	0.0146198830409357	0	9	0	0	1	1
JAK1	19	665	0.0277777777777778	0	9	0	0	1	1
TG	59	625	0.0862573099415205	0	9	0	0	1	1
DNAH2	74	610	0.108187134502924	0	9	0	0	0.607961190709556	1
COL22A1	44	640	0.064327485380117	0	9	0	0	1	1
TBX3	71	613	0.103801169590643	0	9	0	0	0.608934866428988	1
CTCF	35	649	0.0511695906432749	0	9	0	0	1	1
KRAS	6	678	0.0087719298245614	0	9	0	0	1	1
CACNA2D3	10	674	0.0146198830409357	0	9	0	0	1	1
TTYH1	5	679	0.00730994152046784	0	9	0	0	1	1
ERBB4	15	669	0.0219298245614035	0	9	0	0	1	1
MBL2	4	680	0.00584795321637427	0	9	0	0	1	1
SIK1	15	669	0.0219298245614035	0	9	0	0	1	1
AKT2	6	678	0.0087719298245614	0	9	0	0	1	1
ARID5B	12	672	0.0175438596491228	0	9	0	0	1	1
THADA	34	650	0.0497076023391813	0	9	0	0	1	1
FRMD3	4	680	0.00584795321637427	0	9	0	0	1	1
ATR	30	654	0.043859649122807	0	9	0	0	1	1
RUNX1	39	645	0.0570175438596491	0	9	0	0	1	1
BRCA1	11	673	0.0160818713450292	0	9	0	0	1	1
EGFR	23	661	0.033625730994152	0	9	0	0	1	1
PRKCQ	12	672	0.0175438596491228	0	9	0	0	1	1
LIFR	16	668	0.0233918128654971	0	9	0	0	1	1
MEN1	11	673	0.0160818713450292	0	9	0	0	1	1
ROS1	23	661	0.033625730994152	0	9	0	0	1	1
LAMB3	22	662	0.0321637426900585	0	9	0	0	1	1
USP9X	22	662	0.0321637426900585	0	9	0	0	1	1
RPGR	18	666	0.0263157894736842	0	9	0	0	1	1
AFF2	17	667	0.0248538011695906	0	9	0	0	1	1
CDKN1B	7	677	0.010233918128655	0	9	0	0	1	1
PRPS2	1	683	0.00146198830409357	0	9	0	0	1	1
PALLD	10	674	0.0146198830409357	0	9	0	0	1	1
SHANK2	37	647	0.054093567251462	0	9	0	0	1	1
PTPRM	23	661	0.033625730994152	0	9	0	0	1	1
PTPRD	34	650	0.0497076023391813	0	9	0	0	1	1
ASXL1	19	665	0.0277777777777778	0	9	0	0	1	1
GPR124	24	660	0.0350877192982456	0	9	0	0	1	1
CHEK2	9	675	0.0131578947368421	0	9	0	0	1	1
ERBB2	31	653	0.0453216374269006	0	9	0	0	1	1
CDKN2A	4	680	0.00584795321637427	0	9	0	0	1	1
MLLT4	26	658	0.0380116959064327	0	9	0	0	1	1
SMARCC1	12	672	0.0175438596491228	0	9	0	0	1	1
CTNNA3	20	664	0.0292397660818713	0	9	0	0	1	1
MAP3K10	12	672	0.0175438596491228	0	9	0	0	1	1
LARGE	9	675	0.0131578947368421	0	9	0	0	1	1
SETDB1	11	673	0.0160818713450292	0	9	0	0	1	1
ARID1B	36	648	0.0526315789473684	0	9	0	0	1	1
DCAF4L2	8	676	0.0116959064327485	0	9	0	0	1	1
NCOA3	17	667	0.0248538011695906	0	9	0	0	1	1
DNAH11	59	625	0.0862573099415205	0	9	0	0	1	1
MAP3K13	5	679	0.00730994152046784	0	9	0	0	1	1
BCAS3	8	676	0.0116959064327485	0	9	0	0	1	1
PBRM1	14	670	0.0204678362573099	0	9	0	0	1	1
NRG3	7	677	0.010233918128655	0	9	0	0	1	1
HDAC9	8	676	0.0116959064327485	0	9	0	0	1	1
ACVRL1	7	677	0.010233918128655	0	9	0	0	1	1
NDFIP1	1	683	0.00146198830409357	0	9	0	0	1	1
CHD1	14	670	0.0204678362573099	0	9	0	0	1	1
OR6A2	8	676	0.0116959064327485	0	9	0	0	1	1
CLK3	7	677	0.010233918128655	0	9	0	0	1	1
PRKCZ	9	675	0.0131578947368421	0	9	0	0	1	1
PRKG1	7	677	0.010233918128655	0	9	0	0	1	1
FLT3	12	672	0.0175438596491228	0	9	0	0	1	1
PRR16	8	676	0.0116959064327485	0	9	0	0	1	1
PRKACG	9	675	0.0131578947368421	0	9	0	0	1	1
FAM20C	12	672	0.0175438596491228	0	9	0	0	1	1
KDM3A	17	667	0.0248538011695906	0	9	0	0	1	1
NPNT	14	670	0.0204678362573099	0	9	0	0	1	1
NEK1	15	669	0.0219298245614035	0	9	0	0	1	1
NF2	2	682	0.00292397660818713	0	9	0	0	1	1
FANCA	17	667	0.0248538011695906	0	9	0	0	1	1
MYO1A	18	666	0.0263157894736842	0	9	0	0	1	1
PPP2R2A	9	675	0.0131578947368421	0	9	0	0	1	1
STK11	10	674	0.0146198830409357	0	9	0	0	1	1
EP300	34	650	0.0497076023391813	0	9	0	0	1	1
CTNNA1	8	676	0.0116959064327485	0	9	0	0	1	1
FOXO1	11	673	0.0160818713450292	0	9	0	0	1	1
SGCD	4	680	0.00584795321637427	0	9	0	0	1	1
SBNO1	15	669	0.0219298245614035	0	9	0	0	1	1
HIST1H2BC	6	678	0.0087719298245614	0	9	0	0	1	1
SPACA1	6	678	0.0087719298245614	0	9	0	0	1	1
SIK2	11	673	0.0160818713450292	0	9	0	0	1	1
DTWD2	5	679	0.00730994152046784	0	9	0	0	1	1
GLDC	15	669	0.0219298245614035	0	9	0	0	1	1
NR2F1	3	681	0.0043859649122807	0	9	0	0	1	1
MAGEA8	6	678	0.0087719298245614	0	9	0	0	1	1
KLRG1	1	683	0.00146198830409357	0	9	0	0	1	1
TAF4B	6	678	0.0087719298245614	0	9	0	0	1	1
HRAS	3	681	0.0043859649122807	0	9	0	0	1	1
RASGEF1B	2	682	0.00292397660818713	0	9	0	0	1	1
SMAD2	3	681	0.0043859649122807	0	9	0	0	1	1
NR3C1	7	677	0.010233918128655	0	9	0	0	1	1
LDLRAP1	6	678	0.0087719298245614	0	9	0	0	1	1
NT5E	5	679	0.00730994152046784	0	9	0	0	1	1
PTPN22	7	677	0.010233918128655	0	9	0	0	1	1
CLRN2	5	679	0.00730994152046784	0	9	0	0	1	1
CCND3	6	678	0.0087719298245614	0	9	0	0	1	1
SMARCB1	1	683	0.00146198830409357	0	9	0	0	1	1
PPP2CB	0	684	0	0	9	0	NA	1	1
SIAH1	0	684	0	0	9	0	NA	1	1
SMARCD1	2	682	0.00292397660818713	0	9	0	0	1	1
STMN2	2	682	0.00292397660818713	0	9	0	0	1	1
NRAS	1	683	0.00146198830409357	0	9	0	0	1	1
AGTR2	2	682	0.00292397660818713	0	9	0	0	1	1

## Sheet: Mut - NormalCL vs Normal
Gene	NormalMutated	NormalWildtype	NormalProportion	NormalClaudinLowMutated	NormalClaudinLowWildtype	NormalClaudinLowProportion	CL_to_NonCL_Ratio	p.fisher.exact	p.adj.bonferroni
PIK3CA	98	57	0.63225806	8	20	0.28571429	0.45189504	0.00080465	0.13920485
PTEN	3	152	0.01935484	4	24	0.14285714	7.38095238	0.01127936	1
DNAH5	12	143	0.07741935	4	24	0.14285714	1.8452381	0.27512132	1
CDH1	22	133	0.14193548	3	25	0.10714286	0.75487013	0.77141101	1
SYNE1	22	133	0.14193548	3	25	0.10714286	0.75487013	0.77141101	1
PDE4DIP	17	138	0.10967742	3	25	0.10714286	0.97689076	1	1
TP53	35	120	0.22580645	2	26	0.07142857	0.31632653	0.07393243	1
NCOR2	6	149	0.03870968	2	26	0.07142857	1.8452381	0.35292842	1
STAB2	10	145	0.06451613	2	26	0.07142857	1.10714286	1	1
KMT2C	16	139	0.10322581	2	26	0.07142857	0.69196429	1	1
MAP3K1	22	133	0.14193548	2	26	0.07142857	0.50324675	0.54123714	1
AHNAK2	63	92	0.40645161	2	26	0.07142857	0.17573696	0.00042259	0.07310746
AFF2	2	153	0.01290323	2	26	0.07142857	5.53571429	0.11146566	1
DNAH11	16	139	0.10322581	2	26	0.07142857	0.69196429	1	1
GATA3	14	141	0.09032258	1	27	0.03571429	0.39540816	0.47402705	1
CBFB	12	143	0.07741935	1	27	0.03571429	0.46130952	0.69509276	1
ERBB3	6	149	0.03870968	1	27	0.03571429	0.92261905	1	1
AHNAK	18	137	0.11612903	1	27	0.03571429	0.30753968	0.31567745	1
TAF1	3	152	0.01935484	1	27	0.03571429	1.8452381	0.48841962	1
SETD1A	5	150	0.03225806	1	27	0.03571429	1.10714286	1	1
BRIP1	2	153	0.01290323	1	27	0.03571429	2.76785714	0.39418113	1
THSD7A	8	147	0.0516129	1	27	0.03571429	0.69196429	1	1
MYH9	2	153	0.01290323	1	27	0.03571429	2.76785714	0.39418113	1
L1CAM	6	149	0.03870968	1	27	0.03571429	0.92261905	1	1
SMAD4	2	153	0.01290323	1	27	0.03571429	2.76785714	0.39418113	1
DNAH2	19	136	0.12258065	1	27	0.03571429	0.29135338	0.31988009	1
LAMB3	7	148	0.04516129	1	27	0.03571429	0.79081633	1	1
COL12A1	8	147	0.0516129	1	27	0.03571429	0.69196429	1	1
SMARCC1	4	151	0.02580645	1	27	0.03571429	1.38392857	0.56844337	1
NCOA3	4	151	0.02580645	1	27	0.03571429	1.38392857	0.56844337	1
FOXO3	2	153	0.01290323	0	28	0	0	1	1
NCOR1	9	146	0.05806452	0	28	0	0	0.35877294	1
ARID2	4	151	0.02580645	0	28	0	0	1	1
BAP1	4	151	0.02580645	0	28	0	0	1	1
MUC16	19	136	0.12258065	0	28	0	0	0.08380717	1
FOXP1	2	153	0.01290323	0	28	0	0	1	1
RYR2	15	140	0.09677419	0	28	0	0	0.13227553	1
FANCD2	5	150	0.03225806	0	28	0	0	1	1
NF1	7	148	0.04516129	0	28	0	0	0.59729052	1
USH2A	24	131	0.15483871	0	28	0	0	0.02843979	1
BIRC6	9	146	0.05806452	0	28	0	0	0.35877294	1
MTAP	0	155	0	0	28	0	NA	1	1
SF3B1	4	151	0.02580645	0	28	0	0	1	1
MLL2	14	141	0.09032258	0	28	0	0	0.13235783	1
RB1	0	155	0	0	28	0	NA	1	1
COL6A3	14	141	0.09032258	0	28	0	0	0.13235783	1
UTRN	6	149	0.03870968	0	28	0	0	0.59268812	1
BRCA2	1	154	0.00645161	0	28	0	0	1	1
CASP8	2	153	0.01290323	0	28	0	0	1	1
ALK	4	151	0.02580645	0	28	0	0	1	1
KDM6A	4	151	0.02580645	0	28	0	0	1	1
AGMO	3	152	0.01935484	0	28	0	0	1	1
ARID1A	13	142	0.08387097	0	28	0	0	0.22359635	1
AKT1	4	151	0.02580645	0	28	0	0	1	1
LIPI	2	153	0.01290323	0	28	0	0	1	1
ASXL2	6	149	0.03870968	0	28	0	0	0.59268812	1
APC	5	150	0.03225806	0	28	0	0	1	1
AKAP9	9	146	0.05806452	0	28	0	0	0.35877294	1
UBR5	5	150	0.03225806	0	28	0	0	1	1
LAMA2	9	146	0.05806452	0	28	0	0	0.35877294	1
MAP2K4	6	149	0.03870968	0	28	0	0	0.59268812	1
SETD2	6	149	0.03870968	0	28	0	0	0.59268812	1
PRKCE	0	155	0	0	28	0	NA	1	1
PIK3R1	5	150	0.03225806	0	28	0	0	1	1
HERC2	7	148	0.04516129	0	28	0	0	0.59729052	1
FBXW7	1	154	0.00645161	0	28	0	0	1	1
GPS2	2	153	0.01290323	0	28	0	0	1	1
ZFP36L1	3	152	0.01935484	0	28	0	0	1	1
GPR32	0	155	0	0	28	0	NA	1	1
GH1	0	155	0	0	28	0	NA	1	1
NOTCH1	15	140	0.09677419	0	28	0	0	0.13227553	1
JAK1	9	146	0.05806452	0	28	0	0	0.35877294	1
TG	12	143	0.07741935	0	28	0	0	0.21803958	1
COL22A1	13	142	0.08387097	0	28	0	0	0.22359635	1
TBX3	11	144	0.07096774	0	28	0	0	0.21975988	1
CTCF	4	151	0.02580645	0	28	0	0	1	1
KRAS	1	154	0.00645161	0	28	0	0	1	1
CACNA2D3	4	151	0.02580645	0	28	0	0	1	1
TTYH1	1	154	0.00645161	0	28	0	0	1	1
ERBB4	4	151	0.02580645	0	28	0	0	1	1
MBL2	2	153	0.01290323	0	28	0	0	1	1
SIK1	5	150	0.03225806	0	28	0	0	1	1
AKT2	2	153	0.01290323	0	28	0	0	1	1
ARID5B	2	153	0.01290323	0	28	0	0	1	1
THADA	6	149	0.03870968	0	28	0	0	0.59268812	1
FRMD3	0	155	0	0	28	0	NA	1	1
ATR	7	148	0.04516129	0	28	0	0	0.59729052	1
RUNX1	7	148	0.04516129	0	28	0	0	0.59729052	1
BRCA1	3	152	0.01935484	0	28	0	0	1	1
EGFR	4	151	0.02580645	0	28	0	0	1	1
PRKCQ	5	150	0.03225806	0	28	0	0	1	1
LIFR	2	153	0.01290323	0	28	0	0	1	1
SMARCC2	2	153	0.01290323	0	28	0	0	1	1
MEN1	5	150	0.03225806	0	28	0	0	1	1
ROS1	1	154	0.00645161	0	28	0	0	1	1
USP9X	4	151	0.02580645	0	28	0	0	1	1
RPGR	1	154	0.00645161	0	28	0	0	1	1
CDKN1B	4	151	0.02580645	0	28	0	0	1	1
PRPS2	0	155	0	0	28	0	NA	1	1
PALLD	5	150	0.03225806	0	28	0	0	1	1
SHANK2	7	148	0.04516129	0	28	0	0	0.59729052	1
PTPRM	3	152	0.01935484	0	28	0	0	1	1
PTPRD	8	147	0.0516129	0	28	0	0	0.6103655	1
ASXL1	5	150	0.03225806	0	28	0	0	1	1
GPR124	6	149	0.03870968	0	28	0	0	0.59268812	1
CHEK2	1	154	0.00645161	0	28	0	0	1	1
ERBB2	10	145	0.06451613	0	28	0	0	0.36439672	1
CDKN2A	2	153	0.01290323	0	28	0	0	1	1
MLLT4	1	154	0.00645161	0	28	0	0	1	1
CTNNA3	3	152	0.01935484	0	28	0	0	1	1
MAP3K10	2	153	0.01290323	0	28	0	0	1	1
LARGE	2	153	0.01290323	0	28	0	0	1	1
SETDB1	5	150	0.03225806	0	28	0	0	1	1
ARID1B	8	147	0.0516129	0	28	0	0	0.6103655	1
DCAF4L2	2	153	0.01290323	0	28	0	0	1	1
MAP3K13	1	154	0.00645161	0	28	0	0	1	1
BCAS3	0	155	0	0	28	0	NA	1	1
PBRM1	4	151	0.02580645	0	28	0	0	1	1
NRG3	4	151	0.02580645	0	28	0	0	1	1
HDAC9	5	150	0.03225806	0	28	0	0	1	1
ACVRL1	0	155	0	0	28	0	NA	1	1
NDFIP1	1	154	0.00645161	0	28	0	0	1	1
USP28	3	152	0.01935484	0	28	0	0	1	1
CHD1	3	152	0.01935484	0	28	0	0	1	1
OR6A2	3	152	0.01935484	0	28	0	0	1	1
CLK3	1	154	0.00645161	0	28	0	0	1	1
PRKCZ	0	155	0	0	28	0	NA	1	1
MYO3A	6	149	0.03870968	0	28	0	0	0.59268812	1
PRKG1	0	155	0	0	28	0	NA	1	1
FLT3	1	154	0.00645161	0	28	0	0	1	1
BRAF	1	154	0.00645161	0	28	0	0	1	1
PRR16	1	154	0.00645161	0	28	0	0	1	1
PRKACG	5	150	0.03225806	0	28	0	0	1	1
FAM20C	3	152	0.01935484	0	28	0	0	1	1
KDM3A	2	153	0.01290323	0	28	0	0	1	1
NPNT	1	154	0.00645161	0	28	0	0	1	1
NEK1	3	152	0.01935484	0	28	0	0	1	1
NF2	2	153	0.01290323	0	28	0	0	1	1
FANCA	2	153	0.01290323	0	28	0	0	1	1
MYO1A	3	152	0.01935484	0	28	0	0	1	1
PPP2R2A	1	154	0.00645161	0	28	0	0	1	1
STK11	0	155	0	0	28	0	NA	1	1
EP300	3	152	0.01935484	0	28	0	0	1	1
CTNNA1	3	152	0.01935484	0	28	0	0	1	1
FOXO1	2	153	0.01290323	0	28	0	0	1	1
SGCD	2	153	0.01290323	0	28	0	0	1	1
SBNO1	2	153	0.01290323	0	28	0	0	1	1
HIST1H2BC	0	155	0	0	28	0	NA	1	1
SPACA1	0	155	0	0	28	0	NA	1	1
SIK2	3	152	0.01935484	0	28	0	0	1	1
DTWD2	1	154	0.00645161	0	28	0	0	1	1
GLDC	4	151	0.02580645	0	28	0	0	1	1
NR2F1	0	155	0	0	28	0	NA	1	1
MAGEA8	0	155	0	0	28	0	NA	1	1
KLRG1	1	154	0.00645161	0	28	0	0	1	1
TAF4B	1	154	0.00645161	0	28	0	0	1	1
HRAS	0	155	0	0	28	0	NA	1	1
RASGEF1B	1	154	0.00645161	0	28	0	0	1	1
SMAD2	0	155	0	0	28	0	NA	1	1
NR3C1	1	154	0.00645161	0	28	0	0	1	1
LDLRAP1	1	154	0.00645161	0	28	0	0	1	1
NT5E	1	154	0.00645161	0	28	0	0	1	1
PTPN22	2	153	0.01290323	0	28	0	0	1	1
CLRN2	0	155	0	0	28	0	NA	1	1
CCND3	0	155	0	0	28	0	NA	1	1
SMARCB1	0	155	0	0	28	0	NA	1	1
TBL1XR1	1	154	0.00645161	0	28	0	0	1	1
PPP2CB	0	155	0	0	28	0	NA	1	1
SIAH1	0	155	0	0	28	0	NA	1	1
SMARCD1	0	155	0	0	28	0	NA	1	1
STMN2	0	155	0	0	28	0	NA	1	1
NRAS	1	154	0.00645161	0	28	0	0	1	1
AGTR2	1	154	0.00645161	0	28	0	0	1	1

## Sheet: Mut-BasalCoreCLvsBL+BLOtherCL 
Gene	Basal_and_BasalOtherCL_Mutated	Basal_and_BasalOtherCL_Wildtype	Basal_and_BasalOtherCLProportion	BasalCoreCL_Mutated	BasalCoreCL_Wildtype	BasalCoreCL_Proportion	CoreCL_to_NonCLOtherCL_Ratio	p.fisher.exact	p.adj.bonferroni
TP53	260	23	0.91872792	11	14	0.44	0.47892308	0.0000000199	0.00000344
AHNAK2	117	166	0.41342756	8	17	0.32	0.77401709	0.4029507	1
PDE4DIP	33	250	0.11660777	6	19	0.24	2.05818182	0.10773567	1
PIK3CA	49	234	0.17314488	4	21	0.16	0.92408163	1	1
DNAH2	41	242	0.14487633	3	22	0.12	0.82829268	1	1
STAB2	25	258	0.08833922	2	23	0.08	0.9056	1	1
KMT2C	42	241	0.14840989	2	23	0.08	0.53904762	0.55078548	1
MLL2	44	239	0.15547703	2	23	0.08	0.51454545	0.39507823	1
SYNE1	76	207	0.26855124	2	23	0.08	0.29789474	0.05183308	1
ARID1A	14	269	0.04946996	2	23	0.08	1.61714286	0.3792446	1
HERC2	46	237	0.16254417	2	23	0.08	0.49217391	0.39262639	1
ZFP36L1	5	278	0.01766784	2	23	0.08	4.528	0.10328628	1
L1CAM	4	279	0.01413428	2	23	0.08	5.66	0.07759575	1
ROS1	22	261	0.07773852	2	23	0.08	1.02909091	1	1
PTPRD	12	271	0.04240283	2	23	0.08	1.88666667	0.31666346	1
PBRM1	11	272	0.03886926	2	23	0.08	2.05818182	0.2849409	1
FOXO3	4	279	0.01413428	1	24	0.04	2.83	0.34698951	1
NCOR1	7	276	0.02473498	1	24	0.04	1.61714286	0.49610768	1
GATA3	1	282	0.00353357	1	24	0.04	11.32	0.15599222	1
NCOR2	28	255	0.09893993	1	24	0.04	0.40428571	0.48922225	1
CDH1	6	277	0.02120141	1	24	0.04	1.88666667	0.45046526	1
USH2A	40	243	0.14134276	1	24	0.04	0.283	0.22162016	1
MAP3K1	19	264	0.06713781	1	24	0.04	0.59578947	1	1
PTEN	17	266	0.06007067	1	24	0.04	0.66588235	1	1
BRCA2	11	272	0.03886926	1	24	0.04	1.02909091	1	1
AHNAK	49	234	0.17314488	1	24	0.04	0.23102041	0.09446544	1
KDM6A	7	276	0.02473498	1	24	0.04	1.61714286	0.49610768	1
LAMA2	26	257	0.09187279	1	24	0.04	0.43538462	0.70977172	1
SETD2	17	266	0.06007067	1	24	0.04	0.66588235	1	1
GPR32	4	279	0.01413428	1	24	0.04	2.83	0.34698951	1
TG	24	259	0.08480565	1	24	0.04	0.47166667	0.70602101	1
CTCF	1	282	0.00353357	1	24	0.04	11.32	0.15599222	1
KRAS	2	281	0.00706714	1	24	0.04	5.66	0.2249471	1
SIK1	6	277	0.02120141	1	24	0.04	1.88666667	0.45046526	1
THADA	15	268	0.05300353	1	24	0.04	0.75466667	1	1
ATR	19	264	0.06713781	1	24	0.04	0.59578947	1	1
MEN1	5	278	0.01766784	1	24	0.04	2.264	0.40086826	1
SHANK2	19	264	0.06713781	1	24	0.04	0.59578947	1	1
DNAH5	35	248	0.12367491	1	24	0.04	0.32342857	0.33233125	1
ERBB2	10	273	0.03533569	1	24	0.04	1.132	1	1
MAP3K10	11	272	0.03886926	1	24	0.04	1.02909091	1	1
ARID1B	18	265	0.06360424	1	24	0.04	0.62888889	1	1
DCAF4L2	6	277	0.02120141	1	24	0.04	1.88666667	0.45046526	1
MAP3K13	4	279	0.01413428	1	24	0.04	2.83	0.34698951	1
CHD1	11	272	0.03886926	1	24	0.04	1.02909091	1	1
FANCA	15	268	0.05300353	1	24	0.04	0.75466667	1	1
STK11	10	273	0.03533569	1	24	0.04	1.132	1	1
GLDC	12	271	0.04240283	1	24	0.04	0.94333333	1	1
RASGEF1B	1	282	0.00353357	1	24	0.04	11.32	0.15599222	1
ARID2	9	274	0.03180212	0	25	0	0	1	1
CBFB	1	282	0.00353357	0	25	0	0	1	1
BAP1	10	273	0.03533569	0	25	0	0	1	1
MUC16	101	182	0.35689046	0	25	0	0	0.000062	0.01073443
FOXP1	1	282	0.00353357	0	25	0	0	1	1
RYR2	29	254	0.1024735	0	25	0	0	0.14737314	1
FANCD2	12	271	0.04240283	0	25	0	0	0.60831248	1
NF1	11	272	0.03886926	0	25	0	0	0.60938854	1
BIRC6	21	262	0.07420495	0	25	0	0	0.39529539	1
MTAP	0	283	0	0	25	0	NA	1	1
ERBB3	10	273	0.03533569	0	25	0	0	1	1
SF3B1	9	274	0.03180212	0	25	0	0	1	1
RB1	22	261	0.07773852	0	25	0	0	0.23532221	1
COL6A3	24	259	0.08480565	0	25	0	0	0.23794884	1
UTRN	20	263	0.07067138	0	25	0	0	0.38776665	1
CASP8	5	278	0.01766784	0	25	0	0	1	1
ALK	12	271	0.04240283	0	25	0	0	0.60831248	1
AGMO	7	276	0.02473498	0	25	0	0	1	1
AKT1	5	278	0.01766784	0	25	0	0	1	1
LIPI	2	281	0.00706714	0	25	0	0	1	1
ASXL2	9	274	0.03180212	0	25	0	0	1	1
TAF1	8	275	0.02826855	0	25	0	0	1	1
APC	12	271	0.04240283	0	25	0	0	0.60831248	1
SETD1A	15	268	0.05300353	0	25	0	0	0.62043107	1
AKAP9	33	250	0.11660777	0	25	0	0	0.08968523	1
UBR5	13	270	0.0459364	0	25	0	0	0.61007683	1
MAP2K4	4	279	0.01413428	0	25	0	0	1	1
BRIP1	5	278	0.01766784	0	25	0	0	1	1
PRKCE	4	279	0.01413428	0	25	0	0	1	1
PIK3R1	12	271	0.04240283	0	25	0	0	0.60831248	1
FBXW7	6	277	0.02120141	0	25	0	0	1	1
GPS2	4	279	0.01413428	0	25	0	0	1	1
THSD7A	13	270	0.0459364	0	25	0	0	0.61007683	1
MYH9	22	261	0.07773852	0	25	0	0	0.23532221	1
GH1	4	279	0.01413428	0	25	0	0	1	1
SMAD4	1	282	0.00353357	0	25	0	0	1	1
NOTCH1	37	246	0.13074205	0	25	0	0	0.05473603	1
JAK1	3	280	0.01060071	0	25	0	0	1	1
COL22A1	11	272	0.03886926	0	25	0	0	0.60938854	1
TBX3	7	276	0.02473498	0	25	0	0	1	1
CACNA2D3	8	275	0.02826855	0	25	0	0	1	1
TTYH1	2	281	0.00706714	0	25	0	0	1	1
ERBB4	8	275	0.02826855	0	25	0	0	1	1
MBL2	1	282	0.00353357	0	25	0	0	1	1
AKT2	4	279	0.01413428	0	25	0	0	1	1
ARID5B	8	275	0.02826855	0	25	0	0	1	1
FRMD3	3	280	0.01060071	0	25	0	0	1	1
RUNX1	11	272	0.03886926	0	25	0	0	0.60938854	1
BRCA1	14	269	0.04946996	0	25	0	0	0.6142455	1
EGFR	13	270	0.0459364	0	25	0	0	0.61007683	1
PRKCQ	9	274	0.03180212	0	25	0	0	1	1
LIFR	8	275	0.02826855	0	25	0	0	1	1
SMARCC2	10	273	0.03533569	0	25	0	0	1	1
LAMB3	12	271	0.04240283	0	25	0	0	0.60831248	1
USP9X	11	272	0.03886926	0	25	0	0	0.60938854	1
RPGR	5	278	0.01766784	0	25	0	0	1	1
AFF2	7	276	0.02473498	0	25	0	0	1	1
CDKN1B	3	280	0.01060071	0	25	0	0	1	1
PRPS2	1	282	0.00353357	0	25	0	0	1	1
PALLD	3	280	0.01060071	0	25	0	0	1	1
PTPRM	12	271	0.04240283	0	25	0	0	0.60831248	1
ASXL1	8	275	0.02826855	0	25	0	0	1	1
COL12A1	20	263	0.07067138	0	25	0	0	0.38776665	1
GPR124	7	276	0.02473498	0	25	0	0	1	1
CHEK2	1	282	0.00353357	0	25	0	0	1	1
CDKN2A	2	281	0.00706714	0	25	0	0	1	1
MLLT4	14	269	0.04946996	0	25	0	0	0.6142455	1
SMARCC1	4	279	0.01413428	0	25	0	0	1	1
CTNNA3	6	277	0.02120141	0	25	0	0	1	1
LARGE	7	276	0.02473498	0	25	0	0	1	1
SETDB1	5	278	0.01766784	0	25	0	0	1	1
NCOA3	8	275	0.02826855	0	25	0	0	1	1
DNAH11	49	234	0.17314488	0	25	0	0	0.01942437	1
BCAS3	6	277	0.02120141	0	25	0	0	1	1
NRG3	2	281	0.00706714	0	25	0	0	1	1
HDAC9	7	276	0.02473498	0	25	0	0	1	1
ACVRL1	5	278	0.01766784	0	25	0	0	1	1
NDFIP1	1	282	0.00353357	0	25	0	0	1	1
USP28	11	272	0.03886926	0	25	0	0	0.60938854	1
OR6A2	3	280	0.01060071	0	25	0	0	1	1
CLK3	4	279	0.01413428	0	25	0	0	1	1
PRKCZ	1	282	0.00353357	0	25	0	0	1	1
MYO3A	13	270	0.0459364	0	25	0	0	0.61007683	1
PRKG1	6	277	0.02120141	0	25	0	0	1	1
FLT3	9	274	0.03180212	0	25	0	0	1	1
BRAF	5	278	0.01766784	0	25	0	0	1	1
PRR16	2	281	0.00706714	0	25	0	0	1	1
PRKACG	0	283	0	0	25	0	NA	1	1
FAM20C	4	279	0.01413428	0	25	0	0	1	1
KDM3A	2	281	0.00706714	0	25	0	0	1	1
NPNT	5	278	0.01766784	0	25	0	0	1	1
NEK1	6	277	0.02120141	0	25	0	0	1	1
NF2	1	282	0.00353357	0	25	0	0	1	1
MYO1A	8	275	0.02826855	0	25	0	0	1	1
PPP2R2A	4	279	0.01413428	0	25	0	0	1	1
EP300	14	269	0.04946996	0	25	0	0	0.6142455	1
CTNNA1	5	278	0.01766784	0	25	0	0	1	1
FOXO1	5	278	0.01766784	0	25	0	0	1	1
SGCD	1	282	0.00353357	0	25	0	0	1	1
SBNO1	6	277	0.02120141	0	25	0	0	1	1
HIST1H2BC	2	281	0.00706714	0	25	0	0	1	1
SPACA1	3	280	0.01060071	0	25	0	0	1	1
SIK2	1	282	0.00353357	0	25	0	0	1	1
DTWD2	2	281	0.00706714	0	25	0	0	1	1
NR2F1	1	282	0.00353357	0	25	0	0	1	1
MAGEA8	1	282	0.00353357	0	25	0	0	1	1
KLRG1	1	282	0.00353357	0	25	0	0	1	1
TAF4B	6	277	0.02120141	0	25	0	0	1	1
HRAS	0	283	0	0	25	0	NA	1	1
SMAD2	2	281	0.00706714	0	25	0	0	1	1
NR3C1	0	283	0	0	25	0	NA	1	1
LDLRAP1	0	283	0	0	25	0	NA	1	1
NT5E	4	279	0.01413428	0	25	0	0	1	1
PTPN22	7	276	0.02473498	0	25	0	0	1	1
CLRN2	0	283	0	0	25	0	NA	1	1
CCND3	2	281	0.00706714	0	25	0	0	1	1
SMARCB1	0	283	0	0	25	0	NA	1	1
TBL1XR1	0	283	0	0	25	0	NA	1	1
PPP2CB	1	282	0.00353357	0	25	0	0	1	1
SIAH1	1	282	0.00353357	0	25	0	0	1	1
SMARCD1	1	282	0.00353357	0	25	0	0	1	1
STMN2	1	282	0.00353357	0	25	0	0	1	1
NRAS	1	282	0.00353357	0	25	0	0	1	1
AGTR2	3	280	0.01060071	0	25	0	0	1	1

## Sheet: CNA - BasalCL vs Basal
Gene	Class	BasalCNA	BasalWildtype	BasalProportion	BasalClaudinLowCNA	BasalClaudinLowWildtype	BasalClaudinLowProportion	CL_to_NonCL_Ratio	p.fisher.exact	p.adj.bonferroni
MDM4	Gain	142	121	0.53992395	18	27	0.4	0.74084507	0.10594143	1
MYC	Gain	191	72	0.72623574	18	27	0.4	0.55078534	0.0000437	0.00284263
NTRK1	Gain	174	89	0.66159696	17	28	0.37777778	0.57100894	0.00042361	0.0275349
NF1	Loss	134	129	0.5095057	16	29	0.35555556	0.69784411	0.07512652	1
ARID1A	Loss	102	161	0.3878327	14	31	0.31111111	0.80217865	0.40567734	1
BRCA1	Loss	120	143	0.45627376	13	32	0.28888889	0.63314815	0.04978912	1
CDKN2A	Loss	84	179	0.31939163	13	32	0.28888889	0.90449735	0.73174355	1
KDM6A	Loss	122	141	0.46387833	13	32	0.28888889	0.62276867	0.03430548	1
MAP2K4	Loss	158	105	0.60076046	12	33	0.26666667	0.44388186	0.0000372	0.00241684
CDKN2C	Loss	40	223	0.15209125	11	34	0.24444444	1.60722222	0.13135355	1
FBXW7	Loss	123	140	0.46768061	11	34	0.24444444	0.52267389	0.00552864	0.3593613
SUFU	Loss	114	149	0.43346008	11	34	0.24444444	0.56393762	0.02087652	1
SOX2	Gain	100	163	0.38022814	10	35	0.22222222	0.58444444	0.04414245	1
APC	Loss	165	98	0.62737643	10	35	0.22222222	0.35420875	0.000000463	0.0000301
FANCC	Loss	85	178	0.32319392	10	35	0.22222222	0.6875817	0.22176751	1
GPC3	Loss	113	150	0.42965779	10	35	0.22222222	0.51720747	0.00849834	0.55239212
PAX5	Loss	67	196	0.25475285	10	35	0.22222222	0.87230514	0.71285672	1
PBRM1	Loss	155	108	0.58935361	10	35	0.22222222	0.37706093	0.00000706	0.00045895
STK11	Loss	134	129	0.5095057	10	35	0.22222222	0.43615257	0.00033142	0.02154223
EGFR	Gain	57	206	0.21673004	9	36	0.2	0.92280702	1	1
AMER1	Loss	104	159	0.39543726	9	36	0.2	0.50576923	0.01204382	0.78284826
ATM	Loss	90	173	0.34220532	9	36	0.2	0.58444444	0.08293249	1
FANCA	Loss	82	181	0.31178707	9	36	0.2	0.64146341	0.15783128	1
LATS2	Loss	103	160	0.39163498	9	36	0.2	0.51067961	0.01804462	1
RB1	Loss	142	121	0.53992395	9	36	0.2	0.37042254	0.0000201	0.00130576
SMAD4	Loss	85	178	0.32319392	9	36	0.2	0.61882353	0.11559341	1
CCNE1	Gain	73	190	0.27756654	8	37	0.17777778	0.64048706	0.20028694	1
AXIN1	Loss	64	199	0.24334601	8	37	0.17777778	0.73055556	0.4459942	1
BIRC3	Loss	81	182	0.30798479	8	37	0.17777778	0.57722908	0.07822838	1
FANCD2	Loss	73	190	0.27756654	8	37	0.17777778	0.64048706	0.20028694	1
VHL	Loss	72	191	0.27376426	8	37	0.17777778	0.64938272	0.20129225	1
APOBEC3B	Loss	71	192	0.26996198	7	38	0.15555556	0.57621283	0.13691664	1
BRCA2	Loss	97	166	0.36882129	7	38	0.15555556	0.42176403	0.00582265	0.3784723
PTEN	Loss	129	134	0.4904943	7	38	0.15555556	0.3171404	0.0000173	0.00112758
TSC2	Loss	65	198	0.24714829	7	38	0.15555556	0.62940171	0.25187666	1
JUN	Gain	67	196	0.25475285	6	39	0.13333333	0.52338308	0.0886239	1
KAT6A	Gain	78	185	0.29657795	6	39	0.13333333	0.44957265	0.02857124	1
MLH1	Loss	108	155	0.41064639	6	39	0.13333333	0.32469136	0.00021613	0.01404851
NF2	Loss	55	208	0.20912548	6	39	0.13333333	0.63757576	0.31230939	1
WT1	Loss	65	198	0.24714829	6	39	0.13333333	0.53948718	0.12442921	1
AKT2	Gain	52	211	0.19771863	5	40	0.11111111	0.56196581	0.21374465	1
FLT4	Gain	29	234	0.11026616	5	40	0.11111111	1.00766284	1	1
MYCL	Gain	55	208	0.20912548	5	40	0.11111111	0.53131313	0.15495178	1
WHSC1L1	Gain	61	202	0.23193916	5	40	0.11111111	0.47905282	0.07753683	1
LRP1B	Loss	48	215	0.18250951	5	40	0.11111111	0.6087963	0.29054867	1
TNFAIP3	Loss	59	204	0.2243346	5	40	0.11111111	0.4952919	0.11046922	1
TSC1	Loss	74	189	0.28136882	5	40	0.11111111	0.39489489	0.01578305	1
ALK	Gain	67	196	0.25475285	4	41	0.08888889	0.34892206	0.01272446	0.82708969
DROSHA	Gain	62	201	0.23574144	4	41	0.08888889	0.37706093	0.02949237	1
ERG	Gain	65	198	0.24714829	4	41	0.08888889	0.35965812	0.01935995	1
PPM1D	Gain	51	212	0.19391635	4	41	0.08888889	0.4583878	0.09604751	1
RAF1	Gain	40	223	0.15209125	4	41	0.08888889	0.58444444	0.35772157	1
REL	Gain	52	211	0.19771863	4	41	0.08888889	0.44957265	0.09490772	1
IKZF1	Loss	46	217	0.17490494	4	41	0.08888889	0.50821256	0.19047885	1
MEN1	Loss	37	226	0.14068441	4	41	0.08888889	0.63183183	0.47719111	1
PRDM1	Loss	46	217	0.17490494	4	41	0.08888889	0.50821256	0.19047885	1
SMARCB1	Loss	63	200	0.23954373	4	41	0.08888889	0.37107584	0.02979228	1
MITF	Gain	13	250	0.04942966	3	42	0.06666667	1.34871795	0.71316989	1
MYCN	Gain	64	199	0.24334601	3	42	0.06666667	0.27395833	0.00590643	0.38391818
ERBB2	Gain	41	222	0.15589354	2	43	0.04444444	0.28509485	0.0597369	1
MDM2	Gain	15	248	0.05703422	2	43	0.04444444	0.77925926	1	1
NKX2-1	Gain	15	248	0.05703422	2	43	0.04444444	0.77925926	1	1
FBXO11	Loss	28	235	0.10646388	2	43	0.04444444	0.41746032	0.27813301	1
MSH2	Loss	22	241	0.08365019	2	43	0.04444444	0.53131313	0.5492308	1
LMO1	Gain	14	249	0.05323194	1	44	0.02222222	0.41746032	0.70585572	1

## Sheet: CNA - LumACL vs LumA
Gene	Class	LumACNA	LumAWildtype	LumAProportion	LumAClaudinLowCNA	LumAClaudinLowWildtype	LumAClaudinLowProportion	CL_to_NonCL_Ratio	p.fisher.exact	p.adj.bonferroni
FANCA	Loss	522	162	0.76315789	6	3	0.66666667	0.87356322	0.45090128	1
LATS2	Loss	132	552	0.19298246	6	3	0.66666667	3.45454545	0.00279916	0.18194537
ATM	Loss	241	443	0.35233918	5	4	0.55555556	1.57676349	0.2922428	1
BRCA2	Loss	135	549	0.19736842	5	4	0.55555556	2.81481481	0.01969741	1
RB1	Loss	162	522	0.23684211	5	4	0.55555556	2.34567901	0.0411816	1
MDM4	Gain	484	200	0.70760234	4	5	0.44444444	0.62809917	0.13400611	1
BIRC3	Loss	224	460	0.32748538	4	5	0.44444444	1.35714286	0.48596343	1
MAP2K4	Loss	284	400	0.41520468	4	5	0.44444444	1.07042254	1	1
NTRK1	Gain	446	238	0.65204678	3	6	0.33333333	0.51121076	0.07350704	1
ARID1A	Loss	121	563	0.17690058	3	6	0.33333333	1.88429752	0.2067919	1
BRCA1	Loss	95	589	0.13888889	3	6	0.33333333	2.4	0.12172194	1
NF1	Loss	96	588	0.14035088	3	6	0.33333333	2.375	0.12465399	1
SUFU	Loss	62	622	0.09064327	3	6	0.33333333	3.67741935	0.04389239	1
DROSHA	Gain	101	583	0.14766082	2	7	0.22222222	1.5049505	0.6291043	1
FLT4	Gain	99	585	0.14473684	2	7	0.22222222	1.53535354	0.62626503	1
MYC	Gain	219	465	0.32017544	2	7	0.22222222	0.69406393	0.72622793	1
WHSC1L1	Gain	162	522	0.23684211	2	7	0.22222222	0.9382716	1	1
FANCD2	Loss	40	644	0.05847953	2	7	0.22222222	3.8	0.0984774	1
FBXO11	Loss	37	647	0.05409357	2	7	0.22222222	4.10810811	0.0865044	1
FBXW7	Loss	55	629	0.08040936	2	7	0.22222222	2.76363636	0.16477875	1
MEN1	Loss	78	606	0.11403509	2	7	0.22222222	1.94871795	0.27883365	1
MSH2	Loss	37	647	0.05409357	2	7	0.22222222	4.10810811	0.0865044	1
NF2	Loss	236	448	0.34502924	2	7	0.22222222	0.6440678	0.72567589	1
PBRM1	Loss	79	605	0.11549708	2	7	0.22222222	1.92405063	0.28394789	1
PRDM1	Loss	150	534	0.21929825	2	7	0.22222222	1.01333333	1	1
PTEN	Loss	70	614	0.10233918	2	7	0.22222222	2.17142857	0.2381994	1
SMAD4	Loss	112	572	0.16374269	2	7	0.22222222	1.35714286	0.64719324	1
STK11	Loss	75	609	0.10964912	2	7	0.22222222	2.02666667	0.2635281	1
TNFAIP3	Loss	142	542	0.20760234	2	7	0.22222222	1.07042254	1	1
VHL	Loss	33	651	0.04824561	2	7	0.22222222	4.60606061	0.07138076	1
EGFR	Gain	103	581	0.1505848	1	8	0.11111111	0.73786408	1	1
KAT6A	Gain	157	527	0.22953216	1	8	0.11111111	0.48407643	0.69219644	1
NKX2-1	Gain	46	638	0.06725146	1	8	0.11111111	1.65217391	0.47053398	1
SOX2	Gain	66	618	0.09649123	1	8	0.11111111	1.15151515	0.60176976	1
APOBEC3B	Loss	244	440	0.35672515	1	8	0.11111111	0.31147541	0.17020926	1
CDKN2C	Loss	109	575	0.15935673	1	8	0.11111111	0.69724771	1	1
IKZF1	Loss	20	664	0.02923977	1	8	0.11111111	3.8	0.24314373	1
MLH1	Loss	58	626	0.08479532	1	8	0.11111111	1.31034483	0.55322736	1
SMARCB1	Loss	221	463	0.32309942	1	8	0.11111111	0.3438914	0.28466057	1
TSC1	Loss	58	626	0.08479532	1	8	0.11111111	1.31034483	0.55322736	1
AKT2	Gain	33	651	0.04824561	0	9	0	0	1	1
ALK	Gain	21	663	0.03070175	0	9	0	0	1	1
CCNE1	Gain	38	646	0.05555556	0	9	0	0	1	1
ERBB2	Gain	101	583	0.14766082	0	9	0	0	0.37071975	1
ERG	Gain	36	648	0.05263158	0	9	0	0	1	1
JUN	Gain	15	669	0.02192982	0	9	0	0	1	1
LMO1	Gain	30	654	0.04385965	0	9	0	0	1	1
MDM2	Gain	55	629	0.08040936	0	9	0	0	1	1
MITF	Gain	28	656	0.04093567	0	9	0	0	1	1
MYCL	Gain	14	670	0.02046784	0	9	0	0	1	1
MYCN	Gain	12	672	0.01754386	0	9	0	0	1	1
PPM1D	Gain	100	584	0.14619883	0	9	0	0	0.37142796	1
RAF1	Gain	34	650	0.0497076	0	9	0	0	1	1
REL	Gain	9	675	0.01315789	0	9	0	0	1	1
AMER1	Loss	64	620	0.09356725	0	9	0	0	1	1
APC	Loss	30	654	0.04385965	0	9	0	0	1	1
AXIN1	Loss	3	681	0.00438596	0	9	0	0	1	1
CDKN2A	Loss	92	592	0.13450292	0	9	0	0	0.61561847	1
FANCC	Loss	75	609	0.10964912	0	9	0	0	0.60779858	1
GPC3	Loss	63	621	0.09210526	0	9	0	0	1	1
KDM6A	Loss	62	622	0.09064327	0	9	0	0	1	1
LRP1B	Loss	42	642	0.06140351	0	9	0	0	1	1
PAX5	Loss	79	605	0.11549708	0	9	0	0	0.60791076	1
TSC2	Loss	4	680	0.00584795	0	9	0	0	1	1
WT1	Loss	41	643	0.05994152	0	9	0	0	1	1

## Sheet: CNA - NormalCL vs Normal
Gene	Class	NormalCNA	NormalWildtype	NormalProportion	NormalClaudinLowCNA	NormalClaudinLowWildtype	NormalClaudinLowProportion	CL_to_NonCL_Ratio	p.fisher.exact	p.adj.bonferroni
MAP2K4	Loss	72	83	0.46451613	4	24	0.14285714	0.30753968	0.00147354	0.09578022
STK11	Loss	27	128	0.17419355	4	24	0.14285714	0.82010582	0.79111014	1
WHSC1L1	Gain	27	128	0.17419355	3	25	0.10714286	0.61507937	0.57901956	1
APOBEC3B	Loss	35	120	0.22580645	3	25	0.10714286	0.4744898	0.20766356	1
ARID1A	Loss	30	125	0.19354839	3	25	0.10714286	0.55357143	0.4225517	1
ATM	Loss	47	108	0.30322581	3	25	0.10714286	0.35334347	0.0374164	1
BIRC3	Loss	42	113	0.27096774	3	25	0.10714286	0.39540816	0.0929052	1
FANCA	Loss	73	82	0.47096774	3	25	0.10714286	0.22749511	0.00027017	0.01756103
FANCC	Loss	19	136	0.12258065	3	25	0.10714286	0.87406015	1	1
NF2	Loss	38	117	0.24516129	3	25	0.10714286	0.43703008	0.14049079	1
PRDM1	Loss	31	124	0.2	3	25	0.10714286	0.53571429	0.30152469	1
PTEN	Loss	20	135	0.12903226	3	25	0.10714286	0.83035714	1	1
SMARCB1	Loss	32	123	0.20645161	3	25	0.10714286	0.51897321	0.29946149	1
EGFR	Gain	17	138	0.10967742	2	26	0.07142857	0.6512605	0.74251563	1
MDM4	Gain	74	81	0.47741935	2	26	0.07142857	0.1496139	0.0000378	0.00245685
NTRK1	Gain	63	92	0.40645161	2	26	0.07142857	0.17573696	0.00042259	0.02746812
PPM1D	Gain	30	125	0.19354839	2	26	0.07142857	0.36904762	0.17502919	1
BRCA1	Loss	41	114	0.26451613	2	26	0.07142857	0.27003484	0.02851505	1
BRCA2	Loss	34	121	0.21935484	2	26	0.07142857	0.32563025	0.07563899	1
CDKN2A	Loss	33	122	0.21290323	2	26	0.07142857	0.33549784	0.11507389	1
CDKN2C	Loss	25	130	0.16129032	2	26	0.07142857	0.44285714	0.38251993	1
LATS2	Loss	33	122	0.21290323	2	26	0.07142857	0.33549784	0.11507389	1
MEN1	Loss	20	135	0.12903226	2	26	0.07142857	0.55357143	0.53643475	1
NF1	Loss	43	112	0.27741935	2	26	0.07142857	0.25747508	0.01769196	1
PAX5	Loss	24	131	0.15483871	2	26	0.07142857	0.46130952	0.37834729	1
PBRM1	Loss	28	127	0.18064516	2	26	0.07142857	0.39540816	0.2639856	1
RB1	Loss	40	115	0.25806452	2	26	0.07142857	0.27678571	0.02939037	1
SMAD4	Loss	36	119	0.23225806	2	26	0.07142857	0.30753968	0.07396272	1
SUFU	Loss	18	137	0.11612903	2	26	0.07142857	0.61507937	0.74325447	1
TNFAIP3	Loss	35	120	0.22580645	2	26	0.07142857	0.31632653	0.07393243	1
TSC1	Loss	18	137	0.11612903	2	26	0.07142857	0.61507937	0.74325447	1
AKT2	Gain	6	149	0.03870968	1	27	0.03571429	0.92261905	1	1
ALK	Gain	5	150	0.03225806	1	27	0.03571429	1.10714286	1	1
CCNE1	Gain	13	142	0.08387097	1	27	0.03571429	0.42582418	0.6986799	1
DROSHA	Gain	13	142	0.08387097	1	27	0.03571429	0.42582418	0.6986799	1
ERBB2	Gain	24	131	0.15483871	1	27	0.03571429	0.23065476	0.13310658	1
FLT4	Gain	13	142	0.08387097	1	27	0.03571429	0.42582418	0.6986799	1
MDM2	Gain	16	139	0.10322581	1	27	0.03571429	0.34598214	0.47735497	1
NKX2-1	Gain	8	147	0.0516129	1	27	0.03571429	0.69196429	1	1
AMER1	Loss	21	134	0.13548387	1	27	0.03571429	0.26360544	0.20683644	1
APC	Loss	12	143	0.07741935	1	27	0.03571429	0.46130952	0.69509276	1
FBXO11	Loss	10	145	0.06451613	1	27	0.03571429	0.55357143	1	1
KDM6A	Loss	20	135	0.12903226	1	27	0.03571429	0.27678571	0.20731825	1
WT1	Loss	18	137	0.11612903	1	27	0.03571429	0.30753968	0.31567745	1
ERG	Gain	11	144	0.07096774	0	28	0	0	0.21975988	1
JUN	Gain	5	150	0.03225806	0	28	0	0	1	1
KAT6A	Gain	30	125	0.19354839	0	28	0	0	0.00546571	0.35527147
LMO1	Gain	6	149	0.03870968	0	28	0	0	0.59268812	1
MITF	Gain	1	154	0.00645161	0	28	0	0	1	1
MYC	Gain	52	103	0.33548387	0	28	0	0	0.0000511	0.00332375
MYCL	Gain	4	151	0.02580645	0	28	0	0	1	1
MYCN	Gain	3	152	0.01935484	0	28	0	0	1	1
RAF1	Gain	3	152	0.01935484	0	28	0	0	1	1
REL	Gain	3	152	0.01935484	0	28	0	0	1	1
SOX2	Gain	13	142	0.08387097	0	28	0	0	0.22359635	1
AXIN1	Loss	1	154	0.00645161	0	28	0	0	1	1
FANCD2	Loss	13	142	0.08387097	0	28	0	0	0.22359635	1
FBXW7	Loss	16	139	0.10322581	0	28	0	0	0.13715424	1
GPC3	Loss	21	134	0.13548387	0	28	0	0	0.04787423	1
IKZF1	Loss	5	150	0.03225806	0	28	0	0	1	1
LRP1B	Loss	13	142	0.08387097	0	28	0	0	0.22359635	1
MLH1	Loss	17	138	0.10967742	0	28	0	0	0.0792003	1
MSH2	Loss	8	147	0.0516129	0	28	0	0	0.6103655	1
TSC2	Loss	1	154	0.00645161	0	28	0	0	1	1
VHL	Loss	12	143	0.07741935	0	28	0	0	0.21803958	1

## Sheet: CNA-BasalCoreCLvsBL+BLOtherCL 
Gene	Class	Basal_and_BasalOtherCL_CNA	Basal_and_BasalOtherCL_Wildtype	Basal_and_BasalOtherCL_Proportion	BasalCoreCL_CNA	BasalCoreCL_Wildtype	BasalCoreCL_Proportion	CoreCL_to_NonCLOtherCL_Ratio	p.fisher.exact	p.adj.bonferroni
MYC	Gain	201	82	0.71024735	8	17	0.32	0.45054726	0.00017349	0.01127695
MDM4	Gain	153	130	0.54063604	7	18	0.28	0.5179085	0.02000387	1
NTRK1	Gain	184	99	0.65017668	7	18	0.28	0.43065217	0.00041103	0.02671687
SOX2	Gain	104	179	0.36749117	6	19	0.24	0.65307692	0.27660715	1
SUFU	Loss	119	164	0.4204947	6	19	0.24	0.5707563	0.09106988	1
ARID1A	Loss	111	172	0.39222615	5	20	0.2	0.50990991	0.08310429	1
CDKN2A	Loss	92	191	0.32508834	5	20	0.2	0.61521739	0.26255932	1
CDKN2C	Loss	46	237	0.16254417	5	20	0.2	1.23043478	0.58095674	1
NF1	Loss	145	138	0.51236749	5	20	0.2	0.39034483	0.00302162	0.19640544
CCNE1	Gain	77	206	0.27208481	4	21	0.16	0.58805195	0.34209582	1
EGFR	Gain	62	221	0.21908127	4	21	0.16	0.73032258	0.61640677	1
JUN	Gain	70	213	0.24734982	3	22	0.12	0.48514286	0.21904485	1
KAT6A	Gain	81	202	0.28621908	3	22	0.12	0.41925926	0.09949122	1
ATM	Loss	96	187	0.33922261	3	22	0.12	0.35375	0.02522473	1
BRCA1	Loss	130	153	0.45936396	3	22	0.12	0.26123077	0.0011368	0.07389178
LATS2	Loss	109	174	0.38515901	3	22	0.12	0.31155963	0.00832708	0.54126033
MAP2K4	Loss	167	116	0.59010601	3	22	0.12	0.20335329	0.00000782	0.0005081
PAX5	Loss	74	209	0.2614841	3	22	0.12	0.45891892	0.14989874	1
PTEN	Loss	133	150	0.46996466	3	22	0.12	0.25533835	0.00056838	0.03694479
STK11	Loss	141	142	0.49823322	3	22	0.12	0.24085106	0.00023304	0.01514748
ALK	Gain	69	214	0.24381625	2	23	0.08	0.32811594	0.08103787	1
DROSHA	Gain	64	219	0.22614841	2	23	0.08	0.35375	0.1247618	1
FLT4	Gain	32	251	0.1130742	2	23	0.08	0.7075	1	1
MITF	Gain	14	269	0.04946996	2	23	0.08	1.61714286	0.3792446	1
RAF1	Gain	42	241	0.14840989	2	23	0.08	0.53904762	0.55078548	1
WHSC1L1	Gain	64	219	0.22614841	2	23	0.08	0.35375	0.1247618	1
APC	Loss	173	110	0.61130742	2	23	0.08	0.13086705	0.00000015	0.00000975
APOBEC3B	Loss	76	207	0.26855124	2	23	0.08	0.29789474	0.05183308	1
BIRC3	Loss	87	196	0.30742049	2	23	0.08	0.26022989	0.01921113	1
BRCA2	Loss	102	181	0.36042403	2	23	0.08	0.22196078	0.00350221	0.22764378
FBXW7	Loss	132	151	0.4664311	2	23	0.08	0.17151515	0.0000916	0.00595337
GPC3	Loss	121	162	0.42756184	2	23	0.08	0.18710744	0.00043413	0.02821833
KDM6A	Loss	133	150	0.46996466	2	23	0.08	0.17022556	0.0000858	0.00557898
LRP1B	Loss	51	232	0.18021201	2	23	0.08	0.44392157	0.2743468	1
PBRM1	Loss	163	120	0.57597173	2	23	0.08	0.13889571	0.000000894	0.0000581
RB1	Loss	149	134	0.52650177	2	23	0.08	0.15194631	0.0000101	0.0006559
TSC2	Loss	70	213	0.24734982	2	23	0.08	0.32342857	0.08137428	1
AKT2	Gain	56	227	0.19787986	1	24	0.04	0.20214286	0.05879781	1
ERBB2	Gain	42	241	0.14840989	1	24	0.04	0.26952381	0.22399264	1
MYCL	Gain	59	224	0.20848057	1	24	0.04	0.19186441	0.060369	1
MYCN	Gain	66	217	0.23321555	1	24	0.04	0.17151515	0.02210334	1
PPM1D	Gain	54	229	0.19081272	1	24	0.04	0.20962963	0.0600938	1
AMER1	Loss	112	171	0.39575972	1	24	0.04	0.10107143	0.00013995	0.00909705
AXIN1	Loss	71	212	0.25088339	1	24	0.04	0.15943662	0.01318374	0.85694291
FANCA	Loss	90	193	0.3180212	1	24	0.04	0.12577778	0.00223831	0.14549024
FANCC	Loss	94	189	0.33215548	1	24	0.04	0.12042553	0.00121489	0.07896806
FANCD2	Loss	80	203	0.28268551	1	24	0.04	0.1415	0.00746872	0.48546691
NF2	Loss	60	223	0.21201413	1	24	0.04	0.18866667	0.03683164	1
SMAD4	Loss	93	190	0.32862191	1	24	0.04	0.12172043	0.00126235	0.08205289
SMARCB1	Loss	66	217	0.23321555	1	24	0.04	0.17151515	0.02210334	1
TNFAIP3	Loss	63	220	0.22261484	1	24	0.04	0.17968254	0.03645441	1
VHL	Loss	79	204	0.27915194	1	24	0.04	0.14329114	0.00740579	0.48137642
ERG	Gain	69	214	0.24381625	0	25	0	0	0.00199114	0.12942409
LMO1	Gain	15	268	0.05300353	0	25	0	0	0.62043107	1
MDM2	Gain	17	266	0.06007067	0	25	0	0	0.37783159	1
NKX2-1	Gain	17	266	0.06007067	0	25	0	0	0.37783159	1
REL	Gain	56	227	0.19787986	0	25	0	0	0.01169405	0.7601133
FBXO11	Loss	30	253	0.10600707	0	25	0	0	0.15008615	1
IKZF1	Loss	50	233	0.17667845	0	25	0	0	0.01971426	1
MEN1	Loss	41	242	0.14487633	0	25	0	0	0.05757019	1
MLH1	Loss	114	169	0.40282686	0	25	0	0	0.00000587	0.00038177
MSH2	Loss	24	259	0.08480565	0	25	0	0	0.23794884	1
PRDM1	Loss	50	233	0.17667845	0	25	0	0	0.01971426	1
TSC1	Loss	79	204	0.27915194	0	25	0	0	0.00057416	0.03732067
WT1	Loss	71	212	0.25088339	0	25	0	0	0.00198547	0.12905559
