# Supplementary material for: Re-definition of claudin-low as a breast cancer phenotype
Source: Nat Commun. 2020 Apr 14;11:1787. doi: 10.1038/s41467-020-15574-5 (PMC7156396; doi:10.1038/s41467-020-15574-5)
Supplement: Supplementary file 6 — Supplementary Data 3 [file 41467_2020_15574_MOESM6_ESM.xlsx]

## Sheet: Legend
Column title	Description
GEO_ID	ID from GEO
SampleID	Sample ID
ER_status	ER status
HER2_status	HER2 status
PAM50	Intrinsic subtype as determined by PAM50
ClaudinLow	Claudin-low status as determined by the nine-cell line predictor
StromalScore	StromalScore from ESTIMATE
ImmuneScore	ImmuneScore from ESTIMATE
ESTIMATEScore	ESTIMATEScore from ESTIMATE
IntClust	IntClust subtype
CoreClaudinLow	CoreCL status
PAM50ClaudinLow	Intrinsic subtype and claudin-low status (nine-cell line)
CoreCLOtherCL	CoreCL and OtherCL status
PAM50CoreCL	Intrinsic subtype and CoreCL status

## Sheet: Oslo2 data
GEO_ID	SampleID	ER_status	HER2_status	PAM50	ClaudinLow	StromalScore	ImmuneScore	ESTIMATEScore	IntClust	CoreClaudinLow	PAM50ClaudinLow	CoreCLOtherCL	PAM50CoreCL
GSM1403625	OSL2U-0477T1	pos	pos	LumB	Other	456.717038573982	2841.19845595218	3297.91549452616	iC7	Other	LumB	Other	LumB
GSM1403626	OSL2U-0252T1	pos	neg	LumB	Other	-1085.94288091175	-1393.09478609429	-2479.03766700605	iC8	Other	LumB	Other	LumB
GSM1403627	OSL2U-0442T1	pos	neg	LumB	Other	-1026.77471988825	113.833956089189	-912.940763799063	iC5	Other	LumB	Other	LumB
GSM1403628	OSL2U-0461T1	pos	neg	LumA	Other	1792.66578760402	-942.049651871613	850.616135732403	iC3	Other	LumA	Other	LumA
GSM1403629	OSL2U-0351T1	neg	neg	Basal	Other	-1200.14814532798	15.6926058266942	-1184.45553950128	iC10	Other	Basal	Other	Basal
GSM1403630	OSL2U-0177T1	pos	neg	LumA	Other	2925.38606935342	0.48171817892183	2925.86778753234	iC7	Other	LumA	Other	LumA
GSM1403631	OSL2U-0545T1	neg	neg	Normal	Other	-356.957035908598	-429.682610428804	-786.639646337401	iC4ER-	Other	Normal	Other	Normal
GSM1403632	OSL2U-0114T1	neg	pos	Her2	Other	-2481.97154296453	-1935.33740226236	-4417.30894522689	iC5	Other	Her2	Other	Her2
GSM1403633	OSL2U-0027T5	pos	neg	LumA	Other	131.314961695956	-333.721676608591	-202.406714912635	iC9	Other	LumA	Other	LumA
GSM1403634	OSL2U-0222T1	pos	neg	LumA	Other	2381.92116743932	3898.01608355684	6279.93725099616	iC3	Other	LumA	Other	LumA
GSM1403635	OSL2U-0537T1	pos	neg	LumA	Other	-1017.84699292632	-3226.57268021766	-4244.41967314398	iC6	Other	LumA	Other	LumA
GSM1403636	OSL2U-0542T1	neg	neg	Basal	Other	1774.55891168142	3815.50705062001	5590.06596230144	iC4ER-	Other	Basal	Other	Basal
GSM1403637	OSL2U-0296T1	pos	neg	LumA	Other	-564.312015600849	-304.409562048853	-868.721577649701	iC3	Other	LumA	Other	LumA
GSM1403638	OSL2U-0388T1	pos	neg	LumB	Other	70.5374628416462	1803.62060291656	1874.15806575821	iC7	Other	LumB	Other	LumB
GSM1403639	OSL2U-0170T1	neg	pos	Her2	Other	-865.282448775612	-1537.97958548841	-2403.26203426402	iC5	Other	Her2	Other	Her2
GSM1403640	OSL2U-0496T1	pos	neg	LumA	Other	-878.96340013689	-1485.33014429735	-2364.29354443424	iC1	Other	LumA	Other	LumA
GSM1403641	OSL2U-0126T1	pos	neg	LumA	Other	1909.59790314842	-1607.30628635563	302.291616792794	iC3	Other	LumA	Other	LumA
GSM1403642	OSL2U-0148T1	pos	neg	LumA	Other	1026.57993336359	2479.87319318519	3506.45312654877	iC4ER+	Other	LumA	Other	LumA
GSM1403643	OSL2R-3013T1	pos	neg	LumB	Other	908.422354598818	-405.0099076005	503.412446998318	iC8	Other	LumB	Other	LumB
GSM1403644	OSL2U-0310T1	pos	neg	LumA	Other	3559.82528082819	2465.71008874189	6025.53536957008	iC4ER+	CoreClaudinLow	LumA	CoreClaudinLow	LumACoreClaudinLow
GSM1403645	OSL2U-0318T1	pos	neg	LumA	Other	2590.9635467544	1063.91298241049	3654.87652916489	iC8	Other	LumA	Other	LumA
GSM1403646	OSL2U-0237T1	neg	neg	Basal	Other	-1953.97836241037	-1406.23732272654	-3360.21568513691	iC10	Other	Basal	Other	Basal
GSM1403647	OSL2U-0548T1	pos	neg	LumB	Other	-1344.24437869671	-525.057074515456	-1869.30145321216	iC8	Other	LumB	Other	LumB
GSM1403648	OSL2U-0471T1	pos	pos	LumB	Other	-730.03737564567	1743.68338832724	1013.64601268157	iC9	Other	LumB	Other	LumB
GSM1403649	OSL2U-0011T1	neg	pos	Her2	Other	2880.26066057751	676.546871781218	3556.80753235873	iC5	Other	Her2	Other	Her2
GSM1403650	OSL2U-0407T1	pos	neg	LumB	Other	-1171.76002567363	-1160.79708906472	-2332.55711473835	iC1	Other	LumB	Other	LumB
GSM1403651	OSL2U-0179T4	pos	neg	LumA	Other	2638.51003808287	-663.806526585821	1974.70351149705	iC3	Other	LumA	Other	LumA
GSM1403652	OSL2U-0217T1	pos	neg	LumA	Other	747.337141314612	-1323.65619613992	-576.31905482531	iC3	Other	LumA	Other	LumA
GSM1403653	OSL2R-3037T4	pos	neg	Normal	Other	1739.57259281673	-2654.22719105459	-914.654598237856	iC4ER+	Other	Normal	Other	Normal
GSM1403654	OSL2U-0454T1	pos	neg	LumA	Other	2810.38482412082	2340.38242080496	5150.76724492578	iC7	Other	LumA	Other	LumA
GSM1403655	OSL2U-0464T1	pos	neg	LumA	Other	2242.06037639373	-1283.36465670183	958.695719691899	iC4ER+	Other	LumA	Other	LumA
GSM1403656	OSL2U-0073T1	pos	neg	LumA	Other	2820.81503871032	4434.59221516072	7255.40725387105	iC4ER+	Other	LumA	Other	LumA
GSM1403657	OSL2U-0274T1	neg	neg	Basal	Other	-1120.71018074433	2558.7088159129	1437.99863516857	iC10	Other	Basal	Other	Basal
GSM1403658	OSL2U-0552T1	pos	neg	LumA	Other	1318.58664896476	1912.63743377164	3231.2240827364	iC3	Other	LumA	Other	LumA
GSM1403659	OSL2U-0275T1	pos	neg	LumB	ClaudinLow	3526.03357407458	3846.35199125794	7372.38556533252	iC1	Other	LumBClaudinLow	OtherClaudinLow	LumBOtherClaudinLow
GSM1403660	OSL2U-0513T1	pos	neg	LumA	Other	1694.23783619915	500.236458710581	2194.47429490973	iC4ER+	Other	LumA	Other	LumA
GSM1403661	OSL2U-0512T1	neg	neg	Basal	Other	-189.83790804617	439.513184106293	249.675276060123	iC10	Other	Basal	Other	Basal
GSM1403662	OSL2U-0009T1	pos	neg	LumB	Other	2396.97457941649	1845.75142171951	4242.726001136	iC9	Other	LumB	Other	LumB
GSM1403663	OSL2U-0479T1	pos	pos	Her2	Other	1222.10489452618	738.734885393518	1960.83977991969	iC5	Other	Her2	Other	Her2
GSM1403664	OSL2U-0320T1	neg	pos	Basal	Other	2568.69236182625	2302.65855612639	4871.35091795264	iC4ER-	Other	Basal	Other	Basal
GSM1403665	OSL2U-0157T1	pos	neg	LumA	Other	962.811377144595	2413.33507244581	3376.1464495904	iC7	Other	LumA	Other	LumA
GSM1403666	OSL2U-0364T1	pos	neg	LumB	Other	-1345.68479827865	-2141.32091820467	-3487.00571648333	iC2	Other	LumB	Other	LumB
GSM1403667	OSL2U-0142T1	pos	neg	LumA	Other	2566.51942146886	-873.787691405896	1692.73173006296	iC3	Other	LumA	Other	LumA
GSM1403668	OSL2U-0441T1	pos	neg	LumA	Other	1816.17677975746	-586.417759597108	1229.75902016035	iC3	Other	LumA	Other	LumA
GSM1403669	OSL2U-0257T1	NA	NA	LumB	Other	-218.686975355392	676.753982655783	458.067007300391	iC8	Other	LumB	Other	LumB
GSM1403670	OSL2U-0268T1	pos	neg	LumA	Other	-238.019493722493	713.526988159848	475.507494437354	iC8	Other	LumA	Other	LumA
GSM1403671	OSL2U-0173T5	pos	neg	LumA	ClaudinLow	4020.24100473836	3274.99120157781	7295.23220631617	iC3	Other	LumAClaudinLow	OtherClaudinLow	LumAOtherClaudinLow
GSM1403672	OSL2U-0439T1	neg	neg	Basal	Other	-679.097545467739	1058.21139027096	379.113844803222	iC10	Other	Basal	Other	Basal
GSM1403673	OSL2U-0080T1	NA	NA	Normal	Other	2511.87308781022	3687.3767870096	6199.24987481982	iC4	Other	Normal	Other	Normal
GSM1403674	OSL2U-0514T1	pos	neg	LumA	Other	2400.08030249063	-2419.58962337974	-19.509320889114	iC9	Other	LumA	Other	LumA
GSM1403675	OSL2U-0193T5	pos	neg	LumA	Other	1957.95444257756	89.7624682422759	2047.71691081983	iC3	Other	LumA	Other	LumA
GSM1403676	OSL2U-0213T1	pos	neg	Her2	Other	2196.46316810512	380.032151105829	2576.49531921095	iC7	Other	Her2	Other	Her2
GSM1403677	OSL2U-0069T1	pos	neg	LumB	Other	577.718378881451	1157.12218797028	1734.84056685173	iC9	Other	LumB	Other	LumB
GSM1403678	OSL2U-0129T1	pos	pos	Her2	Other	2025.98652809908	1080.51995920939	3106.50648730847	iC1	Other	Her2	Other	Her2
GSM1403679	OSL2U-0251T1	pos	neg	LumA	Other	2021.68188010461	535.850800118609	2557.53268022322	iC8	Other	LumA	Other	LumA
GSM1403680	OSL2U-0166T1	neg	pos	Her2	Other	2890.67462739668	2799.60260559605	5690.27723299274	iC5	Other	Her2	Other	Her2
GSM1403681	OSL2U-0515T1	pos	neg	LumA	Other	301.071653040901	-1968.37796635005	-1667.30631330915	iC8	Other	LumA	Other	LumA
GSM1403682	OSL2U-0457T1	pos	neg	LumA	Other	1225.36701052113	-656.623429427042	568.74358109409	iC8	Other	LumA	Other	LumA
GSM1403683	OSL2U-0329T1	neg	pos	Her2	Other	404.878298581526	-391.580537497576	13.29776108395	iC5	Other	Her2	Other	Her2
GSM1403684	OSL2U-0373T1	neg	neg	Basal	Other	-790.083417528922	-776.446335869702	-1566.52975339862	iC10	Other	Basal	Other	Basal
GSM1403685	OSL2U-0530T1	neg	neg	Basal	Other	-68.650784713945	3052.91827049661	2984.26748578266	iC10	Other	Basal	Other	Basal
GSM1403686	OSL2U-0219T8	pos	neg	LumB	Other	1127.6509527505	-2041.16798804389	-913.517035293387	iC6	Other	LumB	Other	LumB
GSM1403687	OSL2R-3045T5	NA	NA	Normal	Other	-1316.41509070263	-2357.92078446496	-3674.3358751676	iC4	Other	Normal	Other	Normal
GSM1403688	OSL2U-0169T1	NA	NA	Normal	Other	1846.99397820479	519.859971808641	2366.85395001343	iC3	Other	Normal	Other	Normal
GSM1403689	OSL2U-0086T1	pos	neg	LumA	Other	-183.20499324215	-1869.23287055966	-2052.43786380181	iC8	Other	LumA	Other	LumA
GSM1403690	OSL2U-0524T1	neg	neg	Basal	Other	-1482.10020774715	-2691.63827151896	-4173.7384792661	iC9	Other	Basal	Other	Basal
GSM1403691	OSL2U-0261T1	neg	neg	Basal	Other	1720.74431389657	1618.69902671142	3339.443340608	iC9	Other	Basal	Other	Basal
GSM1403692	OSL2U-0290T1	pos	neg	LumB	Other	-724.383334161296	-2905.44398732837	-3629.82732148966	iC8	Other	LumB	Other	LumB
GSM1403693	OSL2U-0285T1	pos	neg	LumB	Other	1523.49162108583	3133.2249201318	4656.71654121763	iC1	Other	LumB	Other	LumB
GSM1403694	OSL2U-0450T1	pos	neg	LumA	Other	3769.35879610803	3853.09157480876	7622.45037091679	iC4ER+	Other	LumA	Other	LumA
GSM1403695	OSL2U-0153T4	pos	neg	LumB	Other	1823.76554686226	3502.19094399016	5325.95649085242	iC3	Other	LumB	Other	LumB
GSM1403696	OSL2U-0260T1	pos	neg	LumA	Other	-390.787836086371	-1492.64962567655	-1883.43746176292	iC8	Other	LumA	Other	LumA
GSM1403697	OSL2U-0074T1	NA	NA	LumA	Other	-1848.42013369801	-3153.50626452555	-5001.92639822356	iC6	Other	LumA	Other	LumA
GSM1403698	OSL2U-0026T1	pos	neg	LumA	Other	2512.46934869879	3123.97752997296	5636.44687867175	iC3	CoreClaudinLow	LumA	CoreClaudinLow	LumACoreClaudinLow
GSM1403699	OSL2U-0278T1	neg	neg	Basal	Other	777.336400449308	3428.14816201377	4205.48456246307	iC10	Other	Basal	Other	Basal
GSM1403700	OSL2U-0208T1	pos	neg	LumB	Other	1852.06934877193	3837.68715530332	5689.75650407524	iC7	Other	LumB	Other	LumB
GSM1403701	OSL2U-0431T1	pos	neg	LumA	Other	2590.1858678027	88.4106818733392	2678.59654967604	iC3	Other	LumA	Other	LumA
GSM1403702	OSL2U-0360T1	pos	neg	LumA	Other	-162.410488189529	-2350.63122433961	-2513.04171252913	iC7	Other	LumA	Other	LumA
GSM1403703	OSL2U-0255T1	neg	neg	Basal	Other	-50.4394412771861	1044.99500250232	994.55556122513	iC10	Other	Basal	Other	Basal
GSM1403704	OSL2U-0183T6	pos	neg	LumA	Other	2443.39015883027	-2447.19765996117	-3.8075011308938	iC3	Other	LumA	Other	LumA
GSM1403705	OSL2U-0065T4	pos	neg	LumA	Other	986.98604507953	-2900.48230804701	-1913.49626296748	iC3	Other	LumA	Other	LumA
GSM1403706	OSL2U-0547T1	pos	pos	Her2	Other	1304.22314293875	3964.28575382519	5268.50889676395	iC9	Other	Her2	Other	Her2
GSM1403707	OSL2U-0390T1	pos	neg	LumA	Other	542.847127118867	-746.86117293558	-204.014045816713	iC8	Other	LumA	Other	LumA
GSM1403708	OSL2U-0250T1	pos	neg	LumB	Other	-84.7413933100935	1675.75476554285	1591.01337223276	iC9	Other	LumB	Other	LumB
GSM1403709	OSL2U-0172T1	pos	neg	Normal	Other	1841.63321891402	683.185332927615	2524.81855184164	iC4ER+	CoreClaudinLow	Normal	CoreClaudinLow	NormalCoreClaudinLow
GSM1403710	OSL2U-0384T1	pos	neg	Normal	Other	291.057671787859	3814.18283319855	4105.24050498641	iC9	Other	Normal	Other	Normal
GSM1403711	OSL2U-0083T1	pos	neg	LumA	Other	282.477689724182	-543.529256613551	-261.051566889369	iC7	Other	LumA	Other	LumA
GSM1403712	OSL2U-0097T1	pos	neg	LumA	Other	2293.0169212136	-773.650441781772	1519.36647943183	iC4ER+	CoreClaudinLow	LumA	CoreClaudinLow	LumACoreClaudinLow
GSM1403713	OSL2U-0132T4	pos	neg	LumA	Other	2348.69131330645	-1742.28174645539	606.409566851067	iC7	Other	LumA	Other	LumA
GSM1403714	OSL2U-0385T1	pos	neg	LumA	ClaudinLow	3024.42592486384	2883.98695651664	5908.41288138048	iC4ER+	Other	LumAClaudinLow	OtherClaudinLow	LumAOtherClaudinLow
GSM1403715	OSL2U-0143T1	neg	neg	Her2	Other	1830.77354637322	1560.78380054103	3391.55734691426	iC4ER-	Other	Her2	Other	Her2
GSM1403716	OSL2U-0219T1	pos	neg	LumB	Other	2064.11249335123	-1702.94646202232	361.166031328904	iC6	Other	LumB	Other	LumB
GSM1403717	OSL2U-0090T1	pos	neg	LumB	Other	-1446.22767845319	2729.78341030348	1283.55573185029	iC9	Other	LumB	Other	LumB
GSM1403718	OSL2U-0093T6	pos	neg	LumA	Other	1509.23428316838	-1396.28157126598	112.952711902391	iC7	Other	LumA	Other	LumA
GSM1403719	OSL2U-0392T1	pos	neg	LumA	Other	-1910.85764078648	917.673772493462	-993.183868293022	iC8	Other	LumA	Other	LumA
GSM1403720	OSL2U-0171T1	pos	neg	LumA	Other	-365.594229428485	-2487.48203657942	-2853.0762660079	iC1	Other	LumA	Other	LumA
GSM1403721	OSL2U-0052T1	pos	neg	LumA	Other	1999.52931606137	-702.383858649309	1297.14545741206	iC3	Other	LumA	Other	LumA
GSM1403722	OSL2U-0383T1	pos	neg	LumA	Other	-598.534728826981	-722.99694550129	-1321.53167432827	iC7	Other	LumA	Other	LumA
GSM1403723	OSL2U-0194T1	pos	pos	Her2	Other	-253.365606648435	-2462.09606070478	-2715.46166735322	iC5	Other	Her2	Other	Her2
GSM1403724	OSL2U-0094T4	NA	NA	Normal	Other	1683.0505018407	4169.20733600066	5852.25783784136	iC4	Other	Normal	Other	Normal
GSM1403725	OSL2U-0529T1	pos	neg	Her2	Other	1650.22845084856	855.3970764369	2505.62552728546	iC3	Other	Her2	Other	Her2
GSM1403726	OSL2U-0417T1	neg	neg	Normal	Other	-90.6170283067375	3220.95542455561	3130.33839624888	iC4ER-	Other	Normal	Other	Normal
GSM1403727	OSL2U-0128T1	pos	neg	LumB	Other	2198.54037208266	2172.19299149517	4370.73336357783	iC8	Other	LumB	Other	LumB
GSM1403728	OSL2U-0242T4	pos	neg	LumA	Other	-3173.02008221783	-3439.99329613293	-6613.01337835076	iC7	Other	LumA	Other	LumA
GSM1403729	OSL2U-0420T1	pos	neg	LumA	Other	1579.85601572906	-71.4301313859194	1508.42588434314	iC3	CoreClaudinLow	LumA	CoreClaudinLow	LumACoreClaudinLow
GSM1403730	OSL2U-0340T1	pos	neg	LumA	Other	2497.47663507531	3774.62216734346	6272.09880241877	iC4ER+	Other	LumA	Other	LumA
GSM1403731	OSL2U-0550T1	pos	neg	LumA	Other	2639.26752410552	-763.12726806702	1876.1402560385	iC3	Other	LumA	Other	LumA
GSM1403732	OSL2U-0227T1	pos	neg	LumA	Other	-556.979868861606	-3748.72309199186	-4305.70296085346	iC8	Other	LumA	Other	LumA
GSM1403733	OSL2U-0207T4	NA	NA	Normal	Other	523.613488976705	-544.105658548896	-20.4921695721908	iC4	Other	Normal	Other	Normal
GSM1403734	OSL2U-0229T4	pos	neg	LumB	Other	404.901488630061	-2546.62959594432	-2141.72810731426	iC1	Other	LumB	Other	LumB
GSM1403735	OSL2U-0313T1	neg	neg	Basal	Other	-1875.72277496648	-1178.12539997172	-3053.8481749382	iC10	Other	Basal	Other	Basal
GSM1403736	OSL2U-0107T1	neg	neg	Basal	ClaudinLow	449.711506805298	3124.98540238325	3574.69690918855	iC10	Other	BasalClaudinLow	OtherClaudinLow	BasalOtherClaudinLow
GSM1403737	OSL2U-0438T1	pos	neg	LumA	Other	2019.83893118305	1177.72367532474	3197.56260650778	iC8	Other	LumA	Other	LumA
GSM1403738	OSL2U-0096T1	pos	neg	LumA	Other	77.8957664656134	200.572974777329	278.468741242942	iC7	Other	LumA	Other	LumA
GSM1403739	OSL2U-0064T1	pos	neg	LumB	Other	-1767.53175076668	-1503.61065679365	-3271.14240756033	iC2	Other	LumB	Other	LumB
GSM1403740	OSL2U-0181T4	neg	neg	Basal	ClaudinLow	2865.08822595669	4364.58513073798	7229.67335669468	iC10	Other	BasalClaudinLow	OtherClaudinLow	BasalOtherClaudinLow
GSM1403741	OSL2U-0305T1	pos	neg	LumA	Other	-2027.68606841025	-2749.77246977415	-4777.4585381844	iC7	Other	LumA	Other	LumA
GSM1403742	OSL2U-0015T1	neg	pos	Normal	Other	-153.103539488877	-1909.70656401911	-2062.81010350799	iC4ER-	Other	Normal	Other	Normal
GSM1403743	OSL2U-0448T1	neg	neg	Basal	Other	-649.972218443735	-510.75047257482	-1160.72269101856	iC10	Other	Basal	Other	Basal
GSM1403744	OSL2U-0328T1	pos	neg	LumA	Other	956.261142822433	1658.0835583423	2614.34470116474	iC7	Other	LumA	Other	LumA
GSM1403745	OSL2U-0056T4	pos	neg	LumA	Other	2366.921782136	2506.0243158246	4872.9460979606	iC7	Other	LumA	Other	LumA
GSM1403746	OSL2U-0445T1	pos	neg	LumA	Other	2724.69983194838	3354.4529489072	6079.15278085559	iC9	Other	LumA	Other	LumA
GSM1403747	OSL2U-0109T1	pos	neg	LumB	Other	938.198850333918	1895.71694950448	2833.9157998384	iC8	Other	LumB	Other	LumB
GSM1403748	OSL2U-0226T1	pos	neg	LumA	Other	-292.752038980713	-2506.85459012941	-2799.60662911013	iC8	Other	LumA	Other	LumA
GSM1403749	OSL2U-0299T1	pos	neg	LumA	Other	673.196679518855	-2316.80195532327	-1643.60527580441	iC3	Other	LumA	Other	LumA
GSM1403750	OSL2R-3043T1	pos	neg	LumB	Other	1141.00986778741	-321.473051800987	819.536815986425	iC8	Other	LumB	Other	LumB
GSM1403751	OSL2U-0395T1	neg	neg	Basal	Other	1172.55728483955	3024.8427849891	4197.40006982864	iC10	Other	Basal	Other	Basal
GSM1403752	OSL2U-0365T1	pos	neg	LumA	Other	735.145618541475	-2485.87511247111	-1750.72949392963	iC3	Other	LumA	Other	LumA
GSM1403753	OSL2U-0265T1	NA	NA	Normal	Other	-2089.87641533145	-2851.48762757359	-4941.36404290504	iC6	Other	Normal	Other	Normal
GSM1403754	OSL2R-3052T3	pos	neg	LumB	Other	1166.79043313153	2987.40368721377	4154.1941203453	iC8	Other	LumB	Other	LumB
GSM1403755	OSL2U-0127T1	pos	pos	Her2	Other	1144.17641045676	1687.70781587379	2831.88422633056	iC5	Other	Her2	Other	Her2
GSM1403756	OSL2U-0117T1	pos	neg	LumB	Other	1548.77446166525	153.813254877061	1702.58771654231	iC3	Other	LumB	Other	LumB
GSM1403757	OSL2U-0034T1	neg	neg	Basal	Other	1223.17650123042	2751.23400090395	3974.41050213438	iC10	Other	Basal	Other	Basal
GSM1403758	OSL2U-0447T1	pos	neg	LumA	Other	405.232732368733	-212.628760826584	192.603971542148	iC1	Other	LumA	Other	LumA
GSM1403759	OSL2U-0070T1	pos	neg	Normal	Other	3068.17585825811	2235.85382693845	5304.02968519656	iC4ER+	CoreClaudinLow	Normal	CoreClaudinLow	NormalCoreClaudinLow
GSM1403760	OSL2U-0433T1	pos	pos	Her2	Other	-998.748729174827	-1949.88047128454	-2948.62920045936	iC5	Other	Her2	Other	Her2
GSM1403761	OSL2U-0342T1	pos	neg	LumB	Other	-161.767790276024	3795.80318564284	3634.03539536682	iC8	Other	LumB	Other	LumB
GSM1403762	OSL2U-0145T4	pos	pos	LumA	Other	2414.66297111177	1397.77852499789	3812.44149610966	iC6	Other	LumA	Other	LumA
GSM1403763	OSL2U-0413T1	neg	pos	Her2	Other	567.916524264375	3989.71336211107	4557.62988637545	iC5	Other	Her2	Other	Her2
GSM1403764	OSL2U-0121T1	pos	neg	Basal	Other	2223.45226188416	-2354.30131158392	-130.849049699766	iC5	Other	Basal	Other	Basal
GSM1403765	OSL2U-0262T4	pos	neg	LumB	Other	1165.38554121304	2445.03428353429	3610.41982474732	iC8	Other	LumB	Other	LumB
GSM1403766	OSL2U-0105T1	pos	neg	LumB	Other	992.014680492516	-202.421348105398	789.593332387118	iC4ER+	Other	LumB	Other	LumB
GSM1403767	OSL2U-0379T1	pos	neg	LumB	Other	972.552895970016	4297.42238922225	5269.97528519227	iC2	Other	LumB	Other	LumB
GSM1403768	OSL2U-0212T5	pos	neg	Basal	Other	-22.2235816597565	2870.48276800058	2848.25918634082	iC4ER+	Other	Basal	Other	Basal
GSM1403769	OSL2U-0120T1	pos	neg	LumA	Other	-106.637129799401	391.533720402185	284.896590602784	iC8	Other	LumA	Other	LumA
GSM1403770	OSL2U-0215T9	pos	neg	Normal	Other	1816.03358316748	1229.93123389552	3045.964817063	iC4ER+	Other	Normal	Other	Normal
GSM1403771	OSL2U-0236T1	pos	neg	Her2	Other	1959.62960114349	2684.70796469815	4644.33756584164	iC6	Other	Her2	Other	Her2
GSM1403772	OSL2U-0289T1	pos	neg	LumB	Other	-1664.26236798797	-174.540580990732	-1838.8029489787	iC8	Other	LumB	Other	LumB
GSM1403773	OSL2R-3053T1	pos	neg	LumA	Other	220.951724728427	-1304.75729721646	-1083.80557248803	iC8	Other	LumA	Other	LumA
GSM1403774	OSL2U-0210T1	neg	neg	Basal	Other	322.745310072431	3557.71031654441	3880.45562661684	iC10	Other	Basal	Other	Basal
GSM1403775	OSL2U-0429T1	pos	neg	Normal	Other	-1065.34713790797	-2713.01668287293	-3778.3638207809	iC1	Other	Normal	Other	Normal
GSM1403776	OSL2U-0220T1	pos	neg	LumA	Other	1526.12948384428	3617.70879815778	5143.83828200205	iC4ER+	Other	LumA	Other	LumA
GSM1403777	OSL2U-0113T1	NA	NA	LumA	Other	-350.597828917456	1178.40731646758	827.809487550127	iC5	Other	LumA	Other	LumA
GSM1403778	OSL2R-3001T1	pos	neg	LumA	Other	3461.08036796378	3611.52660379599	7072.60697175977	iC4ER+	Other	LumA	Other	LumA
GSM1403779	OSL2U-0101T1	pos	neg	LumB	Other	-2067.73633577741	-2656.77765092978	-4724.51398670719	iC7	Other	LumB	Other	LumB
GSM1403780	OSL2U-0291T1	pos	neg	LumB	Other	-352.679444887484	-1901.29040605294	-2253.96985094043	iC6	Other	LumB	Other	LumB
GSM1403781	OSL2U-0319T1	pos	neg	LumA	Other	-1611.60206251417	1140.94409227862	-470.657970235549	iC8	Other	LumA	Other	LumA
GSM1403782	OSL2U-0223T1	pos	neg	LumA	Other	1301.33794334627	-1301.21533723013	0.12260611613965	iC8	Other	LumA	Other	LumA
GSM1403783	OSL2U-0029T1	neg	neg	Her2	Other	-224.050366780852	2758.8517097692	2534.80134298834	iC2	Other	Her2	Other	Her2
GSM1403784	OSL2U-0174T1	pos	neg	LumA	Other	-687.795342085277	-1141.97318290554	-1829.76852499082	iC8	Other	LumA	Other	LumA
GSM1403785	OSL2U-0368T1	NA	NA	Normal	Other	1948.35094247086	4098.5058736597	6046.85681613056	iC4	Other	Normal	Other	Normal
GSM1403786	OSL2U-0334T1	pos	neg	LumB	Other	596.583824810429	4418.35840849483	5014.94223330526	iC3	Other	LumB	Other	LumB
GSM1403787	OSL2U-0423T1	neg	neg	Basal	Other	-1030.82110080698	1173.72004530611	142.89894449913	iC10	Other	Basal	Other	Basal
GSM1403788	OSL2U-0323T1	pos	neg	LumA	Other	3842.83231850232	4314.53621418064	8157.36853268296	iC3	Other	LumA	Other	LumA
GSM1403789	OSL2U-0367T1	pos	neg	LumB	Other	269.638712975151	-2211.59862123802	-1941.95990826287	iC8	Other	LumB	Other	LumB
GSM1403790	OSL2U-0276T1	pos	neg	Her2	Other	1319.07360608916	1031.69772939223	2350.77133548139	iC1	Other	Her2	Other	Her2
GSM1403791	OSL2U-0311T1	pos	neg	LumA	Other	440.807953247748	-2615.85057816723	-2175.04262491949	iC8	Other	LumA	Other	LumA
GSM1403792	OSL2U-0243T4	pos	neg	LumA	Other	122.640587345993	-849.257105743503	-726.61651839751	iC2	Other	LumA	Other	LumA
GSM1403793	OSL2U-0075T1	neg	pos	Her2	Other	1081.81195829608	-709.008281746456	372.803676549624	iC1	Other	Her2	Other	Her2
GSM1403794	OSL2U-0216T4	pos	pos	Her2	Other	1212.91206464918	-1866.94242812483	-654.030363475642	iC1	Other	Her2	Other	Her2
GSM1403795	OSL2U-0135T1	pos	neg	Normal	Other	1697.64781136911	2497.36380967823	4195.01162104734	iC4ER+	Other	Normal	Other	Normal
GSM1403796	OSL2U-0452T1	neg	neg	Her2	Other	904.224842333902	18.2897562807827	922.514598614685	iC8	Other	Her2	Other	Her2
GSM1403797	OSL2U-0485T1	pos	neg	LumA	Other	601.468689906852	-1223.23802574033	-621.76933583348	iC1	Other	LumA	Other	LumA
GSM1403798	OSL2U-0362T1	neg	pos	Her2	Other	142.81950349701	3734.26796766718	3877.08747116418	iC5	Other	Her2	Other	Her2
GSM1403799	OSL2U-0487T1	neg	neg	Her2	Other	2724.64412420989	4280.78312991086	7005.42725412075	iC4ER-	Other	Her2	Other	Her2
GSM1403800	OSL2U-0042T1	pos	neg	LumA	Other	2346.12754712681	-1402.13462103121	943.992926095596	iC3	Other	LumA	Other	LumA
GSM1403801	OSL2U-0079T1	pos	neg	LumB	Other	3185.98412177812	4187.58547016702	7373.56959194513	iC9	Other	LumB	Other	LumB
GSM1403802	OSL2U-0221T1	pos	neg	LumA	Other	1501.09281804885	-1608.94649266107	-107.853674612218	iC7	Other	LumA	Other	LumA
GSM1403803	OSL2R-3059T2	neg	pos	Her2	Other	-993.747647971174	406.086986064926	-587.660661906248	iC5	Other	Her2	Other	Her2
GSM1403804	OSL2U-0020T1	pos	neg	LumB	Other	97.1028049896226	2683.74632836858	2780.8491333582	iC9	Other	LumB	Other	LumB
GSM1403805	OSL2U-0472T1	pos	neg	LumA	Other	-1979.01610189977	-1135.53564064233	-3114.5517425421	iC8	Other	LumA	Other	LumA
GSM1403806	OSL2U-0463T1	pos	neg	LumA	Other	-2142.8511729524	-2224.28478322358	-4367.13595617597	iC7	Other	LumA	Other	LumA
GSM1403807	OSL2U-0130T1	pos	neg	LumB	Other	-518.437126413193	1362.83059358708	844.393467173889	iC1	Other	LumB	Other	LumB
GSM1403808	OSL2R-3044T4	pos	neg	Basal	Other	-1441.65043367498	21.7735631786964	-1419.87687049629	iC6	Other	Basal	Other	Basal
GSM1403809	OSL2U-0037T1	pos	neg	LumA	Other	3148.0621561406	1980.76883970467	5128.83099584526	iC7	Other	LumA	Other	LumA
GSM1403810	OSL2U-0382T1	pos	pos	Her2	Other	1684.32208202466	3782.37965010486	5466.70173212952	iC5	Other	Her2	Other	Her2
GSM1403811	OSL2U-0225T5	pos	neg	LumB	ClaudinLow	2621.90879540499	2353.34609155792	4975.25488696291	iC8	Other	LumBClaudinLow	OtherClaudinLow	LumBOtherClaudinLow
GSM1403812	OSL2U-0198T1	pos	neg	LumA	Other	2853.52215054645	-1298.17369101911	1555.34845952734	iC4ER+	Other	LumA	Other	LumA
GSM1403813	OSL2U-0484T1	pos	neg	LumB	Other	-1998.90320914631	-2021.93060446252	-4020.83381360882	iC2	Other	LumB	Other	LumB
GSM1403814	OSL2U-0436T1	neg	neg	Basal	Other	-1229.65488828607	-3061.87640072251	-4291.53128900858	iC10	Other	Basal	Other	Basal
GSM1403815	OSL2U-0352T1	pos	neg	LumA	Other	683.842468357957	398.203533852268	1082.04600221023	iC3	Other	LumA	Other	LumA
GSM1403816	OSL2U-0214T1	NA	NA	Normal	Other	-307.61953724286	-1417.45546314172	-1725.07500038458	iC4	Other	Normal	Other	Normal
GSM1403817	OSL2U-0430T1	pos	neg	LumB	Other	-919.276277256537	-2522.0221539596	-3441.29843121614	iC8	Other	LumB	Other	LumB
GSM1403818	OSL2U-0347T1	pos	neg	LumA	Other	1777.11896042743	2363.77691752458	4140.895877952	iC4ER+	Other	LumA	Other	LumA
GSM1403819	OSL2U-0489T1	pos	neg	LumA	Other	-1423.0016622607	-1891.10653011945	-3314.10819238015	iC8	Other	LumA	Other	LumA
GSM1403820	OSL2U-0544T1	pos	pos	LumB	Other	985.423282194979	-2562.89423057528	-1577.47094838031	iC5	Other	LumB	Other	LumB
GSM1403821	OSL2U-0197T1	pos	neg	LumA	Other	1514.70796099152	-1905.5576847326	-390.849723741084	iC7	Other	LumA	Other	LumA
GSM1403822	OSL2U-0112T4	pos	neg	LumA	Other	244.706719177738	-2551.67254603396	-2306.96582685622	iC8	Other	LumA	Other	LumA
GSM1403823	OSL2U-0103T1	pos	neg	LumB	Other	-218.065893345629	-2785.23464335929	-3003.30053670492	iC1	Other	LumB	Other	LumB
GSM1403824	OSL2U-0486T1	pos	neg	LumB	Other	-2568.13301136326	-2831.02469920658	-5399.15771056984	iC1	Other	LumB	Other	LumB
GSM1403825	OSL2U-0462T1	pos	neg	LumA	Other	3056.40348974563	783.292326990478	3839.69581673611	iC7	Other	LumA	Other	LumA
GSM1403826	OSL2U-0267T1	pos	neg	LumB	Other	1203.39686595976	-1114.99068818309	88.4061777766719	iC1	Other	LumB	Other	LumB
GSM1403827	OSL2U-0159T7	pos	neg	LumB	Other	2672.7975267878	4127.64239472033	6800.43992150812	iC4ER+	Other	LumB	Other	LumB
GSM1403828	OSL2R-3057T3	pos	neg	Normal	Other	32.5389035130981	-896.572677997026	-864.033774483928	iC4ER+	Other	Normal	Other	Normal
GSM1403829	OSL2U-0028T4	pos	neg	LumB	Other	-2339.22221676351	-2401.94205404182	-4741.16427080532	iC4ER+	Other	LumB	Other	LumB
GSM1403830	OSL2U-0406T1	pos	neg	LumA	Other	2675.92905664397	3666.83158255289	6342.76063919686	iC4ER+	Other	LumA	Other	LumA
GSM1403831	OSL2U-0123T8	pos	neg	LumB	Other	-574.586584488588	2160.92998501013	1586.34340052154	iC9	Other	LumB	Other	LumB
GSM1403832	OSL2U-0149T1	pos	neg	Normal	Other	1280.01737400971	656.39694194752	1936.41431595723	iC6	Other	Normal	Other	Normal
GSM1403833	OSL2U-0324T1	pos	neg	LumB	Other	1012.73573683739	66.4601164797466	1079.19585331714	iC4ER+	Other	LumB	Other	LumB
GSM1403834	OSL2U-0209T1	pos	neg	LumB	Other	-2138.02029330432	-1474.70990618846	-3612.73019949278	iC2	Other	LumB	Other	LumB
GSM1403835	OSL2U-0080T6	NA	NA	LumA	Other	-1574.83845458139	-2965.29229675537	-4540.13075133677	iC3	Other	LumA	Other	LumA
GSM1403836	OSL2U-0557T1	pos	neg	LumB	Other	-101.638725306517	-1457.7042964175	-1559.34302172402	iC3	Other	LumB	Other	LumB
GSM1403837	OSL2U-0024T1	pos	neg	Basal	Other	1412.92628325078	-1045.45775127291	367.468531977867	iC8	Other	Basal	Other	Basal
GSM1403838	OSL2U-0076T1	pos	neg	LumA	Other	1680.65678557419	-1330.4265876475	350.230197926689	iC8	Other	LumA	Other	LumA
GSM1403839	OSL2R-3002T4	pos	neg	LumB	Other	-2488.9989455526	-2895.06861321427	-5384.06755876687	iC1	Other	LumB	Other	LumB
GSM1403840	OSL2U-0393T1	pos	neg	LumA	Other	-2501.85527340488	-2320.57424079562	-4822.4295142005	iC8	Other	LumA	Other	LumA
GSM1403841	OSL2U-0249T1	pos	neg	LumA	Other	-18.0574622475834	-2962.95455934884	-2981.01202159643	iC8	Other	LumA	Other	LumA
GSM1403842	OSL2U-0030T1	pos	neg	LumB	Other	1041.09973558421	-2401.87990514156	-1360.78016955735	iC9	Other	LumB	Other	LumB
GSM1403843	OSL2U-0218T1	pos	neg	Her2	Other	1208.51266225335	-2176.17848591028	-967.665823656933	iC5	Other	Her2	Other	Her2
GSM1403844	OSL2U-0536T1	neg	neg	Basal	Other	2079.58243808529	4246.58848585062	6326.17092393591	iC10	Other	Basal	Other	Basal
GSM1403845	OSL2U-0023T4	pos	neg	LumB	Other	659.93865599806	3261.07864026419	3921.01729626225	iC1	Other	LumB	Other	LumB
GSM1403846	OSL2U-0205T5	neg	neg	Basal	Other	431.427257553179	4442.50012824008	4873.92738579326	iC10	Other	Basal	Other	Basal
GSM1403847	OSL2U-0391T1	pos	neg	LumA	Other	1276.74255573439	-1646.65801317944	-369.91545744505	iC8	Other	LumA	Other	LumA
GSM1403848	OSL2U-0491T1	pos	neg	LumB	Other	1281.109396556	744.734956600734	2025.84435315673	iC8	Other	LumB	Other	LumB
GSM1403849	OSL2U-0211T6	neg	neg	Basal	Other	-252.752507861997	1164.53799753192	911.785489669918	iC4ER-	Other	Basal	Other	Basal
GSM1403850	OSL2U-0519T1	pos	neg	LumA	Other	677.98286178633	-1197.89988207679	-519.917020290458	iC7	Other	LumA	Other	LumA
GSM1403851	OSL2U-0422T1	pos	neg	LumB	Other	925.21738740688	4158.00628000703	5083.22366741391	iC7	Other	LumB	Other	LumB
GSM1403852	OSL2U-0279T4	pos	pos	Her2	Other	1574.82722544172	5.58957508550253	1580.41680052723	iC9	Other	Her2	Other	Her2
GSM1403853	OSL2U-0411T1	pos	neg	LumA	Other	2077.82866916799	-2544.76347935806	-466.934810190072	iC4ER+	Other	LumA	Other	LumA
GSM1403854	OSL2U-0152T8	pos	neg	LumA	Other	2558.35388906545	2082.74331529357	4641.09720435902	iC4ER+	Other	LumA	Other	LumA
GSM1403855	OSL2U-0325T1	pos	neg	LumB	Other	3183.24385676458	1050.39630834133	4233.64016510591	iC8	Other	LumB	Other	LumB
GSM1403856	OSL2U-0337T1	pos	neg	LumA	Other	2695.0372349185	-642.765786915779	2052.27144800273	iC3	Other	LumA	Other	LumA
GSM1403857	OSL2U-0280T1	pos	neg	LumB	Other	-475.705321756311	2445.24382837747	1969.53850662116	iC1	Other	LumB	Other	LumB
GSM1403858	OSL2U-0540T1	neg	neg	Basal	Other	-742.134167126596	170.51776535703	-571.616401769566	iC10	Other	Basal	Other	Basal
GSM1403859	OSL2U-0045T1	pos	neg	LumA	Other	2180.72269408585	-164.480449429474	2016.24224465638	iC8	Other	LumA	Other	LumA
GSM1403860	OSL2U-0288T1	pos	neg	LumB	Other	-1015.41521483361	-2454.24947532845	-3469.66469016206	iC2	Other	LumB	Other	LumB
GSM1403861	OSL2U-0396T1	pos	neg	LumA	Other	-1690.61504242029	-3120.60533483319	-4811.22037725348	iC8	Other	LumA	Other	LumA
GSM1403862	OSL2U-0078T1	neg	pos	Her2	Other	1593.16622701081	2811.39349681756	4404.55972382837	iC5	Other	Her2	Other	Her2
GSM1403863	OSL2U-0104T1	pos	neg	LumA	Other	2489.95886897805	3978.64449706806	6468.60336604611	iC4ER+	Other	LumA	Other	LumA
GSM1403864	OSL2U-0085T5	pos	neg	LumA	Other	3228.46094865009	1662.90263716333	4891.36358581342	iC3	Other	LumA	Other	LumA
GSM1403865	OSL2U-0353T1	pos	neg	LumA	Other	1200.62087763278	-429.38866709702	771.232210535763	iC4ER+	Other	LumA	Other	LumA
GSM1403866	OSL2U-0043T1	pos	neg	LumA	Other	2333.70403261766	2734.32166267627	5068.02569529393	iC2	Other	LumA	Other	LumA
GSM1403867	OSL2U-0556T1	neg	neg	Basal	Other	3191.78461742423	3964.2666183926	7156.05123581683	iC4ER-	Other	Basal	Other	Basal
GSM1403868	OSL2U-0053T1	pos	neg	LumA	Other	2352.8246011416	1238.00656198862	3590.83116313022	iC3	Other	LumA	Other	LumA
GSM1403869	OSL2U-0201T1	pos	neg	LumB	Other	2202.28575590533	-671.781705005822	1530.5040508995	iC3	Other	LumB	Other	LumB
GSM1403870	OSL2U-0059T1	pos	neg	LumB	Other	-3479.83891444184	-2639.03342154988	-6118.87233599172	iC8	Other	LumB	Other	LumB
GSM1403871	OSL2U-0232T1	pos	neg	LumA	Other	-626.202749112052	-3469.30105020407	-4095.50379931612	iC1	Other	LumA	Other	LumA
GSM1403872	OSL2U-0025T1	pos	neg	LumB	Other	-52.5204083377412	1694.40833867502	1641.88793033728	iC8	Other	LumB	Other	LumB
GSM1403873	OSL2U-0263T1	pos	neg	LumA	Other	611.410316387857	-2590.09015001453	-1978.67983362668	iC3	Other	LumA	Other	LumA
GSM1403874	OSL2U-0082T1	NA	NA	LumA	Other	1131.69806450002	-2227.20482907516	-1095.50676457514	iC3	Other	LumA	Other	LumA
GSM1403875	OSL2U-0202T1	neg	neg	Basal	Other	1584.19170086871	4047.91727712674	5632.10897799546	iC10	Other	Basal	Other	Basal
GSM1403876	OSL2U-0553T1	pos	neg	LumA	Other	-2587.40390701612	-2386.06030747462	-4973.46421449073	iC4ER+	Other	LumA	Other	LumA
GSM1403877	OSL2U-0167T1	neg	neg	Basal	ClaudinLow	1881.71552599898	3328.61687329335	5210.33239929233	iC10	Other	BasalClaudinLow	OtherClaudinLow	BasalOtherClaudinLow
GSM1403878	OSL2U-0400T1	pos	neg	LumB	Other	-730.354900184804	1046.2938246574	315.938924472594	iC1	Other	LumB	Other	LumB
GSM1403879	OSL2U-0007T1	pos	neg	Normal	ClaudinLow	1666.7523099859	-788.978682422316	877.773627563588	iC4ER+	CoreClaudinLow	NormalClaudinLow	CoreClaudinLow	NormalCoreClaudinLow
GSM1403880	OSL2U-0468T1	neg	neg	Her2	Other	1827.35056389924	4827.61567209482	6654.96623599406	iC4ER-	Other	Her2	Other	Her2
GSM1403881	OSL2U-0199T1	pos	neg	Her2	Other	1283.33054280994	-1286.35825303496	-3.02771022501497	iC9	Other	Her2	Other	Her2
GSM1403882	OSL2U-0531T1	pos	neg	LumA	Other	-309.783061299779	-2457.22746940152	-2767.0105307013	iC8	Other	LumA	Other	LumA
GSM1403883	OSL2U-0314T1	pos	neg	LumB	Other	1211.12117662787	-162.809928200513	1048.31124842735	iC1	Other	LumB	Other	LumB
GSM1403884	OSL2R-3005T1	pos	neg	LumA	Other	2576.14879797937	3020.51430367411	5596.66310165348	iC4ER+	Other	LumA	Other	LumA
GSM1403885	OSL2U-0175T1	pos	neg	LumA	Other	-1162.9313751011	290.650312386828	-872.281062714274	iC3	Other	LumA	Other	LumA
GSM1403886	OSL2U-0266T4	pos	pos	Her2	Other	1298.66449008198	-1358.36943794178	-59.7049478598012	iC5	Other	Her2	Other	Her2
GSM1403887	OSL2U-0248T1	pos	neg	LumA	Other	2541.08987009036	3120.21714285983	5661.30701295018	iC4ER+	Other	LumA	Other	LumA
GSM1403888	OSL2U-0269T1	pos	neg	LumB	Other	1490.50339803198	356.553312894682	1847.05671092667	iC8	Other	LumB	Other	LumB
GSM1403889	OSL2U-0046T1	neg	pos	Her2	Other	2475.66474773375	1908.59176923568	4384.25651696944	iC5	Other	Her2	Other	Her2
GSM1403890	OSL2U-0231T1	pos	neg	Normal	Other	683.463017128124	-1506.91776576534	-823.454748637216	iC3	Other	Normal	Other	Normal
GSM1403891	OSL2U-0215T1	pos	neg	LumA	Other	2652.98627085765	-1337.5332196267	1315.45305123095	iC6	Other	LumA	Other	LumA
GSM1403892	OSL2U-0370T1	pos	neg	LumA	Other	-1603.56033670308	-1756.00835207078	-3359.56868877386	iC4ER+	Other	LumA	Other	LumA
GSM1403893	OSL2U-0186T6	pos	neg	LumA	Other	-1941.34111094536	-2396.52762377981	-4337.86873472517	iC8	Other	LumA	Other	LumA
GSM1403894	OSL2U-0358T1	pos	neg	LumB	Other	-1948.55366359799	-324.204800267228	-2272.75846386522	iC9	Other	LumB	Other	LumB
GSM1403895	OSL2U-0381T1	neg	neg	Basal	Other	-2035.9165365134	-2287.99231354624	-4323.90885005965	iC9	Other	Basal	Other	Basal
GSM1403896	OSL2U-0488T1	pos	neg	LumB	Other	-612.67175406387	-2264.65340309823	-2877.3251571621	iC9	Other	LumB	Other	LumB
GSM1403897	OSL2U-0525T1	neg	neg	Basal	ClaudinLow	2405.29868162635	3532.66584457714	5937.96452620349	iC10	Other	BasalClaudinLow	OtherClaudinLow	BasalOtherClaudinLow
GSM1403898	OSL2U-0555T1	pos	neg	Normal	Other	837.188387269206	420.081186026172	1257.26957329538	iC4ER+	Other	Normal	Other	Normal
GSM1403899	OSL2U-0016T1	pos	neg	Normal	Other	2253.88261703576	78.513217464853	2332.39583450062	iC4ER+	Other	Normal	Other	Normal
GSM1403900	OSL2U-0106T1	neg	neg	Basal	Other	-1413.06168772762	-721.106861473108	-2134.16854920073	iC10	Other	Basal	Other	Basal
GSM1403901	OSL2U-0182T1	pos	neg	LumA	Other	292.544918933499	-558.679220636639	-266.13430170314	iC3	Other	LumA	Other	LumA
GSM1403902	OSL2U-0017T1	pos	neg	LumA	Other	2364.59271042453	-605.329422197806	1759.26328822672	iC4ER+	CoreClaudinLow	LumA	CoreClaudinLow	LumACoreClaudinLow
GSM1403903	OSL2R-3030T2	pos	neg	LumA	Other	-1406.03531940161	-2328.86776575618	-3734.90308515779	iC7	Other	LumA	Other	LumA
GSM1403904	OSL2U-0437T1	pos	neg	LumA	Other	2036.7766028437	391.747543741414	2428.52414658511	iC4ER+	Other	LumA	Other	LumA
GSM1403905	OSL2U-0110T5	pos	pos	LumA	Other	2083.02561702376	1012.88352508972	3095.90914211348	iC4ER+	Other	LumA	Other	LumA
GSM1403906	OSL2U-0040T1	pos	neg	LumA	Other	314.311273122919	-1860.85836828072	-1546.5470951578	iC3	Other	LumA	Other	LumA
GSM1403907	OSL2U-0523T1	neg	neg	Normal	Other	997.829900375411	312.403594134866	1310.23349451028	iC4ER-	Other	Normal	Other	Normal
GSM2140316	COCA-11-A-T	pos	neg	Basal	ClaudinLow	2379.30517968533	4696.59603919956	7075.90121888489	iC4ER+	CoreClaudinLow	BasalClaudinLow	CoreClaudinLow	BasalCoreClaudinLow
GSM2140317	COCA-12-A-T	pos	neg	LumB	Other	-766.129532936073	3836.24384748858	3070.1143145525	iC8	Other	LumB	Other	LumB
GSM2140318	COCA-4-A-T	NA	NA	Basal	ClaudinLow	3689.43271704783	3791.39517261532	7480.82788966315	iC4	CoreClaudinLow	BasalClaudinLow	CoreClaudinLow	BasalCoreClaudinLow
GSM2140319	COCA-25-A-T	pos	neg	LumA	Other	-1921.2966037027	-3426.5472198947	-5347.84382359741	iC4ER+	Other	LumA	Other	LumA
GSM2140320	COCA-10-A-T	neg	pos	Normal	ClaudinLow	3051.02506226402	2330.4280958818	5381.45315814582	iC4ER-	CoreClaudinLow	NormalClaudinLow	CoreClaudinLow	NormalCoreClaudinLow
GSM2140321	COCA-26-A-T	pos	neg	LumA	Other	2746.57550150741	3790.2019182797	6536.77741978711	iC4ER+	Other	LumA	Other	LumA
GSM2140322	COCA-70-A-T	NA	NA	Normal	ClaudinLow	2575.39269233439	-763.739500280879	1811.65319205351	iC4	CoreClaudinLow	NormalClaudinLow	CoreClaudinLow	NormalCoreClaudinLow
GSM2140323	COCA-35-A-T	pos	neg	LumB	Other	-1744.92559345459	-1325.88066859429	-3070.80626204888	iC9	Other	LumB	Other	LumB
GSM2140324	COCA-1-A-T	pos	neg	LumA	Other	1251.52223344368	-642.612422813613	608.90981063007	iC8	Other	LumA	Other	LumA
GSM2140325	COCA-6-A-T	NA	NA	LumA	Other	-3234.16120486342	-4013.96173447143	-7248.12293933484	iC8	Other	LumA	Other	LumA
GSM2140326	COCA-7-A-T	NA	NA	LumB	ClaudinLow	2657.45131840293	4349.52756484721	7006.97888325014	iC4	CoreClaudinLow	LumBClaudinLow	CoreClaudinLow	LumBCoreClaudinLow
GSM2140327	COCA-23-A-T	pos	neg	NA	Other	2265.93614084948	2147.15842299008	4413.09456383955	iC8	Other	NA	Other	NA
GSM2140328	COCA-2-A-T	pos	neg	LumB	Other	2361.68402507488	4388.31503873608	6749.99906381096	iC9	Other	LumB	Other	LumB
GSM2140329	COCA-9-A-T	NA	NA	LumA	Other	2562.72116733589	3401.85715705645	5964.57832439234	iC8	Other	LumA	Other	LumA
GSM2140330	COCA-21-A-T	pos	neg	LumA	Other	-2325.61792157913	-2487.91902370594	-4813.53694528507	iC8	Other	LumA	Other	LumA
GSM2140331	COCA-426-A-T	NA	NA	NA	ClaudinLow	2359.97120223746	2263.1137235431	4623.08492578056	iC4	CoreClaudinLow	NAClaudinLow	CoreClaudinLow	NACoreClaudinLow
GSM2140332	COCA-3-A-T	pos	neg	LumA	Other	2489.05348321404	-216.485057073155	2272.56842614089	iC4ER+	Other	LumA	Other	LumA
GSM2140333	COCA-8-A-T	pos	neg	LumB	Other	368.96036981925	-1591.91139893121	-1222.95102911196	iC2	Other	LumB	Other	LumB
GSM2140334	COCA-34-A-T	neg	pos	NA	ClaudinLow	3688.94584201393	4174.62488553186	7863.57072754579	iC4ER-	Other	NAClaudinLow	OtherClaudinLow	NAOtherClaudinLow
GSM2140335	COCA-18-A-T	pos	neg	Normal	ClaudinLow	1707.61856535158	766.836146400917	2474.45471175249	iC4ER+	CoreClaudinLow	NormalClaudinLow	CoreClaudinLow	NormalCoreClaudinLow
GSM2140336	COCA-17-A-T	pos	neg	Normal	Other	635.080550645132	-455.511660001442	179.56889064369	iC4ER+	CoreClaudinLow	Normal	CoreClaudinLow	NormalCoreClaudinLow
GSM2140337	COCA-5-A-T	pos	neg	Normal	Other	1564.52288093677	320.38034566015	1884.90322659692	iC4ER+	CoreClaudinLow	Normal	CoreClaudinLow	NormalCoreClaudinLow
GSM2140338	COCA-14-A-T	neg	pos	Normal	ClaudinLow	1674.49874734761	287.426955056021	1961.92570240363	iC4ER-	CoreClaudinLow	NormalClaudinLow	CoreClaudinLow	NormalCoreClaudinLow
GSM2140339	COCA-67-A-T	NA	NA	Basal	Other	440.278038906701	3387.00251361159	3827.28055251829	iC10	Other	Basal	Other	Basal
GSM2140340	COCA-19-A-T	pos	NA	Normal	ClaudinLow	1532.72118586761	-40.6200131099465	1492.10117275767	iC4ER+	CoreClaudinLow	NormalClaudinLow	CoreClaudinLow	NormalCoreClaudinLow
GSM2140341	COCA-16-A-T	NA	NA	LumA	Other	-1061.81985504613	-1696.42510328652	-2758.24495833265	iC8	Other	LumA	Other	LumA
GSM2140342	COCA-15-A-T	neg	pos	Normal	ClaudinLow	2563.36069670076	1307.54162690958	3870.90232361034	iC4ER-	CoreClaudinLow	NormalClaudinLow	CoreClaudinLow	NormalCoreClaudinLow
GSM2140343	COCA-20-A-T	NA	NA	Her2	Other	19.64288294325	-2471.30543850949	-2451.66255556624	iC5	Other	Her2	Other	Her2
GSM2140344	COCA-22-A-T	pos	neg	LumA	Other	-272.018643056127	-2445.46286274249	-2717.48150579862	iC3	Other	LumA	Other	LumA
GSM2140345	COCA-24-A-T	NA	NA	Her2	ClaudinLow	3378.22592664389	4041.83226001006	7420.05818665395	iC4	Other	Her2ClaudinLow	OtherClaudinLow	Her2OtherClaudinLow
GSM2140346	COCA-27-A-T	pos	neg	LumA	Other	1083.66468414824	2140.66998078668	3224.33466493492	iC8	Other	LumA	Other	LumA
GSM2140347	COCA-28-A-T	pos	neg	LumB	Other	-894.473163605723	-737.465663086058	-1631.93882669178	iC6	Other	LumB	Other	LumB
GSM2140348	COCA-29-A-T	pos	pos	Normal	ClaudinLow	2632.48862067845	1306.26778187191	3938.75640255036	iC4ER+	CoreClaudinLow	NormalClaudinLow	CoreClaudinLow	NormalCoreClaudinLow
GSM2140349	COCA-30-A-T	pos	neg	LumA	Other	1029.63818584259	-690.873479544351	338.764706298244	iC8	Other	LumA	Other	LumA
GSM2140350	COCA-31-A-T	pos	neg	LumA	Other	2835.07951617202	1273.48862677757	4108.56814294959	iC3	Other	LumA	Other	LumA
GSM2140351	COCA-32-A-T	pos	pos	Her2	Other	-919.603568989854	3956.22370216804	3036.62013317818	iC5	Other	Her2	Other	Her2
GSM2140352	COCA-33-A-T	neg	neg	Basal	Other	-849.469510163902	472.314040252872	-377.15546991103	iC10	Other	Basal	Other	Basal
GSM2140353	COCA-36-A-T	NA	NA	LumB	Other	-2345.32427464953	-3408.73468627457	-5754.0589609241	iC9	Other	LumB	Other	LumB
GSM2140354	COCA-37-A-T	pos	pos	LumA	Other	1041.51587895138	-1450.63954282523	-409.123663873847	iC7	Other	LumA	Other	LumA
GSM2140355	COCA-38-A-T	neg	neg	Her2	Other	425.544985844564	2161.52480059517	2587.06978643974	iC4ER-	Other	Her2	Other	Her2
GSM2140356	COCA-39-A-T	pos	neg	LumA	ClaudinLow	3625.76306158041	1647.11225867166	5272.87532025207	iC4ER+	Other	LumAClaudinLow	OtherClaudinLow	LumAOtherClaudinLow
GSM2140357	COCA-40-A-T	NA	NA	LumA	Other	557.509844351059	839.620030649418	1397.12987500048	iC8	Other	LumA	Other	LumA
GSM2140358	COCA-41-A-T	NA	NA	Basal	Other	-1822.9038035846	-2000.78736755052	-3823.69117113511	iC4	Other	Basal	Other	Basal
GSM2140359	COCA-42-A-T	neg	neg	Normal	ClaudinLow	3472.8254680705	1801.3066984196	5274.1321664901	iC4ER-	CoreClaudinLow	NormalClaudinLow	CoreClaudinLow	NormalCoreClaudinLow
GSM2140360	COCA-43-A-T	pos	neg	LumA	Other	-853.338995386386	-2646.96054622793	-3500.29954161432	iC7	Other	LumA	Other	LumA
GSM2140361	COCA-44-A-T	pos	pos	Her2	Other	-1723.54370130759	-451.293384444675	-2174.83708575227	iC5	Other	Her2	Other	Her2
GSM2140362	COCA-45-A-T	pos	neg	LumB	Other	2878.89079341091	4065.09283573256	6943.98362914346	iC8	Other	LumB	Other	LumB
GSM2140363	COCA-427-A-T	NA	NA	LumA	ClaudinLow	2320.91623277908	652.325481963268	2973.24171474234	iC4	CoreClaudinLow	LumAClaudinLow	CoreClaudinLow	LumACoreClaudinLow
GSM2140364	COCA-46-A-T	pos	neg	LumB	Other	-950.257465137855	2786.83495556823	1836.57749043037	iC6	Other	LumB	Other	LumB
GSM2140365	COCA-47-A-T	pos	neg	LumA	Other	3702.73429241348	3982.74469448944	7685.47898690292	iC3	Other	LumA	Other	LumA
GSM2140366	COCA-48-A-T	pos	neg	LumB	Other	1111.26378882143	1062.86756684234	2174.13135566376	iC4ER+	Other	LumB	Other	LumB
GSM2140367	COCA-49-A-T	pos	neg	LumA	Other	949.436988492292	1273.8337082144	2223.27069670669	iC7	Other	LumA	Other	LumA
GSM2140368	COCA-50-A-T	pos	neg	LumA	Other	3041.56655349366	468.38004262686	3509.94659612052	iC4ER+	Other	LumA	Other	LumA
GSM2140369	COCA-51-A-T	pos	neg	LumB	Other	986.841025520694	2277.9455513992	3264.78657691989	iC10	Other	LumB	Other	LumB
GSM2140370	COCA-52-A-T	pos	neg	LumA	Other	-1624.07374351693	-3817.69947724907	-5441.773220766	iC7	Other	LumA	Other	LumA
GSM2140371	COCA-53-A-T	neg	pos	Her2	Other	-424.34179335819	1320.16941118128	895.827617823089	iC1	Other	Her2	Other	Her2
GSM2140372	COCA-54-A-T	pos	neg	LumB	Other	-2059.07773240216	-2893.98291536298	-4953.06064776515	iC9	Other	LumB	Other	LumB
GSM2140373	COCA-55-A-T	pos	neg	LumB	Other	1038.73758489043	-1013.21688544125	25.5206994491845	iC7	Other	LumB	Other	LumB
GSM2140374	COCA-56-A-T	pos	neg	LumA	Other	-691.749860177293	-2081.22311893777	-2772.97297911507	iC8	Other	LumA	Other	LumA
GSM2140375	COCA-57-A-T	pos	neg	LumB	Other	-1931.45516404854	-2571.70802866478	-4503.16319271332	iC1	Other	LumB	Other	LumB
GSM2140376	COCA-58-A-T	pos	neg	LumA	Other	653.400047817194	2466.22927959097	3119.62932740816	iC7	Other	LumA	Other	LumA
GSM2140377	COCA-59-A-T	pos	NA	Normal	Other	1773.6648595664	-463.417213813702	1310.2476457527	iC4ER+	CoreClaudinLow	Normal	CoreClaudinLow	NormalCoreClaudinLow
GSM2140378	COCA-60-A-T	pos	NA	Normal	ClaudinLow	1606.25366184779	-381.029220966976	1225.22444088081	iC4ER+	CoreClaudinLow	NormalClaudinLow	CoreClaudinLow	NormalCoreClaudinLow
GSM2140379	COCA-61-A-T	pos	NA	Normal	Other	850.998167596665	-1136.15954244716	-285.161374850497	iC4ER+	Other	Normal	Other	Normal
GSM2140380	COCA-62-A-T	pos	neg	LumA	Other	-1398.14890046233	-1291.09071496478	-2689.23961542711	iC8	Other	LumA	Other	LumA
GSM2140381	COCA-63-A-T	pos	NA	Normal	Other	1881.45042463916	3272.71486321263	5154.16528785179	iC4ER+	Other	Normal	Other	Normal
GSM2140382	COCA-64-A-T	NA	NA	LumA	Other	-611.130086699903	-3283.20439766221	-3894.33448436211	iC8	Other	LumA	Other	LumA
GSM2140383	COCA-65-A-T	neg	neg	Normal	Other	1137.92193887457	2725.81812650832	3863.74006538289	iC4ER-	Other	Normal	Other	Normal
GSM2140384	COCA-66-A-T	pos	neg	LumB	Other	-2145.31014272493	-1315.39628740867	-3460.7064301336	iC9	Other	LumB	Other	LumB
GSM2140385	COCA-68-A-T	pos	NA	LumA	Other	1089.01307528595	479.191095599111	1568.20417088506	iC8	Other	LumA	Other	LumA
GSM2140386	COCA-69-A-T	pos	NA	LumB	Other	-854.333328965707	-923.090657796038	-1777.42398676175	iC8	Other	LumB	Other	LumB
GSM2140387	COCA-73-R-T1	pos	pos	Her2	Other	1995.84121187441	4334.14227973988	6329.98349161429	iC1	Other	Her2	Other	Her2
GSM2140388	COCA-78-R-T3	pos	neg	Normal	ClaudinLow	3370.22045366637	3299.1199578979	6669.34041156428	iC4ER+	CoreClaudinLow	NormalClaudinLow	CoreClaudinLow	NormalCoreClaudinLow
GSM2140389	COCA-81-R-T2	pos	neg	LumA	Other	1396.60108163404	-1318.68493996898	77.9161416650645	iC3	Other	LumA	Other	LumA
GSM2140390	COCA-90-R-T3	pos	neg	LumA	Other	3037.69836948136	2501.27886188874	5538.9772313701	iC3	CoreClaudinLow	LumA	CoreClaudinLow	LumACoreClaudinLow
GSM2140391	COCA-91-R-T4	pos	neg	Normal	Other	803.736038286373	2314.41984278716	3118.15588107353	iC4ER+	Other	Normal	Other	Normal
GSM2140392	COCA-95-U-T1	pos	neg	Her2	Other	2945.35611835133	1706.52454845843	4651.88066680977	iC4ER+	Other	Her2	Other	Her2
GSM2140393	COCA-113-U-T1	pos	neg	LumB	Other	1935.43927024476	-932.214229796459	1003.2250404483	iC4ER+	Other	LumB	Other	LumB
GSM2140394	COCA-121-U-T1	pos	neg	Normal	Other	1356.06574796635	2722.09100490558	4078.15675287192	iC4ER+	Other	Normal	Other	Normal
GSM2140395	COCA-122-U-T1	pos	neg	LumB	Other	3066.24798333229	-273.786002474977	2792.46198085731	iC4ER+	Other	LumB	Other	LumB
GSM2140396	COCA-126-U-T1	NA	NA	LumA	Other	3214.80306448972	2991.78962020463	6206.59268469435	iC4	Other	LumA	Other	LumA
GSM2140397	COCA-145-U-T1	pos	pos	LumB	Other	2228.39034891205	597.633446528551	2826.0237954406	iC1	Other	LumB	Other	LumB
GSM2140398	COCA-148-U-T1	pos	neg	LumA	Other	1656.82827373124	492.579605820395	2149.40787955164	iC4ER+	Other	LumA	Other	LumA
GSM2140399	COCA-153-U-T1	pos	neg	LumA	ClaudinLow	3630.49923349435	-131.601864279616	3498.89736921474	iC4ER+	Other	LumAClaudinLow	OtherClaudinLow	LumAOtherClaudinLow
GSM2140400	COCA-189-U-T1	neg	neg	Basal	Other	394.3290314713	-2329.63551342451	-1935.30648195321	iC9	Other	Basal	Other	Basal
GSM2140401	COCA-205-U-T6	pos	neg	LumA	Other	727.462915528246	3817.11822584092	4544.58114136917	iC4ER+	Other	LumA	Other	LumA
GSM2140402	COCA-206-U-T5	NA	NA	Basal	Other	-2932.97150985458	-2229.29945000253	-5162.27095985711	iC10	Other	Basal	Other	Basal
GSM2140403	COCA-241-U-T4	pos	neg	LumA	Other	2911.20532737204	2312.73189401224	5223.93722138428	iC4ER+	CoreClaudinLow	LumA	CoreClaudinLow	LumACoreClaudinLow
GSM2140404	COCA-279-U-T1	NA	NA	LumA	Other	1029.93689067909	616.449268847001	1646.38615952609	iC3	Other	LumA	Other	LumA
GSM2140405	COCA-296-U-T1	pos	neg	Her2	Other	2517.41097315132	-691.019370395245	1826.39160275608	iC6	Other	Her2	Other	Her2
GSM2140406	COCA-394-U-T1	neg	pos	Her2	Other	801.06526602487	3573.54551733499	4374.61078335986	iC5	Other	Her2	Other	Her2
GSM2140407	COCA-398-U-T1	pos	neg	LumA	Other	492.997340239762	-826.68201397548	-333.684673735718	iC3	Other	LumA	Other	LumA
GSM2140408	COCA-405-U-T1	pos	neg	LumB	Other	-607.239889371749	3395.28195817406	2788.04206880231	iC7	Other	LumB	Other	LumB
GSM2140409	COCA-409-U-T1	neg	neg	Basal	Other	-1507.293243905	440.257047651477	-1067.03619625352	iC10	Other	Basal	Other	Basal
GSM2140410	COCA-415-U-T1	pos	pos	LumA	Other	1879.68556751915	2074.57126852721	3954.25683604636	iC5	Other	LumA	Other	LumA
GSM2140411	COCA-417-U-T1	neg	neg	Basal	ClaudinLow	2464.06041553849	4152.34789408117	6616.40830961966	iC10	Other	BasalClaudinLow	OtherClaudinLow	BasalOtherClaudinLow
GSM2140412	COCA-420-U-T1	pos	neg	LumA	Other	-440.271701793065	-956.743047769614	-1397.01474956268	iC3	Other	LumA	Other	LumA
GSM2140413	COCA-424-U-T1	NA	NA	Normal	Other	1698.98273573	4627.95916807306	6326.94190380306	iC4	Other	Normal	Other	Normal
