# Supplementary material for: Re-definition of claudin-low as a breast cancer phenotype
Source: Nat Commun. 2020 Apr 14;11:1787. doi: 10.1038/s41467-020-15574-5 (PMC7156396; doi:10.1038/s41467-020-15574-5)
Supplement: Supplementary file 7 — Supplementary Data 4 [file 41467_2020_15574_MOESM7_ESM.xlsx]

## Sheet: Legend
Column title	Description
Patient_ID	Patient ID
PAM50	Intrinsic subtype as determined by PAM50
ClaudinLow	Claudin-low status as determined by the nine-cell line predictor
CL_Dist	Euclidean distance from the claudin-low centroid (nine-cell line predictor)
Other_Dist	Euclidean distance from the other centroid (nine-cell line predictor)
StromalScore	StromalScore from ESTIMATE
ImmuneScore	ImmuneScore from ESTIMATE
ESTIMATEScore	ESTIMATEScore from ESTIMATE
IntClust	IntClust subtype
Histology	Histological classification

## Sheet: TCGA data
Patient_ID	PAM50	ClaudinLow	CL_Dist	Other_Dist	StromalScore	ImmuneScore	ESTIMATEScore	IntClust	Histology
TCGA-3C-AAAU	LumA	Other	45.21353046	22.0630433	-710.8069296	-906.2942594	-1617.101189	iC2	Infiltrating Lobular Carcinoma
TCGA-3C-AALI	HER2-enriched	Other	54.26568744	36.65577079	123.1747125	511.6178379	634.7925504	iC1	Infiltrating Ductal Carcinoma
TCGA-3C-AALJ	LumB	Other	39.69302887	23.05258675	401.5043901	539.3892545	940.8936446	iC1	Infiltrating Ductal Carcinoma
TCGA-3C-AALK	LumA	Other	38.23143654	20.40464308	799.2707433	-3.425541709	795.8452016	iC1	Infiltrating Ductal Carcinoma
TCGA-4H-AAAK	LumA	Other	34.72633801	23.00026958	1075.935296	-46.9205328	1029.014764	iC4	Infiltrating Lobular Carcinoma
TCGA-5L-AAT0	LumA	Other	34.22430884	18.26821347	971.5713568	665.3699901	1636.941347	iC3	Infiltrating Lobular Carcinoma
TCGA-5T-A9QA	LumB	Other	55.32004334	33.64006277	-1668.942723	-810.8713425	-2479.814066	iC2	Other
TCGA-A1-A0SB	Normal-like	Other	46.79438212	40.77640838	-386.7245509	-1441.446335	-1828.170885	iC4	Other
TCGA-A1-A0SD	LumA	Other	37.39459412	17.20944738	770.8000227	-118.2253929	652.5746298	iC3	Infiltrating Ductal Carcinoma
TCGA-A1-A0SE	LumA	Other	37.28545198	14.49433388	507.460593	-619.7219196	-112.2613266	iC3	Mixed Histology (NOS)
TCGA-A1-A0SF	LumA	Other	40.51694236	16.38971924	426.5921019	278.6381007	705.2302026	iC3	Infiltrating Ductal Carcinoma
TCGA-A1-A0SG	LumA	Other	44.86963512	22.87380138	543.7083869	28.95594565	572.6643326	iC7	Other
TCGA-A1-A0SH	LumA	Other	39.27008776	36.58383251	1473.639439	-88.67174815	1384.967691	iC4	Infiltrating Ductal Carcinoma
TCGA-A1-A0SI	LumB	Other	35.74222837	23.71788238	1266.002706	529.5148406	1795.517547	iC3	Infiltrating Ductal Carcinoma
TCGA-A1-A0SJ	LumA	Other	42.50597633	25.63578484	417.9019683	-341.4612121	76.44075619	iC2	Infiltrating Ductal Carcinoma
TCGA-A1-A0SK	Basal-like	Other	49.28198118	43.13578273	-1442.905469	-1723.818883	-3166.724352	iC9	Other
TCGA-A1-A0SM	NA	Other	40.68181602	24.21392057	792.8519053	-28.97922527	763.87268	iC5	Infiltrating Ductal Carcinoma
TCGA-A1-A0SN	LumB	Other	42.28396121	24.80815116	773.0712206	587.7095643	1360.780785	iC1	Infiltrating Ductal Carcinoma
TCGA-A1-A0SO	Basal-like	Other	46.81365334	36.21610331	-1273.498021	-1029.844283	-2303.342304	iC10	Infiltrating Ductal Carcinoma
TCGA-A1-A0SP	Basal-like	Other	39.91687939	33.85855425	-216.1578284	410.1388547	193.9810263	iC10	Infiltrating Ductal Carcinoma
TCGA-A1-A0SQ	LumA	Other	54.60499603	33.28725367	-233.8376176	-308.8336341	-542.6712518	iC2	Infiltrating Ductal Carcinoma
TCGA-A2-A04N	LumA	Other	37.79709817	16.57569508	759.0562737	-316.6635231	442.3927506	iC7	Infiltrating Ductal Carcinoma
TCGA-A2-A04P	Basal-like	Other	48.59916348	39.33990798	210.192144	612.3730502	822.5651942	iC10	Infiltrating Ductal Carcinoma
TCGA-A2-A04Q	Basal-like	Other	33.66429412	25.34884199	808.1596688	2359.102302	3167.261971	iC10	Infiltrating Ductal Carcinoma
TCGA-A2-A04R	LumB	Other	42.18638325	19.87737277	-55.72811075	-1052.062731	-1107.790842	iC1	Infiltrating Ductal Carcinoma
TCGA-A2-A04T	Basal-like	Other	44.0617298	31.62400091	-399.585325	531.8481173	132.2627923	iC10	Infiltrating Ductal Carcinoma
TCGA-A2-A04U	Basal-like	Other	52.74271163	49.13413588	-356.3472263	-802.6588892	-1159.006115	iC10	Infiltrating Ductal Carcinoma
TCGA-A2-A04V	LumA	Other	36.30492949	20.04845265	671.7380275	-87.66611861	584.0719089	iC7	Infiltrating Ductal Carcinoma
TCGA-A2-A04W	HER2-enriched	Other	45.47302278	29.890891	522.5293708	-192.4879214	330.0414494	iC5	Other
TCGA-A2-A04X	HER2-enriched	Other	50.79660461	33.84969466	121.2860423	1132.857655	1254.143697	iC3	Infiltrating Ductal Carcinoma
TCGA-A2-A04Y	LumB	Other	43.673576	21.57944161	253.1473449	750.6298194	1003.777164	iC9	Infiltrating Ductal Carcinoma
TCGA-A2-A0CK	LumA	Other	37.68366009	18.56070243	380.2398371	122.5241424	502.7639795	iC3	Infiltrating Lobular Carcinoma
TCGA-A2-A0CL	Normal-like	Other	35.51977691	29.9594419	1291.914752	2347.656464	3639.571215	iC4	Infiltrating Ductal Carcinoma
TCGA-A2-A0CM	Basal-like	Other	36.58601386	28.9264461	536.1751195	1127.708479	1663.883598	iC10	Infiltrating Ductal Carcinoma
TCGA-A2-A0CO	NA	Other	36.44159039	26.56270816	1069.410627	1356.282856	2425.693483	iC4	Infiltrating Lobular Carcinoma
TCGA-A2-A0CP	LumA	Other	33.39234149	22.54603342	953.1977393	-167.766164	785.4315753	iC7	Infiltrating Ductal Carcinoma
TCGA-A2-A0CQ	LumA	Other	44.15604031	24.34659528	-296.7572516	292.4368053	-4.320446274	iC8	Infiltrating Ductal Carcinoma
TCGA-A2-A0CR	LumA	Other	40.90585796	35.35932793	970.4031089	2459.649922	3430.053031	iC4	Infiltrating Lobular Carcinoma
TCGA-A2-A0CS	LumA	Other	38.57400978	19.9411922	504.405974	29.50112291	533.9070969	iC3	Infiltrating Ductal Carcinoma
TCGA-A2-A0CT	LumA	Other	46.37287157	26.2037436	-370.3914014	-614.5443451	-984.9357465	iC9	Infiltrating Ductal Carcinoma
TCGA-A2-A0CU	LumA	Other	45.30402435	24.44813974	114.0960839	-651.0887585	-536.9926747	iC7	Infiltrating Ductal Carcinoma
TCGA-A2-A0CV	LumA	Other	36.08015609	20.76911338	750.613264	391.6706403	1142.283904	iC3	Infiltrating Ductal Carcinoma
TCGA-A2-A0CW	LumB	Other	50.79263984	26.27017897	-637.7021351	20.72751236	-616.9746227	iC1	Infiltrating Ductal Carcinoma
TCGA-A2-A0CX	HER2-enriched	Other	38.57983918	20.23399441	895.2271614	477.4109743	1372.638136	iC5	Infiltrating Ductal Carcinoma
TCGA-A2-A0CZ	NA	Other	27.82354336	27.36534423	1402.422449	583.2712971	1985.693746	iC4	Infiltrating Ductal Carcinoma
TCGA-A2-A0D0	Basal-like	Other	49.13097765	45.35263179	-1117.620766	353.2790935	-764.3416721	iC10	Infiltrating Ductal Carcinoma
TCGA-A2-A0D1	HER2-enriched	Other	50.72455767	33.19062766	-437.380733	-890.2093951	-1327.590128	iC9	Infiltrating Ductal Carcinoma
TCGA-A2-A0D2	Basal-like	Other	40.16301376	36.84468227	24.78276654	458.1575962	482.9403627	iC10	Infiltrating Ductal Carcinoma
TCGA-A2-A0D3	LumA	Other	47.56033578	22.05005156	-369.0437212	-48.17521925	-417.2189405	iC8	Infiltrating Ductal Carcinoma
TCGA-A2-A0D4	LumB	Other	46.90899346	23.58275694	-527.5856502	-993.8393865	-1521.425037	iC9	Infiltrating Ductal Carcinoma
TCGA-A2-A0EM	LumA	Other	36.93343596	17.60789803	586.8425939	-359.7874469	227.055147	iC3	Infiltrating Ductal Carcinoma
TCGA-A2-A0EN	LumA	Other	31.097051	23.26176692	1473.322403	1633.092092	3106.414494	iC4	Infiltrating Lobular Carcinoma
TCGA-A2-A0EO	LumA	Other	33.86815883	19.78187565	1154.855601	336.8304499	1491.686051	iC3	Infiltrating Ductal Carcinoma
TCGA-A2-A0EP	LumA	ClaudinLow	32.05881599	37.12186805	1868.472605	2697.748355	4566.22096	iC4	Infiltrating Lobular Carcinoma
TCGA-A2-A0EQ	HER2-enriched	Other	38.04736759	22.21530648	180.6215193	1790.137857	1970.759377	iC2	Infiltrating Ductal Carcinoma
TCGA-A2-A0ER	LumA	Other	48.50798025	26.98763773	-325.1976438	-293.7497144	-618.9473582	iC6	Infiltrating Ductal Carcinoma
TCGA-A2-A0ES	LumA	Other	37.51262317	25.29166167	963.2337896	128.8669971	1092.100787	iC4	Infiltrating Lobular Carcinoma
TCGA-A2-A0ET	LumA	Other	44.21756327	26.49751418	-834.5828885	-58.27060419	-892.8534927	iC3	Infiltrating Ductal Carcinoma
TCGA-A2-A0EU	LumA	Other	42.37841945	21.74899025	65.84692636	-550.8950602	-485.0481339	iC7	Infiltrating Ductal Carcinoma
TCGA-A2-A0EV	LumA	Other	37.41552828	17.19888134	846.6474	511.2728507	1357.920251	iC3	Infiltrating Ductal Carcinoma
TCGA-A2-A0EW	LumA	Other	33.328008	23.46526829	1269.382866	416.0432447	1685.42611	iC4	Infiltrating Lobular Carcinoma
TCGA-A2-A0EX	LumA	Other	39.36769293	24.78622193	880.9754633	-99.15325623	781.8222071	iC4	Infiltrating Lobular Carcinoma
TCGA-A2-A0EY	LumB	Other	45.57010283	22.76565402	187.0099492	317.7496472	504.7595963	iC5	Infiltrating Ductal Carcinoma
TCGA-A2-A0ST	Basal-like	Other	34.58136251	25.14643786	517.2711669	2662.371375	3179.642542	iC4	Infiltrating Ductal Carcinoma
TCGA-A2-A0SU	LumA	Other	40.22842051	21.82011311	302.4209247	-94.50999788	207.9109268	iC7	Infiltrating Ductal Carcinoma
TCGA-A2-A0SV	LumB	Other	35.90972514	22.68090853	671.3882703	721.0023047	1392.390575	iC9	Infiltrating Ductal Carcinoma
TCGA-A2-A0SW	LumB	Other	37.79104414	19.57480836	649.0599525	1168.264461	1817.324414	iC1	Infiltrating Ductal Carcinoma
TCGA-A2-A0SX	Basal-like	Other	36.40097211	26.37272718	769.770418	1404.884612	2174.65503	iC10	Infiltrating Ductal Carcinoma
TCGA-A2-A0SY	LumA	Other	34.80329998	17.68757286	1116.096426	639.1843905	1755.280817	iC3	Infiltrating Lobular Carcinoma
TCGA-A2-A0T0	Basal-like	Other	42.58108471	30.46838926	225.3638516	-42.46008597	182.9037656	iC10	Infiltrating Ductal Carcinoma
TCGA-A2-A0T1	HER2-enriched	Other	38.05549145	25.16503252	1312.140292	1649.109339	2961.249631	iC5	Infiltrating Ductal Carcinoma
TCGA-A2-A0T2	Basal-like	Other	49.50955271	33.91902609	-38.86362473	-33.35684703	-72.22047177	iC10	Infiltrating Ductal Carcinoma
TCGA-A2-A0T3	LumB	Other	46.33095379	29.76063957	-363.7529488	-953.6705663	-1317.423515	iC1	Infiltrating Ductal Carcinoma
TCGA-A2-A0T4	LumA	Other	32.68107624	18.8837777	1123.436338	576.5868804	1700.023218	iC3	Infiltrating Lobular Carcinoma
TCGA-A2-A0T5	LumA	Other	37.97774059	18.27122253	226.4721402	-412.5163769	-186.0442367	iC8	Infiltrating Ductal Carcinoma
TCGA-A2-A0T6	LumA	Other	32.36571983	25.30858108	1605.861312	843.702799	2449.564111	iC3	Infiltrating Lobular Carcinoma
TCGA-A2-A0T7	LumA	Other	38.74768603	19.42897857	617.455812	-73.1545475	544.3012645	iC9	Infiltrating Ductal Carcinoma
TCGA-A2-A0YC	LumA	Other	40.37104244	19.38390781	587.5580254	40.52331374	628.0813391	iC3	Infiltrating Ductal Carcinoma
TCGA-A2-A0YD	LumA	Other	33.85158977	24.08271779	1402.770317	681.9954179	2084.765735	iC8	Infiltrating Lobular Carcinoma
TCGA-A2-A0YE	Basal-like	Other	56.52506886	50.22328208	-155.7801938	-684.710205	-840.4903989	iC4	Infiltrating Ductal Carcinoma
TCGA-A2-A0YF	LumA	Other	45.79772912	23.06066045	28.09560299	208.6312142	236.7268171	iC3	Infiltrating Ductal Carcinoma
TCGA-A2-A0YG	LumB	Other	50.58008473	25.80127472	-335.1427137	-424.4388504	-759.5815641	iC5	Infiltrating Ductal Carcinoma
TCGA-A2-A0YH	LumB	Other	39.73260941	21.06021614	1041.773314	1153.438121	2195.211435	iC9	Infiltrating Ductal Carcinoma
TCGA-A2-A0YI	LumA	Other	38.05404551	20.91432237	988.3727706	1265.261724	2253.634495	iC3	Infiltrating Ductal Carcinoma
TCGA-A2-A0YJ	Basal-like	Other	47.53764725	31.41401933	-742.9120435	-806.9979526	-1549.909996	iC10	Infiltrating Ductal Carcinoma
TCGA-A2-A0YK	Normal-like	Other	33.93135968	23.75057467	1198.698396	1563.611484	2762.30988	iC4	Infiltrating Lobular Carcinoma
TCGA-A2-A0YL	LumA	Other	33.89951993	19.57290374	789.9677415	96.82220702	886.7899485	iC3	Infiltrating Lobular Carcinoma
TCGA-A2-A0YM	Basal-like	Other	42.88909262	32.92571804	23.10530949	594.7961787	617.9014882	iC10	Infiltrating Ductal Carcinoma
TCGA-A2-A0YT	LumB	Other	48.4171926	23.99344202	-305.9257767	-375.2054186	-681.1311952	iC9	Infiltrating Ductal Carcinoma
TCGA-A2-A1FV	LumA	Other	48.18822587	32.48287364	65.93266595	-1047.556224	-981.6235577	iC6	Infiltrating Lobular Carcinoma
TCGA-A2-A1FW	LumB	Other	52.00397851	31.21274939	181.3283268	-608.2001097	-426.8717829	iC1	Infiltrating Ductal Carcinoma
TCGA-A2-A1FX	LumB	Other	39.27156493	19.64451794	592.3693209	97.37727399	689.7465949	iC7	Infiltrating Ductal Carcinoma
TCGA-A2-A1FZ	LumA	Other	36.32197847	17.59431588	1029.052765	313.1298339	1342.182599	iC3	Infiltrating Ductal Carcinoma
TCGA-A2-A1G0	LumA	Other	41.56154637	23.38016624	896.6744165	301.5938612	1198.268278	iC7	Other
TCGA-A2-A1G1	Basal-like	Other	43.13894204	39.80311504	785.9745195	863.0862817	1649.060801	iC10	Infiltrating Ductal Carcinoma
TCGA-A2-A1G4	LumB	Other	46.41582361	23.01631093	-509.1173967	-337.9489252	-847.0663219	iC6	Infiltrating Ductal Carcinoma
TCGA-A2-A1G6	Normal-like	Other	37.00074152	26.9935672	467.7552907	-37.18871941	430.5665713	iC4	Infiltrating Ductal Carcinoma
TCGA-A2-A259	LumA	Other	36.90645391	23.48812434	611.8969441	336.0405589	947.937503	iC7	Infiltrating Ductal Carcinoma
TCGA-A2-A25A	Normal-like	Other	31.3366708	27.81151986	1312.122004	525.1202903	1837.242294	iC4	Infiltrating Lobular Carcinoma
TCGA-A2-A25B	LumB	Other	43.04774765	27.69846546	528.0437855	129.48815	657.5319355	iC1	Infiltrating Ductal Carcinoma
TCGA-A2-A25C	LumB	Other	41.96237013	23.63595713	587.0586622	-100.9662436	486.0924186	iC3	Infiltrating Ductal Carcinoma
TCGA-A2-A25D	LumA	Other	43.1405202	23.48719255	403.6207257	1381.521511	1785.142237	iC9	Infiltrating Lobular Carcinoma
TCGA-A2-A25E	LumB	Other	42.8793545	23.35828911	-1.600957955	-533.422583	-535.023541	iC1	Infiltrating Ductal Carcinoma
TCGA-A2-A25F	Basal-like	ClaudinLow	34.17689051	43.15631647	2005.192451	2969.258098	4974.45055	iC4	Infiltrating Ductal Carcinoma
TCGA-A2-A3KC	NA	Other	37.22969002	21.33397477	1014.289645	207.6100983	1221.899743	iC3	Infiltrating Lobular Carcinoma
TCGA-A2-A3KD	LumA	Other	42.29763687	18.07551242	92.79683356	-239.7966694	-146.9998359	iC3	Mucinous Carcinoma
TCGA-A2-A3XS	NA	Other	43.27214136	25.81834113	-31.12125472	188.9368205	157.8155658	iC9	Infiltrating Ductal Carcinoma
TCGA-A2-A3XT	Basal-like	Other	43.9801192	36.65129283	120.55472	1195.39098	1315.9457	iC10	Infiltrating Ductal Carcinoma
TCGA-A2-A3XU	Basal-like	Other	68.47299605	64.31518589	-1330.300142	-1103.235228	-2433.53537	iC9	Infiltrating Ductal Carcinoma
TCGA-A2-A3XV	HER2-enriched	Other	62.35486367	51.49885142	30.06121425	-73.08467816	-43.02346391	iC1	Infiltrating Ductal Carcinoma
TCGA-A2-A3XW	Normal-like	Other	56.92163994	45.0282337	487.4688648	787.547373	1275.016238	iC4	Infiltrating Ductal Carcinoma
TCGA-A2-A3XX	Basal-like	Other	50.07677056	34.59635192	-76.61725178	180.6542608	104.037009	iC9	Infiltrating Ductal Carcinoma
TCGA-A2-A3XY	NA	Other	35.8475794	32.57496459	990.8178872	950.3880905	1941.205978	iC10	Infiltrating Ductal Carcinoma
TCGA-A2-A3XZ	HER2-enriched	Other	50.92321883	31.4686853	-121.940462	1343.963113	1222.022651	iC5	Infiltrating Ductal Carcinoma
TCGA-A2-A3Y0	Basal-like	Other	49.46582913	37.8577672	-537.5084783	852.7963749	315.2878965	iC10	Infiltrating Ductal Carcinoma
TCGA-A2-A4RW	NA	Other	42.15382832	21.40543969	596.5053146	-75.35820972	521.1471049	iC3	Infiltrating Lobular Carcinoma
TCGA-A2-A4RX	NA	ClaudinLow	39.19054997	40.19793158	963.5672803	224.7838502	1188.351131	iC4	Metaplastic Carcinoma
TCGA-A2-A4RY	NA	Other	36.35867825	21.48692493	778.5938747	183.5025357	962.0964104	iC4	Infiltrating Lobular Carcinoma
TCGA-A2-A4S0	NA	Other	48.24883121	28.63066479	-637.0885742	-714.5102187	-1351.598793	iC4	Mucinous Carcinoma
TCGA-A2-A4S1	Basal-like	ClaudinLow	66.74175291	80.67512966	1469.158856	1482.494401	2951.653257	iC4	Metaplastic Carcinoma
TCGA-A2-A4S2	LumA	Other	40.00635384	19.94226736	553.428095	764.5976649	1318.02576	iC3	Infiltrating Lobular Carcinoma
TCGA-A2-A4S3	LumB	Other	45.06364504	24.01923764	-162.5031186	378.0473219	215.5442033	iC1	Infiltrating Ductal Carcinoma
TCGA-A7-A0CD	LumA	Other	46.68625719	24.07224909	-68.40595206	-732.8856998	-801.2916518	iC3	Infiltrating Ductal Carcinoma
TCGA-A7-A0CE	Basal-like	Other	44.38062648	34.16801413	-521.7558269	-580.1991474	-1101.954974	iC10	Infiltrating Ductal Carcinoma
TCGA-A7-A0CG	LumA	Other	37.84128983	21.98840312	1131.546817	838.8440496	1970.390867	iC3	Mixed Histology (NOS)
TCGA-A7-A0CH	LumA	Other	41.00028375	15.88185028	239.4618255	-495.199482	-255.7376565	iC8	Infiltrating Ductal Carcinoma
TCGA-A7-A0CJ	LumB	Other	44.10604212	23.13501465	-563.8334785	-528.0519222	-1091.885401	iC1	Infiltrating Ductal Carcinoma
TCGA-A7-A0D9	LumA	Other	52.77121123	35.20402707	-5.336411509	-906.543134	-911.8795455	iC6	Infiltrating Ductal Carcinoma
TCGA-A7-A0DA	Basal-like	Other	42.15109572	26.38725697	322.5797489	-520.7658072	-198.1860583	iC10	Infiltrating Ductal Carcinoma
TCGA-A7-A0DB	LumA	Other	37.77394785	17.3391367	746.1034779	217.9042014	964.0076794	iC3	Infiltrating Ductal Carcinoma
TCGA-A7-A0DC	NA	Other	49.98793399	28.24168527	-1669.499444	-1606.690409	-3276.189853	iC7	Infiltrating Ductal Carcinoma
TCGA-A7-A13D	Basal-like	Other	45.85222604	35.04713761	-134.9496958	-739.0086578	-873.9583536	iC10	Infiltrating Ductal Carcinoma
TCGA-A7-A13E	Basal-like	Other	49.00328214	33.13564933	-316.1995561	-875.095657	-1191.295213	iC10	Infiltrating Ductal Carcinoma
TCGA-A7-A13F	LumB	Other	45.02677289	26.62027398	-39.62097612	-273.5612292	-313.1822053	iC3	Infiltrating Ductal Carcinoma
TCGA-A7-A13G	LumA	Other	47.46519415	22.00635128	-295.0981749	-855.2751518	-1150.373327	iC8	Infiltrating Ductal Carcinoma
TCGA-A7-A13H	NA	Other	40.18427443	16.24313566	635.1770343	1037.329076	1672.50611	iC3	Infiltrating Lobular Carcinoma
TCGA-A7-A26E	LumA	Other	42.16755071	23.31307763	795.084875	-257.7044996	537.3803753	iC3	Infiltrating Lobular Carcinoma
TCGA-A7-A26F	Basal-like	Other	41.76868472	33.98574566	959.3402627	726.11084	1685.451103	iC10	Other
TCGA-A7-A26G	Basal-like	Other	40.12825705	39.75604124	1545.583762	815.6996959	2361.283458	iC10	Other
TCGA-A7-A26H	LumA	Other	38.19399085	20.26052202	899.8477165	289.632472	1189.480189	iC8	Infiltrating Ductal Carcinoma
TCGA-A7-A26I	Basal-like	Other	43.192667	36.49741141	784.2088512	-68.68172331	715.5271279	iC10	Infiltrating Ductal Carcinoma
TCGA-A7-A26J	LumA	Other	38.79570857	20.78411051	660.6927685	-88.80571477	571.8870537	iC8	Infiltrating Ductal Carcinoma
TCGA-A7-A2KD	LumB	Other	37.18197091	20.0932938	774.1902144	556.183326	1330.37354	iC5	Infiltrating Ductal Carcinoma
TCGA-A7-A3IY	NA	Other	32.63152392	24.52319047	763.1170614	925.6328507	1688.749912	iC4	Mucinous Carcinoma
TCGA-A7-A3IZ	NA	Other	45.53410468	25.27111649	-520.7937191	-548.6121882	-1069.405907	iC2	Infiltrating Lobular Carcinoma
TCGA-A7-A3J0	NA	Other	51.52295357	36.86255572	-795.8308171	-135.0881285	-930.9189456	iC4	Mucinous Carcinoma
TCGA-A7-A3J1	NA	Other	38.48151477	18.07156284	817.8930107	1195.0627	2012.955711	iC3	Infiltrating Lobular Carcinoma
TCGA-A7-A3RF	LumA	Other	49.19702074	30.74694692	-384.0433435	-914.0632471	-1298.106591	iC4	Mucinous Carcinoma
TCGA-A7-A425	LumA	Other	45.54747142	27.11478881	686.9110602	435.9233655	1122.834426	iC7	Infiltrating Lobular Carcinoma
TCGA-A7-A426	NA	Other	37.89439791	21.57391665	603.0366848	-54.22542047	548.8112644	iC7	Infiltrating Lobular Carcinoma
TCGA-A7-A4SA	NA	Other	37.67364137	19.78838264	697.4669554	1056.205111	1753.672066	iC4	Infiltrating Lobular Carcinoma
TCGA-A7-A4SB	NA	Other	49.08622947	27.42808712	56.71357375	-789.2972712	-732.5836974	iC2	Infiltrating Lobular Carcinoma
TCGA-A7-A4SC	NA	Other	42.01890832	20.23886418	667.2381732	110.1824577	777.4206309	iC3	Infiltrating Lobular Carcinoma
TCGA-A7-A4SD	Basal-like	Other	39.56575481	26.99625553	349.2641839	828.5803842	1177.844568	iC10	Infiltrating Ductal Carcinoma
TCGA-A7-A4SE	Basal-like	Other	39.80078737	35.15391261	615.0635788	-143.0859539	471.9776249	iC3	Infiltrating Ductal Carcinoma
TCGA-A7-A4SF	NA	Other	50.32098037	24.2449767	-306.3239814	-189.7141182	-496.0380996	iC1	Infiltrating Ductal Carcinoma
TCGA-A7-A56D	LumA	Other	62.61876513	57.99216618	722.1812912	555.912433	1278.093724	iC7	Infiltrating Ductal Carcinoma
TCGA-A7-A5ZV	Basal-like	Other	54.06303252	51.78386596	-428.7375896	82.63161211	-346.1059775	iC9	Infiltrating Carcinoma (NOS)
TCGA-A7-A5ZW	LumA	Other	31.94733837	20.97674762	1176.61942	165.8379073	1342.457327	iC3	Infiltrating Ductal Carcinoma
TCGA-A7-A5ZX	LumA	Other	36.72722058	20.27766416	673.1895503	-513.2981006	159.8914497	iC3	Infiltrating Lobular Carcinoma
TCGA-A7-A6VV	Basal-like	Other	38.9806113	33.91322294	805.0416601	491.3067754	1296.348435	iC4	Infiltrating Ductal Carcinoma
TCGA-A7-A6VW	Basal-like	Other	47.06385821	38.15601268	-242.4665267	272.4807765	30.01424985	iC10	Infiltrating Ductal Carcinoma
TCGA-A7-A6VX	LumB	Other	41.69708599	21.08818729	472.0973866	-298.8712754	173.2261111	iC8	Infiltrating Ductal Carcinoma
TCGA-A7-A6VY	Basal-like	Other	37.35830567	29.41421106	402.6586891	928.6453205	1331.30401	iC10	Infiltrating Ductal Carcinoma
TCGA-A8-A06N	LumB	Other	52.42978111	28.06329284	-1649.753714	-955.4239412	-2605.177655	iC9	Infiltrating Ductal Carcinoma
TCGA-A8-A06O	LumB	Other	43.154397	21.07336542	338.9484351	-67.66508556	271.2833496	iC9	Infiltrating Ductal Carcinoma
TCGA-A8-A06P	LumA	Other	35.65644894	19.72993813	1212.694052	11.29462335	1223.988675	iC7	Infiltrating Ductal Carcinoma
TCGA-A8-A06Q	LumB	Other	51.79645858	33.81700715	-1162.124439	-885.4000695	-2047.524508	iC3	Infiltrating Ductal Carcinoma
TCGA-A8-A06R	LumB	Other	41.7810714	32.75304501	951.3324245	448.0869134	1399.419338	iC7	Infiltrating Ductal Carcinoma
TCGA-A8-A06T	LumA	Other	42.25235592	20.06247641	181.77813	-65.28571253	116.4924175	iC7	Infiltrating Ductal Carcinoma
TCGA-A8-A06U	LumA	Other	42.61542883	20.94844388	-246.1704485	100.7062224	-145.4642261	iC1	Infiltrating Ductal Carcinoma
TCGA-A8-A06X	LumB	Other	45.20405263	23.60452213	126.248343	13.2775376	139.5258806	iC1	Infiltrating Ductal Carcinoma
TCGA-A8-A06Y	LumA	Other	44.94508078	21.28708707	-944.6721038	-915.8547048	-1860.526809	iC8	Infiltrating Ductal Carcinoma
TCGA-A8-A06Z	LumB	Other	47.76754241	25.27680526	-767.6397698	-578.1985093	-1345.838279	iC9	Infiltrating Ductal Carcinoma
TCGA-A8-A075	LumB	Other	40.61577834	20.87949629	475.2889002	467.8067385	943.0956388	iC9	Infiltrating Ductal Carcinoma
TCGA-A8-A076	LumB	Other	42.34663769	20.06682496	727.9826758	68.77693463	796.7596104	iC5	Infiltrating Ductal Carcinoma
TCGA-A8-A079	LumB	Other	44.17777529	23.78395554	-426.9781022	-244.335719	-671.3138212	iC2	Infiltrating Ductal Carcinoma
TCGA-A8-A07B	LumA	Other	45.85890558	27.73500682	514.9804015	-415.1151145	99.86528703	iC9	Infiltrating Ductal Carcinoma
TCGA-A8-A07C	NA	Other	48.02535322	40.65134641	-39.43275053	295.9600952	256.5273447	iC10	Infiltrating Ductal Carcinoma
TCGA-A8-A07E	LumA	Other	31.70826518	24.88759485	1310.818565	275.795041	1586.613606	iC4	Infiltrating Ductal Carcinoma
TCGA-A8-A07F	LumA	Other	41.65914389	20.47341309	321.6825366	13.8086123	335.4911489	iC8	Infiltrating Ductal Carcinoma
TCGA-A8-A07G	LumA	Other	35.46910598	23.31226374	1093.357389	20.91070968	1114.268099	iC3	Infiltrating Ductal Carcinoma
TCGA-A8-A07I	HER2-enriched	Other	45.99725882	29.35383285	932.9371126	322.1243918	1255.061504	iC5	Infiltrating Ductal Carcinoma
TCGA-A8-A07J	LumA	Other	32.39850934	22.94848924	1648.966533	1074.444825	2723.411359	iC4	Infiltrating Ductal Carcinoma
TCGA-A8-A07L	LumB	Other	45.2644754	25.74145	89.9011536	-834.1496805	-744.2485269	iC6	Infiltrating Ductal Carcinoma
TCGA-A8-A07O	Basal-like	Other	45.24979265	34.4939429	-410.537458	213.7630831	-196.7743749	iC9	Infiltrating Ductal Carcinoma
TCGA-A8-A07P	LumA	Other	44.7421574	23.19598394	368.9272464	-55.51251222	313.4147342	iC1	Infiltrating Ductal Carcinoma
TCGA-A8-A07R	NA	Other	44.03644234	32.20901669	-783.9834317	-654.2683357	-1438.251767	iC10	Infiltrating Ductal Carcinoma
TCGA-A8-A07S	NA	Other	42.05677982	20.51325974	36.50132458	-251.2623613	-214.7610368	iC8	Mixed Histology (NOS)
TCGA-A8-A07U	Basal-like	Other	41.75577572	29.14953058	731.0352907	1860.923984	2591.959275	iC10	Infiltrating Ductal Carcinoma
TCGA-A8-A07W	LumB	Other	43.60341975	25.86568795	258.8657571	99.28339925	358.1491563	iC9	Infiltrating Ductal Carcinoma
TCGA-A8-A07Z	LumA	Other	50.14023319	31.98119693	-428.9967901	100.7023008	-328.2944893	iC8	Infiltrating Ductal Carcinoma
TCGA-A8-A081	LumB	Other	47.86810882	23.38128122	-471.3902276	630.849108	159.4588804	iC6	Infiltrating Ductal Carcinoma
TCGA-A8-A082	LumB	Other	44.42512825	26.69379795	178.4424609	-82.66605057	95.7764103	iC6	Infiltrating Ductal Carcinoma
TCGA-A8-A083	LumA	Other	46.15921955	23.75463831	-931.3413949	-622.2390876	-1553.580482	iC3	Infiltrating Ductal Carcinoma
TCGA-A8-A085	NA	Other	51.72699458	37.57438242	175.1710738	-1063.921847	-888.7507731	iC1	Infiltrating Ductal Carcinoma
TCGA-A8-A086	LumA	Other	35.5134666	23.15589131	773.0254143	-386.8651773	386.1602369	iC9	Infiltrating Ductal Carcinoma
TCGA-A8-A08A	LumA	Other	40.12553823	17.6036245	464.0610849	311.6916309	775.7527158	iC8	Infiltrating Ductal Carcinoma
TCGA-A8-A08B	HER2-enriched	Other	46.15011125	23.17031681	-678.394659	45.96923195	-632.425427	iC5	Infiltrating Ductal Carcinoma
TCGA-A8-A08C	NA	Other	46.49606293	27.12895777	-175.696216	-517.7392367	-693.4354527	iC8	Infiltrating Ductal Carcinoma
TCGA-A8-A08G	LumB	Other	46.59903214	24.28103084	277.6739145	-9.901002401	267.7729121	iC8	Infiltrating Ductal Carcinoma
TCGA-A8-A08H	Normal-like	ClaudinLow	42.4527601	55.12233353	1883.779946	2179.046398	4062.826344	iC4	Infiltrating Ductal Carcinoma
TCGA-A8-A08I	LumB	Other	39.29200193	25.70980224	-48.560019	1710.911288	1662.351269	iC4	Infiltrating Ductal Carcinoma
TCGA-A8-A08J	HER2-enriched	Other	46.64644185	25.40505673	561.1467901	-87.74171988	473.4050703	iC1	Infiltrating Ductal Carcinoma
TCGA-A8-A08L	HER2-enriched	Other	42.82108261	23.32397128	-13.41951305	486.1738505	472.7543375	iC1	Infiltrating Ductal Carcinoma
TCGA-A8-A08O	LumA	Other	38.48944368	18.04691222	359.1447572	-876.6806142	-517.535857	iC4	Infiltrating Ductal Carcinoma
TCGA-A8-A08P	LumB	Other	35.73575717	18.68200804	903.4235908	1258.221429	2161.64502	iC9	Infiltrating Ductal Carcinoma
TCGA-A8-A08R	Basal-like	Other	47.04498999	38.08876058	415.3374628	893.1724669	1308.50993	iC10	Infiltrating Ductal Carcinoma
TCGA-A8-A08T	LumA	Other	42.40918246	19.07621137	250.4003131	-383.0035926	-132.6032795	iC8	Infiltrating Ductal Carcinoma
TCGA-A8-A08X	HER2-enriched	Other	36.22369618	23.09751625	1002.921878	794.510259	1797.432138	iC5	Infiltrating Ductal Carcinoma
TCGA-A8-A08Z	LumA	Other	29.89132965	24.96370333	1469.409671	711.9648959	2181.374567	iC3	Infiltrating Ductal Carcinoma
TCGA-A8-A090	LumA	Other	40.73220441	21.20181857	564.3580288	346.6650065	911.0230353	iC3	Infiltrating Ductal Carcinoma
TCGA-A8-A091	LumA	Other	51.38268016	33.132759	91.75618905	-353.5403651	-261.784176	iC7	Infiltrating Ductal Carcinoma
TCGA-A8-A092	LumB	Other	43.05131405	18.56459186	35.56234344	-284.0808336	-248.5184902	iC9	Infiltrating Ductal Carcinoma
TCGA-A8-A093	LumA	Other	42.05021198	18.54841078	543.717081	-775.105369	-231.3882879	iC8	Infiltrating Ductal Carcinoma
TCGA-A8-A094	HER2-enriched	Other	44.55873446	26.38016576	509.4967209	1006.147598	1515.644318	iC4	Infiltrating Ductal Carcinoma
TCGA-A8-A095	LumB	Other	37.4635538	17.06351571	138.3131722	-319.2214146	-180.9082424	iC3	Infiltrating Ductal Carcinoma
TCGA-A8-A096	LumB	Other	32.87303418	21.08038457	1306.923338	1307.048606	2613.971945	iC3	Infiltrating Ductal Carcinoma
TCGA-A8-A097	LumA	Other	37.15002694	26.75978721	837.0031631	109.6187186	946.6218817	iC5	Infiltrating Ductal Carcinoma
TCGA-A8-A099	LumA	Other	45.93689731	21.57835806	125.4972965	-144.6147555	-19.11745894	iC8	Infiltrating Ductal Carcinoma
TCGA-A8-A09A	LumA	Other	41.26996304	21.55422257	765.151759	-4.224813736	760.9269453	iC1	Infiltrating Ductal Carcinoma
TCGA-A8-A09B	LumA	Other	39.76500243	16.23414071	324.7301072	-403.438781	-78.7086738	iC8	Infiltrating Ductal Carcinoma
TCGA-A8-A09C	LumB	Other	42.98510997	17.641484	30.48976832	-821.528496	-791.0387276	iC2	Infiltrating Ductal Carcinoma
TCGA-A8-A09D	LumA	Other	35.23260702	24.42040714	1424.035766	480.2349028	1904.270668	iC4	Infiltrating Ductal Carcinoma
TCGA-A8-A09G	HER2-enriched	Other	50.48193803	27.14353816	10.94925417	535.9327986	546.8820527	iC3	Infiltrating Ductal Carcinoma
TCGA-A8-A09I	LumB	Other	44.60286817	22.74584677	325.6051156	589.9401605	915.5452761	iC1	Infiltrating Ductal Carcinoma
TCGA-A8-A09M	LumB	Other	41.50822611	17.33221381	87.01487437	643.6825104	730.6973848	iC1	Infiltrating Ductal Carcinoma
TCGA-A8-A09N	LumB	Other	46.91545053	22.43828664	187.5596511	-284.9737443	-97.41409323	iC7	Infiltrating Ductal Carcinoma
TCGA-A8-A09Q	LumB	Other	43.3325608	29.11759874	754.9221956	935.4781691	1690.400365	iC9	Infiltrating Ductal Carcinoma
TCGA-A8-A09R	LumB	Other	41.7679258	27.36193501	685.1240777	547.0474748	1232.171552	iC3	Infiltrating Ductal Carcinoma
TCGA-A8-A09T	LumA	Other	39.68985724	24.5750446	386.5204013	-164.5142963	222.006105	iC7	Infiltrating Lobular Carcinoma
TCGA-A8-A09V	LumA	Other	43.07645633	22.51102017	560.9639063	-717.2207468	-156.2568405	iC8	Infiltrating Lobular Carcinoma
TCGA-A8-A09W	LumB	Other	42.66585735	23.7608985	578.7409953	44.96522847	623.7062237	iC1	Infiltrating Lobular Carcinoma
TCGA-A8-A09X	HER2-enriched	Other	40.70821845	22.51239944	949.1844602	1204.444496	2153.628956	iC4	Infiltrating Lobular Carcinoma
TCGA-A8-A09Z	LumB	Other	61.72624823	46.05901733	-244.7356823	726.51873	481.7830476	iC3	Infiltrating Lobular Carcinoma
TCGA-A8-A0A1	LumA	Other	34.74120857	18.6708314	1080.07365	1224.261576	2304.335226	iC3	Infiltrating Lobular Carcinoma
TCGA-A8-A0A2	LumA	Other	43.65941346	20.54091668	622.9658151	158.5905476	781.5563628	iC3	Infiltrating Lobular Carcinoma
TCGA-A8-A0A4	LumA	Other	39.77700533	26.03148983	517.0203184	-673.1449955	-156.1246771	iC4	Infiltrating Lobular Carcinoma
TCGA-A8-A0A6	LumA	Other	40.18676933	20.96858218	560.312657	1215.828796	1776.141453	iC3	Infiltrating Lobular Carcinoma
TCGA-A8-A0A7	HER2-enriched	Other	38.25068472	28.22794889	1468.719065	2356.550569	3825.269634	iC1	Infiltrating Lobular Carcinoma
TCGA-A8-A0A9	LumA	Other	39.16450272	18.99882137	390.137158	-64.21066319	325.9264948	iC8	Infiltrating Ductal Carcinoma
TCGA-A8-A0AB	LumA	Other	45.20090332	20.2832193	-284.5128726	-1169.799035	-1454.311907	iC8	Infiltrating Lobular Carcinoma
TCGA-A8-A0AD	LumA	Other	37.50745627	22.30989283	869.3424243	403.1044415	1272.446866	iC4	Mixed Histology (NOS)
TCGA-AC-A23C	LumA	Other	45.23436234	26.46672338	644.9202287	305.2394124	950.1596411	iC3	Infiltrating Ductal Carcinoma
TCGA-AC-A23E	LumA	Other	32.35224957	27.72447335	1574.660279	275.9114303	1850.57171	iC3	Infiltrating Ductal Carcinoma
TCGA-AC-A23G	NA	ClaudinLow	29.38479131	33.3513297	1701.854466	541.6776602	2243.532126	iC4	Infiltrating Lobular Carcinoma
TCGA-AC-A23H	HER2-enriched	Other	47.09817786	23.82651681	45.54688131	-630.8370001	-585.2901188	iC1	Infiltrating Ductal Carcinoma
TCGA-AC-A2B8	LumA	Other	34.81434189	20.80304507	1202.237099	623.4930383	1825.730137	iC3	Infiltrating Lobular Carcinoma
TCGA-AC-A2BK	Basal-like	Other	48.82592057	46.25663317	-1446.745872	-1110.56377	-2557.309643	iC10	Infiltrating Ductal Carcinoma
TCGA-AC-A2BM	LumB	Other	42.13488066	24.10106577	-44.06142356	208.9796946	164.918271	iC6	Infiltrating Ductal Carcinoma
TCGA-AC-A2FB	LumA	Other	39.04785047	21.69162154	790.4454612	1924.693195	2715.138657	iC4	Infiltrating Lobular Carcinoma
TCGA-AC-A2FE	NA	Other	32.61715472	18.97085447	1035.853267	1529.888718	2565.741985	iC3	Infiltrating Lobular Carcinoma
TCGA-AC-A2FF	LumA	Other	31.46016706	29.56492753	1597.381339	845.1290224	2442.510362	iC4	Infiltrating Lobular Carcinoma
TCGA-AC-A2FG	LumA	Other	39.37123269	17.52870089	240.7509102	-404.9257901	-164.1748798	iC3	Infiltrating Lobular Carcinoma
TCGA-AC-A2FK	Normal-like	Other	39.72856231	27.09398805	363.7027049	1.408706563	365.1114115	iC4	Infiltrating Lobular Carcinoma
TCGA-AC-A2FM	NA	Other	48.25689892	27.58960895	-232.1121254	-946.4321176	-1178.544243	iC7	Infiltrating Lobular Carcinoma
TCGA-AC-A2FO	LumA	Other	35.63098915	19.34080828	1049.65334	1031.382553	2081.035893	iC3	Infiltrating Lobular Carcinoma
TCGA-AC-A2QH	Basal-like	ClaudinLow	71.31455833	84.28088143	532.9734569	-372.2864134	160.6870435	iC4	Metaplastic Carcinoma
TCGA-AC-A2QI	NA	Other	36.78154185	17.65734346	872.7262432	481.8534934	1354.579737	iC3	Infiltrating Lobular Carcinoma
TCGA-AC-A2QJ	NA	ClaudinLow	93.68941754	105.6759983	1185.25081	1619.184084	2804.434895	iC9	Metaplastic Carcinoma
TCGA-AC-A3BB	NA	Other	32.82505468	20.66215801	1188.368609	1242.776901	2431.14551	iC3	Infiltrating Lobular Carcinoma
TCGA-AC-A3EH	NA	Other	49.89513241	25.4985096	90.72161024	-183.5104544	-92.78884414	iC8	Infiltrating Lobular Carcinoma
TCGA-AC-A3HN	LumA	Other	31.45096414	21.08777854	1367.358316	710.0309121	2077.389229	iC3	Infiltrating Lobular Carcinoma
TCGA-AC-A3OD	LumA	Other	37.05380905	17.95135246	554.2751518	1312.668146	1866.943298	iC3	Infiltrating Lobular Carcinoma
TCGA-AC-A3QP	LumA	Other	36.76421845	26.1140532	943.757042	779.128026	1722.885068	iC7	Infiltrating Lobular Carcinoma
TCGA-AC-A3QQ	LumA	Other	56.83013714	40.57621028	138.1170337	372.7940413	510.9110751	iC8	Infiltrating Lobular Carcinoma
TCGA-AC-A3TM	NA	Other	51.27423877	39.3999782	54.2531099	230.8683777	285.1214876	iC8	Infiltrating Lobular Carcinoma
TCGA-AC-A3TN	NA	Other	50.25796967	28.94224701	-44.08714836	-371.0349195	-415.1220679	iC3	Infiltrating Lobular Carcinoma
TCGA-AC-A3W5	HER2-enriched	Other	36.2275748	25.51775563	1351.769157	1276.335349	2628.104506	iC5	Infiltrating Lobular Carcinoma
TCGA-AC-A3W6	NA	Other	33.05883415	24.41207019	1451.160926	1070.671332	2521.832258	iC4	Infiltrating Lobular Carcinoma
TCGA-AC-A3W7	NA	Other	44.00759973	20.94180926	476.4547213	-341.2849543	135.169767	iC3	Infiltrating Lobular Carcinoma
TCGA-AC-A3YI	Normal-like	Other	35.36340973	32.21993898	1059.394855	210.6220034	1270.016859	iC4	Infiltrating Lobular Carcinoma
TCGA-AC-A3YJ	LumA	Other	45.99993742	30.5366215	-480.5823351	281.1208662	-199.4614689	iC8	Other
TCGA-AC-A4ZE	LumA	Other	48.35249113	24.51626332	-178.2820835	-518.0648221	-696.3469055	iC3	Infiltrating Lobular Carcinoma
TCGA-AC-A5EH	HER2-enriched	Other	39.46923925	25.7244184	884.221014	344.5487226	1228.769737	iC4	Infiltrating Ductal Carcinoma
TCGA-AC-A5XS	LumA	Other	41.77227733	25.19213997	656.46626	1020.62501	1677.09127	iC8	Infiltrating Lobular Carcinoma
TCGA-AC-A5XU	LumA	Other	38.99510129	24.11344014	397.0079235	-488.1930517	-91.1851282	iC7	Infiltrating Ductal Carcinoma
TCGA-AC-A62V	NA	Other	52.37404279	40.56003423	82.60070412	-287.3939348	-204.7932306	iC1	Infiltrating Ductal Carcinoma
TCGA-AC-A62X	Basal-like	Other	55.72390321	40.25990977	-1012.314399	-703.1246518	-1715.439051	iC10	Infiltrating Ductal Carcinoma
TCGA-AC-A62Y	LumA	Other	39.51314318	20.80336087	477.8204173	732.0613598	1209.881777	iC3	Infiltrating Lobular Carcinoma
TCGA-AC-A6IV	LumA	Other	29.22027023	27.59236848	1704.649559	1314.380148	3019.029706	iC4	Infiltrating Lobular Carcinoma
TCGA-AC-A6IW	Basal-like	Other	46.73013534	42.09937024	-215.2862448	1927.891165	1712.60492	iC10	Infiltrating Ductal Carcinoma
TCGA-AC-A6IX	LumA	Other	37.72963981	19.04262876	1055.756652	345.0903567	1400.847009	iC3	Infiltrating Lobular Carcinoma
TCGA-AC-A6NO	LumA	Other	43.7671945	19.26723152	-223.2982989	-686.7121679	-910.0104668	iC8	Infiltrating Ductal Carcinoma
TCGA-AC-A7VB	LumB	Other	52.02791293	30.21098646	-1047.739259	-1299.846098	-2347.585357	iC1	Infiltrating Ductal Carcinoma
TCGA-AC-A7VC	Basal-like	ClaudinLow	57.10709324	73.37628038	827.3453745	199.6188147	1026.964189	iC4	Metaplastic Carcinoma
TCGA-AC-A8OP	LumA	Other	45.74011135	25.47014099	381.0425262	-212.1264354	168.9160908	iC1	Infiltrating Ductal Carcinoma
TCGA-AC-A8OQ	Basal-like	Other	46.47344968	41.26972129	807.2960739	920.57232	1727.868394	iC10	Infiltrating Ductal Carcinoma
TCGA-AC-A8OR	LumA	Other	43.942399	25.24516568	-1123.198236	-218.4618895	-1341.660126	iC4	Mucinous Carcinoma
TCGA-AC-A8OS	LumA	Other	40.05942938	24.16843392	1052.135685	555.3642678	1607.499953	iC4	Infiltrating Lobular Carcinoma
TCGA-AN-A03X	LumA	Other	36.32178135	28.44925358	1350.900636	140.4268588	1491.327494	iC3	Infiltrating Ductal Carcinoma
TCGA-AN-A03Y	LumB	Other	45.80599794	25.92856214	-99.11813914	-76.72443151	-175.8425706	iC9	Infiltrating Ductal Carcinoma
TCGA-AN-A041	LumA	Other	41.20972991	24.48215874	733.5284815	-235.7610472	497.7674344	iC3	Infiltrating Ductal Carcinoma
TCGA-AN-A046	LumA	Other	40.20852484	20.97655452	751.278963	936.943218	1688.222181	iC4	Infiltrating Ductal Carcinoma
TCGA-AN-A049	LumA	Other	36.70057175	19.53014682	626.1346757	238.7503083	864.884984	iC7	Infiltrating Ductal Carcinoma
TCGA-AN-A04A	LumA	Other	33.98136973	23.22164482	833.9504584	-354.5324627	479.4179957	iC4	Infiltrating Ductal Carcinoma
TCGA-AN-A04C	HER2-enriched	Other	56.13254127	34.66769234	-486.0025722	-158.0280704	-644.0306426	iC1	Infiltrating Ductal Carcinoma
TCGA-AN-A04D	Basal-like	Other	52.399408	36.774087	-1210.769787	-1237.981527	-2448.751314	iC10	Infiltrating Ductal Carcinoma
TCGA-AN-A0AJ	LumB	Other	45.35193218	32.49629219	162.8855292	776.9939463	939.8794756	iC9	Infiltrating Ductal Carcinoma
TCGA-AN-A0AK	LumB	Other	47.54007246	23.82073908	-577.794337	-304.9552017	-882.7495388	iC3	Infiltrating Ductal Carcinoma
TCGA-AN-A0AL	Basal-like	Other	43.41387001	35.4427121	692.3049026	646.6493006	1338.954203	iC4	Infiltrating Ductal Carcinoma
TCGA-AN-A0AM	LumB	Other	44.94660628	33.24454127	180.6541428	359.3971592	540.0513019	iC1	Infiltrating Ductal Carcinoma
TCGA-AN-A0AR	Basal-like	Other	50.72406192	40.57844204	-986.8838969	-923.2054637	-1910.089361	iC10	Infiltrating Ductal Carcinoma
TCGA-AN-A0AS	LumA	Other	38.33189133	26.35219305	844.5373708	218.2857785	1062.823149	iC4	Infiltrating Ductal Carcinoma
TCGA-AN-A0AT	Basal-like	Other	40.31436895	35.06093206	-699.4818846	-158.4698925	-857.9517771	iC10	Infiltrating Ductal Carcinoma
TCGA-AN-A0FD	LumA	Other	35.4812208	21.84157905	856.9670409	42.22229373	899.1893346	iC4	Infiltrating Ductal Carcinoma
TCGA-AN-A0FF	LumB	Other	39.47031904	15.74590406	451.603656	470.0705028	921.6741588	iC8	Infiltrating Ductal Carcinoma
TCGA-AN-A0FJ	Basal-like	Other	49.52823459	41.89480211	68.16732244	-514.9200803	-446.7527579	iC10	Infiltrating Ductal Carcinoma
TCGA-AN-A0FK	LumA	Other	45.62962766	22.81947682	-116.4410162	-487.2503339	-603.6913501	iC8	Infiltrating Ductal Carcinoma
TCGA-AN-A0FL	Basal-like	Other	55.81166438	36.42553994	-766.0399765	-735.9537553	-1501.993732	iC9	Infiltrating Ductal Carcinoma
TCGA-AN-A0FN	LumA	ClaudinLow	29.65056276	40.39192214	2025.889693	1624.554868	3650.444561	iC4	Infiltrating Lobular Carcinoma
TCGA-AN-A0FS	LumA	Other	36.45279882	19.77639869	815.7566355	-526.5507318	289.2059037	iC3	Infiltrating Lobular Carcinoma
TCGA-AN-A0FT	LumA	Other	51.79338824	34.53796384	615.6996487	50.98957868	666.6892274	iC5	Infiltrating Ductal Carcinoma
TCGA-AN-A0FV	HER2-enriched	Other	43.83781583	25.41976681	352.341648	-645.0110064	-292.6693584	iC5	Infiltrating Ductal Carcinoma
TCGA-AN-A0FW	LumA	Other	43.79486178	21.99954037	275.9550805	-372.9487367	-96.99365622	iC8	Infiltrating Ductal Carcinoma
TCGA-AN-A0FX	Basal-like	Other	36.67347207	29.31919022	164.5828303	-721.4032966	-556.8204663	iC9	Infiltrating Ductal Carcinoma
TCGA-AN-A0FY	LumB	Other	39.73173884	23.43786166	344.2738416	-547.2572487	-202.9834071	iC1	Infiltrating Ductal Carcinoma
TCGA-AN-A0FZ	LumA	Other	47.36874839	25.346982	73.3623818	-743.9634557	-670.6010739	iC9	Infiltrating Ductal Carcinoma
TCGA-AN-A0G0	NA	Other	54.07097654	42.31728267	-246.3209694	-371.8534372	-618.1744067	iC5	Infiltrating Ductal Carcinoma
TCGA-AN-A0XL	LumA	Other	36.92955454	23.85085025	1039.519686	-373.5656115	665.9540742	iC3	Infiltrating Ductal Carcinoma
TCGA-AN-A0XN	LumA	ClaudinLow	35.03042446	40.19693745	1693.980715	831.2054885	2525.186204	iC4	Infiltrating Ductal Carcinoma
TCGA-AN-A0XO	LumA	Other	41.21096553	19.13443891	171.9316247	-1124.412882	-952.4812574	iC3	Infiltrating Ductal Carcinoma
TCGA-AN-A0XP	LumA	Other	42.92248871	18.05679889	364.5870478	-410.2058347	-45.61878689	iC3	Infiltrating Ductal Carcinoma
TCGA-AN-A0XR	LumB	Other	45.17107008	21.81500137	-318.3244538	-709.2228475	-1027.547301	iC7	Infiltrating Ductal Carcinoma
TCGA-AN-A0XS	LumA	Other	37.51930676	23.06470875	1046.184565	576.6122337	1622.796799	iC7	Infiltrating Ductal Carcinoma
TCGA-AN-A0XT	LumA	Other	45.66127791	25.4698676	-17.34249911	-594.5087756	-611.8512747	iC7	Infiltrating Ductal Carcinoma
TCGA-AN-A0XU	Basal-like	Other	41.15922738	34.48246181	-700.6060859	70.84173674	-629.7643492	iC10	Infiltrating Ductal Carcinoma
TCGA-AN-A0XV	LumA	Other	38.47672347	20.91434349	712.5058463	7.451562823	719.9574091	iC4	Infiltrating Ductal Carcinoma
TCGA-AN-A0XW	LumA	Other	33.05376276	27.10300098	1482.918822	1248.532148	2731.45097	iC2	Infiltrating Ductal Carcinoma
TCGA-AO-A03L	LumA	Other	40.81660368	21.17942498	624.1881143	121.5305554	745.7186697	iC1	Infiltrating Ductal Carcinoma
TCGA-AO-A03M	LumA	Other	45.59011824	26.77490503	176.4758813	933.0310255	1109.506907	iC4	Infiltrating Ductal Carcinoma
TCGA-AO-A03N	LumB	Other	41.14046634	26.80584158	291.8094141	-512.1587068	-220.3492927	iC8	Infiltrating Ductal Carcinoma
TCGA-AO-A03O	LumB	Other	44.04537865	22.06179111	-323.8293933	331.174636	7.345242747	iC9	Infiltrating Ductal Carcinoma
TCGA-AO-A03P	LumB	Other	43.61356336	27.46698562	-49.82414302	-533.7655113	-583.5896544	iC1	Infiltrating Ductal Carcinoma
TCGA-AO-A03R	Normal-like	Other	42.38912788	25.9859364	-119.2061776	593.4025194	474.1963418	iC9	Infiltrating Ductal Carcinoma
TCGA-AO-A03T	Normal-like	Other	47.38988221	32.5248743	-428.4206848	26.83437677	-401.586308	iC1	Infiltrating Ductal Carcinoma
TCGA-AO-A03U	Normal-like	Other	57.88814004	54.22569529	1003.200238	1553.984427	2557.184665	iC4	Other
TCGA-AO-A03V	LumA	Other	47.18073651	26.91796793	-146.1583252	-481.8333606	-627.9916858	iC7	Infiltrating Ductal Carcinoma
TCGA-AO-A0J2	HER2-enriched	Other	46.33266787	26.93410554	-417.277333	498.9608656	81.68353261	iC10	Infiltrating Ductal Carcinoma
TCGA-AO-A0J3	LumB	Other	47.95507885	28.72469003	-1127.788574	-868.2385034	-1996.027077	iC6	Other
TCGA-AO-A0J4	Basal-like	Other	39.6936194	28.26324942	51.52568171	826.4812067	878.0068884	iC10	Infiltrating Ductal Carcinoma
TCGA-AO-A0J5	LumA	Other	40.30405337	26.29542424	1246.009697	-192.6654794	1053.344218	iC1	Other
TCGA-AO-A0J6	Basal-like	Other	43.04364852	32.03900209	-825.5010659	751.1210177	-74.38004825	iC10	Infiltrating Ductal Carcinoma
TCGA-AO-A0J7	LumB	Other	44.1211506	26.15781747	-524.3009649	-953.8076561	-1478.108621	iC7	Other
TCGA-AO-A0J8	LumA	Other	40.52082363	18.64969841	334.0994102	273.8895756	607.9889858	iC8	Infiltrating Lobular Carcinoma
TCGA-AO-A0J9	LumA	Other	33.40628324	32.67713906	1348.65457	1229.57828	2578.23285	iC3	Infiltrating Lobular Carcinoma
TCGA-AO-A0JA	LumA	Other	38.94747	20.73510304	1131.568906	313.8334881	1445.402394	iC3	Infiltrating Ductal Carcinoma
TCGA-AO-A0JB	Normal-like	Other	45.9191931	34.07481669	154.6546896	60.33827075	214.9929604	iC1	Infiltrating Ductal Carcinoma
TCGA-AO-A0JC	LumA	ClaudinLow	47.80277532	48.89540201	648.7819728	3457.942535	4106.724508	iC4	Infiltrating Ductal Carcinoma
TCGA-AO-A0JD	LumB	Other	47.44222169	28.29647201	-882.2727931	-70.32603442	-952.5988275	iC10	Infiltrating Ductal Carcinoma
TCGA-AO-A0JE	HER2-enriched	Other	38.06680718	31.50408216	1378.410704	1231.442355	2609.853059	iC7	Infiltrating Ductal Carcinoma
TCGA-AO-A0JF	LumA	Other	31.63999021	26.12125178	1594.612058	594.3196917	2188.93175	iC3	Infiltrating Ductal Carcinoma
TCGA-AO-A0JG	LumA	Other	43.71784264	23.04589047	545.2386168	688.9582692	1234.196886	iC2	Other
TCGA-AO-A0JI	LumA	Other	47.05644479	25.70163318	-667.4287727	-625.9833467	-1293.412119	iC6	Infiltrating Ductal Carcinoma
TCGA-AO-A0JJ	LumA	Other	33.22895734	21.88470718	1264.039115	1153.739011	2417.778126	iC3	Infiltrating Lobular Carcinoma
TCGA-AO-A0JL	NA	Other	51.78381179	43.11196556	-107.573674	-571.1381172	-678.7117912	iC9	Infiltrating Ductal Carcinoma
TCGA-AO-A0JM	LumB	Other	39.6226184	29.41892776	604.0331206	-47.79924405	556.2338765	iC1	Infiltrating Ductal Carcinoma
TCGA-AO-A124	Basal-like	Other	48.08254798	35.78806248	-909.6352471	-268.5343055	-1178.169553	iC10	Other
TCGA-AO-A125	LumA	Other	50.15624381	25.33309271	-1529.428559	-881.4282782	-2410.856837	iC8	Other
TCGA-AO-A126	LumA	Other	39.06344209	27.03595877	1027.322106	56.39986682	1083.721973	iC4	Infiltrating Ductal Carcinoma
TCGA-AO-A128	Basal-like	Other	40.44197166	32.38987355	527.7121042	2694.228897	3221.941001	iC10	Infiltrating Ductal Carcinoma
TCGA-AO-A129	Basal-like	Other	39.57425453	29.63867345	83.96392372	963.4767671	1047.440691	iC10	Infiltrating Ductal Carcinoma
TCGA-AO-A12A	LumA	Other	34.97482236	15.42079431	635.5551269	74.9418705	710.4969974	iC3	Infiltrating Ductal Carcinoma
TCGA-AO-A12B	LumA	Other	46.74711855	28.62486257	-626.5384352	-532.4045912	-1158.943026	iC3	Infiltrating Ductal Carcinoma
TCGA-AO-A12D	HER2-enriched	Other	44.32687747	24.48470123	1030.389641	1181.968931	2212.358572	iC5	Infiltrating Ductal Carcinoma
TCGA-AO-A12E	LumA	Other	37.77230623	18.54108307	415.6054165	223.780938	639.3863545	iC7	Infiltrating Lobular Carcinoma
TCGA-AO-A12F	Basal-like	Other	40.05935483	33.48097209	402.6398914	-658.2983355	-255.6584441	iC10	Infiltrating Ductal Carcinoma
TCGA-AO-A12G	LumA	Other	38.30367297	18.5848166	597.5885596	-147.3392329	450.2493267	iC2	Other
TCGA-AO-A12H	LumA	Other	44.19235271	22.96308	-263.3755548	-336.234902	-599.6104568	iC4	Other
TCGA-AO-A1KO	Normal-like	Other	45.11265567	35.80135137	244.9599921	-481.1203978	-236.1604057	iC4	Infiltrating Lobular Carcinoma
TCGA-AO-A1KP	LumB	Other	49.5107382	29.71189854	-563.3083599	-1085.698227	-1649.006587	iC6	Infiltrating Ductal Carcinoma
TCGA-AO-A1KQ	NA	Other	40.5509922	21.74598868	139.7627119	482.6681993	622.4309112	iC1	Infiltrating Ductal Carcinoma
TCGA-AO-A1KR	Basal-like	Other	52.47566907	41.22505134	-1107.718166	-109.5906356	-1217.308802	iC10	Infiltrating Ductal Carcinoma
TCGA-AO-A1KS	LumB	Other	46.48919732	28.77138918	181.129333	-314.4946277	-133.3652947	iC9	Infiltrating Lobular Carcinoma
TCGA-AO-A1KT	LumB	Other	45.46321218	32.85070716	563.6757628	-6.252871227	557.4228915	iC6	Infiltrating Ductal Carcinoma
TCGA-AQ-A04H	LumB	Other	48.02855635	26.93075832	-261.4939844	-655.7597458	-917.2537302	iC1	Infiltrating Ductal Carcinoma
TCGA-AQ-A04J	Basal-like	Other	32.16414758	24.04304309	826.5297091	1320.511253	2147.040963	iC10	Infiltrating Ductal Carcinoma
TCGA-AQ-A04L	NA	Other	56.22443775	41.40848206	334.213157	-286.3931932	47.81996378	iC4	Infiltrating Ductal Carcinoma
TCGA-AQ-A0Y5	LumA	Other	42.0912973	29.26898328	1024.704632	-118.6435137	906.061118	iC5	Infiltrating Ductal Carcinoma
TCGA-AQ-A1H2	LumA	Other	44.74822677	22.88302079	-359.5494544	-191.4173429	-550.9667973	iC7	Infiltrating Ductal Carcinoma
TCGA-AQ-A1H3	LumA	Other	38.71876221	19.2743062	715.3127204	123.7736608	839.0863812	iC8	Infiltrating Ductal Carcinoma
TCGA-AQ-A54N	NA	Other	51.00774482	38.86414769	-1587.830162	-461.4045426	-2049.234704	iC3	Infiltrating Ductal Carcinoma
TCGA-AQ-A54O	NA	Other	48.27996338	31.75795593	-284.6099043	23.82245807	-260.7874462	iC7	Infiltrating Ductal Carcinoma
TCGA-AQ-A7U7	LumA	Other	30.73457587	24.87118038	1583.682368	2151.149104	3734.831472	iC3	Infiltrating Lobular Carcinoma
TCGA-AR-A0TP	Basal-like	Other	50.459701	40.01335547	-729.2438103	-1125.753038	-1854.996848	iC10	Infiltrating Ductal Carcinoma
TCGA-AR-A0TQ	LumB	Other	45.39038918	25.28428529	120.4065148	606.2463159	726.6528308	iC1	Infiltrating Ductal Carcinoma
TCGA-AR-A0TR	LumA	Other	50.21283383	24.12331033	-1356.344732	-554.7018194	-1911.046551	iC3	Infiltrating Ductal Carcinoma
TCGA-AR-A0TS	Basal-like	Other	40.83680684	32.64537473	557.2765244	1649.77312	2207.049644	iC10	Infiltrating Ductal Carcinoma
TCGA-AR-A0TT	LumB	Other	35.59002045	21.10304164	1169.779757	2091.082488	3260.862245	iC4	Infiltrating Ductal Carcinoma
TCGA-AR-A0TU	NA	Other	45.6181303	40.11316529	-853.2351363	560.6614693	-292.573667	iC10	Infiltrating Ductal Carcinoma
TCGA-AR-A0TV	LumB	Other	46.37031101	29.01154635	-377.8866544	690.3394085	312.4527542	iC7	Infiltrating Ductal Carcinoma
TCGA-AR-A0TW	LumA	Other	46.50227754	23.41196623	-2.064383799	673.9241675	671.8597837	iC1	Infiltrating Ductal Carcinoma
TCGA-AR-A0TX	HER2-enriched	Other	44.33429718	23.7322251	795.7204565	1185.851393	1981.571849	iC4	Infiltrating Ductal Carcinoma
TCGA-AR-A0TY	LumB	Other	53.11141682	34.01236305	-543.1707813	-706.4328541	-1249.603635	iC1	Infiltrating Ductal Carcinoma
TCGA-AR-A0TZ	LumA	Other	44.55108088	22.73982998	-6.520337676	-564.7881889	-571.3085265	iC3	Infiltrating Ductal Carcinoma
TCGA-AR-A0U0	Basal-like	Other	43.79541414	31.38071114	-20.6247744	1217.025663	1196.400889	iC10	Infiltrating Ductal Carcinoma
TCGA-AR-A0U1	NA	Other	42.08597991	26.51178729	-240.8390988	99.80111831	-141.0379805	iC4	Infiltrating Ductal Carcinoma
TCGA-AR-A0U2	LumB	Other	48.38031658	29.41937649	-405.6698607	-73.95044126	-479.6203019	iC9	Infiltrating Ductal Carcinoma
TCGA-AR-A0U3	LumA	Other	48.21787022	24.47951591	-633.4887687	-341.6707142	-975.159483	iC6	Infiltrating Ductal Carcinoma
TCGA-AR-A0U4	Basal-like	Other	41.96417647	39.95332819	519.6203466	1741.495062	2261.115409	iC10	Infiltrating Ductal Carcinoma
TCGA-AR-A1AH	Basal-like	Other	48.40496002	37.99935185	-584.291369	-901.9334071	-1486.224776	iC10	Infiltrating Ductal Carcinoma
TCGA-AR-A1AI	Basal-like	Other	42.64427884	29.78176792	-412.0286725	1269.330669	857.3019961	iC10	Medullary Carcinoma
TCGA-AR-A1AJ	Basal-like	Other	34.32405613	27.14196218	1167.440765	2172.863312	3340.304077	iC10	Infiltrating Ductal Carcinoma
TCGA-AR-A1AK	LumA	Other	35.14326768	21.46037686	951.0301775	1101.355873	2052.38605	iC3	Infiltrating Lobular Carcinoma
TCGA-AR-A1AL	LumA	Other	36.63198075	24.391465	890.8391075	37.08231546	927.921423	iC3	Infiltrating Lobular Carcinoma
TCGA-AR-A1AM	NA	Other	39.72357121	15.43032132	572.2790189	86.37879429	658.6578132	iC3	Infiltrating Lobular Carcinoma
TCGA-AR-A1AN	LumA	Other	33.83599638	21.77139749	1045.134025	70.07934574	1115.213371	iC3	Infiltrating Ductal Carcinoma
TCGA-AR-A1AO	Normal-like	ClaudinLow	30.92135204	33.38514865	1555.222922	2293.410222	3848.633145	iC4	Infiltrating Ductal Carcinoma
TCGA-AR-A1AP	LumA	Other	45.4235597	30.29160657	466.150718	362.3297947	828.4805127	iC2	Infiltrating Ductal Carcinoma
TCGA-AR-A1AQ	Basal-like	Other	38.38133071	29.5474453	276.5613977	1397.136647	1673.698045	iC10	Infiltrating Ductal Carcinoma
TCGA-AR-A1AR	Basal-like	Other	36.10317026	33.78001246	952.4741183	1317.52312	2269.997238	iC10	Infiltrating Ductal Carcinoma
TCGA-AR-A1AS	LumA	Other	43.36424134	20.20848989	-81.64499606	-366.5192932	-448.1642893	iC8	Infiltrating Ductal Carcinoma
TCGA-AR-A1AT	NA	Other	44.21027795	21.7730969	369.0355132	1186.43668	1555.472193	iC5	Infiltrating Lobular Carcinoma
TCGA-AR-A1AU	LumA	Other	38.45454454	19.26932424	468.5797603	-424.9349398	43.64482051	iC4	Infiltrating Ductal Carcinoma
TCGA-AR-A1AV	NA	Other	44.65215202	23.40206257	162.7863715	-364.7898334	-202.0034619	iC8	Infiltrating Ductal Carcinoma
TCGA-AR-A1AW	LumB	Other	34.54725796	27.05093918	1083.390933	2631.509643	3714.900576	iC4	Infiltrating Ductal Carcinoma
TCGA-AR-A1AX	LumA	Other	38.33010917	23.09865762	838.9619676	1668.003502	2506.96547	iC7	Infiltrating Ductal Carcinoma
TCGA-AR-A1AY	Basal-like	Other	40.36595908	32.04852527	-229.2883192	-532.9736517	-762.2619709	iC10	Infiltrating Ductal Carcinoma
TCGA-AR-A24H	LumB	Other	45.61099491	24.57354736	-306.0323749	125.3224292	-180.7099457	iC1	Infiltrating Lobular Carcinoma
TCGA-AR-A24K	LumB	Other	45.39333661	25.694627	-261.330196	-994.8904037	-1256.2206	iC8	Infiltrating Ductal Carcinoma
TCGA-AR-A24L	LumA	Other	37.32155826	27.57199256	894.8251112	-428.066616	466.7584952	iC3	Infiltrating Ductal Carcinoma
TCGA-AR-A24M	LumA	Other	40.78645579	24.81640213	795.1720106	-179.3301645	615.8418461	iC3	Mixed Histology (NOS)
TCGA-AR-A24N	LumB	Other	44.08297999	23.74326653	445.9615847	-317.1670098	128.7945748	iC8	Infiltrating Ductal Carcinoma
TCGA-AR-A24O	LumA	Other	31.83893572	27.90428909	1541.847914	602.53937	2144.387284	iC4	Mixed Histology (NOS)
TCGA-AR-A24P	LumA	Other	37.13322225	21.01219334	807.3103645	-164.1283565	643.1820079	iC3	Infiltrating Ductal Carcinoma
TCGA-AR-A24Q	Basal-like	Other	38.66722529	36.55745	689.1043574	342.8812668	1031.985624	iC10	Infiltrating Ductal Carcinoma
TCGA-AR-A24R	LumB	Other	44.90979747	23.85565438	200.4750776	96.82106628	297.2961439	iC1	Infiltrating Ductal Carcinoma
TCGA-AR-A24S	LumB	Other	34.62040996	25.05222029	1388.03053	1154.289059	2542.319589	iC4	Infiltrating Ductal Carcinoma
TCGA-AR-A24T	LumA	Other	35.20705242	25.37505741	1403.708204	227.0951747	1630.803379	iC3	Infiltrating Lobular Carcinoma
TCGA-AR-A24U	HER2-enriched	Other	38.22680007	25.93116137	1143.265423	1380.079862	2523.345285	iC5	Infiltrating Ductal Carcinoma
TCGA-AR-A24V	LumA	Other	32.05283391	28.34351881	1471.170163	401.282579	1872.452742	iC4	Infiltrating Ductal Carcinoma
TCGA-AR-A24W	LumA	Other	38.22639852	26.99944235	623.6587414	-634.7583494	-11.09960801	iC3	Infiltrating Ductal Carcinoma
TCGA-AR-A24X	LumA	Other	39.34827332	19.27985315	427.3411336	-358.3247909	69.01634276	iC8	Mixed Histology (NOS)
TCGA-AR-A24Z	LumB	Other	46.22421663	26.00293284	-236.052672	-400.6034812	-636.6561532	iC3	Infiltrating Ductal Carcinoma
TCGA-AR-A250	LumB	Other	40.83246888	26.76419559	1185.322316	469.636293	1654.958609	iC1	Infiltrating Ductal Carcinoma
TCGA-AR-A251	Basal-like	Other	42.75935113	36.45748295	7.548161916	-285.793856	-278.2456941	iC10	Infiltrating Ductal Carcinoma
TCGA-AR-A252	LumA	Other	40.01868698	31.64433808	1176.34853	1905.721689	3082.070219	iC4	Infiltrating Ductal Carcinoma
TCGA-AR-A254	HER2-enriched	Other	39.19686098	26.28715903	1144.150532	1026.563775	2170.714307	iC9	Infiltrating Ductal Carcinoma
TCGA-AR-A255	LumA	Other	35.31076834	19.83458665	1051.502817	412.7654167	1464.268234	iC3	Infiltrating Ductal Carcinoma
TCGA-AR-A256	Basal-like	Other	41.64298668	30.14247661	-225.9743395	-96.04659827	-322.0209378	iC10	Infiltrating Ductal Carcinoma
TCGA-AR-A2LE	LumA	Other	53.27399027	35.66150853	28.43636639	-273.6824641	-245.2460977	iC3	Infiltrating Lobular Carcinoma
TCGA-AR-A2LH	Normal-like	Other	37.73396764	18.7332347	651.5983295	1529.64467	2181.243	iC4	Infiltrating Lobular Carcinoma
TCGA-AR-A2LJ	NA	Other	38.84171334	29.14165197	996.2233141	1370.362956	2366.58627	iC2	Infiltrating Lobular Carcinoma
TCGA-AR-A2LK	LumB	Other	39.30359209	20.3315149	375.2322372	-52.00068909	323.2315481	iC9	Infiltrating Lobular Carcinoma
TCGA-AR-A2LM	LumA	Other	36.8151386	23.4326649	1094.603343	10.57863058	1105.181973	iC3	Infiltrating Lobular Carcinoma
TCGA-AR-A2LN	LumA	Other	35.88879752	27.98979064	1349.483225	341.0795026	1690.562727	iC4	Infiltrating Lobular Carcinoma
TCGA-AR-A2LO	LumA	Other	34.8729745	17.38270833	731.740905	794.7730157	1526.513921	iC3	Infiltrating Lobular Carcinoma
TCGA-AR-A2LQ	Normal-like	ClaudinLow	36.10981752	37.16855973	1687.114014	265.9607799	1953.074794	iC4	Infiltrating Lobular Carcinoma
TCGA-AR-A5QM	LumA	Other	38.51948832	19.92197066	788.3338788	554.6598616	1342.99374	iC3	Infiltrating Lobular Carcinoma
TCGA-AR-A5QN	LumA	Other	41.14644042	20.58841455	525.8925101	166.7064952	692.5990053	iC6	Infiltrating Lobular Carcinoma
TCGA-AR-A5QP	LumA	Other	37.40854527	16.45885186	439.6838011	-261.5503938	178.1334073	iC3	Infiltrating Lobular Carcinoma
TCGA-AR-A5QQ	Basal-like	ClaudinLow	70.21874316	77.6966101	309.0185634	1737.226708	2046.245271	iC4	Other
TCGA-B6-A0I1	Basal-like	Other	53.84788532	40.27364216	-1311.166606	-908.2472376	-2219.413843	iC9	Infiltrating Ductal Carcinoma
TCGA-B6-A0I2	Basal-like	Other	45.938366	33.36754898	-520.7653243	1465.404677	944.6393523	iC10	Infiltrating Ductal Carcinoma
TCGA-B6-A0I5	LumA	Other	45.22140517	29.33994372	166.8858118	88.89330985	255.7791216	iC8	Infiltrating Ductal Carcinoma
TCGA-B6-A0I6	NA	Other	37.21853569	28.46205914	171.5012082	-579.3711099	-407.8699017	iC10	Infiltrating Ductal Carcinoma
TCGA-B6-A0I8	NA	Other	55.51249077	29.20392656	88.21044533	-890.8287648	-802.6183195	iC1	Infiltrating Ductal Carcinoma
TCGA-B6-A0I9	HER2-enriched	Other	53.28805445	30.35518646	-502.4618549	-185.9665999	-688.4284548	iC5	Infiltrating Ductal Carcinoma
TCGA-B6-A0IA	LumA	Other	50.98612815	33.90820377	-1052.915618	-689.9349368	-1742.850555	iC8	Other
TCGA-B6-A0IB	LumB	Other	47.70552426	23.56248302	-818.3874223	-1157.795157	-1976.18258	iC8	Infiltrating Ductal Carcinoma
TCGA-B6-A0IC	LumA	Other	46.10880306	22.17689004	-1666.662135	-858.7426131	-2525.404748	iC7	Other
TCGA-B6-A0IE	LumA	Other	49.66635856	29.1980852	-69.83858599	-645.6323449	-715.4709309	iC9	Mixed Histology (NOS)
TCGA-B6-A0IG	LumA	Other	49.48909289	26.61740374	-258.0944147	-544.5511546	-802.6455693	iC5	Infiltrating Ductal Carcinoma
TCGA-B6-A0IH	LumA	Other	36.97397593	22.09565586	882.6082069	390.5109534	1273.11916	iC3	Infiltrating Lobular Carcinoma
TCGA-B6-A0IJ	Basal-like	Other	41.31560275	30.1741137	-330.9961501	1412.933146	1081.936995	iC10	Infiltrating Ductal Carcinoma
TCGA-B6-A0IK	HER2-enriched	Other	44.16222841	23.04503492	-195.046569	-185.3843512	-380.4309202	iC4	Infiltrating Ductal Carcinoma
TCGA-B6-A0IM	LumA	Other	40.49294141	20.39026975	224.9728952	-479.6353907	-254.6624955	iC4	Other
TCGA-B6-A0IN	LumB	Other	41.65956278	28.37765741	883.2848154	945.7217542	1829.00657	iC4	Other
TCGA-B6-A0IO	LumA	Other	45.94862969	21.96375667	-706.9136767	-270.8238335	-977.7375102	iC3	Infiltrating Ductal Carcinoma
TCGA-B6-A0IP	LumA	Other	41.17051999	13.96005245	-109.7919757	-213.6177958	-323.4097714	iC3	Infiltrating Lobular Carcinoma
TCGA-B6-A0IQ	Basal-like	Other	44.29949845	34.95573618	-801.3320865	-212.0033541	-1013.335441	iC10	Infiltrating Ductal Carcinoma
TCGA-B6-A0RE	Basal-like	Other	42.07840844	28.90494224	-415.6385662	-362.0923107	-777.7308769	iC10	Infiltrating Ductal Carcinoma
TCGA-B6-A0RG	LumA	Other	47.92163413	25.69680097	-47.56804227	-842.1402204	-889.7082627	iC7	Infiltrating Ductal Carcinoma
TCGA-B6-A0RH	HER2-enriched	Other	41.94056987	25.92635329	513.7007149	-271.6298326	242.0708823	iC8	Infiltrating Ductal Carcinoma
TCGA-B6-A0RI	LumA	Other	36.84136032	19.54674184	643.2938384	-155.7054959	487.5883425	iC3	Infiltrating Ductal Carcinoma
TCGA-B6-A0RL	LumB	Other	54.49887017	32.50250312	-2161.520252	-1181.72041	-3343.240662	iC2	Infiltrating Ductal Carcinoma
TCGA-B6-A0RM	LumA	Other	55.87055139	38.3597587	-562.5305008	-823.1449969	-1385.675498	iC7	Infiltrating Ductal Carcinoma
TCGA-B6-A0RN	LumA	Other	40.13027259	23.28527065	594.128094	-680.8637043	-86.73561032	iC8	Infiltrating Ductal Carcinoma
TCGA-B6-A0RO	LumA	Other	51.24646543	26.88603837	-651.4760446	-685.44988	-1336.925925	iC3	Infiltrating Ductal Carcinoma
TCGA-B6-A0RP	LumA	Other	38.52052986	18.94125873	833.2706881	192.42535	1025.696038	iC8	Mixed Histology (NOS)
TCGA-B6-A0RQ	Normal-like	Other	39.88258171	20.05391167	-244.0227999	-865.4364322	-1109.459232	iC4	Infiltrating Lobular Carcinoma
TCGA-B6-A0RS	HER2-enriched	Other	46.06903508	26.65121139	164.8700891	494.1850047	659.0550938	iC10	Infiltrating Ductal Carcinoma
TCGA-B6-A0RT	Basal-like	Other	35.98743069	30.0821334	818.7939174	2814.725903	3633.519821	iC10	Infiltrating Ductal Carcinoma
TCGA-B6-A0RU	Basal-like	Other	36.6808374	36.0788883	76.61459754	-755.6004309	-678.9858334	iC10	Other
TCGA-B6-A0RV	LumA	Other	40.47877953	15.64156928	-46.30711658	237.3694962	191.0623796	iC4	Mixed Histology (NOS)
TCGA-B6-A0WS	LumA	Other	40.63950659	22.17263402	806.5629182	843.5724716	1650.13539	iC7	Infiltrating Ductal Carcinoma
TCGA-B6-A0WT	LumA	Other	38.85669747	20.7398834	547.6352662	-535.0934204	12.54184574	iC6	Infiltrating Ductal Carcinoma
TCGA-B6-A0WV	LumB	Other	42.73685162	18.45475716	-803.584447	-1349.564944	-2153.149391	iC4	Infiltrating Ductal Carcinoma
TCGA-B6-A0WW	LumB	Other	46.00948263	21.19438672	214.8597296	-565.6063018	-350.7465722	iC9	Infiltrating Ductal Carcinoma
TCGA-B6-A0WX	Basal-like	Other	37.56962177	30.07074015	915.6276554	302.1321884	1217.759844	iC8	Other
TCGA-B6-A0WY	LumA	Other	35.16520525	19.15294837	521.1208187	-60.78704412	460.3337746	iC4	Infiltrating Ductal Carcinoma
TCGA-B6-A0WZ	LumA	Other	45.28300443	21.4096383	-123.9817787	-742.7637425	-866.7455212	iC7	Infiltrating Ductal Carcinoma
TCGA-B6-A0X0	LumA	Other	44.84654658	18.03101619	-929.3573312	-738.62142	-1667.978751	iC8	Other
TCGA-B6-A0X1	Basal-like	Other	51.65552502	46.327096	-764.1728451	551.3516041	-212.821241	iC10	Infiltrating Ductal Carcinoma
TCGA-B6-A0X4	LumA	Other	46.2338786	26.19916209	-1440.921971	-1322.597383	-2763.519353	iC3	Infiltrating Ductal Carcinoma
TCGA-B6-A0X5	LumB	Other	47.30604798	28.10659443	-559.6648493	-765.6772392	-1325.342089	iC4	Infiltrating Ductal Carcinoma
TCGA-B6-A0X7	LumA	Other	38.86298716	16.02905545	623.0881029	-603.5689593	19.51914359	iC3	Mixed Histology (NOS)
TCGA-B6-A1KC	LumB	Other	49.31547446	31.69465864	-378.7674301	-722.669378	-1101.436808	iC6	Infiltrating Ductal Carcinoma
TCGA-B6-A1KF	Basal-like	Other	52.62353232	35.18640807	-315.9177665	-1232.343243	-1548.261009	iC10	Infiltrating Ductal Carcinoma
TCGA-B6-A1KI	LumA	Other	45.45297551	29.29944103	561.1246189	-789.9883221	-228.8637032	iC3	Infiltrating Ductal Carcinoma
TCGA-B6-A1KN	LumB	Other	45.22529482	23.33471327	176.4263712	-299.5934085	-123.1670374	iC5	Infiltrating Ductal Carcinoma
TCGA-B6-A2IU	LumA	Other	48.14516501	21.47770323	-421.8160925	-798.3044228	-1220.120515	iC8	Infiltrating Lobular Carcinoma
TCGA-B6-A3ZX	NA	Other	36.41195939	27.53268492	104.0247128	2097.310795	2201.335508	iC4	Mixed Histology (NOS)
TCGA-B6-A400	NA	Other	40.53670394	35.82122938	261.1537523	396.0362648	657.1900171	iC10	Infiltrating Ductal Carcinoma
TCGA-B6-A401	LumA	Other	42.75404022	26.3488251	344.4505473	431.4518209	775.9023681	iC8	Infiltrating Ductal Carcinoma
TCGA-B6-A402	NA	Other	49.59797375	29.20646184	-527.2895442	-821.7878449	-1349.077389	iC9	Infiltrating Ductal Carcinoma
TCGA-B6-A408	NA	Other	38.87642331	21.84789597	574.6976463	797.6113738	1372.30902	iC7	Mixed Histology (NOS)
TCGA-B6-A409	Basal-like	Other	51.29712504	37.01573703	-335.3266595	-99.81256701	-435.1392265	iC10	Infiltrating Ductal Carcinoma
TCGA-B6-A40B	LumA	Other	44.57903476	25.57259949	312.7304031	-222.0650612	90.66534191	iC7	Infiltrating Lobular Carcinoma
TCGA-B6-A40C	LumA	Other	39.64685452	22.42432875	706.1828984	101.8677255	808.0506239	iC8	Infiltrating Lobular Carcinoma
TCGA-BH-A0AU	LumB	Other	39.23661629	19.90173642	626.6159965	18.26941182	644.8854083	iC7	Infiltrating Ductal Carcinoma
TCGA-BH-A0AV	Basal-like	ClaudinLow	37.52955537	39.50643861	1114.661822	51.03973266	1165.701555	iC10	Infiltrating Ductal Carcinoma
TCGA-BH-A0AW	HER2-enriched	Other	42.99876225	28.42763359	960.3036165	1754.33266	2714.636277	iC1	Infiltrating Ductal Carcinoma
TCGA-BH-A0AY	LumA	Other	34.87609575	20.54071396	1291.852029	577.5095068	1869.361536	iC7	Infiltrating Ductal Carcinoma
TCGA-BH-A0AZ	LumA	ClaudinLow	32.08120675	33.01818122	1606.475653	147.5436637	1754.019317	iC3	Infiltrating Ductal Carcinoma
TCGA-BH-A0B0	LumA	Other	35.1677573	22.53657383	1097.385101	736.7214029	1834.106504	iC3	Infiltrating Ductal Carcinoma
TCGA-BH-A0B1	NA	Other	42.45223508	22.76664154	506.0193828	-362.5405804	143.4788024	iC9	Infiltrating Ductal Carcinoma
TCGA-BH-A0B2	NA	Other	33.60339918	20.12258868	1461.38644	1289.549948	2750.936388	iC9	Infiltrating Ductal Carcinoma
TCGA-BH-A0B3	Basal-like	Other	36.94069773	27.35058101	445.2120072	771.3904362	1216.602443	iC10	Infiltrating Ductal Carcinoma
TCGA-BH-A0B4	NA	Other	35.30137517	19.65945389	1009.660256	209.8070823	1219.467339	iC1	Infiltrating Ductal Carcinoma
TCGA-BH-A0B5	LumA	Other	38.43916843	17.92677419	550.5997764	211.9969339	762.5967103	iC3	Infiltrating Lobular Carcinoma
TCGA-BH-A0B7	HER2-enriched	Other	36.4641966	22.19786019	915.0194831	1102.495607	2017.51509	iC5	Infiltrating Ductal Carcinoma
TCGA-BH-A0B8	NA	Other	39.82998642	20.83961201	91.35403328	-525.0725371	-433.7185038	iC4	Infiltrating Ductal Carcinoma
TCGA-BH-A0B9	Basal-like	Other	42.0128393	34.10142291	-874.2646426	1071.316337	197.051694	iC10	Infiltrating Ductal Carcinoma
TCGA-BH-A0BA	LumA	Other	42.97906052	19.87937016	409.2128596	-82.8541628	326.3586968	iC3	Mixed Histology (NOS)
TCGA-BH-A0BC	LumA	Other	33.96860733	17.79220817	987.3608102	1017.442066	2004.802876	iC3	Infiltrating Ductal Carcinoma
TCGA-BH-A0BD	LumB	Other	38.11108233	20.83837931	628.3330106	559.6446368	1187.977647	iC8	Infiltrating Ductal Carcinoma
TCGA-BH-A0BF	LumB	Other	30.37674007	22.00717575	1680.795439	1895.113798	3575.909237	iC3	Infiltrating Ductal Carcinoma
TCGA-BH-A0BG	Basal-like	Other	39.11287681	27.12100677	-86.29952742	1022.095982	935.7964545	iC10	Infiltrating Ductal Carcinoma
TCGA-BH-A0BJ	LumA	Other	34.76085015	16.88608222	785.7797133	132.5526937	918.332407	iC3	Infiltrating Ductal Carcinoma
TCGA-BH-A0BL	Basal-like	Other	30.83182345	28.78014192	1424.267824	1148.972449	2573.240273	iC10	Infiltrating Ductal Carcinoma
TCGA-BH-A0BM	LumA	Other	38.60406654	18.8211703	662.5761536	-353.7934308	308.7827228	iC3	Infiltrating Ductal Carcinoma
TCGA-BH-A0BO	LumA	Other	45.89142614	45.55889855	1221.259419	641.9403408	1863.199759	iC4	Infiltrating Ductal Carcinoma
TCGA-BH-A0BP	LumA	Other	36.0664594	22.65722106	1089.227106	-200.312913	888.9141933	iC7	Infiltrating Ductal Carcinoma
TCGA-BH-A0BQ	LumA	Other	34.25668376	18.57836558	1019.651759	452.4822118	1472.13397	iC3	Infiltrating Ductal Carcinoma
TCGA-BH-A0BR	LumA	Other	36.69381707	27.62080527	1298.16115	548.4098137	1846.570964	iC4	Infiltrating Ductal Carcinoma
TCGA-BH-A0BS	LumA	Other	46.32679141	22.27465947	-553.7522706	-551.4108447	-1105.163115	iC3	Infiltrating Ductal Carcinoma
TCGA-BH-A0BT	LumA	Other	47.57620171	26.83572258	232.3644832	-79.83011921	152.534364	iC8	Infiltrating Ductal Carcinoma
TCGA-BH-A0BV	LumA	Other	38.15511246	18.71776568	828.1662443	568.764789	1396.931033	iC3	Infiltrating Ductal Carcinoma
TCGA-BH-A0BW	Basal-like	Other	45.59408479	33.97617802	160.827841	1338.815738	1499.643579	iC10	Infiltrating Ductal Carcinoma
TCGA-BH-A0BZ	LumB	Other	38.75163564	21.49627695	1147.992644	1225.793985	2373.786629	iC9	Infiltrating Ductal Carcinoma
TCGA-BH-A0C0	LumB	Other	39.46368553	20.17552628	185.5409822	1817.851363	2003.392346	iC9	Infiltrating Ductal Carcinoma
TCGA-BH-A0C1	LumA	Other	40.59944478	18.61446257	627.5582568	271.6011238	899.1593806	iC8	Infiltrating Lobular Carcinoma
TCGA-BH-A0C3	LumB	Other	33.46355788	29.54783874	1307.377165	638.9554585	1946.332624	iC3	Mixed Histology (NOS)
TCGA-BH-A0C7	LumB	Other	39.81611068	21.02396488	62.78545019	-119.5798448	-56.79439465	iC3	Infiltrating Ductal Carcinoma
TCGA-BH-A0DD	NA	Other	41.19605438	19.61762261	-174.672208	-401.1042752	-575.7764832	iC5	Infiltrating Ductal Carcinoma
TCGA-BH-A0DE	LumA	Other	33.84366992	20.90088486	1011.860474	443.6912406	1455.551715	iC4	Infiltrating Ductal Carcinoma
TCGA-BH-A0DG	LumA	Other	36.23322473	21.41188304	1304.180641	580.9593908	1885.140032	iC1	Infiltrating Ductal Carcinoma
TCGA-BH-A0DH	LumA	Other	43.85207231	23.0345285	-11.94392091	-97.38604104	-109.329962	iC7	Infiltrating Ductal Carcinoma
TCGA-BH-A0DI	LumA	Other	31.15618796	28.14537201	1489.22814	525.0085696	2014.23671	iC4	Infiltrating Ductal Carcinoma
TCGA-BH-A0DK	LumA	Other	31.68853004	20.71085133	1290.772268	1415.303713	2706.075981	iC4	Infiltrating Ductal Carcinoma
TCGA-BH-A0DL	Basal-like	Other	51.9832095	37.10099337	-21.87907814	1373.049489	1351.170411	iC10	Other
TCGA-BH-A0DO	LumA	Other	44.49143911	20.21166417	28.66233491	-636.9088862	-608.2465513	iC3	Infiltrating Ductal Carcinoma
TCGA-BH-A0DP	LumA	Other	36.12356531	20.17955526	824.3416912	437.6754025	1262.017094	iC8	Infiltrating Lobular Carcinoma
TCGA-BH-A0DQ	LumA	Other	30.42913489	22.64715341	1306.347772	-34.00085387	1272.346918	iC4	Infiltrating Ductal Carcinoma
TCGA-BH-A0DS	LumA	Other	38.63220616	18.91486439	648.0182569	494.2976774	1142.315934	iC9	Infiltrating Ductal Carcinoma
TCGA-BH-A0DT	LumA	Other	36.52420937	15.00769618	628.0713419	213.835884	841.9072259	iC3	Infiltrating Ductal Carcinoma
TCGA-BH-A0DV	LumA	ClaudinLow	32.72592521	33.9700811	1790.714799	385.7094057	2176.424204	iC3	Infiltrating Ductal Carcinoma
TCGA-BH-A0DX	LumA	Other	34.24666001	21.59982125	1233.795277	706.8584016	1940.653679	iC3	Infiltrating Ductal Carcinoma
TCGA-BH-A0DZ	LumA	Other	40.10061558	30.15744348	1136.25786	560.2690866	1696.526946	iC4	Infiltrating Ductal Carcinoma
TCGA-BH-A0E0	Basal-like	Other	72.19215793	58.85800373	-868.1631777	-199.2359377	-1067.399115	iC10	Infiltrating Ductal Carcinoma
TCGA-BH-A0E1	LumA	Other	38.97709718	21.71368195	89.98647911	-664.5660749	-574.5795958	iC3	Infiltrating Ductal Carcinoma
TCGA-BH-A0E2	LumA	Other	36.18956496	20.96339707	557.3780956	-270.3579035	287.0201921	iC4	Infiltrating Ductal Carcinoma
TCGA-BH-A0E6	Basal-like	Other	53.68464225	48.04897481	-196.8929828	265.0130038	68.12002104	iC10	Infiltrating Ductal Carcinoma
TCGA-BH-A0E7	LumA	Other	46.82588555	24.8265422	-79.42187513	-852.9511603	-932.3730354	iC7	Infiltrating Ductal Carcinoma
TCGA-BH-A0E9	LumA	Other	40.41064828	19.39862176	236.4892883	-93.28560408	143.2036842	iC3	Infiltrating Lobular Carcinoma
TCGA-BH-A0EA	LumA	Other	35.7252608	19.72296071	799.7995917	-96.62949214	703.1700995	iC3	Infiltrating Ductal Carcinoma
TCGA-BH-A0EB	LumA	Other	35.09132963	18.94139371	1143.971502	1037.687435	2181.658937	iC3	Infiltrating Ductal Carcinoma
TCGA-BH-A0EE	HER2-enriched	Other	51.46626773	33.49434435	-1285.685314	149.337176	-1136.348138	iC5	Infiltrating Ductal Carcinoma
TCGA-BH-A0EI	LumA	Other	35.741503	24.90849096	808.4245296	-667.3370827	141.0874469	iC6	Infiltrating Ductal Carcinoma
TCGA-BH-A0GY	LumA	Other	42.48873837	23.23209057	286.3760801	160.296238	446.6723181	iC9	Infiltrating Ductal Carcinoma
TCGA-BH-A0GZ	LumA	Other	38.03348818	21.53089002	526.467472	-448.9280064	77.53946557	iC3	Infiltrating Ductal Carcinoma
TCGA-BH-A0H0	LumB	Other	52.64513353	28.65172548	-560.8614061	-698.3513365	-1259.212743	iC8	Infiltrating Ductal Carcinoma
TCGA-BH-A0H3	LumA	Other	33.46499528	21.86179675	1028.935729	178.3929838	1207.328713	iC3	Infiltrating Ductal Carcinoma
TCGA-BH-A0H5	LumA	Other	34.6574362	23.89268338	718.0487634	2757.078424	3475.127187	iC4	Infiltrating Ductal Carcinoma
TCGA-BH-A0H6	LumA	Other	40.88822791	21.95877644	532.3962933	-613.978742	-81.5824487	iC7	Infiltrating Ductal Carcinoma
TCGA-BH-A0H7	LumA	Other	42.10138736	27.00024993	663.2726589	-331.2229305	332.0497285	iC9	Infiltrating Ductal Carcinoma
TCGA-BH-A0H9	LumA	Other	43.55161191	21.97528943	-250.109093	-603.3282974	-853.4373904	iC7	Infiltrating Ductal Carcinoma
TCGA-BH-A0HA	LumA	Other	33.58951199	22.1265508	1253.4693	578.5306913	1831.999992	iC4	Infiltrating Ductal Carcinoma
TCGA-BH-A0HB	LumA	Other	43.08199586	23.17914859	303.8202186	613.9172226	917.7374412	iC1	Infiltrating Ductal Carcinoma
TCGA-BH-A0HF	NA	Other	32.28632539	17.43299895	968.8923924	534.8575779	1503.74997	iC4	Infiltrating Ductal Carcinoma
TCGA-BH-A0HI	LumA	Other	38.26376941	15.75723557	549.5446732	-48.15453915	501.3901341	iC3	Infiltrating Ductal Carcinoma
TCGA-BH-A0HK	LumA	Other	44.1891322	28.79880538	641.269556	5.828136449	647.0976925	iC3	Infiltrating Ductal Carcinoma
TCGA-BH-A0HL	NA	Other	45.77175721	27.06029857	-1093.58966	-1481.779741	-2575.369401	iC2	Infiltrating Ductal Carcinoma
TCGA-BH-A0HN	NA	Other	49.61863998	26.41709125	-958.9606575	-429.3538353	-1388.314493	iC8	Infiltrating Ductal Carcinoma
TCGA-BH-A0HO	LumA	Other	39.8170839	21.77660837	303.8480704	408.6529909	712.5010613	iC3	Infiltrating Ductal Carcinoma
TCGA-BH-A0HP	LumA	Other	38.67466335	17.72606006	663.3439077	137.4050543	800.748962	iC3	Infiltrating Lobular Carcinoma
TCGA-BH-A0HQ	LumA	Other	39.72118767	15.04052647	524.0532789	-419.1011043	104.9521746	iC8	Infiltrating Ductal Carcinoma
TCGA-BH-A0HU	LumB	Other	44.09886711	22.91550192	-494.3936644	-542.0683213	-1036.461986	iC8	Infiltrating Ductal Carcinoma
TCGA-BH-A0HW	LumB	Other	48.25879132	25.7420734	-1235.459606	-1360.905638	-2596.365244	iC1	Infiltrating Ductal Carcinoma
TCGA-BH-A0HX	LumA	Other	38.24454994	20.2732679	505.3496442	-235.5864422	269.763202	iC1	Infiltrating Ductal Carcinoma
TCGA-BH-A0HY	LumB	Other	50.9728799	28.79613832	234.7260397	-794.5801219	-559.8540822	iC5	Infiltrating Ductal Carcinoma
TCGA-BH-A0RX	Basal-like	Other	35.58437719	31.95577095	1074.868358	1720.333126	2795.201484	iC10	Infiltrating Ductal Carcinoma
TCGA-BH-A0W3	LumB	Other	45.31229113	19.86398198	-604.4645319	-309.6915461	-914.156078	iC7	Infiltrating Ductal Carcinoma
TCGA-BH-A0W4	LumA	Other	36.89830709	16.91481943	432.7950226	-710.7861309	-277.9911084	iC4	Infiltrating Ductal Carcinoma
TCGA-BH-A0W5	LumA	Other	34.60504491	20.09686273	877.8395681	1607.061304	2484.900872	iC7	Infiltrating Ductal Carcinoma
TCGA-BH-A0W7	LumA	Other	32.61083928	20.42172477	1059.65703	1148.362389	2208.019419	iC7	Infiltrating Ductal Carcinoma
TCGA-BH-A0WA	Basal-like	Other	39.48925705	29.40272443	-17.76325251	-188.9180869	-206.6813395	iC10	Breast Invasive Carcinoma
TCGA-BH-A18F	LumA	Other	36.56130494	17.90295793	872.2521796	227.0268782	1099.279058	iC3	Infiltrating Ductal Carcinoma
TCGA-BH-A18G	Basal-like	Other	49.16461931	33.85464061	1.849416848	-64.02470372	-62.17528687	iC8	Infiltrating Ductal Carcinoma
TCGA-BH-A18H	LumA	Other	37.88626779	19.17756805	395.8010925	1233.5495	1629.350593	iC4	Infiltrating Ductal Carcinoma
TCGA-BH-A18I	LumA	Other	31.2329598	22.81782761	1313.6809	690.769431	2004.450331	iC7	Infiltrating Ductal Carcinoma
TCGA-BH-A18J	LumA	Other	40.55589506	22.99983701	524.1052929	-336.7606883	187.3446046	iC3	Infiltrating Ductal Carcinoma
TCGA-BH-A18K	LumA	Other	36.38760382	18.80030698	546.7567655	-350.3069592	196.4498063	iC8	Infiltrating Ductal Carcinoma
TCGA-BH-A18L	LumB	Other	48.75386269	25.47203509	-814.1368281	-685.5900531	-1499.726881	iC9	Infiltrating Ductal Carcinoma
TCGA-BH-A18M	LumA	Other	32.24960226	19.26970473	963.3908522	-21.98439883	941.4064533	iC4	Infiltrating Ductal Carcinoma
TCGA-BH-A18N	LumA	Other	41.62397253	24.21300318	-86.43458796	-499.6709027	-586.1054906	iC7	Infiltrating Ductal Carcinoma
TCGA-BH-A18P	HER2-enriched	Other	42.79926938	21.0275707	210.5815926	-136.3333794	74.24821318	iC3	Infiltrating Ductal Carcinoma
TCGA-BH-A18Q	Basal-like	Other	44.103662	29.98601988	-86.71561524	216.3319635	129.6163483	iC10	Infiltrating Ductal Carcinoma
TCGA-BH-A18R	HER2-enriched	Other	46.58928497	25.63465644	-371.7497165	-215.4065413	-587.1562578	iC1	Infiltrating Ductal Carcinoma
TCGA-BH-A18S	LumA	Other	52.01973325	31.88128666	-554.137391	-412.8167313	-966.9541223	iC8	Mucinous Carcinoma
TCGA-BH-A18T	Basal-like	Other	46.07234442	32.23713283	-507.4054343	-228.1755986	-735.5810328	iC10	Infiltrating Ductal Carcinoma
TCGA-BH-A18U	LumB	Other	39.54054639	21.69604633	321.7880312	-2.303791448	319.4842397	iC5	Infiltrating Ductal Carcinoma
TCGA-BH-A18V	Basal-like	Other	43.05520714	32.20576377	592.8684805	761.5471549	1354.415635	iC10	Infiltrating Ductal Carcinoma
TCGA-BH-A1EN	HER2-enriched	Other	67.76285429	51.44915267	178.3688799	-541.8950045	-363.5261245	iC2	Infiltrating Ductal Carcinoma
TCGA-BH-A1EO	LumA	Other	36.78279013	32.69993392	1697.454934	625.2514853	2322.706419	iC9	Mixed Histology (NOS)
TCGA-BH-A1ES	NA	Other	39.85090447	24.41152779	301.7319419	-1039.342743	-737.6108012	iC6	Infiltrating Ductal Carcinoma
TCGA-BH-A1ET	LumA	Other	41.08066819	22.19283942	511.4157583	-80.13280924	431.2829491	iC3	Infiltrating Ductal Carcinoma
TCGA-BH-A1EU	LumA	Other	35.06158919	28.21589045	1411.637527	1291.136814	2702.774342	iC3	Infiltrating Ductal Carcinoma
TCGA-BH-A1EV	HER2-enriched	Other	44.88595055	24.2697458	414.8795938	-671.5538061	-256.6742123	iC5	Infiltrating Ductal Carcinoma
TCGA-BH-A1EW	LumA	Other	38.39172484	21.04157368	338.9186698	389.6811728	728.5998425	iC3	Infiltrating Ductal Carcinoma
TCGA-BH-A1EX	LumA	Other	39.86518615	22.20737776	923.0649735	423.3114838	1346.376457	iC3	Infiltrating Ductal Carcinoma
TCGA-BH-A1EY	LumA	Other	38.76598885	22.96067313	1215.012718	979.8637017	2194.87642	iC3	Infiltrating Ductal Carcinoma
TCGA-BH-A1F0	Basal-like	Other	34.49088703	30.34680703	1311.082745	1972.837385	3283.92013	iC10	Infiltrating Ductal Carcinoma
TCGA-BH-A1F2	LumB	Other	42.87294134	34.42512593	990.3761438	-195.1047388	795.271405	iC5	Infiltrating Ductal Carcinoma
TCGA-BH-A1F5	NA	Other	52.29045655	32.61931935	5.010902808	-713.509008	-708.4981052	iC7	Infiltrating Ductal Carcinoma
TCGA-BH-A1F6	Basal-like	Other	42.48207082	27.60810638	269.7229268	736.5896856	1006.312612	iC10	Infiltrating Ductal Carcinoma
TCGA-BH-A1F8	LumB	Other	49.19900706	30.75747223	167.7627905	-399.1282509	-231.3654605	iC6	Infiltrating Ductal Carcinoma
TCGA-BH-A1FB	NA	Other	32.10790286	22.42940767	1258.101055	1133.294204	2391.39526	iC4	Infiltrating Ductal Carcinoma
TCGA-BH-A1FC	Basal-like	Other	43.39461751	32.31217804	-280.6975637	963.8047517	683.107188	iC10	Medullary Carcinoma
TCGA-BH-A1FD	LumB	Other	38.28784621	22.82441809	460.065447	-169.4622046	290.6032423	iC4	Infiltrating Ductal Carcinoma
TCGA-BH-A1FE	LumA	Other	35.52239887	24.60598092	1042.793991	950.1663312	1992.960322	iC4	Infiltrating Ductal Carcinoma
TCGA-BH-A1FG	LumA	Other	48.88861304	24.07001871	-258.539558	-406.3493819	-664.8889398	iC7	Infiltrating Ductal Carcinoma
TCGA-BH-A1FH	LumA	Other	34.6879078	34.63364667	1601.718336	-116.9274204	1484.790916	iC4	Infiltrating Ductal Carcinoma
TCGA-BH-A1FJ	LumB	Other	46.97875229	25.78673196	-493.1367841	-984.2665107	-1477.403295	iC8	Infiltrating Ductal Carcinoma
TCGA-BH-A1FL	LumA	Other	44.219744	19.13044892	8.137828844	-601.0568176	-592.9189887	iC8	Infiltrating Ductal Carcinoma
TCGA-BH-A1FM	LumB	Other	44.16181946	35.56721769	656.8549419	-470.8989062	185.9560357	iC1	Infiltrating Ductal Carcinoma
TCGA-BH-A1FN	LumB	Other	38.87432761	29.48975971	214.6942762	-387.1681472	-172.473871	iC10	Infiltrating Ductal Carcinoma
TCGA-BH-A1FR	LumA	Other	41.51947665	20.56930899	-159.6175025	138.5985161	-21.01898635	iC4	Other
TCGA-BH-A1FU	Normal-like	Other	34.54935568	24.48471321	1091.942651	361.2104447	1453.153096	iC5	Infiltrating Ductal Carcinoma
TCGA-BH-A201	LumA	Other	34.46232024	23.27813656	778.9046294	-511.9659037	266.9387257	iC2	Infiltrating Ductal Carcinoma
TCGA-BH-A202	LumB	Other	48.48955146	35.46029277	351.2462391	514.8941206	866.1403598	iC9	Infiltrating Ductal Carcinoma
TCGA-BH-A203	HER2-enriched	Other	45.63703113	28.14000186	183.3390672	475.3512441	658.6903114	iC10	Infiltrating Ductal Carcinoma
TCGA-BH-A204	LumB	Other	45.88402555	30.77131762	153.2797446	-847.6696001	-694.3898555	iC6	Infiltrating Ductal Carcinoma
TCGA-BH-A208	Normal-like	ClaudinLow	42.55723724	50.1652291	2050.140206	186.3918941	2236.5321	iC4	Infiltrating Ductal Carcinoma
TCGA-BH-A209	LumB	Other	39.67629808	25.65651293	355.1024381	1857.412551	2212.514989	iC10	Medullary Carcinoma
TCGA-BH-A28O	NA	Other	34.82708781	26.6240114	1061.240615	-13.59507448	1047.64554	iC4	Infiltrating Lobular Carcinoma
TCGA-BH-A28Q	LumA	Other	39.01644238	18.37259488	325.7646296	-285.1784343	40.58619526	iC8	Infiltrating Lobular Carcinoma
TCGA-BH-A2L8	LumA	Other	31.47066498	20.73960213	830.6689111	1513.561047	2344.229958	iC3	Infiltrating Lobular Carcinoma
TCGA-BH-A42T	NA	Other	42.44639468	25.75516589	236.3498058	256.501483	492.8512888	iC8	Infiltrating Lobular Carcinoma
TCGA-BH-A42U	Normal-like	Other	38.32798142	32.34861971	644.0221375	715.7203541	1359.742492	iC4	Infiltrating Lobular Carcinoma
TCGA-BH-A42V	LumA	Other	35.81613333	19.732385	696.5669602	264.9063044	961.4732645	iC4	Infiltrating Ductal Carcinoma
TCGA-BH-A5IZ	Basal-like	Other	51.13550802	38.69234784	-569.5485108	-223.8205049	-793.3690158	iC10	Infiltrating Ductal Carcinoma
TCGA-BH-A5J0	LumA	Other	39.89247465	28.55195324	1031.808385	1325.788558	2357.596944	iC7	Infiltrating Ductal Carcinoma
TCGA-BH-A6R8	LumA	Other	48.47895427	26.07620945	-207.1597862	353.8533235	146.6935373	iC8	Infiltrating Ductal Carcinoma
TCGA-BH-A6R9	Normal-like	ClaudinLow	49.58911071	67.84585518	2005.677347	1419.626982	3425.304328	iC4	Metaplastic Carcinoma
TCGA-BH-A8FY	LumA	Other	48.29842288	30.45703941	-897.7744932	-257.0718543	-1154.846347	iC8	Infiltrating Lobular Carcinoma
TCGA-BH-A8FZ	Normal-like	Other	36.85456209	25.58967636	967.1010273	1179.718683	2146.819711	iC4	Infiltrating Lobular Carcinoma
TCGA-BH-A8G0	LumA	Other	32.2585129	21.12563662	1277.8809	1240.939718	2518.820619	iC4	Infiltrating Lobular Carcinoma
TCGA-BH-AB28	LumA	Other	42.19369146	18.56978262	384.6615521	400.4259105	785.0874626	iC3	Infiltrating Lobular Carcinoma
TCGA-C8-A12K	Basal-like	Other	36.13757347	29.18756234	344.9252776	1957.083593	2302.008871	iC10	Infiltrating Ductal Carcinoma
TCGA-C8-A12L	HER2-enriched	Other	45.06997465	27.30314672	-429.4603585	-201.8955894	-631.3559479	iC10	Infiltrating Ductal Carcinoma
TCGA-C8-A12M	LumB	Other	51.92555499	32.75019309	-464.2150203	-519.1606056	-983.3756259	iC1	Infiltrating Ductal Carcinoma
TCGA-C8-A12N	LumA	Other	32.95970754	19.70591454	965.586293	232.8956197	1198.481913	iC7	Infiltrating Ductal Carcinoma
TCGA-C8-A12O	LumA	Other	36.78071275	25.02552202	1030.727	364.53821	1395.26521	iC7	Infiltrating Ductal Carcinoma
TCGA-C8-A12P	HER2-enriched	Other	46.25332631	32.56100999	664.5605046	102.8068057	767.3673103	iC1	Infiltrating Ductal Carcinoma
TCGA-C8-A12Q	HER2-enriched	Other	44.14367745	25.28303111	582.4749803	316.2143376	898.6893179	iC5	Infiltrating Ductal Carcinoma
TCGA-C8-A12T	HER2-enriched	Other	36.84472699	27.77398791	766.9084451	-116.2111722	650.6972729	iC5	Infiltrating Ductal Carcinoma
TCGA-C8-A12U	LumB	Other	50.11967615	33.15616318	-976.4498825	254.4127863	-722.0370962	iC1	Infiltrating Ductal Carcinoma
TCGA-C8-A12V	Basal-like	Other	33.80355306	25.85761678	686.4715823	2553.615275	3240.086857	iC4	Infiltrating Ductal Carcinoma
TCGA-C8-A12W	LumB	Other	41.86862339	26.73365281	907.0169182	232.79251	1139.809428	iC9	Infiltrating Ductal Carcinoma
TCGA-C8-A12X	LumA	Other	48.0508216	26.92908146	-56.72589966	-209.3592502	-266.0851499	iC6	Mucinous Carcinoma
TCGA-C8-A12Y	LumA	Other	41.85825683	22.68465846	197.7024716	-229.5097408	-31.80726916	iC8	Infiltrating Ductal Carcinoma
TCGA-C8-A12Z	HER2-enriched	Other	51.48858779	27.77037285	-225.2398718	-707.6062439	-932.8461158	iC5	Infiltrating Ductal Carcinoma
TCGA-C8-A130	LumB	Other	38.09248394	22.96212903	363.7197631	-350.1840065	13.53575652	iC7	Infiltrating Ductal Carcinoma
TCGA-C8-A131	Basal-like	Other	41.61266737	26.5788099	400.5342587	158.6450662	559.1793249	iC9	Infiltrating Ductal Carcinoma
TCGA-C8-A132	LumA	Other	35.32263775	19.6527778	974.3406062	866.6739749	1841.014581	iC5	Infiltrating Ductal Carcinoma
TCGA-C8-A133	LumA	Other	50.49282504	30.64743661	-1400.07665	-617.3645867	-2017.441236	iC4	Other
TCGA-C8-A134	Basal-like	Other	41.30725758	33.07414246	-210.7287269	579.4598178	368.7310909	iC10	Infiltrating Ductal Carcinoma
TCGA-C8-A135	HER2-enriched	Other	43.29022738	27.46485118	503.130606	238.7678923	741.8984984	iC9	Infiltrating Ductal Carcinoma
TCGA-C8-A137	HER2-enriched	Other	44.95039517	26.37539196	-44.54050357	-1077.938145	-1122.478649	iC5	Infiltrating Ductal Carcinoma
TCGA-C8-A138	HER2-enriched	Other	38.55926254	24.58706038	981.9345287	1118.779108	2100.713637	iC7	Infiltrating Ductal Carcinoma
TCGA-C8-A1HE	LumA	Other	44.79438874	17.25179127	-15.44547439	-240.4450515	-255.8905259	iC3	Infiltrating Ductal Carcinoma
TCGA-C8-A1HF	HER2-enriched	Other	34.21353916	24.41367056	725.0147324	939.0787026	1664.093435	iC5	Infiltrating Ductal Carcinoma
TCGA-C8-A1HG	LumB	Other	38.04074142	27.15343284	247.3695705	882.5409425	1129.910513	iC9	Infiltrating Ductal Carcinoma
TCGA-C8-A1HI	LumA	Other	46.07941931	24.80039294	86.41780959	-528.3482051	-441.9303955	iC1	Infiltrating Ductal Carcinoma
TCGA-C8-A1HJ	Basal-like	Other	50.7194736	46.93831602	-440.1481524	-553.1944778	-993.3426302	iC10	Infiltrating Ductal Carcinoma
TCGA-C8-A1HK	HER2-enriched	Other	54.16554951	32.05624238	-437.1917371	-436.3866955	-873.5784326	iC5	Infiltrating Ductal Carcinoma
TCGA-C8-A1HL	LumB	Other	39.71669744	23.39000361	598.4990033	-148.3015704	450.1974329	iC3	Other
TCGA-C8-A1HM	LumB	Other	43.67092504	26.67470654	-215.0635559	1675.626387	1460.562831	iC1	Infiltrating Ductal Carcinoma
TCGA-C8-A1HN	LumB	Other	45.25083843	25.71849233	-163.9365857	-262.3948846	-426.3314703	iC6	Infiltrating Ductal Carcinoma
TCGA-C8-A1HO	LumA	Other	48.66438214	27.18177429	-243.3943578	-753.3811154	-996.7754732	iC6	Infiltrating Ductal Carcinoma
TCGA-C8-A26V	LumB	Other	42.47421675	22.71697229	-59.8146651	-106.365875	-166.1805401	iC4	Infiltrating Ductal Carcinoma
TCGA-C8-A26W	LumB	Other	38.73736069	19.25508352	510.8019712	489.2612914	1000.063263	iC5	Infiltrating Ductal Carcinoma
TCGA-C8-A26X	HER2-enriched	Other	36.39611089	26.08355998	1070.675171	1612.48622	2683.16139	iC4	Infiltrating Ductal Carcinoma
TCGA-C8-A26Y	HER2-enriched	Other	56.01908815	34.98564745	-843.8258328	7.398696142	-836.4271367	iC3	Infiltrating Ductal Carcinoma
TCGA-C8-A26Z	LumA	Other	49.27034845	23.93735262	-1.499804062	-844.7727322	-846.2725362	iC3	Infiltrating Ductal Carcinoma
TCGA-C8-A273	LumA	Other	44.41122713	22.47902778	444.0177372	-372.7913229	71.22641433	iC1	Infiltrating Ductal Carcinoma
TCGA-C8-A274	LumB	Other	53.7893692	31.93416905	-558.6452312	-440.2010857	-998.8463169	iC8	Infiltrating Ductal Carcinoma
TCGA-C8-A275	HER2-enriched	Other	55.39935367	37.43616346	238.9339039	1246.805133	1485.739036	iC1	Infiltrating Ductal Carcinoma
TCGA-C8-A278	HER2-enriched	Other	36.43295413	21.81285233	1019.797847	1190.843297	2210.641144	iC5	Infiltrating Ductal Carcinoma
TCGA-C8-A27A	LumB	Other	45.62328696	30.04272636	-553.5055407	-883.2497566	-1436.755297	iC6	Infiltrating Ductal Carcinoma
TCGA-C8-A27B	Basal-like	Other	43.36804608	30.54012877	-278.4990304	1070.592661	792.0936305	iC10	Infiltrating Ductal Carcinoma
TCGA-C8-A3M7	LumA	Other	40.005888	26.13115663	682.6193948	-30.51001015	652.1093846	iC3	Infiltrating Lobular Carcinoma
TCGA-C8-A3M8	LumB	Other	45.03425413	21.09506775	67.55324055	-708.7240146	-641.1707741	iC8	Infiltrating Lobular Carcinoma
TCGA-C8-A8HP	HER2-enriched	Other	56.52422157	40.06986942	273.7790117	1189.203801	1462.982812	iC5	Metaplastic Carcinoma
TCGA-C8-A8HQ	LumB	Other	39.24182749	24.94999761	887.2784004	528.3592863	1415.637687	iC3	Mucinous Carcinoma
TCGA-C8-A8HR	Normal-like	Other	30.18392977	25.17366593	1418.709942	937.9062517	2356.616194	iC4	Infiltrating Lobular Carcinoma
TCGA-D8-A13Y	LumB	Other	48.06220906	41.99132827	-1044.694656	-1427.948932	-2472.643588	iC1	Infiltrating Ductal Carcinoma
TCGA-D8-A13Z	HER2-enriched	Other	39.66659613	26.52324296	478.0510085	591.7824968	1069.833505	iC10	Infiltrating Ductal Carcinoma
TCGA-D8-A140	LumA	Other	43.05979847	20.02650856	241.3169488	169.4858774	410.8028263	iC1	Infiltrating Ductal Carcinoma
TCGA-D8-A141	LumA	Other	29.18475332	25.63595987	1555.345972	1644.764181	3200.110153	iC3	Infiltrating Ductal Carcinoma
TCGA-D8-A142	Basal-like	Other	41.2732134	30.87047439	895.7410206	228.9268469	1124.667867	iC10	Infiltrating Ductal Carcinoma
TCGA-D8-A143	Basal-like	Other	44.34225995	34.66259705	-549.9032505	-29.35631342	-579.2595639	iC10	Infiltrating Ductal Carcinoma
TCGA-D8-A145	LumA	Other	36.02579294	19.20308687	794.8810399	-62.74702283	732.134017	iC4	Infiltrating Ductal Carcinoma
TCGA-D8-A147	Basal-like	Other	40.76536156	29.15038597	-242.561467	330.7357411	88.17427416	iC10	Infiltrating Ductal Carcinoma
TCGA-D8-A1J8	LumB	Other	43.82305962	29.72497491	564.1894438	961.0149919	1525.204436	iC3	Infiltrating Ductal Carcinoma
TCGA-D8-A1J9	LumB	Other	46.20117038	25.75296351	730.5951983	18.72730478	749.3225031	iC5	Infiltrating Ductal Carcinoma
TCGA-D8-A1JA	HER2-enriched	Other	59.09324281	48.98301649	614.4617589	-132.8922982	481.5694608	iC3	Infiltrating Ductal Carcinoma
TCGA-D8-A1JB	LumA	Other	37.88826765	17.03565033	611.8955167	1308.231776	1920.127292	iC4	Infiltrating Ductal Carcinoma
TCGA-D8-A1JC	LumB	Other	43.88119662	21.60020386	510.0096756	170.1907034	680.200379	iC6	Infiltrating Ductal Carcinoma
TCGA-D8-A1JD	LumB	Other	36.66810405	19.21375007	1013.397824	302.1999368	1315.59776	iC9	Infiltrating Ductal Carcinoma
TCGA-D8-A1JE	LumB	Other	37.16534656	28.7082912	1345.38909	332.0937796	1677.48287	iC3	Infiltrating Ductal Carcinoma
TCGA-D8-A1JF	HER2-enriched	Other	48.36676638	31.37546682	662.7922296	9.897544121	672.6897737	iC10	Infiltrating Ductal Carcinoma
TCGA-D8-A1JG	HER2-enriched	Other	42.07572292	25.48306734	692.6351113	804.7256088	1497.36072	iC4	Infiltrating Ductal Carcinoma
TCGA-D8-A1JH	LumA	Other	32.70617045	18.90521113	1153.879062	417.3237887	1571.202851	iC4	Infiltrating Ductal Carcinoma
TCGA-D8-A1JI	LumB	Other	45.21280083	26.57844916	-517.7733796	-442.7031184	-960.476498	iC3	Infiltrating Ductal Carcinoma
TCGA-D8-A1JJ	LumB	Other	36.97027616	25.21758138	757.5729088	-19.74391596	737.8289928	iC3	Infiltrating Ductal Carcinoma
TCGA-D8-A1JK	Basal-like	Other	39.45205535	29.39310277	733.1358911	1140.366822	1873.502713	iC4	Infiltrating Ductal Carcinoma
TCGA-D8-A1JL	Basal-like	Other	35.05013611	28.32711044	878.6426943	1161.746883	2040.389577	iC10	Infiltrating Ductal Carcinoma
TCGA-D8-A1JM	Basal-like	Other	54.14632121	41.68599467	-1354.121835	-422.1594692	-1776.281304	iC10	Infiltrating Ductal Carcinoma
TCGA-D8-A1JN	LumA	Other	53.41402432	27.671937	-1073.844312	-327.3779353	-1401.222247	iC3	Infiltrating Lobular Carcinoma
TCGA-D8-A1JP	LumA	Other	36.33757911	20.65948905	1120.07863	292.1141135	1412.192743	iC9	Infiltrating Ductal Carcinoma
TCGA-D8-A1JS	LumA	Other	52.54339711	31.45144958	-1239.118357	-720.2786859	-1959.397043	iC8	Other
TCGA-D8-A1JT	LumB	Other	52.23791722	34.23394145	-483.2668463	-295.7073642	-778.9742105	iC9	Other
TCGA-D8-A1JU	LumA	Other	30.45985153	29.98900881	1768.827246	511.4370689	2280.264315	iC4	Infiltrating Ductal Carcinoma
TCGA-D8-A1X5	LumB	Other	43.90585256	23.03309556	653.9706389	305.7795155	959.7501543	iC2	Infiltrating Ductal Carcinoma
TCGA-D8-A1X6	LumB	Other	42.51501996	24.8096904	68.16951129	474.6123042	542.7818155	iC7	Infiltrating Ductal Carcinoma
TCGA-D8-A1X7	LumB	Other	43.23854218	24.56843646	320.1870841	-355.136003	-34.9489189	iC8	Other
TCGA-D8-A1X8	LumA	Other	38.1275008	18.61331174	700.6915056	350.4549211	1051.146427	iC3	Infiltrating Lobular Carcinoma
TCGA-D8-A1X9	LumA	Other	37.23364818	23.06264887	801.4801821	298.5272479	1100.00743	iC1	Infiltrating Ductal Carcinoma
TCGA-D8-A1XA	LumA	Other	43.97233116	24.68429642	142.2484006	-194.227821	-51.97942035	iC7	Infiltrating Ductal Carcinoma
TCGA-D8-A1XB	LumA	Other	34.85154105	20.25495927	837.2927599	-563.5753592	273.7174006	iC3	Infiltrating Ductal Carcinoma
TCGA-D8-A1XC	LumA	Other	48.00135348	26.48568468	-1051.262032	-751.4682496	-1802.730282	iC3	Mucinous Carcinoma
TCGA-D8-A1XD	NA	Other	44.36593007	30.93431325	426.9930713	-1163.115049	-736.1219777	iC4	Infiltrating Ductal Carcinoma
TCGA-D8-A1XF	LumB	Other	50.31212399	29.06003174	-939.0592841	-812.7239212	-1751.783205	iC6	Infiltrating Ductal Carcinoma
TCGA-D8-A1XG	LumA	Other	43.97641804	21.89231735	-135.1023654	-559.9371729	-695.0395383	iC8	Infiltrating Ductal Carcinoma
TCGA-D8-A1XJ	HER2-enriched	Other	47.67366439	31.94964524	205.1123771	-436.9413604	-231.8289833	iC5	Other
TCGA-D8-A1XK	Basal-like	Other	49.00917396	48.71669652	-567.0070524	369.9271671	-197.0798853	iC10	Infiltrating Ductal Carcinoma
TCGA-D8-A1XL	LumB	Other	46.9854226	28.0294944	-5.855533189	1043.612332	1037.756798	iC9	Infiltrating Ductal Carcinoma
TCGA-D8-A1XM	LumA	Other	33.46094558	19.15774561	1120.893078	681.2486829	1802.141761	iC3	Infiltrating Ductal Carcinoma
TCGA-D8-A1XO	LumA	Other	37.78993169	20.7413907	1035.00885	229.5852934	1264.594143	iC3	Infiltrating Lobular Carcinoma
TCGA-D8-A1XQ	Basal-like	Other	39.87473384	28.06583424	426.8291424	965.618572	1392.447714	iC10	Infiltrating Ductal Carcinoma
TCGA-D8-A1XR	LumB	Other	41.44856653	21.23318759	18.1942646	-545.7369897	-527.5427251	iC8	Infiltrating Ductal Carcinoma
TCGA-D8-A1XS	NA	Other	40.67524009	20.95505409	694.0495926	-110.6122259	583.4373667	iC9	Other
TCGA-D8-A1XT	HER2-enriched	Other	38.35200945	28.55454256	1046.178443	386.4343896	1432.612833	iC5	Infiltrating Ductal Carcinoma
TCGA-D8-A1XU	LumA	Other	39.16466707	20.96553895	819.6602823	21.57175592	841.2320383	iC4	Infiltrating Ductal Carcinoma
TCGA-D8-A1XV	LumA	Other	49.34267698	31.91469326	-759.8807155	-865.9707966	-1625.851512	iC3	Mucinous Carcinoma
TCGA-D8-A1XW	Normal-like	Other	51.82708776	42.01830484	1033.859715	1054.168858	2088.028573	iC4	Infiltrating Ductal Carcinoma
TCGA-D8-A1XY	LumA	Other	38.38727198	20.96125885	953.3352023	-258.666414	694.6687883	iC7	Infiltrating Ductal Carcinoma
TCGA-D8-A1XZ	LumB	Other	42.56028022	26.52264041	495.5431356	186.7400511	682.2831866	iC9	Infiltrating Ductal Carcinoma
TCGA-D8-A1Y0	LumA	Other	37.29426963	23.28306264	919.2004707	755.6243018	1674.824773	iC7	Infiltrating Ductal Carcinoma
TCGA-D8-A1Y1	LumB	Other	33.73302291	21.78881311	995.7295755	160.7191488	1156.448724	iC8	Infiltrating Ductal Carcinoma
TCGA-D8-A1Y2	LumB	Other	30.48326943	28.81757115	1615.917331	1779.488194	3395.405526	iC4	Infiltrating Ductal Carcinoma
TCGA-D8-A1Y3	LumB	Other	48.44510381	35.93445841	-70.19092231	671.7057764	601.5148541	iC9	Infiltrating Ductal Carcinoma
TCGA-D8-A27E	LumA	Other	43.89486673	21.74302672	-218.1304015	-192.3628919	-410.4932934	iC4	Other
TCGA-D8-A27F	Basal-like	Other	41.52912239	35.12334469	336.7209258	-312.4697169	24.25120892	iC10	Infiltrating Ductal Carcinoma
TCGA-D8-A27G	LumA	Other	36.82066897	20.2029405	947.9881547	417.5445679	1365.532723	iC3	Infiltrating Lobular Carcinoma
TCGA-D8-A27H	Basal-like	Other	48.59118489	45.16014488	521.5122947	-181.0432934	340.4690014	iC4	Infiltrating Ductal Carcinoma
TCGA-D8-A27I	LumA	Other	30.5033945	21.61987025	1258.709525	658.3709602	1917.080486	iC3	Infiltrating Lobular Carcinoma
TCGA-D8-A27K	LumA	Other	40.24466238	17.98816837	498.4214299	310.3310397	808.7524696	iC3	Infiltrating Ductal Carcinoma
TCGA-D8-A27L	LumA	Other	33.7629492	19.50582783	1071.306668	391.0147607	1462.321428	iC7	Infiltrating Ductal Carcinoma
TCGA-D8-A27M	Basal-like	Other	39.69968612	34.94286935	1051.960852	1435.19128	2487.152132	iC4	Infiltrating Ductal Carcinoma
TCGA-D8-A27N	LumB	Other	36.03855165	22.32177542	1075.804312	602.918346	1678.722658	iC1	Infiltrating Ductal Carcinoma
TCGA-D8-A27P	LumA	Other	41.65563798	18.68923999	53.99128924	-681.205354	-627.2140648	iC3	Infiltrating Ductal Carcinoma
TCGA-D8-A27R	LumB	Other	42.38671263	20.69921948	509.3097776	261.4540461	770.7638237	iC9	Infiltrating Ductal Carcinoma
TCGA-D8-A27T	LumA	Other	32.69419299	19.47196816	1208.354717	608.9347436	1817.289461	iC3	Infiltrating Lobular Carcinoma
TCGA-D8-A27V	LumA	Other	44.07557997	22.0530678	623.8926008	-407.9574666	215.9351342	iC3	Infiltrating Lobular Carcinoma
TCGA-D8-A27W	LumB	Other	42.50772234	23.87987815	360.6192629	-15.43639061	345.1828723	iC9	Mucinous Carcinoma
TCGA-D8-A3Z5	NA	Other	46.08192926	23.09820662	-189.2201134	-553.859681	-743.0797944	iC8	Infiltrating Lobular Carcinoma
TCGA-D8-A3Z6	LumA	Other	43.7025577	19.03331411	382.2742476	-420.5296581	-38.25541048	iC8	Infiltrating Lobular Carcinoma
TCGA-D8-A4Z1	LumA	Other	37.04060613	18.89573527	698.7878092	-143.2521425	555.5356667	iC4	Infiltrating Lobular Carcinoma
TCGA-D8-A73U	LumA	Other	35.23121429	26.35576252	1530.663457	2549.221397	4079.884855	iC3	Infiltrating Lobular Carcinoma
TCGA-D8-A73W	LumA	Other	39.82272841	23.97830209	894.5690104	546.5577308	1441.126741	iC3	Mucinous Carcinoma
TCGA-D8-A73X	LumA	Other	39.54895086	16.50258866	529.6947778	-259.0031048	270.691673	iC8	Other
TCGA-E2-A105	LumA	Other	43.41078917	23.45224269	-617.653542	-872.3299826	-1489.983525	iC1	Infiltrating Ductal Carcinoma
TCGA-E2-A107	LumA	Other	51.27104894	25.5556294	-701.1560294	-563.0254266	-1264.181456	iC8	Infiltrating Lobular Carcinoma
TCGA-E2-A108	Normal-like	ClaudinLow	28.58525924	29.98616985	1891.087458	2291.20949	4182.296948	iC4	Infiltrating Ductal Carcinoma
TCGA-E2-A109	LumB	Other	45.10343968	24.01946857	113.681604	-339.2274283	-225.5458243	iC1	Infiltrating Ductal Carcinoma
TCGA-E2-A10A	LumA	Other	40.3243233	20.86619976	64.18815419	-186.1109393	-121.9227852	iC3	Infiltrating Ductal Carcinoma
TCGA-E2-A10B	LumA	Other	39.91997938	20.30248425	496.3822683	-111.8458314	384.5364369	iC3	Infiltrating Ductal Carcinoma
TCGA-E2-A10C	LumB	Other	47.99784675	26.83472155	3.376343482	685.8624884	689.2388319	iC7	Infiltrating Ductal Carcinoma
TCGA-E2-A10E	NA	Other	42.45729443	19.29431913	-52.08871359	-217.3668752	-269.4555888	iC3	Infiltrating Ductal Carcinoma
TCGA-E2-A10F	LumA	Other	31.45100428	19.95955089	1219.540646	759.7563865	1979.297032	iC3	Infiltrating Lobular Carcinoma
TCGA-E2-A14N	Basal-like	Other	44.59836439	36.44553552	-836.1730495	268.0531431	-568.1199064	iC10	Infiltrating Ductal Carcinoma
TCGA-E2-A14O	LumB	Other	53.58635099	35.31386458	-330.1504371	-410.475497	-740.6259341	iC8	Infiltrating Ductal Carcinoma
TCGA-E2-A14P	HER2-enriched	Other	50.51681793	31.81560627	-584.2119729	68.00159352	-516.2103794	iC1	Infiltrating Ductal Carcinoma
TCGA-E2-A14Q	LumA	Other	39.39610579	15.9338212	32.01954396	-365.3588941	-333.3393502	iC3	Infiltrating Ductal Carcinoma
TCGA-E2-A14R	Basal-like	Other	46.32060369	32.49248072	-579.4472794	803.6055464	224.158267	iC10	Infiltrating Ductal Carcinoma
TCGA-E2-A14S	NA	Other	45.99881109	26.7759063	-75.59450988	366.1071364	290.5126265	iC9	Infiltrating Ductal Carcinoma
TCGA-E2-A14T	LumA	Other	49.76858241	26.64225896	-220.3648609	-190.8373294	-411.2021903	iC1	Infiltrating Ductal Carcinoma
TCGA-E2-A14U	NA	Other	44.21305532	20.3218533	-714.7013004	-681.4023494	-1396.10365	iC7	Infiltrating Lobular Carcinoma
TCGA-E2-A14V	HER2-enriched	Other	45.13427592	22.4479635	-365.9410012	-750.3988866	-1116.339888	iC5	Infiltrating Ductal Carcinoma
TCGA-E2-A14W	NA	Other	46.8870058	26.61944259	-622.6672708	-1096.337433	-1719.004704	iC1	Infiltrating Ductal Carcinoma
TCGA-E2-A14X	Basal-like	Other	46.34340917	26.77384974	-49.27070655	652.5523629	603.2816563	iC9	Infiltrating Ductal Carcinoma
TCGA-E2-A14Y	Basal-like	Other	47.75027138	32.51287059	-698.5386904	-508.9359436	-1207.474634	iC5	Infiltrating Ductal Carcinoma
TCGA-E2-A14Z	LumA	Other	40.76839184	25.27015848	585.272511	1239.25142	1824.523931	iC9	Infiltrating Ductal Carcinoma
TCGA-E2-A150	Basal-like	Other	54.0191844	46.38060394	325.6146898	524.6790668	850.2937565	iC10	Infiltrating Ductal Carcinoma
TCGA-E2-A152	HER2-enriched	Other	43.99833122	28.06617264	894.1077575	-30.99095528	863.1168023	iC5	Infiltrating Ductal Carcinoma
TCGA-E2-A153	LumA	Other	33.37316339	24.66298442	1432.374584	246.2512396	1678.625823	iC3	Infiltrating Ductal Carcinoma
TCGA-E2-A154	LumA	Other	39.7182433	15.9159412	208.7717649	-775.1499805	-566.3782156	iC3	Infiltrating Ductal Carcinoma
TCGA-E2-A155	LumB	Other	49.2132467	26.60857524	-622.6828949	-1014.242562	-1636.925457	iC1	Infiltrating Ductal Carcinoma
TCGA-E2-A156	LumA	Other	45.21763985	22.59627091	-857.0650589	-785.9143348	-1642.979394	iC7	Infiltrating Ductal Carcinoma
TCGA-E2-A158	Basal-like	Other	50.10227955	32.04090833	-1253.933785	-777.1628976	-2031.096682	iC10	Infiltrating Ductal Carcinoma
TCGA-E2-A159	Basal-like	Other	40.2221286	25.67599778	349.8166041	1263.472174	1613.288778	iC10	Infiltrating Ductal Carcinoma
TCGA-E2-A15A	LumB	Other	45.81046742	22.6429642	470.6673078	342.9512356	813.6185434	iC9	Infiltrating Ductal Carcinoma
TCGA-E2-A15C	LumA	Other	42.49762665	18.26760377	535.2045736	-307.1564233	228.0481503	iC7	Infiltrating Ductal Carcinoma
TCGA-E2-A15D	LumA	Other	39.51020962	17.69859912	444.4332512	-222.925766	221.5074852	iC8	Infiltrating Ductal Carcinoma
TCGA-E2-A15E	LumA	Other	38.32935317	15.38484183	108.9392591	-887.2466792	-778.3074201	iC7	Infiltrating Ductal Carcinoma
TCGA-E2-A15F	LumA	Other	41.2456632	19.60866631	-205.2709134	-357.7273558	-562.9982692	iC6	Infiltrating Ductal Carcinoma
TCGA-E2-A15G	LumA	Other	44.7517821	16.81684945	-284.9680958	-524.9452804	-809.9133762	iC3	Mixed Histology (NOS)
TCGA-E2-A15H	LumA	Other	43.51542515	17.27260023	-13.09965036	-631.2936254	-644.3932758	iC1	Infiltrating Ductal Carcinoma
TCGA-E2-A15I	LumA	Other	43.93667916	23.27773982	246.2701488	359.6061598	605.8763085	iC7	Infiltrating Ductal Carcinoma
TCGA-E2-A15J	LumA	Other	43.81700506	20.71610477	-457.3308032	-581.0341495	-1038.364953	iC8	Infiltrating Ductal Carcinoma
TCGA-E2-A15K	LumB	Other	41.38958457	16.90665008	206.2738081	673.0324118	879.3062199	iC8	Infiltrating Ductal Carcinoma
TCGA-E2-A15L	LumA	Other	38.69315942	22.76800332	422.8221077	-546.2441919	-123.4220842	iC3	Infiltrating Lobular Carcinoma
TCGA-E2-A15M	LumA	Other	32.75624849	27.75915535	1598.695183	1481.962212	3080.657395	iC3	Infiltrating Lobular Carcinoma
TCGA-E2-A15O	LumA	Other	42.71561035	23.19692505	-653.1782918	-534.1026063	-1187.280898	iC7	Infiltrating Ductal Carcinoma
TCGA-E2-A15P	LumA	Other	41.51987869	19.64792339	240.8614138	-567.9931165	-327.1317027	iC7	Infiltrating Ductal Carcinoma
TCGA-E2-A15R	LumA	Other	48.33791427	26.58528493	-571.3421698	-1268.892404	-1840.234574	iC6	Infiltrating Ductal Carcinoma
TCGA-E2-A15S	LumB	Other	50.4890277	30.19016164	-940.0485722	-1277.493222	-2217.541794	iC1	Infiltrating Ductal Carcinoma
TCGA-E2-A15T	LumB	Other	46.84013948	21.63928422	-765.1072563	-999.7938284	-1764.901085	iC3	Infiltrating Ductal Carcinoma
TCGA-E2-A1AZ	Basal-like	Other	34.40975293	31.62872867	860.0629704	926.8419781	1786.904949	iC10	Infiltrating Ductal Carcinoma
TCGA-E2-A1B0	HER2-enriched	Other	43.01899874	28.56330218	502.7323896	239.3713873	742.1037768	iC5	Infiltrating Ductal Carcinoma
TCGA-E2-A1B1	LumA	Other	38.77641761	32.27787333	1429.476369	1037.275927	2466.752297	iC4	Infiltrating Ductal Carcinoma
TCGA-E2-A1B4	LumA	Other	44.29389548	20.91680823	-173.5843848	-695.5838854	-869.1682702	iC7	Infiltrating Ductal Carcinoma
TCGA-E2-A1B5	LumA	Other	36.1934058	29.33927055	710.5398887	2270.932751	2981.47264	iC4	Infiltrating Lobular Carcinoma
TCGA-E2-A1B6	Basal-like	Other	38.48739761	33.15404155	-128.161319	2494.492077	2366.330758	iC10	Infiltrating Ductal Carcinoma
TCGA-E2-A1BC	LumA	Other	38.04959173	22.58131744	836.7138502	-668.5801454	168.1337048	iC4	Infiltrating Ductal Carcinoma
TCGA-E2-A1BD	LumA	Other	45.01229243	23.226459	238.7522553	-464.3197221	-225.5674668	iC8	Infiltrating Ductal Carcinoma
TCGA-E2-A1IE	LumA	Other	45.50773392	20.50269149	-526.6453572	-1197.790556	-1724.435913	iC6	Infiltrating Ductal Carcinoma
TCGA-E2-A1IF	LumA	Other	37.58885052	23.7985774	774.9107058	-117.6681515	657.2425543	iC8	Infiltrating Ductal Carcinoma
TCGA-E2-A1IG	LumA	Other	36.2294783	22.6289735	804.2511997	-282.7930672	521.4581325	iC1	Infiltrating Ductal Carcinoma
TCGA-E2-A1IH	LumA	Other	30.70603434	28.06619929	1503.757222	1506.131606	3009.888829	iC3	Infiltrating Lobular Carcinoma
TCGA-E2-A1II	Basal-like	Other	38.78420466	30.5251986	-74.95850572	2010.477701	1935.519196	iC10	Infiltrating Ductal Carcinoma
TCGA-E2-A1IJ	LumA	Other	30.96618316	23.00279856	1464.525501	894.8869158	2359.412417	iC3	Infiltrating Lobular Carcinoma
TCGA-E2-A1IK	LumA	Other	41.17040391	21.92393207	-401.8815996	532.8041601	130.9225605	iC4	Infiltrating Ductal Carcinoma
TCGA-E2-A1IL	LumA	Other	41.5021531	18.93462192	528.6419949	-630.1289421	-101.4869473	iC3	Infiltrating Lobular Carcinoma
TCGA-E2-A1IN	LumA	Other	34.48143704	21.48738353	971.6401599	-399.4159674	572.2241925	iC8	Infiltrating Ductal Carcinoma
TCGA-E2-A1IO	LumA	Other	36.75210814	24.01392686	1277.676794	342.3750104	1620.051804	iC4	Infiltrating Ductal Carcinoma
TCGA-E2-A1IU	LumA	Other	43.76223209	18.67185271	-377.1084641	-183.510618	-560.6190821	iC7	Infiltrating Ductal Carcinoma
TCGA-E2-A1L6	LumA	Other	36.28383643	16.65069791	291.4957175	-125.8763754	165.6193421	iC3	Infiltrating Ductal Carcinoma
TCGA-E2-A1L7	LumB	Other	36.11793378	22.81893493	197.5867461	793.995387	991.5821332	iC4	Infiltrating Ductal Carcinoma
TCGA-E2-A1L8	LumA	Other	40.271898	24.29298517	641.8305986	-103.9747591	537.8558395	iC8	Infiltrating Lobular Carcinoma
TCGA-E2-A1L9	LumA	Other	31.96956237	25.28191079	1252.6964	429.0387971	1681.735197	iC3	Infiltrating Ductal Carcinoma
TCGA-E2-A1LA	LumA	Other	40.17366065	21.52315829	477.7485143	1207.144689	1684.893203	iC1	Infiltrating Ductal Carcinoma
TCGA-E2-A1LB	HER2-enriched	Other	59.1369677	45.14486287	240.1973514	-472.2213206	-232.0239691	iC5	Infiltrating Ductal Carcinoma
TCGA-E2-A1LE	NA	Other	40.60143014	29.3071123	1129.954372	928.714386	2058.668758	iC5	Infiltrating Ductal Carcinoma
TCGA-E2-A1LG	Basal-like	Other	56.90274165	41.26425289	-1156.716167	-286.6777144	-1443.393882	iC3	Infiltrating Lobular Carcinoma
TCGA-E2-A1LH	Basal-like	Other	43.02601946	33.82560443	444.1346108	1795.663615	2239.798226	iC10	Infiltrating Ductal Carcinoma
TCGA-E2-A1LI	Basal-like	Other	48.34088106	34.50620665	-596.6888293	438.0676494	-158.6211799	iC10	Infiltrating Ductal Carcinoma
TCGA-E2-A1LK	Basal-like	Other	51.9909421	40.0905804	-1148.10812	-344.3273004	-1492.43542	iC9	Infiltrating Ductal Carcinoma
TCGA-E2-A1LL	Basal-like	ClaudinLow	66.46581652	69.38616095	-653.353193	-658.1365494	-1311.489742	iC4	Infiltrating Ductal Carcinoma
TCGA-E2-A1LS	NA	Other	76.27964507	64.44733201	-484.2236842	-763.7638571	-1247.987541	iC3	Infiltrating Ductal Carcinoma
TCGA-E2-A2P5	NA	Other	43.995503	23.46587948	220.1338863	-299.0396251	-78.9057388	iC7	Infiltrating Lobular Carcinoma
TCGA-E2-A2P6	LumA	Other	50.99161552	26.00503589	-77.776493	-65.94831203	-143.724805	iC8	Infiltrating Lobular Carcinoma
TCGA-E2-A3DX	NA	Other	33.52141122	26.978665	1517.672272	1431.050135	2948.722406	iC4	Infiltrating Lobular Carcinoma
TCGA-E2-A56Z	LumB	Other	45.11505219	25.38361383	-453.664549	-611.7415173	-1065.406066	iC6	Infiltrating Ductal Carcinoma
TCGA-E2-A570	LumA	Other	35.54122355	20.77066978	695.1310368	-415.86176	279.2692768	iC3	Infiltrating Ductal Carcinoma
TCGA-E2-A573	Basal-like	Other	40.78067525	27.09426329	-228.9259789	1302.403887	1073.477908	iC10	Infiltrating Ductal Carcinoma
TCGA-E2-A574	Basal-like	Other	57.41621709	51.90802078	-1376.368599	-1174.608825	-2550.977424	iC10	Infiltrating Ductal Carcinoma
TCGA-E2-A576	LumA	Other	54.26587615	37.70005579	-223.3167003	-379.9252906	-603.2419909	iC9	Infiltrating Lobular Carcinoma
TCGA-E2-A9RU	LumB	Other	47.90241562	36.83347736	68.70765653	-81.1663503	-12.45869377	iC9	Infiltrating Ductal Carcinoma
TCGA-E9-A1N3	LumA	Other	46.87334958	26.88454906	-677.4608235	-1019.923901	-1697.384725	iC4	Mixed Histology (NOS)
TCGA-E9-A1N4	LumA	Other	38.61999009	37.78540644	869.9009871	976.1487384	1846.049725	iC4	Mixed Histology (NOS)
TCGA-E9-A1N5	LumA	Other	33.62005865	19.23854098	1089.916509	497.1915616	1587.108071	iC7	Mixed Histology (NOS)
TCGA-E9-A1N6	NA	Other	35.31751905	22.57488762	819.2746159	-109.4039075	709.8707084	iC5	Infiltrating Ductal Carcinoma
TCGA-E9-A1N8	Basal-like	Other	42.86563394	32.15725911	-815.597352	-976.4324486	-1792.029801	iC2	Infiltrating Ductal Carcinoma
TCGA-E9-A1N9	Basal-like	Other	40.06820828	23.74524577	221.2981417	-352.3141123	-131.0159706	iC10	Mixed Histology (NOS)
TCGA-E9-A1NA	LumB	Other	37.87790941	26.93470575	779.0893392	450.4658508	1229.55519	iC1	Mixed Histology (NOS)
TCGA-E9-A1NC	Basal-like	Other	43.46957787	38.35572522	624.2478308	1128.552178	1752.800009	iC10	Mixed Histology (NOS)
TCGA-E9-A1ND	Basal-like	Other	38.92295811	26.21633974	510.8180064	1745.868164	2256.686171	iC4	Infiltrating Ductal Carcinoma
TCGA-E9-A1NE	LumA	Other	35.36235549	21.64424621	972.2723758	1880.789472	2853.061848	iC4	Infiltrating Ductal Carcinoma
TCGA-E9-A1NF	LumB	ClaudinLow	34.28682159	39.10543892	1770.762583	286.1599805	2056.922564	iC4	Mixed Histology (NOS)
TCGA-E9-A1NG	LumA	ClaudinLow	32.36639916	37.32255344	1823.691018	823.0492645	2646.740282	iC4	Infiltrating Ductal Carcinoma
TCGA-E9-A1NH	LumA	Other	33.96317314	22.14361843	1134.131696	144.3037455	1278.435441	iC3	Infiltrating Ductal Carcinoma
TCGA-E9-A1NI	LumB	Other	37.17937956	19.55121906	615.0330526	-353.9308197	261.1022329	iC8	Mixed Histology (NOS)
TCGA-E9-A1QZ	LumA	Other	34.06168319	20.90483397	673.9733642	1215.938125	1889.91149	iC2	Infiltrating Ductal Carcinoma
TCGA-E9-A1R0	LumA	Other	37.57952861	21.84184951	620.3343889	-10.31898632	610.0154026	iC7	Infiltrating Ductal Carcinoma
TCGA-E9-A1R2	LumA	Other	40.51880363	18.14735498	231.3330993	-135.0175434	96.31555593	iC6	Infiltrating Ductal Carcinoma
TCGA-E9-A1R3	LumA	Other	33.83923066	22.63508708	794.3117524	490.5243924	1284.836145	iC3	Infiltrating Ductal Carcinoma
TCGA-E9-A1R4	LumB	Other	40.57664493	20.02737857	499.8378679	1148.440319	1648.278187	iC7	Infiltrating Ductal Carcinoma
TCGA-E9-A1R5	LumA	Other	42.78827028	26.92203217	512.8538758	-606.6518417	-93.79796589	iC8	Infiltrating Ductal Carcinoma
TCGA-E9-A1R6	LumA	Other	42.44107985	20.71621823	26.09070148	-573.777784	-547.6870825	iC7	Infiltrating Ductal Carcinoma
TCGA-E9-A1R7	LumB	Other	53.07546848	33.25004369	-386.6564814	-980.3229755	-1366.979457	iC8	Infiltrating Ductal Carcinoma
TCGA-E9-A1RA	LumA	Other	36.29383764	16.51882899	235.7832905	-114.1504038	121.6328867	iC3	Infiltrating Ductal Carcinoma
TCGA-E9-A1RB	LumB	Other	39.51492664	25.32259294	-135.5666523	-423.2249363	-558.7915886	iC8	Infiltrating Ductal Carcinoma
TCGA-E9-A1RC	LumA	Other	45.74906018	24.80989019	-162.9096687	-940.9581249	-1103.867794	iC8	Mixed Histology (NOS)
TCGA-E9-A1RD	LumA	Other	42.04273402	21.28448233	356.6550459	-273.3054044	83.3496415	iC3	Infiltrating Ductal Carcinoma
TCGA-E9-A1RE	LumB	Other	50.16416015	31.53985612	-235.0834232	-871.8036074	-1106.887031	iC9	Infiltrating Ductal Carcinoma
TCGA-E9-A1RF	LumA	Other	39.15664896	23.16848556	842.485191	695.8677178	1538.352909	iC1	Infiltrating Ductal Carcinoma
TCGA-E9-A1RG	LumB	Other	49.41413889	32.40357868	97.54558267	121.8506319	219.3962146	iC7	Infiltrating Ductal Carcinoma
TCGA-E9-A1RH	HER2-enriched	Other	51.61955003	44.58515822	140.5428323	-333.0694242	-192.5265918	iC4	Infiltrating Ductal Carcinoma
TCGA-E9-A1RI	LumA	Other	35.05848122	24.81059471	1199.230937	-96.08651851	1103.144419	iC4	Mixed Histology (NOS)
TCGA-E9-A226	LumB	Other	41.77159219	25.34968149	729.3465597	-536.1393628	193.2071969	iC3	Infiltrating Ductal Carcinoma
TCGA-E9-A227	LumA	Other	36.3030133	20.61246592	683.2077599	691.8581918	1375.065952	iC3	Infiltrating Ductal Carcinoma
TCGA-E9-A228	LumB	Other	44.27892108	24.99220801	-166.1818431	-291.5832442	-457.7650873	iC6	Infiltrating Ductal Carcinoma
TCGA-E9-A229	LumA	Other	32.20205677	22.60370429	1379.635429	431.0971328	1810.732562	iC4	Infiltrating Ductal Carcinoma
TCGA-E9-A22A	LumB	Other	32.54758081	30.09070988	1558.465548	1030.127879	2588.593427	iC6	Infiltrating Ductal Carcinoma
TCGA-E9-A22B	LumA	Other	36.99416987	22.22484474	817.4176626	-62.4832093	754.9344533	iC6	Mixed Histology (NOS)
TCGA-E9-A22D	LumB	Other	37.40765311	21.74376913	414.2052326	2122.564607	2536.76984	iC5	Infiltrating Ductal Carcinoma
TCGA-E9-A22E	LumB	ClaudinLow	35.50846981	45.42434266	1858.272445	581.3815003	2439.653946	iC3	Infiltrating Ductal Carcinoma
TCGA-E9-A22G	Basal-like	Other	49.63318098	40.74046255	-1072.852038	-509.132211	-1581.984249	iC10	Infiltrating Ductal Carcinoma
TCGA-E9-A22H	LumB	Other	42.57292741	21.76881524	-207.9865937	-44.89623038	-252.8828241	iC3	Infiltrating Ductal Carcinoma
TCGA-E9-A243	Basal-like	Other	38.14129274	33.48608147	1211.743617	2310.957069	3522.700686	iC10	Infiltrating Ductal Carcinoma
TCGA-E9-A244	Basal-like	Other	46.40648091	36.67084591	-168.3438068	-561.1258904	-729.4696972	iC10	Infiltrating Ductal Carcinoma
TCGA-E9-A245	LumA	Other	44.72211052	24.57253873	-389.9565027	-770.2862814	-1160.242784	iC3	Infiltrating Ductal Carcinoma
TCGA-E9-A247	LumA	Other	47.20977627	31.14683828	-442.14357	-894.1040434	-1336.247613	iC2	Infiltrating Ductal Carcinoma
TCGA-E9-A248	HER2-enriched	Other	46.68461141	34.26927416	233.0810725	1469.566064	1702.647137	iC10	Infiltrating Ductal Carcinoma
TCGA-E9-A249	LumB	Other	42.04629885	20.84077272	-347.0195352	-352.3782195	-699.3977547	iC8	Infiltrating Ductal Carcinoma
TCGA-E9-A24A	LumA	Other	37.42202577	20.97067733	1000.924217	741.5110707	1742.435287	iC3	Infiltrating Ductal Carcinoma
TCGA-E9-A295	LumA	Other	38.16686526	19.8423301	442.9367055	-382.4125404	60.52416517	iC7	Infiltrating Lobular Carcinoma
TCGA-E9-A2JS	LumB	Other	41.53195264	21.57257476	60.40431805	-504.9390881	-444.5347701	iC1	Infiltrating Lobular Carcinoma
TCGA-E9-A2JT	LumA	Other	41.23865953	38.06459241	947.4916552	2866.675552	3814.167207	iC4	Infiltrating Lobular Carcinoma
TCGA-E9-A3HO	LumB	Other	41.95612625	23.52224873	-262.1362203	225.0265113	-37.10970896	iC8	Infiltrating Lobular Carcinoma
TCGA-E9-A3Q9	NA	Other	40.67461961	24.25997746	219.6849565	563.4760667	783.1610232	iC4	Infiltrating Lobular Carcinoma
TCGA-E9-A3QA	Basal-like	Other	42.00135798	33.899629	169.3621972	1741.415451	1910.777648	iC10	Medullary Carcinoma
TCGA-E9-A3X8	LumA	Other	51.43331501	45.77355671	906.4639503	979.5523157	1886.016266	iC7	Infiltrating Lobular Carcinoma
TCGA-E9-A54X	NA	Other	44.82860155	22.65002468	-1954.884441	-1429.075256	-3383.959697	iC7	Mucinous Carcinoma
TCGA-E9-A54Y	LumB	Other	63.89503974	47.38306531	-1322.76557	-423.5812552	-1746.346826	iC9	Infiltrating Lobular Carcinoma
TCGA-E9-A5FK	LumA	Other	40.38463538	29.15765422	698.2004085	1998.984138	2697.184546	iC7	Infiltrating Lobular Carcinoma
TCGA-E9-A5FL	Basal-like	Other	52.67912437	50.01456253	212.8696953	64.23556494	277.1052602	iC1	Metaplastic Carcinoma
TCGA-E9-A5UO	LumB	Other	51.13032991	31.46669551	-1258.985275	-1183.214129	-2442.199404	iC4	Mucinous Carcinoma
TCGA-E9-A5UP	NA	Other	53.80741384	27.69979626	-1350.946073	-212.7036758	-1563.649748	iC8	Other
TCGA-E9-A6HE	LumA	Other	42.94265176	32.04654927	584.9254762	306.4660775	891.3915537	iC8	Infiltrating Lobular Carcinoma
TCGA-EW-A1IW	LumA	Other	38.95998595	20.79674449	480.754348	-28.98754569	451.7668023	iC5	Infiltrating Lobular Carcinoma
TCGA-EW-A1IX	LumA	Other	36.0168472	20.25068355	1083.859143	25.20080925	1109.059952	iC4	Other
TCGA-EW-A1IY	LumB	Other	37.84201074	30.09976408	1024.717182	1063.643177	2088.360359	iC3	Infiltrating Ductal Carcinoma
TCGA-EW-A1IZ	LumA	Other	40.81412798	22.09189862	25.77002635	2030.875037	2056.645063	iC4	Infiltrating Ductal Carcinoma
TCGA-EW-A1J1	LumA	Other	49.65045	29.9686885	-22.57436317	427.605362	405.0309988	iC4	Infiltrating Ductal Carcinoma
TCGA-EW-A1J2	LumA	Other	34.48799972	19.23824504	1128.274607	470.3081705	1598.582777	iC3	Infiltrating Lobular Carcinoma
TCGA-EW-A1J3	LumA	Other	46.27064402	26.66231226	37.36831354	-319.8556272	-282.4873137	iC8	Infiltrating Lobular Carcinoma
TCGA-EW-A1J5	LumA	Other	44.43571927	22.61282144	406.1995165	1068.13605	1474.335566	iC8	Infiltrating Lobular Carcinoma
TCGA-EW-A1J6	LumB	Other	44.57668017	30.51425474	-263.7326472	655.6215453	391.8888981	iC7	Infiltrating Ductal Carcinoma
TCGA-EW-A1OV	HER2-enriched	Other	36.82860567	21.84001564	821.7631652	2246.744545	3068.50771	iC3	Infiltrating Ductal Carcinoma
TCGA-EW-A1OW	NA	Other	35.68812394	29.83218914	429.9123397	-103.624291	326.2880487	iC10	Infiltrating Ductal Carcinoma
TCGA-EW-A1OX	LumB	Other	51.540454	28.12550636	-1400.242061	-1555.108652	-2955.350713	iC1	Mucinous Carcinoma
TCGA-EW-A1OY	LumB	Other	39.51968757	18.28093236	-303.1262817	-321.7692462	-624.8955279	iC9	Infiltrating Ductal Carcinoma
TCGA-EW-A1OZ	LumB	Other	42.65288934	23.9445944	484.668002	180.0489254	664.7169274	iC5	Infiltrating Ductal Carcinoma
TCGA-EW-A1P0	LumB	Other	43.90107518	23.2483877	47.31674744	-203.9765003	-156.6597528	iC9	Other
TCGA-EW-A1P1	Normal-like	ClaudinLow	32.14688925	38.37422004	1590.83624	913.107629	2503.943869	iC4	Infiltrating Ductal Carcinoma
TCGA-EW-A1P3	LumA	Other	41.5651425	19.60270843	265.7800384	-184.7916428	80.98839564	iC8	Infiltrating Ductal Carcinoma
TCGA-EW-A1P4	Basal-like	Other	44.09793039	42.43433137	-17.13930116	948.1307391	930.9914379	iC4	Medullary Carcinoma
TCGA-EW-A1P5	LumA	Other	39.77874718	24.25419855	-6.182741625	513.0619173	506.8791757	iC4	Infiltrating Ductal Carcinoma
TCGA-EW-A1P6	LumA	Other	43.77553649	20.66449451	483.9490352	-571.1302116	-87.18117638	iC7	Infiltrating Ductal Carcinoma
TCGA-EW-A1P7	Normal-like	Other	34.31305734	30.87332977	1070.229087	2182.710136	3252.939223	iC4	Infiltrating Ductal Carcinoma
TCGA-EW-A1P8	Basal-like	Other	40.25711955	27.49144633	77.14592383	860.9410195	938.0869434	iC10	Infiltrating Ductal Carcinoma
TCGA-EW-A1PA	LumA	Other	41.71574543	20.41335231	156.8273789	-232.6730934	-75.84571446	iC6	Infiltrating Ductal Carcinoma
TCGA-EW-A1PB	Basal-like	Other	47.36348494	37.2467439	24.46688258	2012.596227	2037.063109	iC10	Infiltrating Ductal Carcinoma
TCGA-EW-A1PC	NA	Other	41.97878344	27.35685105	-550.198407	-767.4038061	-1317.602213	iC10	Infiltrating Ductal Carcinoma
TCGA-EW-A1PD	NA	Other	37.3093757	22.67527802	768.7446151	-462.6452058	306.0994093	iC4	Infiltrating Ductal Carcinoma
TCGA-EW-A1PE	LumA	Other	39.54383518	20.10304344	840.1604473	962.3222683	1802.482716	iC3	Infiltrating Ductal Carcinoma
TCGA-EW-A1PF	NA	Other	39.06091243	20.50492618	998.0576737	155.9745494	1154.032223	iC4	Infiltrating Ductal Carcinoma
TCGA-EW-A1PG	Normal-like	Other	36.42207475	35.75687987	730.9543375	-360.3186457	370.6356918	iC4	Infiltrating Lobular Carcinoma
TCGA-EW-A1PH	Basal-like	Other	50.11961735	39.98867085	-462.0423824	-362.3133758	-824.3557581	iC10	Infiltrating Ductal Carcinoma
TCGA-EW-A2FR	HER2-enriched	ClaudinLow	37.52405336	39.67321922	1550.872381	234.7015889	1785.57397	iC4	Infiltrating Ductal Carcinoma
TCGA-EW-A2FS	LumA	Other	44.52216054	26.00336416	-50.12640151	182.5033702	132.3769687	iC1	Infiltrating Ductal Carcinoma
TCGA-EW-A2FV	LumA	Other	41.9551363	20.71707736	488.9598984	471.9938539	960.9537522	iC1	Other
TCGA-EW-A2FW	LumB	Other	46.41850179	29.25442182	-47.12545393	-678.5599942	-725.6854481	iC2	Other
TCGA-EW-A3E8	NA	Other	37.35505225	18.97636772	791.1323458	1140.140053	1931.272398	iC7	Infiltrating Lobular Carcinoma
TCGA-EW-A3U0	NA	Other	36.29894462	34.03837075	935.8464871	2217.57736	3153.423847	iC4	Infiltrating Ductal Carcinoma
TCGA-EW-A423	LumA	Other	54.69554456	32.07881717	-335.0561718	448.974313	113.9181412	iC8	Infiltrating Lobular Carcinoma
TCGA-EW-A424	NA	Other	40.91086516	20.94308173	305.9526661	-768.9098772	-462.9572111	iC3	Infiltrating Lobular Carcinoma
TCGA-EW-A6S9	LumA	Other	44.9554813	29.75569285	498.2366691	-389.0575269	109.1791422	iC5	Infiltrating Ductal Carcinoma
TCGA-EW-A6SA	NA	Other	47.67688013	28.07951644	-989.6381447	-1367.290652	-2356.928797	iC7	Infiltrating Ductal Carcinoma
TCGA-EW-A6SB	Basal-like	Other	42.55132768	31.44229512	-675.3021453	1828.412095	1153.10995	iC10	Infiltrating Ductal Carcinoma
TCGA-EW-A6SC	LumA	Other	34.52658292	22.92694879	873.0362399	243.6366419	1116.672882	iC7	Infiltrating Lobular Carcinoma
TCGA-EW-A6SD	HER2-enriched	Other	49.36626781	29.12346413	252.5399031	700.2423882	952.7822913	iC5	Infiltrating Ductal Carcinoma
TCGA-GI-A2C8	LumA	Other	41.89679032	25.47717321	1414.433506	772.5554088	2186.988915	iC3	Infiltrating Ductal Carcinoma
TCGA-GI-A2C9	NA	Other	38.938366	30.31761083	182.2565167	8.998103604	191.2546203	iC10	Infiltrating Ductal Carcinoma
TCGA-GM-A2D9	LumA	Other	41.63799873	21.61975555	378.2601819	87.78678485	466.0469667	iC3	Infiltrating Ductal Carcinoma
TCGA-GM-A2DA	LumA	Other	36.43227739	26.96125285	929.8980723	1002.331717	1932.229789	iC7	Infiltrating Ductal Carcinoma
TCGA-GM-A2DB	HER2-enriched	Other	48.4850253	34.30912348	-708.8102023	405.2425617	-303.5676406	iC4	Infiltrating Ductal Carcinoma
TCGA-GM-A2DC	LumA	Other	54.16210366	30.26019498	-439.6553524	-534.0330186	-973.688371	iC9	Infiltrating Ductal Carcinoma
TCGA-GM-A2DD	Normal-like	Other	38.8377328	31.36080909	1132.155785	1796.578627	2928.734412	iC4	Infiltrating Ductal Carcinoma
TCGA-GM-A2DF	Basal-like	Other	38.94840669	31.20641573	431.0668344	1204.604247	1635.671082	iC10	Infiltrating Ductal Carcinoma
TCGA-GM-A2DH	HER2-enriched	Other	40.05281245	19.98738345	-204.6276401	991.9986506	787.3710105	iC10	Infiltrating Ductal Carcinoma
TCGA-GM-A2DI	LumA	Other	34.18323918	26.42153782	1286.135856	2171.629135	3457.764991	iC4	Infiltrating Ductal Carcinoma
TCGA-GM-A2DK	LumA	Other	40.09417808	27.7815743	757.1905932	332.2299673	1089.420561	iC4	Infiltrating Ductal Carcinoma
TCGA-GM-A2DL	LumA	Other	34.53029154	26.46187322	1077.828758	290.6657953	1368.494554	iC4	Infiltrating Ductal Carcinoma
TCGA-GM-A2DM	LumA	Other	40.99254107	22.65305391	-540.3821586	213.7648928	-326.6172658	iC4	Infiltrating Ductal Carcinoma
TCGA-GM-A2DN	LumA	Other	36.66656024	15.89784145	464.2674588	1367.190055	1831.457514	iC3	Infiltrating Ductal Carcinoma
TCGA-GM-A2DO	LumB	Other	39.6739222	28.38901487	51.2740224	2811.937292	2863.211315	iC7	Infiltrating Lobular Carcinoma
TCGA-GM-A3NW	LumA	Other	45.03317229	23.24710087	-177.6869327	-246.6478616	-424.3347943	iC6	Infiltrating Lobular Carcinoma
TCGA-GM-A3NY	NA	Other	46.10701811	27.53034885	14.83113074	-278.5881223	-263.7569915	iC8	Infiltrating Lobular Carcinoma
TCGA-GM-A3XG	NA	Other	40.94717524	27.46849958	-300.74676	-799.9558979	-1100.702658	iC4	Infiltrating Lobular Carcinoma
TCGA-GM-A3XL	Basal-like	Other	45.11823234	34.98792718	-812.7591068	830.177029	17.41792222	iC10	Infiltrating Ductal Carcinoma
TCGA-GM-A3XN	NA	Other	32.41196473	22.24318658	1148.41925	496.9761714	1645.395422	iC3	Infiltrating Lobular Carcinoma
TCGA-GM-A4E0	LumA	Other	40.67492422	40.51048684	1614.340492	1487.447067	3101.787559	iC4	Infiltrating Lobular Carcinoma
TCGA-GM-A5PV	LumA	Other	44.30137099	20.31491085	-817.4068772	-40.80205645	-858.2089336	iC7	Infiltrating Lobular Carcinoma
TCGA-GM-A5PX	LumA	Other	35.87957186	22.82328799	864.0051899	-54.43059009	809.5745998	iC8	Infiltrating Lobular Carcinoma
TCGA-HN-A2NL	Basal-like	ClaudinLow	48.14020611	48.23000355	-967.2470934	-43.57282887	-1010.819922	iC1	Infiltrating Lobular Carcinoma
TCGA-HN-A2OB	LumA	Other	33.47340035	22.04762808	1225.467986	-222.92467	1002.543316	iC4	Infiltrating Lobular Carcinoma
TCGA-JL-A3YW	NA	ClaudinLow	36.90545584	37.58142118	1448.393263	1229.265972	2677.659235	iC4	Infiltrating Lobular Carcinoma
TCGA-JL-A3YX	LumA	Other	45.18445709	22.99824846	-201.3904386	-786.384279	-987.7747175	iC8	Infiltrating Lobular Carcinoma
TCGA-LD-A66U	LumA	Other	43.30734651	29.85738793	546.4348582	798.2818296	1344.716688	iC8	Infiltrating Lobular Carcinoma
TCGA-LD-A74U	LumA	Other	34.34449926	20.49032985	1076.871126	500.9737507	1577.844877	iC4	Other
TCGA-LD-A7W5	LumA	Other	46.282235	32.76107195	576.973765	1361.425985	1938.39975	iC4	Infiltrating Ductal Carcinoma
TCGA-LD-A7W6	LumA	Other	41.32815768	22.82406825	148.5173618	-153.5599704	-5.042608548	iC3	Other
TCGA-LD-A9QF	Normal-like	Other	32.48084589	27.8002215	1331.347633	2293.86048	3625.208113	iC4	Infiltrating Ductal Carcinoma
TCGA-LL-A440	LumA	ClaudinLow	31.68575766	36.1727727	1628.303199	1157.053654	2785.356853	iC4	Infiltrating Lobular Carcinoma
TCGA-LL-A441	NA	Other	37.37901631	25.62963119	290.2866928	1742.127989	2032.414682	iC4	Infiltrating Ductal Carcinoma
TCGA-LL-A442	NA	Other	48.80029487	28.89502604	-445.1063075	208.1532319	-236.9530757	iC4	Infiltrating Ductal Carcinoma
TCGA-LL-A50Y	LumA	Other	48.72166985	28.33004071	-165.0655872	382.3288042	217.2632169	iC8	Infiltrating Lobular Carcinoma
TCGA-LL-A5YL	LumA	Other	51.75818101	35.24201525	297.6071358	494.7485002	792.355636	iC8	Infiltrating Lobular Carcinoma
TCGA-LL-A5YM	LumB	Other	59.14592674	48.82713122	-31.63846849	-56.68820655	-88.32667504	iC1	Infiltrating Ductal Carcinoma
TCGA-LL-A5YN	LumA	Other	46.18717693	33.15764864	91.09587432	1971.146058	2062.241933	iC9	Infiltrating Ductal Carcinoma
TCGA-LL-A5YO	HER2-enriched	Other	38.88354039	26.77490412	536.3896629	2523.328591	3059.718253	iC9	Infiltrating Ductal Carcinoma
TCGA-LL-A5YP	Basal-like	Other	37.19765961	34.2885376	1047.82971	391.6210496	1439.45076	iC10	Infiltrating Ductal Carcinoma
TCGA-LL-A6FP	LumA	Other	63.0746298	41.95888588	-1317.066337	-907.9155465	-2224.981883	iC8	Infiltrating Lobular Carcinoma
TCGA-LL-A6FQ	LumA	Other	63.09158795	50.12622667	-188.2356129	73.19682	-115.0387929	iC7	Infiltrating Ductal Carcinoma
TCGA-LL-A6FR	Basal-like	Other	58.91738055	52.82988455	276.1912617	-242.9540013	33.23726042	iC8	Infiltrating Ductal Carcinoma
TCGA-LL-A73Y	Basal-like	Other	43.39341124	37.53224437	612.4641895	500.2587138	1112.722903	iC1	Infiltrating Ductal Carcinoma
TCGA-LL-A73Z	Normal-like	Other	34.96765465	23.00844899	791.7355805	686.1732316	1477.908812	iC4	Infiltrating Ductal Carcinoma
TCGA-LL-A740	LumA	Other	46.29446776	32.87427751	882.0041339	118.745046	1000.74918	iC4	Infiltrating Ductal Carcinoma
TCGA-LL-A7SZ	LumA	Other	48.66596178	39.64515438	377.2423737	1541.21947	1918.461844	iC9	Infiltrating Ductal Carcinoma
TCGA-LL-A7T0	LumB	Other	46.85826026	25.24389656	-164.5764684	110.1496157	-54.4268527	iC7	Infiltrating Ductal Carcinoma
TCGA-LL-A8F5	Basal-like	Other	41.56769348	41.17762339	-236.3716384	475.2321533	238.8605149	iC10	Infiltrating Ductal Carcinoma
TCGA-LL-A9Q3	LumA	Other	56.41222351	35.97567512	134.2642989	326.3603101	460.624609	iC7	Infiltrating Lobular Carcinoma
TCGA-LQ-A4E4	NA	Other	47.28110754	24.33743571	-223.4018118	-941.4528445	-1164.854656	iC7	Infiltrating Lobular Carcinoma
TCGA-MS-A51U	NA	Other	36.62250036	19.17440796	767.226347	78.9826905	846.2090375	iC3	Infiltrating Lobular Carcinoma
TCGA-OK-A5Q2	LumA	Other	37.83863105	16.64074855	583.9195732	800.702252	1384.621825	iC3	Infiltrating Lobular Carcinoma
TCGA-OL-A5D6	Normal-like	Other	47.39766516	31.37404281	889.491808	86.91594665	976.4077547	iC4	Infiltrating Ductal Carcinoma
TCGA-OL-A5D7	Basal-like	Other	54.41189449	48.67345695	-607.1244114	1230.493244	623.3688321	iC10	Infiltrating Ductal Carcinoma
TCGA-OL-A5D8	LumA	Other	52.6034782	30.45112337	-115.8406474	-38.47254686	-154.3131942	iC8	Infiltrating Ductal Carcinoma
TCGA-OL-A5DA	LumA	Other	45.33774834	20.52734917	-76.09309361	-208.9239802	-285.0170739	iC3	Infiltrating Lobular Carcinoma
TCGA-OL-A5RU	LumA	Other	43.874658	20.45741286	223.486302	1054.476611	1277.962913	iC3	Infiltrating Ductal Carcinoma
TCGA-OL-A5RV	LumA	Other	43.27546369	16.81880331	-69.44976062	-607.7905021	-677.2402627	iC3	Infiltrating Ductal Carcinoma
TCGA-OL-A5RW	Basal-like	Other	54.54853076	43.06390517	-358.6798375	-32.09385527	-390.7736928	iC10	Infiltrating Ductal Carcinoma
TCGA-OL-A5RX	LumA	Other	39.36707511	16.82671055	119.013118	-27.09203068	91.92108729	iC3	Infiltrating Ductal Carcinoma
TCGA-OL-A5RY	Normal-like	Other	31.04704984	25.82191911	1236.674652	1899.045255	3135.719907	iC4	Infiltrating Ductal Carcinoma
TCGA-OL-A5RZ	HER2-enriched	Other	60.63848331	40.7730392	-666.0179296	-810.3746455	-1476.392575	iC5	Infiltrating Ductal Carcinoma
TCGA-OL-A5S0	Basal-like	Other	40.98551594	35.52418716	618.1910634	644.6481305	1262.839194	iC10	Infiltrating Ductal Carcinoma
TCGA-OL-A66H	LumA	Other	40.42471891	24.05380885	448.4733632	892.9836116	1341.456975	iC4	Mucinous Carcinoma
TCGA-OL-A66I	Basal-like	Other	38.0322103	35.07541073	876.2910978	2268.448316	3144.739414	iC10	Infiltrating Ductal Carcinoma
TCGA-OL-A66J	LumA	Other	39.20391335	23.90061955	708.7464214	-83.54860166	625.1978197	iC4	Infiltrating Lobular Carcinoma
TCGA-OL-A66K	LumA	Other	41.92125195	20.79206194	508.8669005	-455.017662	53.84923845	iC8	Infiltrating Lobular Carcinoma
TCGA-OL-A66L	LumA	Other	49.54277052	42.0867151	810.9413742	769.5189032	1580.460277	iC7	Infiltrating Ductal Carcinoma
TCGA-OL-A66N	LumA	Other	48.32681989	32.98306169	575.8491889	435.6475156	1011.496705	iC8	Infiltrating Lobular Carcinoma
TCGA-OL-A66O	LumA	Other	52.85925249	37.78415333	-339.168538	-821.0239952	-1160.192533	iC7	Infiltrating Ductal Carcinoma
TCGA-OL-A66P	HER2-enriched	Other	50.28759046	42.43250308	959.7349068	2410.051891	3369.786797	iC1	Infiltrating Ductal Carcinoma
TCGA-OL-A6VO	Basal-like	Other	47.89587038	35.7972795	-688.181265	-116.2890553	-804.4703203	iC10	Infiltrating Ductal Carcinoma
TCGA-OL-A6VQ	LumA	Other	40.82759814	26.36167224	810.8474246	114.5131589	925.3605835	iC3	Infiltrating Lobular Carcinoma
TCGA-OL-A6VR	LumA	Other	46.47926686	23.1553305	-1048.527435	-873.4133171	-1921.940752	iC9	Infiltrating Ductal Carcinoma
TCGA-OL-A97C	Normal-like	ClaudinLow	42.29069481	46.72990334	518.4389296	96.07375755	614.5126871	iC4	Other
TCGA-PE-A5DC	LumA	Other	41.63028506	22.17855386	-198.7793002	-469.0689335	-667.8482337	iC7	Infiltrating Lobular Carcinoma
TCGA-PE-A5DD	LumA	Other	44.72749348	25.19738963	591.8363551	284.1174413	875.9537964	iC3	Infiltrating Lobular Carcinoma
TCGA-PE-A5DE	LumA	Other	37.3141397	19.98692661	485.744878	2146.450228	2632.195106	iC3	Infiltrating Lobular Carcinoma
TCGA-PL-A8LV	Basal-like	Other	51.78755774	37.43607262	-190.3562068	366.032596	175.6763891	iC9	Medullary Carcinoma
TCGA-PL-A8LX	LumA	Other	48.05893922	31.45786325	-513.0643624	-134.8599229	-647.9242853	iC7	Infiltrating Ductal Carcinoma
TCGA-PL-A8LY	Normal-like	Other	38.35816854	24.42228011	-783.2694016	-427.4584248	-1210.727826	iC4	Infiltrating Ductal Carcinoma
TCGA-PL-A8LZ	Basal-like	Other	33.81803496	28.6175301	1029.056999	1499.046319	2528.103318	iC10	Infiltrating Ductal Carcinoma
TCGA-S3-A6ZF	LumB	Other	46.84708786	28.60212327	132.2837848	216.9849604	349.2687453	iC6	Infiltrating Ductal Carcinoma
TCGA-S3-A6ZG	LumA	Other	42.49602482	21.25618415	-26.19698847	-14.41258238	-40.60957085	iC8	Mixed Histology (NOS)
TCGA-S3-A6ZH	LumA	Other	52.60124245	26.60248824	-651.5122989	-340.4468497	-991.9591486	iC8	Infiltrating Ductal Carcinoma
TCGA-S3-AA0Z	Basal-like	Other	52.74284481	46.28233139	-290.359196	580.7255987	290.3664026	iC8	Infiltrating Ductal Carcinoma
TCGA-S3-AA10	Basal-like	Other	36.28033901	32.86498159	143.2549105	1788.793367	1932.048278	iC10	Infiltrating Ductal Carcinoma
TCGA-S3-AA11	LumA	Other	45.18692313	19.29993619	-549.2972786	-999.1159571	-1548.413236	iC3	Infiltrating Ductal Carcinoma
TCGA-S3-AA12	LumA	Other	52.28830722	32.72763741	-558.7040012	-747.8304392	-1306.53444	iC7	Infiltrating Ductal Carcinoma
TCGA-S3-AA14	LumA	Other	41.55927826	23.83200266	689.4955885	-534.3486542	155.1469343	iC4	Infiltrating Ductal Carcinoma
TCGA-S3-AA15	Basal-like	ClaudinLow	28.88623104	29.46082718	1279.717481	1992.376843	3272.094325	iC4	Infiltrating Ductal Carcinoma
TCGA-S3-AA17	LumB	Other	42.33585042	19.80606218	439.1895948	1875.130984	2314.320579	iC3	Infiltrating Ductal Carcinoma
TCGA-UL-AAZ6	LumA	Other	50.97289703	30.57533419	-923.9553888	-485.4878584	-1409.443247	iC5	Infiltrating Ductal Carcinoma
TCGA-UU-A93S	HER2-enriched	Other	60.26080589	41.81023319	-972.4555934	-95.38981563	-1067.845409	iC5	Infiltrating Ductal Carcinoma
TCGA-V7-A7HQ	LumA	Other	65.1718641	53.63631854	98.20514523	-168.0008982	-69.79575292	iC7	Infiltrating Ductal Carcinoma
TCGA-W8-A86G	LumA	Other	44.03857778	21.95020202	112.8630091	-919.1580299	-806.2950208	iC3	Infiltrating Lobular Carcinoma
TCGA-WT-AB41	LumA	Other	59.9748286	50.34616334	92.08689122	1843.12177	1935.208661	iC6	Infiltrating Ductal Carcinoma
TCGA-WT-AB44	LumA	Other	49.03044387	37.04103474	503.2422647	17.99005061	521.2323153	iC8	Infiltrating Lobular Carcinoma
TCGA-XX-A899	LumA	Other	31.64598559	21.55521009	1170.796228	1343.32603	2514.122259	iC2	Infiltrating Lobular Carcinoma
TCGA-XX-A89A	LumA	Other	31.47393792	27.19008475	1743.490592	1175.136369	2918.626962	iC4	Infiltrating Lobular Carcinoma
TCGA-Z7-A8R5	LumA	Other	39.44690011	28.98361583	433.1405468	937.6922878	1370.832835	iC7	Infiltrating Lobular Carcinoma
TCGA-Z7-A8R6	LumB	Other	42.65994576	21.4698678	-284.4581371	-357.6870058	-642.1451429	iC7	Infiltrating Lobular Carcinoma
