# Supplementary material for: Re-definition of claudin-low as a breast cancer phenotype
Source: Nat Commun. 2020 Apr 14;11:1787. doi: 10.1038/s41467-020-15574-5 (PMC7156396; doi:10.1038/s41467-020-15574-5)
Supplement: Supplementary file 9 — Source Data [file 41467_2020_15574_MOESM9_ESM.zip]

Archive with 32 entries (32 files):
- SourceDataFig1.xlsx
- __MACOSX/._SourceDataFig1.xlsx
- SourceDataFig2.xlsx
- __MACOSX/._SourceDataFig2.xlsx
- SourceDataFig3.xlsx
- __MACOSX/._SourceDataFig3.xlsx
- SourceDataFig4.xlsx
- __MACOSX/._SourceDataFig4.xlsx
- SourceDataFig5.xlsx
- __MACOSX/._SourceDataFig5.xlsx
- SourceDataFigS1.xlsx
- __MACOSX/._SourceDataFigS1.xlsx
- SourceDataFigS2.xlsx
- __MACOSX/._SourceDataFigS2.xlsx
- SourceDataFigS3.xlsx
- __MACOSX/._SourceDataFigS3.xlsx
- SourceDataFigS4.xlsx
- __MACOSX/._SourceDataFigS4.xlsx
- SourceDataFigS5.xlsx
- __MACOSX/._SourceDataFigS5.xlsx
- SourceDataFigS6.xlsx
- __MACOSX/._SourceDataFigS6.xlsx
- SourceDataFigS7.xlsx
- __MACOSX/._SourceDataFigS7.xlsx
- SourceDataFigS8.xlsx
- __MACOSX/._SourceDataFigS8.xlsx
- SourceDataFigS9.xlsx
- __MACOSX/._SourceDataFigS9.xlsx
- SourceDataFigS10.xlsx
- __MACOSX/._SourceDataFigS10.xlsx
- SourceDataTable1.xlsx
- __MACOSX/._SourceDataTable1.xlsx
