# Supplementary material for: Re-definition of claudin-low as a breast cancer phenotype
Source: Nat Commun. 2020 Apr 14;11:1787. doi: 10.1038/s41467-020-15574-5 (PMC7156396; doi:10.1038/s41467-020-15574-5)
Supplement: Supplementary file 9 — Source Data [file 41467_2020_15574_MOESM9_ESM.zip › SourceDataFig3.xlsx]

## Sheet: Fig3_annotation
Patient_ID	ER_IHC	IntClust	PAM50	ClaudinLow_9CellLine	StromalScore	ImmuneScore	Histology	TP53_Mutation	PIK3CA_Mutation	MYC_Amplification	ERBB2_Amplification	MDM4_Amplification	GII_PloidyCorrected	CoreCL
MB-0000	Positive	4ER+	Normal	ClaudinLow	1017.35091677009	1071.60528811862	NST	Wildtype	Wildtype	NEUT	NEUT	NEUT	0.002	Other
MB-0002	Positive	4ER+	LumA	NonClaudinLow	357.315257171416	33.7672510761142	NST	Mut	Wildtype	NEUT	DEL	NEUT	0.271	Other
MB-0005	Positive	3	LumB	NonClaudinLow	1095.36975784382	1004.23820622978	NST	Wildtype	Mut	NEUT	NEUT	AMP	0.975	Other
MB-0006	Positive	9	LumB	NonClaudinLow	1012.5253076146	1131.36020395136	MixedNST/SpecialType	Wildtype	Mut	AMP	NEUT	NEUT	0.273	Other
MB-0010	Positive	7	LumB	NonClaudinLow	993.250651016037	761.801829345008	NST	Mut	Mut	AMP	DEL	AMP	0.621	Other
MB-0014	Positive	3	LumB	NonClaudinLow	1147.66821682104	1138.56289687607	NST	Wildtype	Mut	NEUT	NEUT	AMP	0.192	Other
MB-0022	Positive	3	LumB	NonClaudinLow	1447.72241651356	2202.11996823105	MixedNST/SpecialType	Wildtype	Mut	AMP	DEL	AMP	0.31	Other
MB-0028	Positive	9	LumB	NonClaudinLow	-46.2443794482682	328.30480214218	NST	Mut	Wildtype	AMP	AMP	AMP	0.541	Other
MB-0035	Negative	3	Her2	NonClaudinLow	-857.116445622604	-328.168502109448	Lobular	Wildtype	Mut	NEUT	DEL	AMP	0.276	Other
MB-0036	Positive	3	LumA	NonClaudinLow	680.476599427881	530.585182376288	NST	Wildtype	Wildtype	NEUT	NEUT	AMP	0.18	Other
MB-0039	Positive	4ER+	LumB	NonClaudinLow	-906.342318627954	-9.20068876034368	NA	Wildtype	Wildtype	NEUT	NEUT	NEUT	0.105	Other
MB-0045	Negative	4ER-	Basal	NonClaudinLow	1124.94759906948	2623.57599808004	NST	Wildtype	Wildtype	NEUT	NEUT	NEUT	0.304	Other
MB-0046	Positive	5	LumA	NonClaudinLow	7.8707164298621	404.113912987644	NST	Mut	Mut	NEUT	AMP	AMP	0.523	Other
MB-0048	Positive	4ER+	Her2	NonClaudinLow	1458.67180941561	2010.05200083771	NST	Wildtype	Wildtype	AMP	AMP	AMP	0.278	Other
MB-0050	Positive	8	Normal	NonClaudinLow	741.30211387933	944.535911127512	MixedNST/SpecialType	Wildtype	Wildtype	NEUT	DEL	AMP	0.264	Other
MB-0053	Positive	7	LumB	NonClaudinLow	615.498168956634	1508.74130379672	NST	Wildtype	Wildtype	AMP	NEUT	NEUT	0.327	Other
MB-0054	Positive	10	LumB	NonClaudinLow	1166.23075572234	1869.41309300826	NST	Wildtype	Mut	AMP	AMP	AMP	0.515	Other
MB-0056	Positive	1	LumB	NonClaudinLow	487.921389549189	697.038524998406	MixedNST/SpecialType	Wildtype	Wildtype	AMP	NEUT	NEUT	0.212	Other
MB-0060	Positive	10	LumB	NonClaudinLow	-301.338901941541	1635.60637882439	NST	Wildtype	Wildtype	AMP	NEUT	AMP	0.786	Other
MB-0062	Negative	10	Basal	NonClaudinLow	-55.949241379681	1461.65989146255	NST	Mut	Wildtype	AMP	DEL	AMP	0.656	Other
MB-0064	Positive	3	LumB	NonClaudinLow	208.87021602569	466.951337341746	NST	Wildtype	Wildtype	NEUT	NEUT	AMP	0.07	Other
MB-0066	Positive	7	LumB	NonClaudinLow	548.089735040019	1691.4893209357	NST	Wildtype	Mut	NEUT	NEUT	NEUT	0.241	Other
MB-0068	Positive	3	LumA	NonClaudinLow	946.485859081183	972.586438381334	Tubular	Wildtype	Mut	NEUT	DEL	NEUT	0.098	Other
MB-0079	Negative	10	Her2	NonClaudinLow	805.3252114603	1187.4833620036	NST	Mut	Mut	AMP	NEUT	NEUT	0.596	Other
MB-0081	Positive	3	LumB	NonClaudinLow	1317.11971319763	2427.52698800518	NST	Wildtype	Wildtype	NEUT	NEUT	AMP	0.107	Other
MB-0083	Positive	2	LumB	NonClaudinLow	845.771387212859	1089.55846813823	Lobular	Wildtype	Mut	NEUT	NEUT	AMP	0.465	Other
MB-0093	Positive	3	LumB	NonClaudinLow	1341.16510733318	2183.01729301807	MixedNST/SpecialType	Wildtype	Mut	NEUT	NEUT	AMP	0.211	Other
MB-0095	Positive	8	LumB	NonClaudinLow	-212.227657300305	413.210897453032	NST	Wildtype	Mut	NEUT	NEUT	AMP	0.165	Other
MB-0097	Positive	8	LumA	NonClaudinLow	196.866026574243	42.3007177575671	NST	Wildtype	Wildtype	NEUT	NEUT	AMP	0.531	Other
MB-0100	Negative	10	Basal	NonClaudinLow	662.73466659009	1380.74097563576	NST	Mut	Wildtype	NEUT	NEUT	NEUT	0.187	Other
MB-0101	Positive	8	Normal	NonClaudinLow	880.387255445314	2006.17618718898	Lobular	Wildtype	Mut	NEUT	DEL	AMP	0.234	Other
MB-0102	Positive	3	LumB	NonClaudinLow	891.321305054902	1380.42015753671	Lobular	Mut	Wildtype	NEUT	NEUT	NEUT	0.003	Other
MB-0106	Positive	8	LumA	NonClaudinLow	611.235712391151	473.094385610677	NST	Wildtype	Mut	AMP	NEUT	AMP	0.203	Other
MB-0107	Positive	1	LumB	NonClaudinLow	-64.2047411656505	-85.6003480790907	NST	Mut	Wildtype	AMP	NEUT	AMP	0.801	Other
MB-0108	Positive	4ER+	LumB	NonClaudinLow	981.778228238322	2442.5982800517	NST	Mut	Wildtype	NEUT	DEL	NEUT	0.357	Other
MB-0109	Positive	9	Basal	NonClaudinLow	-822.571071710079	1328.86657284283	NST	Mut	Wildtype	AMP	AMP	NEUT	0.692	Other
MB-0111	Positive	3	LumA	NonClaudinLow	1190.05943962853	696.270523049008	NST	Wildtype	Mut	NEUT	NEUT	AMP	0.292	Other
MB-0112	Positive	3	LumA	NonClaudinLow	834.637812398815	1284.01958582389	Lobular	Wildtype	Wildtype	NEUT	DEL	AMP	0.313	Other
MB-0113	Positive	5	Her2	NonClaudinLow	532.003340933879	687.714687529509	NST	Wildtype	Wildtype	NEUT	AMP	AMP	0.106	Other
MB-0114	Positive	8	LumA	NonClaudinLow	69.1157884071497	205.704230377956	NST	Wildtype	Mut	NEUT	NEUT	AMP	0.063	Other
MB-0115	Negative	10	Basal	NonClaudinLow	419.038750612486	1198.31901890895	NST	Mut	Wildtype	AMP	DEL	AMP	0.546	Other
MB-0116	Positive	6	Normal	NonClaudinLow	989.484629358499	656.25272806454	Lobular	Wildtype	Wildtype	NEUT	NEUT	NEUT	0.011	Other
MB-0117	Positive	1	LumA	NonClaudinLow	920.892447724631	1417.45606134204	MixedNST/SpecialType	Wildtype	Wildtype	NEUT	DEL	AMP	0.182	Other
MB-0119	Positive	7	LumB	NonClaudinLow	316.296345138613	1213.37099280572	NST	Wildtype	Wildtype	AMP	NEUT	NEUT	0.141	Other
MB-0120	Positive	9	LumB	NonClaudinLow	1089.31640169607	1560.01259480288	NST	Wildtype	Wildtype	AMP	AMP	AMP	0.722	Other
MB-0121	Positive	8	LumA	NonClaudinLow	799.502915589574	1068.60623372103	NST	Wildtype	Wildtype	AMP	NEUT	AMP	0.355	Other
MB-0122	Positive	8	LumA	NonClaudinLow	557.992728734307	263.659266745421	NST	Wildtype	Mut	NEUT	NEUT	AMP	0.092	Other
MB-0123	Positive	1	LumB	NonClaudinLow	651.851615353496	923.773104408969	NST	Wildtype	Wildtype	AMP	DEL	NEUT	0.558	Other
MB-0124	Positive	8	LumA	NonClaudinLow	1091.54135379781	1480.89325460958	MixedNST/SpecialType	Wildtype	Mut	AMP	NEUT	AMP	0.293	Other
MB-0125	Positive	8	LumB	NonClaudinLow	-77.0241791698089	111.693032316359	MixedNST/SpecialType	Wildtype	Mut	NEUT	NEUT	AMP	0.065	Other
MB-0126	Positive	8	LumA	NonClaudinLow	800.847189212784	900.922607493413	NST	Wildtype	Wildtype	NEUT	NEUT	AMP	0.344	Other
MB-0128	Positive	3	Normal	NonClaudinLow	1326.45541196751	1845.83269952985	NST	Wildtype	Mut	NEUT	DEL	AMP	0.138	Other
MB-0129	Negative	5	Her2	NonClaudinLow	1085.52941503964	1046.79726032901	NST	Wildtype	Wildtype	AMP	AMP	NEUT	0.656	Other
MB-0130	Positive	5	LumA	NonClaudinLow	1083.09092048155	923.973464673855	NST	Wildtype	Wildtype	AMP	AMP	AMP	0.459	Other
MB-0131	Positive	8	LumA	NonClaudinLow	719.138237737001	1098.53570031231	NST	Wildtype	Mut	NEUT	NEUT	AMP	0.176	Other
MB-0133	Positive	8	LumA	NonClaudinLow	808.326975009223	369.628440318031	MixedNST/SpecialType	Wildtype	Mut	NEUT	NEUT	AMP	0.17	Other
MB-0134	Positive	8	LumB	NonClaudinLow	444.803025217415	681.300600905636	NST	Wildtype	Wildtype	NEUT	DEL	AMP	0.176	Other
MB-0135	Positive	2	LumB	NonClaudinLow	616.102615000437	1054.41562854362	NST	Wildtype	Wildtype	AMP	NEUT	NEUT	0.273	Other
MB-0136	Positive	3	LumA	NonClaudinLow	1314.09680852276	1989.07428492054	NST	Wildtype	Mut	NEUT	DEL	AMP	0.208	Other
MB-0138	Positive	3	LumA	NonClaudinLow	1056.25395727482	824.521922976473	NST	Wildtype	Mut	NEUT	NEUT	AMP	0.176	Other
MB-0139	Positive	3	LumA	NonClaudinLow	867.328940266083	818.576533893874	Lobular	Wildtype	Mut	NEUT	NEUT	NEUT	0.024	Other
MB-0140	Positive	8	LumB	NonClaudinLow	616.119011740586	815.223673233412	NST	Wildtype	Wildtype	NEUT	NEUT	AMP	0.168	Other
MB-0142	Positive	1	LumA	NonClaudinLow	-416.832639489376	-134.754739901155	MixedNST/SpecialType	Wildtype	Wildtype	NEUT	DEL	NEUT	0.226	Other
MB-0143	Positive	9	LumA	NonClaudinLow	578.158956026096	906.801120076246	NST	Wildtype	Mut	AMP	NEUT	AMP	0.326	Other
MB-0144	Positive	8	LumB	NonClaudinLow	901.918553692277	1518.02854678269	NST	Wildtype	Mut	AMP	NEUT	AMP	0.17	Other
MB-0145	Positive	3	LumA	NonClaudinLow	975.758158686715	439.754486185194	Lobular	Wildtype	Wildtype	NEUT	NEUT	AMP	0.207	Other
MB-0146	Positive	1	LumB	NonClaudinLow	211.02937883722	781.79484896047	NST	Wildtype	Wildtype	AMP	AMP	AMP	0.323	Other
MB-0147	Positive	2	LumA	NonClaudinLow	112.253889539434	1107.47903358551	Lobular	Wildtype	Wildtype	NEUT	NEUT	AMP	0.189	Other
MB-0148	Negative	5	Her2	NonClaudinLow	944.053641327664	1867.56305299287	NST	Mut	Wildtype	AMP	AMP	NEUT	0.396	Other
MB-0149	Negative	10	Basal	NonClaudinLow	-276.024272605651	134.977973024306	NST	Mut	Wildtype	AMP	NEUT	AMP	0.735	Other
MB-0150	Positive	4ER+	Basal	NonClaudinLow	762.629294571098	2266.98413936069	NST	Mut	Mut	AMP	NEUT	NEUT	0.227	Other
MB-0151	Positive	2	LumB	NonClaudinLow	353.554663724437	973.786865354642	NST	Wildtype	Wildtype	AMP	NEUT	AMP	0.717	Other
MB-0152	Negative	4ER-	Her2	NonClaudinLow	723.398497624811	1328.96638001367	NST	Mut	Mut	AMP	AMP	NEUT	0.69	Other
MB-0154	Positive	4ER+	LumA	NonClaudinLow	1103.79861994057	850.962459541929	NST	Wildtype	Wildtype	NEUT	NEUT	NEUT	0.139	Other
MB-0155	Positive	4ER+	Normal	ClaudinLow	1663.66933495434	1952.4428575002	NA	Wildtype	Wildtype	NEUT	NEUT	NEUT	0.001	CoreClaudinLow
MB-0157	Negative	4ER-	Basal	ClaudinLow	1393.58152066467	2105.87391082072	NST	Mut	Wildtype	AMP	NEUT	AMP	0.552	Other
MB-0162	Positive	7	LumA	NonClaudinLow	773.193047108861	1159.29003411662	MixedNST/SpecialType	Wildtype	Mut	NEUT	NEUT	NEUT	0.081	Other
MB-0163	Negative	10	Basal	NonClaudinLow	379.665666386232	311.013385397138	NST	Mut	Wildtype	AMP	DEL	NEUT	0.752	Other
MB-0164	Negative	10	Basal	NonClaudinLow	1046.11979220951	1809.38505660155	NST	Mut	Wildtype	NEUT	DEL	AMP	0.696	Other
MB-0165	Positive	5	LumA	NonClaudinLow	1120.27763299455	1748.66564856305	NST	Mut	Mut	AMP	AMP	AMP	0.33	Other
MB-0166	Positive	4ER+	LumA	NonClaudinLow	894.749329425115	597.810550686021	NST	Wildtype	Wildtype	NEUT	NEUT	NEUT	0.119	Other
MB-0167	Positive	9	LumB	NonClaudinLow	363.159801649213	1025.16846727922	NST	Mut	Mut	AMP	NEUT	AMP	0.316	Other
MB-0168	Positive	4ER+	Normal	ClaudinLow	1570.84482404354	1251.02535271704	NST	Wildtype	Wildtype	NEUT	DEL	AMP	0.338	CoreClaudinLow
MB-0170	Positive	3	LumA	NonClaudinLow	1454.36542639986	1916.25550720299	Tubular	Wildtype	Mut	NEUT	NEUT	AMP	0.116	Other
MB-0171	Positive	4ER+	Normal	NonClaudinLow	1239.57822981489	1391.4026850158	MixedNST/SpecialType	Wildtype	Mut	NEUT	NEUT	NEUT	0.054	Other
MB-0172	Positive	3	LumA	NonClaudinLow	723.908797504661	1520.87918085394	NA	Mut	Mut	AMP	DEL	AMP	0.317	Other
MB-0173	Positive	7	LumB	NonClaudinLow	-169.161502082702	1186.67435041176	NST	Wildtype	Wildtype	AMP	DEL	NEUT	0.246	Other
MB-0174	Negative	4ER-	Basal	ClaudinLow	1558.46405072158	2043.16440035181	NST	Mut	Wildtype	AMP	NEUT	AMP	0.42	CoreClaudinLow
MB-0175	Positive	6	LumA	NonClaudinLow	446.098787163048	576.164853164986	Tubular	Wildtype	Wildtype	AMP	DEL	NEUT	0.625	Other
MB-0176	Positive	1	LumA	NonClaudinLow	588.724713600238	590.779868663062	NST	Wildtype	Wildtype	AMP	NEUT	NEUT	0.37	Other
MB-0177	Positive	6	LumA	NonClaudinLow	1237.4317844482	912.613564308424	MixedNST/SpecialType	Wildtype	Wildtype	AMP	NEUT	NEUT	0.104	Other
MB-0178	Positive	1	LumB	NonClaudinLow	450.614906817539	970.444599965967	NST	Mut	Wildtype	AMP	NEUT	AMP	0.659	Other
MB-0179	Negative	4ER-	Basal	ClaudinLow	1879.62473982367	2733.03746109447	NST	Wildtype	Wildtype	NEUT	AMP	NEUT	0.003	CoreClaudinLow
MB-0180	Positive	8	LumA	NonClaudinLow	680.777638442691	322.404099335869	NST	Wildtype	Mut	AMP	NEUT	AMP	0.702	Other
MB-0181	Positive	7	LumA	NonClaudinLow	1136.62587253922	1158.25262384326	NST	Wildtype	Wildtype	AMP	NEUT	NEUT	0.138	Other
MB-0184	Positive	4ER+	LumA	NonClaudinLow	-171.752791857607	425.762504138466	Mucinous	Wildtype	Wildtype	NEUT	NEUT	NEUT	0.001	Other
MB-0188	Positive	3	Her2	NonClaudinLow	994.339541677701	1840.66858967178	Lobular	Wildtype	Mut	NEUT	DEL	AMP	0.236	Other
MB-0189	Positive	6	Normal	NonClaudinLow	1435.19878585207	1549.83719769224	NST	Wildtype	Wildtype	AMP	NEUT	NEUT	0.313	CoreClaudinLow
MB-0191	Negative	10	Basal	NonClaudinLow	616.355914444402	1372.85115414954	NST	Mut	Wildtype	AMP	DEL	NEUT	0.658	Other
MB-0192	Positive	4ER+	Normal	NonClaudinLow	1078.5880686725	2784.75712377206	MixedNST/SpecialType	Wildtype	Wildtype	AMP	DEL	NEUT	0.282	Other
MB-0193	Positive	3	LumB	NonClaudinLow	868.810766026218	254.877649290812	NST	Wildtype	Mut	NEUT	NEUT	AMP	0.075	Other
MB-0194	Positive	3	LumA	NonClaudinLow	1165.71826011498	811.98302155097	NST	Wildtype	Mut	AMP	NEUT	AMP	0.232	Other
MB-0195	Positive	6	LumB	NonClaudinLow	80.1737393915255	395.800440543936	NST	Wildtype	Wildtype	AMP	AMP	AMP	0.699	Other
MB-0197	Positive	9	LumB	NonClaudinLow	1326.47344505017	2158.71219305978	NST	Wildtype	Wildtype	AMP	NEUT	AMP	0.433	Other
MB-0198	Positive	8	LumB	NonClaudinLow	1253.52609530857	509.854279549196	NST	Wildtype	Mut	NEUT	NEUT	AMP	0.36	Other
MB-0199	Positive	3	LumA	NonClaudinLow	1019.95337016944	1354.77652726721	MixedNST/SpecialType	Wildtype	Wildtype	NEUT	NEUT	AMP	0.195	Other
MB-0200	Negative	10	Basal	NonClaudinLow	-173.286424282504	702.300090422701	Medullary-like	Mut	Wildtype	AMP	DEL	AMP	0.645	Other
MB-0201	Negative	5	Basal	NonClaudinLow	1138.39062987725	804.528728837724	NST	Mut	Wildtype	AMP	AMP	AMP	0.766	Other
MB-0202	Positive	4ER+	LumA	NonClaudinLow	942.44764785869	905.780275781649	NST	Mut	Wildtype	NEUT	DEL	AMP	0.19	Other
MB-0203	Positive	7	LumA	NonClaudinLow	927.058920096459	1353.91607110958	NST	Wildtype	Wildtype	NEUT	NEUT	AMP	0.501	Other
MB-0204	Positive	3	LumA	NonClaudinLow	1289.33525351105	833.539620484375	NST	Wildtype	Wildtype	NEUT	NEUT	AMP	0.339	Other
MB-0205	Positive	3	Normal	NonClaudinLow	1194.72548801442	1257.0658629417	Lobular	Wildtype	Wildtype	NEUT	NEUT	AMP	0.206	CoreClaudinLow
MB-0206	Negative	10	Basal	ClaudinLow	1479.30083589294	2470.85045561222	Medullary-like	Mut	Wildtype	AMP	DEL	AMP	0.729	Other
MB-0207	Positive	8	LumA	NonClaudinLow	1027.05692778429	867.624313036068	MixedNST/SpecialType	Wildtype	Mut	NEUT	NEUT	AMP	0.13	Other
MB-0209	Positive	4ER+	Normal	ClaudinLow	1672.14863579369	2103.9321021751	NA	Wildtype	Wildtype	NEUT	NEUT	NEUT	0.001	CoreClaudinLow
MB-0211	Positive	9	Basal	ClaudinLow	1790.3116234188	1469.23003582691	NST	Mut	Mut	AMP	NEUT	AMP	0.463	Other
MB-0214	Positive	10	Basal	NonClaudinLow	343.625781142336	1222.85081101019	NST	Mut	Wildtype	NEUT	DEL	AMP	0.553	Other
MB-0215	Positive	3	LumB	NonClaudinLow	1173.46098466994	1420.76805846294	MixedNST/SpecialType	Wildtype	Mut	NEUT	DEL	AMP	0.117	Other
MB-0218	Positive	1	LumB	NonClaudinLow	876.550859331835	502.040280979639	NST	Wildtype	Wildtype	AMP	NEUT	NEUT	0.577	Other
MB-0220	Positive	4ER+	Normal	ClaudinLow	1460.13743545304	2764.34036710472	NST	Wildtype	Wildtype	NEUT	NEUT	NEUT	0.005	CoreClaudinLow
MB-0221	Negative	4ER-	Her2	NonClaudinLow	423.677792120574	1268.72030722302	NST	Mut	Mut	NEUT	NEUT	NEUT	0.306	Other
MB-0222	Positive	4ER+	Normal	NonClaudinLow	1395.39741442629	2477.26915385832	Lobular	Wildtype	Mut	NEUT	DEL	NEUT	0.104	Other
MB-0223	Positive	4ER+	LumA	NonClaudinLow	852.55831157236	1444.77576886889	NST	Wildtype	Mut	NEUT	AMP	NEUT	0.122	Other
MB-0224	Positive	4ER+	LumA	NonClaudinLow	1245.03985556874	1053.59756925369	NST	Wildtype	Mut	AMP	NEUT	AMP	0.121	Other
MB-0225	Positive	1	LumB	NonClaudinLow	-183.704411412453	212.876535252613	NST	Wildtype	Wildtype	AMP	AMP	NEUT	0.666	Other
MB-0226	Positive	8	LumA	NonClaudinLow	957.26465518537	863.995851695329	NST	Wildtype	Wildtype	NEUT	NEUT	AMP	0.642	Other
MB-0227	Positive	8	LumA	NonClaudinLow	1078.09071193733	1287.02388287023	NST	Wildtype	Wildtype	NEUT	AMP	AMP	0.545	Other
MB-0228	Positive	4ER+	Normal	NonClaudinLow	764.749472530202	586.503143245971	Lobular	Wildtype	Mut	NEUT	NEUT	NEUT	0.001	Other
MB-0229	Positive	7	LumA	NonClaudinLow	955.971897347934	852.44910792608	MixedNST/SpecialType	Wildtype	Mut	NEUT	NEUT	NEUT	0.136	Other
MB-0230	NA	5	Her2	NonClaudinLow	270.699671600403	721.552831650154	NA	Mut	Wildtype	NEUT	AMP	NEUT	0.438	Other
MB-0231	NA	3	LumA	NonClaudinLow	1004.66685231387	1129.16560712058	Mucinous	Wildtype	Wildtype	NEUT	AMP	AMP	0.08	Other
MB-0232	Positive	8	LumA	NonClaudinLow	669.644487892319	768.100515202063	NST	Wildtype	Mut	NEUT	NEUT	AMP	0.074	Other
MB-0233	NA	2	LumA	NonClaudinLow	1277.48868109134	2227.9886097325	NST	Mut	Wildtype	AMP	NEUT	AMP	0.546	Other
MB-0234	Positive	8	LumB	NonClaudinLow	634.38166904574	1333.45077522408	MixedNST/SpecialType	Wildtype	Wildtype	NEUT	NEUT	AMP	0.193	Other
MB-0235	Positive	8	LumA	NonClaudinLow	819.285257450169	1335.91701175907	NST	Wildtype	Mut	NEUT	NEUT	AMP	0.248	Other
MB-0236	Positive	5	LumA	NonClaudinLow	1146.47484443296	1318.93853226816	NST	Mut	Wildtype	AMP	AMP	NEUT	0.492	Other
MB-0238	Negative	10	Basal	NonClaudinLow	710.005928829946	2074.09818348069	NST	Mut	Wildtype	AMP	NEUT	AMP	0.52	Other
MB-0239	Positive	3	LumA	NonClaudinLow	1457.59646959067	1520.67392025652	MixedNST/SpecialType	Wildtype	Wildtype	AMP	NEUT	AMP	0.42	Other
MB-0241	Positive	4ER+	Basal	ClaudinLow	1088.44823550142	1389.90397659313	NST	Mut	Wildtype	AMP	AMP	AMP	0.612	Other
MB-0242	NA	8	LumB	NonClaudinLow	1245.70350783733	1289.88416896099	NST	Wildtype	Mut	AMP	NEUT	AMP	0.214	Other
MB-0243	Positive	8	LumB	NonClaudinLow	1162.61416219393	835.752997761985	NST	Wildtype	Wildtype	NEUT	NEUT	AMP	0.065	Other
MB-0244	Positive	4ER+	Normal	NonClaudinLow	504.105951841808	1592.94223130239	NST	Wildtype	Wildtype	NEUT	NEUT	NEUT	0.035	Other
MB-0245	Positive	3	LumA	NonClaudinLow	943.452588280049	1738.41868065686	Lobular	Wildtype	Mut	NEUT	NEUT	AMP	0.091	Other
MB-0247	Positive	4ER+	LumA	NonClaudinLow	1416.59785582906	1171.70297037523	NST	Wildtype	Mut	AMP	NEUT	AMP	0.209	Other
MB-0248	Positive	8	LumA	NonClaudinLow	-58.7378966057913	437.027555337161	NST	Wildtype	Wildtype	NEUT	NEUT	AMP	0.194	Other
MB-0249	Negative	10	Her2	NonClaudinLow	602.389585383213	1296.70181670595	SpecialType	Mut	Mut	AMP	AMP	AMP	0.682	Other
MB-0253	Positive	4ER+	Normal	NonClaudinLow	415.907118690485	436.537675296401	NST	Wildtype	Wildtype	NEUT	NEUT	NEUT	0.021	Other
MB-0256	Positive	3	LumA	NonClaudinLow	1209.82695732622	990.04170341925	NST	Wildtype	Mut	NEUT	DEL	AMP	0.392	Other
MB-0257	Positive	8	LumA	NonClaudinLow	784.716951027198	336.778650615311	NST	Wildtype	Mut	DEL	AMP	AMP	0.528	Other
MB-0258	Positive	7	LumA	NonClaudinLow	759.721301262544	1335.35555825746	NST	Wildtype	Wildtype	AMP	AMP	NEUT	0.177	Other
MB-0259	Negative	9	Basal	NonClaudinLow	-555.479857407194	685.131218239738	NST	Mut	Wildtype	AMP	AMP	AMP	0.695	Other
MB-0260	Positive	3	LumA	NonClaudinLow	939.631100410175	1667.04804769554	NST	Wildtype	Wildtype	NEUT	NEUT	AMP	0.148	Other
MB-0261	Positive	8	LumB	NonClaudinLow	719.942445213481	936.967316611322	NST	Wildtype	Mut	NEUT	NEUT	AMP	0.096	Other
MB-0262	Positive	7	Her2	NonClaudinLow	1256.26847254948	1812.27835420874	NST	Mut	Wildtype	AMP	DEL	NEUT	0.56	Other
MB-0263	Positive	7	LumA	NonClaudinLow	962.991646051422	1047.23667998562	MixedNST/SpecialType	Wildtype	Wildtype	NEUT	NEUT	AMP	0.253	Other
MB-0264	NA	9	Her2	NonClaudinLow	972.489305985415	909.554935589124	NST	Wildtype	Wildtype	AMP	AMP	AMP	0.361	Other
MB-0265	Positive	4ER+	Basal	ClaudinLow	1232.50133748718	1928.4347401471	NST	Mut	Wildtype	NEUT	NEUT	NEUT	0.487	CoreClaudinLow
MB-0266	NA	8	LumA	NonClaudinLow	1375.74827343785	1239.40256202551	MixedNST/SpecialType	Wildtype	Wildtype	AMP	AMP	AMP	0.623	Other
MB-0268	Positive	9	LumB	NonClaudinLow	865.523166264128	438.489749866714	NST	Mut	Mut	AMP	AMP	AMP	0.658	Other
MB-0269	Negative	4ER-	Basal	ClaudinLow	1815.98805235862	2175.58589411707	NST	Wildtype	Wildtype	NEUT	NEUT	NEUT	0.001	CoreClaudinLow
MB-0270	Positive	10	LumB	NonClaudinLow	153.023458002299	1027.75827765092	NST	Wildtype	Wildtype	NEUT	NEUT	AMP	0.421	Other
MB-0272	Positive	8	LumB	NonClaudinLow	722.596713295397	1706.06071468638	NST	Wildtype	Mut	NEUT	NEUT	AMP	0.379	Other
MB-0273	Positive	8	LumA	NonClaudinLow	676.958510671099	599.752197443833	NST	Wildtype	Mut	AMP	NEUT	AMP	0.166	Other
MB-0275	Positive	4ER+	Normal	ClaudinLow	1530.40353967145	1200.92502417639	NA	Wildtype	Wildtype	NEUT	AMP	NEUT	0.471	CoreClaudinLow
MB-0278	Positive	10	Basal	NonClaudinLow	-257.973843252965	-30.7771219299898	NST	Mut	Wildtype	AMP	DEL	AMP	0.476	Other
MB-0279	Positive	4ER+	Normal	ClaudinLow	1542.38998171952	2051.34904502528	Lobular	Wildtype	Wildtype	NEUT	NEUT	NEUT	0.002	CoreClaudinLow
MB-0280	Positive	7	Normal	NonClaudinLow	-30.6079049669126	746.350792157503	NST	Wildtype	Wildtype	NEUT	NEUT	NEUT	0.196	Other
MB-0282	Positive	4ER+	Normal	NonClaudinLow	1326.76600610904	1530.58668029051	MixedNST/SpecialType	Wildtype	Mut	NEUT	NEUT	NEUT	0.001	Other
MB-0284	NA	10	Basal	ClaudinLow	1395.07015474933	1653.53474223619	NA	Mut	Wildtype	AMP	NEUT	NEUT	0.394	CoreClaudinLow
MB-0285	Positive	4ER+	Normal	ClaudinLow	1581.79734225008	1519.91061027803	NST	Wildtype	Mut	NEUT	NEUT	NEUT	0.001	CoreClaudinLow
MB-0286	Positive	4ER+	LumA	ClaudinLow	1874.88885642727	1925.66592897369	NST	Wildtype	Mut	NEUT	NEUT	NEUT	0.001	CoreClaudinLow
MB-0287	Positive	7	LumB	NonClaudinLow	480.833123130067	457.181664518973	NST	Wildtype	Wildtype	AMP	NEUT	NEUT	0.531	Other
MB-0288	Positive	1	Normal	NonClaudinLow	1098.62240746837	1307.60061752438	NST	Wildtype	Wildtype	NEUT	AMP	AMP	0.137	Other
MB-0289	Positive	4ER+	Basal	ClaudinLow	1689.35376206057	2293.57681669753	NST	Wildtype	Wildtype	NEUT	NEUT	NEUT	0	CoreClaudinLow
MB-0290	Positive	8	LumA	NonClaudinLow	983.611142593578	1198.57635374844	NST	Wildtype	Mut	AMP	DEL	AMP	0.183	Other
MB-0291	Positive	5	LumB	NonClaudinLow	983.835030832821	1113.20354788091	NST	Wildtype	Wildtype	AMP	AMP	AMP	0.733	Other
MB-0292	Negative	9	Her2	NonClaudinLow	761.711379370103	840.079559364234	NST	Mut	Mut	AMP	DEL	AMP	0.732	Other
MB-0293	Positive	4ER+	Normal	ClaudinLow	1643.94958366184	2286.65820269675	NST	Wildtype	Wildtype	NEUT	NEUT	NEUT	0.002	CoreClaudinLow
MB-0294	Positive	4ER+	Normal	NonClaudinLow	1452.17386098124	1809.22215765012	NST	Wildtype	Mut	NEUT	AMP	NEUT	0.008	Other
MB-0295	Positive	4ER+	LumA	NonClaudinLow	966.228428975892	1573.46686962319	Tubular	Wildtype	Mut	NEUT	NEUT	NEUT	0.073	Other
MB-0301	Positive	7	LumA	NonClaudinLow	1030.11467098644	973.595926939589	NST	Wildtype	Mut	AMP	AMP	NEUT	0.448	Other
MB-0302	Positive	3	LumA	NonClaudinLow	1438.33837177223	1431.64904480207	Lobular	Mut	Wildtype	NEUT	NEUT	AMP	0.248	Other
MB-0303	Negative	10	Basal	NonClaudinLow	1001.72050379106	2105.63684522171	NST	Wildtype	Mut	AMP	NEUT	NEUT	0.398	Other
MB-0304	Positive	6	LumB	NonClaudinLow	-522.596878336242	-325.02875030788	NST	Mut	Wildtype	NEUT	DEL	NEUT	0.392	Other
MB-0305	Positive	8	Normal	NonClaudinLow	1081.30496999294	1945.19733940907	NST	Wildtype	Mut	AMP	AMP	AMP	0.24	Other
MB-0306	Positive	3	LumA	NonClaudinLow	972.074127009629	1811.42441438139	NST	Mut	Mut	NEUT	DEL	AMP	0.706	Other
MB-0307	Positive	5	LumA	NonClaudinLow	1294.46627443364	2386.25230997352	NST	Wildtype	Wildtype	AMP	AMP	AMP	0.201	Other
MB-0308	Positive	3	LumA	NonClaudinLow	1161.77543692188	781.180591602025	SpecialType	Wildtype	Mut	NEUT	NEUT	AMP	0.063	Other
MB-0309	Positive	8	LumA	NonClaudinLow	784.35407715753	937.121870357995	NST	Wildtype	Mut	NEUT	NEUT	AMP	0.071	Other
MB-0310	Positive	3	LumA	NonClaudinLow	1260.24341607347	2022.04961296639	NST	Wildtype	Mut	NEUT	NEUT	AMP	0.114	Other
MB-0311	Positive	8	LumB	NonClaudinLow	697.243124101674	9.2583192515186	NST	Wildtype	Mut	AMP	AMP	AMP	0.495	Other
MB-0312	Positive	2	LumB	NonClaudinLow	828.820048824193	926.879294328858	Lobular	Wildtype	Wildtype	NEUT	AMP	AMP	0.813	Other
MB-0313	Positive	10	LumB	NonClaudinLow	447.945725578414	747.890604259184	NST	Mut	Wildtype	AMP	DEL	AMP	0.628	Other
MB-0314	Negative	5	Her2	NonClaudinLow	398.080024047582	345.035116672024	NST	Mut	Wildtype	AMP	AMP	AMP	0.702	Other
MB-0315	Positive	6	LumA	NonClaudinLow	1335.15242002665	817.737599525648	NST	Mut	Wildtype	NEUT	NEUT	AMP	0.991	Other
MB-0316	Negative	10	Basal	NonClaudinLow	503.273633878153	2181.71113861581	NST	Mut	Wildtype	NEUT	NEUT	NEUT	0.374	Other
MB-0317	Positive	7	LumA	NonClaudinLow	1036.8779103184	1205.74357311044	NST	Wildtype	Mut	NEUT	NEUT	AMP	0.102	Other
MB-0318	Negative	4ER-	Normal	NonClaudinLow	31.9798347141888	-327.057086277149	SpecialType	Wildtype	Wildtype	NEUT	NEUT	NEUT	0	Other
MB-0319	Positive	2	LumB	NonClaudinLow	272.644850049257	891.795522756071	MixedNST/SpecialType	Wildtype	Wildtype	NEUT	AMP	NEUT	0.213	Other
MB-0320	Positive	3	LumA	NonClaudinLow	1133.43759068854	747.298340372353	MixedNST/SpecialType	Wildtype	Mut	NEUT	NEUT	AMP	0.099	Other
MB-0321	Positive	8	LumA	NonClaudinLow	-392.892037890652	9.76774805784088	NST	Wildtype	Mut	NEUT	NEUT	AMP	0.695	Other
MB-0322	Positive	8	LumA	NonClaudinLow	472.902377209283	874.787376153715	NST	Wildtype	Mut	DEL	NEUT	AMP	0.616	Other
MB-0324	Positive	6	LumA	NonClaudinLow	357.046275051159	764.380145343584	NST	Wildtype	Wildtype	AMP	AMP	AMP	0.652	Other
MB-0325	Positive	10	LumB	NonClaudinLow	-68.1201533297859	1239.50314982849	NST	Mut	Mut	AMP	DEL	AMP	0.629	Other
MB-0328	Positive	9	LumB	NonClaudinLow	778.276737218113	1332.31991562827	NA	Wildtype	Wildtype	AMP	NEUT	AMP	0.847	Other
MB-0336	Positive	10	LumB	NonClaudinLow	815.821670840255	757.643698308469	NST	Wildtype	Wildtype	AMP	DEL	AMP	0.599	Other
MB-0339	NA	4ER+	LumB	NonClaudinLow	538.11185154946	774.10332471562	Mucinous	Wildtype	Wildtype	NEUT	NEUT	NEUT	0.298	Other
MB-0340	Positive	10	Basal	NonClaudinLow	138.183523896185	1681.65878014899	NST	Mut	Wildtype	AMP	NEUT	AMP	0.743	Other
MB-0341	Positive	8	LumA	NonClaudinLow	1062.91496971596	1277.09011003342	NA	Wildtype	Wildtype	NEUT	NEUT	AMP	0.3	Other
MB-0342	Positive	3	Normal	NonClaudinLow	1083.11126509548	1336.57158709107	Lobular	Wildtype	Mut	NEUT	NEUT	AMP	0.099	CoreClaudinLow
MB-0343	Positive	6	Normal	NonClaudinLow	637.82627367483	794.420649881729	NST	Wildtype	Wildtype	NEUT	NEUT	NEUT	0.331	Other
MB-0344	Positive	3	Normal	NonClaudinLow	1106.62399336642	1535.93029112318	Lobular	Mut	Wildtype	NEUT	NEUT	AMP	0.092	Other
MB-0345	Positive	3	LumA	NonClaudinLow	877.933629193662	918.370940344977	NST	Wildtype	Mut	NEUT	DEL	NEUT	0.105	Other
MB-0346	Negative	5	Her2	NonClaudinLow	-164.12914073742	483.37429712318	NST	Mut	Wildtype	AMP	AMP	AMP	0.729	Other
MB-0348	Positive	8	LumA	NonClaudinLow	83.7975179937456	315.156942572001	NST	Wildtype	Mut	NEUT	NEUT	AMP	0.062	Other
MB-0349	Positive	3	LumB	NonClaudinLow	760.880935728486	1061.41737245391	NST	Wildtype	Mut	NEUT	DEL	NEUT	0.163	Other
MB-0350	Negative	10	Basal	ClaudinLow	514.074947010097	494.249772274082	NST	Mut	Mut	AMP	DEL	NEUT	0.725	Other
MB-0352	Positive	4ER+	Her2	NonClaudinLow	1362.11296470986	2350.70155088428	NST	Wildtype	Wildtype	NEUT	NEUT	AMP	0.451	Other
MB-0353	Positive	7	LumA	NonClaudinLow	373.453425546851	186.023848818701	NST	Mut	Mut	NEUT	NEUT	NEUT	0.221	Other
MB-0354	Negative	4ER-	Basal	NonClaudinLow	1631.64609875841	2792.57308284999	NST	Mut	Mut	AMP	DEL	NEUT	0.47	Other
MB-0356	Positive	8	LumA	NonClaudinLow	1069.25305660402	1422.81196574492	NST	Wildtype	Mut	NEUT	NEUT	AMP	0.136	Other
MB-0358	Positive	9	LumA	NonClaudinLow	1110.94118223525	1662.90334041143	NST	Mut	Mut	AMP	AMP	AMP	0.469	Other
MB-0359	Positive	3	LumA	NonClaudinLow	1074.48701807758	1792.85214694025	NST	Wildtype	Mut	NEUT	NEUT	AMP	0.258	Other
MB-0360	Positive	7	LumB	NonClaudinLow	563.632341715674	645.292755729505	NST	Wildtype	Mut	NEUT	NEUT	NEUT	0.613	Other
MB-0361	Negative	5	Her2	NonClaudinLow	677.194102949804	1122.92954197386	NST	Mut	Wildtype	AMP	AMP	AMP	0.877	Other
MB-0362	Positive	2	LumA	NonClaudinLow	943.113419159213	880.344598212129	NST	Wildtype	Mut	NEUT	NEUT	AMP	0.418	Other
MB-0363	Positive	2	LumB	NonClaudinLow	854.259380343473	2301.15652839031	MixedNST/SpecialType	Wildtype	Mut	AMP	AMP	AMP	0.147	Other
MB-0364	Positive	4ER+	LumA	NonClaudinLow	1254.04806479115	1114.54687172426	NST	Wildtype	Mut	NEUT	NEUT	NEUT	0.348	Other
MB-0365	Positive	4ER+	Her2	NonClaudinLow	1459.47033361953	2592.66764197496	Mucinous	Mut	Wildtype	AMP	AMP	NEUT	0.062	Other
MB-0366	Positive	8	LumA	NonClaudinLow	380.566521635133	696.861129278111	MixedNST/SpecialType	Wildtype	Wildtype	NEUT	NEUT	AMP	0.437	Other
MB-0367	Positive	4ER+	Normal	ClaudinLow	1817.82206505651	2319.12397977459	MixedNST/SpecialType	Wildtype	Wildtype	NEUT	NEUT	AMP	0.104	CoreClaudinLow
MB-0368	Positive	2	LumB	NonClaudinLow	-278.322452164229	921.220057900838	NST	Wildtype	Wildtype	NEUT	NEUT	NEUT	0.337	Other
MB-0369	Positive	1	LumB	NonClaudinLow	-175.765668015756	659.392388874519	Lobular	Wildtype	Wildtype	AMP	AMP	AMP	0.521	Other
MB-0370	Positive	9	LumB	NonClaudinLow	59.2650534341813	1451.89476929759	NST	Wildtype	Wildtype	AMP	AMP	AMP	0.465	Other
MB-0371	Positive	5	LumB	NonClaudinLow	1362.8591723596	1478.91919156263	NST	Wildtype	Wildtype	AMP	AMP	AMP	0.711	Other
MB-0372	Negative	10	Basal	NonClaudinLow	419.059680294427	1491.72843697914	NST	Mut	Wildtype	AMP	DEL	AMP	0.612	Other
MB-0373	Positive	5	LumB	NonClaudinLow	724.612901849709	1519.07240109922	NST	Mut	Mut	AMP	AMP	AMP	0.576	Other
MB-0374	Positive	1	LumB	NonClaudinLow	1101.58103633871	1080.84286843594	NST	Wildtype	Wildtype	NEUT	DEL	AMP	0.339	Other
MB-0375	Negative	10	Normal	NonClaudinLow	645.52901927932	2044.13404242642	NST	Mut	Wildtype	AMP	DEL	AMP	0.343	Other
MB-0377	Positive	4ER+	LumA	NonClaudinLow	1442.31988231854	1688.52358844259	NST	Wildtype	Mut	NEUT	NEUT	AMP	0.082	Other
MB-0378	Negative	5	Her2	NonClaudinLow	238.28570827624	1104.8668424151	NST	Mut	Mut	AMP	AMP	NEUT	0.651	Other
MB-0379	Positive	7	LumA	NonClaudinLow	1344.01373808823	1521.0887373902	NST	Wildtype	Mut	NEUT	DEL	NEUT	0.13	Other
MB-0380	Positive	9	LumB	NonClaudinLow	478.188013550292	1610.22332363817	NST	Mut	Wildtype	AMP	DEL	AMP	0.379	Other
MB-0381	Positive	5	Her2	NonClaudinLow	527.735220334863	384.862374194434	NST	Mut	Wildtype	NEUT	AMP	AMP	0.373	Other
MB-0382	Positive	3	LumA	NonClaudinLow	1188.98194616746	1640.54905278902	NST	Mut	Mut	NEUT	DEL	AMP	0.6	Other
MB-0383	Positive	1	LumB	NonClaudinLow	942.308510301915	955.618539866199	NST	Wildtype	Wildtype	NEUT	DEL	NEUT	0.564	Other
MB-0384	Positive	8	LumB	NonClaudinLow	938.187971410586	1162.84838540228	NST	Wildtype	Wildtype	NEUT	DEL	AMP	0.154	Other
MB-0385	Positive	9	LumB	NonClaudinLow	394.719317416248	1210.79982225202	NST	Wildtype	Wildtype	AMP	AMP	NEUT	0.239	Other
MB-0386	Positive	9	LumA	NonClaudinLow	1191.87357228439	1142.99965534363	NST	Mut	Wildtype	AMP	DEL	AMP	0.536	Other
MB-0388	Positive	1	Normal	NonClaudinLow	1307.79302719462	2035.29838278261	NST	Wildtype	Mut	AMP	AMP	AMP	0.372	Other
MB-0389	Positive	2	LumB	NonClaudinLow	1318.27490726103	1537.08365860603	NST	Wildtype	Mut	AMP	AMP	AMP	0.666	Other
MB-0391	Negative	1	Her2	NonClaudinLow	918.77085062035	2523.90221077404	NST	Wildtype	Wildtype	AMP	AMP	NEUT	0.198	Other
MB-0392	Positive	1	Normal	NonClaudinLow	1170.69448334521	1505.57394076294	NST	Wildtype	Wildtype	AMP	NEUT	NEUT	0.302	Other
MB-0393	Positive	2	Basal	NonClaudinLow	1156.81278541867	2182.89726300029	NST	Wildtype	Mut	AMP	DEL	AMP	0.293	Other
MB-0394	Positive	2	LumA	NonClaudinLow	947.353586616057	1592.71942232426	MixedNST/SpecialType	Wildtype	Wildtype	NEUT	NEUT	NEUT	0.088	Other
MB-0395	Negative	5	Her2	NonClaudinLow	537.151646741711	1529.67517315097	NST	Mut	Wildtype	AMP	AMP	AMP	0.682	Other
MB-0396	Negative	10	Basal	NonClaudinLow	-159.094688685529	1446.98538095304	NST	Mut	Wildtype	AMP	NEUT	NEUT	0.833	Other
MB-0397	Positive	4ER+	LumA	NonClaudinLow	592.675079131113	448.819888506618	Tubular	Wildtype	Mut	NEUT	NEUT	NEUT	0.001	Other
MB-0398	Positive	6	LumB	NonClaudinLow	1250.93621283671	1870.14867507594	NST	Mut	Mut	AMP	NEUT	AMP	0.444	Other
MB-0399	Negative	4ER-	Her2	NonClaudinLow	1199.11438876688	1293.29607139296	NST	Wildtype	Mut	AMP	AMP	AMP	0.388	Other
MB-0400	Negative	10	Basal	NonClaudinLow	923.299950531973	1395.90567184844	NST	Mut	Wildtype	AMP	DEL	AMP	0.579	Other
MB-0401	Negative	10	Basal	NonClaudinLow	1198.14964192813	1301.71095332129	NST	Mut	Wildtype	AMP	NEUT	AMP	0.561	Other
MB-0402	Positive	4ER+	Normal	ClaudinLow	1454.11638840469	1472.57367544912	NST	Wildtype	Mut	NEUT	NEUT	NEUT	0	CoreClaudinLow
MB-0404	Positive	8	LumA	NonClaudinLow	713.323366171428	734.209288031148	NST	Wildtype	Wildtype	AMP	NEUT	AMP	0.601	Other
MB-0406	Positive	2	LumB	NonClaudinLow	620.830866505125	848.257439238716	NST	Wildtype	Mut	NEUT	NEUT	AMP	0.159	Other
MB-0410	Positive	3	LumA	NonClaudinLow	1179.25399874452	2257.0690534888	Lobular	Wildtype	Mut	NEUT	DEL	AMP	0.132	Other
MB-0411	Positive	6	LumA	NonClaudinLow	1308.81288889815	936.139403638262	MixedNST/SpecialType	Mut	Wildtype	AMP	DEL	NEUT	0.223	Other
MB-0412	Positive	6	LumB	NonClaudinLow	404.020743472152	1058.80505695104	NST	Mut	Wildtype	AMP	DEL	NEUT	0.795	Other
MB-0413	Positive	2	LumA	NonClaudinLow	1136.86892217213	1580.52662429339	NST	Wildtype	Wildtype	NEUT	NEUT	AMP	0.11	Other
MB-0414	Negative	10	Basal	NonClaudinLow	590.348908254816	2142.7632829343	NST	Mut	Wildtype	AMP	DEL	AMP	0.797	Other
MB-0417	Positive	7	Her2	NonClaudinLow	292.044540499312	638.192884747184	NST	Wildtype	Mut	NEUT	NEUT	AMP	0.509	Other
MB-0418	Positive	9	Her2	NonClaudinLow	547.350039828173	390.012493615379	NST	Wildtype	Wildtype	AMP	NEUT	AMP	0.465	Other
MB-0419	Positive	8	LumA	NonClaudinLow	1000.09044123799	325.109114877016	NST	Wildtype	Mut	AMP	NEUT	AMP	0.331	Other
MB-0420	Negative	10	Basal	ClaudinLow	1088.96265900679	1139.99191967614	NST	Mut	Wildtype	AMP	DEL	NEUT	0.532	Other
MB-0421	Positive	5	Her2	NonClaudinLow	968.809850192837	700.363911649153	NST	Mut	Wildtype	AMP	AMP	AMP	0.655	Other
MB-0422	Positive	8	LumA	NonClaudinLow	642.967426403109	861.552348882428	NST	Wildtype	Mut	NEUT	NEUT	AMP	0.936	Other
MB-0424	Negative	4ER-	Normal	ClaudinLow	1840.06645853387	1820.46436500233	NA	Wildtype	Wildtype	NEUT	NEUT	NEUT	0	CoreClaudinLow
MB-0425	Positive	3	LumA	NonClaudinLow	1144.42340285875	998.9228817856	NST	Wildtype	Mut	NEUT	NEUT	AMP	0.165	Other
MB-0426	Positive	3	Normal	NonClaudinLow	1117.00415012947	824.969298698594	NST	Wildtype	Wildtype	NEUT	AMP	AMP	0.166	Other
MB-0427	Positive	7	LumA	NonClaudinLow	548.918943377003	2379.50302010772	Lobular	Wildtype	Wildtype	AMP	NEUT	AMP	0.254	Other
MB-0428	Positive	9	LumA	NonClaudinLow	769.634572687799	2315.13465401393	NST	Wildtype	Wildtype	AMP	NEUT	AMP	0.787	Other
MB-0429	Positive	1	LumB	NonClaudinLow	401.403943929578	1012.52719773191	Lobular	Wildtype	Wildtype	NEUT	AMP	AMP	0.621	Other
MB-0431	Positive	3	LumA	NonClaudinLow	862.348254908347	1119.4344659801	Lobular	Wildtype	Wildtype	NEUT	NEUT	AMP	0.569	Other
MB-0434	Positive	5	LumB	NonClaudinLow	-52.1223931069502	458.356784817303	NST	Wildtype	Mut	AMP	AMP	AMP	0.308	Other
MB-0436	Negative	4ER-	Her2	NonClaudinLow	1249.43197355699	1313.37266110961	NST	Mut	Wildtype	AMP	DEL	NEUT	0.818	Other
MB-0437	Positive	4ER+	LumB	NonClaudinLow	440.13520688408	1328.91168874865	MixedNST/SpecialType	Wildtype	Wildtype	NEUT	NEUT	NEUT	0.03	Other
MB-0438	Negative	5	Her2	NonClaudinLow	1072.11710485658	2306.119747244	NST	Wildtype	Mut	AMP	AMP	NEUT	0.354	Other
MB-0439	Positive	8	LumB	NonClaudinLow	-1090.75847508412	155.387946800378	Mucinous	Wildtype	Wildtype	AMP	NEUT	AMP	0.086	Other
MB-0440	Positive	1	LumB	NonClaudinLow	249.205543744085	805.58182365633	NST	Wildtype	Mut	NEUT	NEUT	NEUT	0.663	Other
MB-0442	Positive	4ER+	Normal	ClaudinLow	1781.9080953048	1905.67684596849	NST	Wildtype	Mut	NEUT	NEUT	NEUT	0.12	CoreClaudinLow
MB-0443	Positive	7	LumA	NonClaudinLow	1073.30206836063	2541.98387815138	NST	Wildtype	Mut	AMP	AMP	NEUT	0.1	Other
MB-0444	Positive	8	LumB	NonClaudinLow	1215.15975150744	753.990029362598	Lobular	Wildtype	Wildtype	AMP	NEUT	AMP	0.673	Other
MB-0445	Positive	7	LumA	NonClaudinLow	706.11906811047	943.459532467728	NST	Wildtype	Wildtype	AMP	NEUT	NEUT	0.184	Other
MB-0446	Negative	10	Basal	ClaudinLow	1228.23533404502	1914.36570986834	NST	Mut	Wildtype	AMP	NEUT	AMP	0.675	Other
MB-0449	Positive	3	LumA	NonClaudinLow	605.367596149657	507.036804153738	NST	Wildtype	Mut	NEUT	NEUT	AMP	0.155	Other
MB-0451	Positive	8	LumA	NonClaudinLow	768.482094426358	607.273511980848	NST	Wildtype	Mut	AMP	NEUT	AMP	0.699	Other
MB-0452	Positive	9	LumB	NonClaudinLow	1268.8408556461	1305.49865173631	NST	Mut	Mut	AMP	AMP	AMP	0.671	Other
MB-0453	Positive	2	Her2	NonClaudinLow	834.472212606435	900.81395155243	NST	Mut	Wildtype	AMP	DEL	AMP	0.75	Other
MB-0454	Positive	3	LumA	NonClaudinLow	-380.054463889895	-28.9445704556035	Mucinous	Wildtype	Wildtype	NEUT	NEUT	AMP	0.036	Other
MB-0455	Positive	10	LumB	NonClaudinLow	791.674295464366	2463.5850875296	NST	Mut	Wildtype	AMP	NEUT	NEUT	0.614	Other
MB-0458	Positive	4ER+	Normal	NonClaudinLow	1178.89757560213	1220.83044980311	NST	Wildtype	Mut	NEUT	NEUT	NEUT	0.001	CoreClaudinLow
MB-0459	Positive	6	LumB	NonClaudinLow	936.920810539264	979.061477825779	NST	Mut	Wildtype	AMP	DEL	NEUT	0.474	Other
MB-0460	Positive	4ER+	LumA	ClaudinLow	1821.62143484718	2238.30542671209	Lobular	Wildtype	Wildtype	NEUT	NEUT	NEUT	0.168	CoreClaudinLow
MB-0462	Positive	5	Her2	NonClaudinLow	1390.26837793601	2550.55208164156	NST	Mut	Wildtype	NEUT	AMP	NEUT	0.093	Other
MB-0463	Positive	4ER+	LumA	NonClaudinLow	1082.97367413414	711.339868822656	NST	Wildtype	Mut	NEUT	NEUT	AMP	0.048	Other
MB-0464	Negative	9	Basal	NonClaudinLow	564.7204940547	1496.94148852014	NST	Mut	Wildtype	AMP	DEL	NEUT	0.7	Other
MB-0465	Positive	5	LumB	NonClaudinLow	944.778319978663	1090.52496332544	NST	Mut	Wildtype	AMP	AMP	AMP	0.292	Other
MB-0466	Positive	1	LumA	NonClaudinLow	781.661646840129	797.05600260878	NA	Wildtype	Wildtype	AMP	DEL	AMP	0.462	Other
MB-0467	Negative	5	Her2	NonClaudinLow	647.931481330204	653.217603546205	NST	Mut	Mut	AMP	AMP	AMP	0.636	Other
MB-0468	Positive	1	LumA	NonClaudinLow	752.886590915925	995.971768390745	NST	Wildtype	Wildtype	DEL	DEL	AMP	0.454	Other
MB-0469	Positive	6	LumB	NonClaudinLow	334.990873857868	1597.68531050156	NST	Mut	Wildtype	AMP	NEUT	NEUT	0.425	Other
MB-0470	Positive	4ER+	Basal	ClaudinLow	-870.468370696043	-706.279456493145	Lobular	Wildtype	Mut	NEUT	DEL	AMP	0.058	CoreClaudinLow
MB-0471	Positive	1	LumA	NonClaudinLow	-720.851733236691	200.296622215855	Mucinous	Wildtype	Wildtype	NEUT	NEUT	NEUT	0.524	Other
MB-0472	Positive	7	LumB	NonClaudinLow	-923.85549206804	-320.363158926402	NA	Wildtype	Wildtype	NEUT	NEUT	NEUT	0.026	Other
MB-0474	Positive	9	LumB	NonClaudinLow	669.71054555296	1669.3047143532	NST	Mut	Wildtype	AMP	DEL	NEUT	0.512	Other
MB-0475	Positive	9	LumA	NonClaudinLow	1203.51193822589	2033.41219514134	NST	Wildtype	Mut	AMP	NEUT	AMP	0.591	Other
MB-0476	Negative	4ER-	Normal	ClaudinLow	1833.3269877776	2969.38370917121	NST	Mut	Wildtype	NEUT	NEUT	NEUT	0.002	CoreClaudinLow
MB-0478	Positive	3	LumA	NonClaudinLow	1415.53163224038	1390.30439212354	NST	Wildtype	Wildtype	NEUT	NEUT	NEUT	0	CoreClaudinLow
MB-0479	Negative	5	Her2	NonClaudinLow	550.717570476619	996.811878730332	NST	Mut	Wildtype	AMP	AMP	AMP	0.657	Other
MB-0480	Positive	9	LumA	NonClaudinLow	656.914127595317	203.525860667103	NST	Mut	Mut	AMP	NEUT	AMP	0.811	Other
MB-0481	Negative	10	Basal	NonClaudinLow	658.831630779382	1169.93977065491	NST	Mut	Wildtype	AMP	DEL	AMP	0.606	Other
MB-0482	Negative	5	Normal	NonClaudinLow	985.713988711199	1265.96899658928	NST	Mut	Wildtype	NEUT	AMP	NEUT	0.017	Other
MB-0483	Positive	1	LumB	NonClaudinLow	344.802152843674	1398.64646048949	NST	Wildtype	Wildtype	AMP	NEUT	NEUT	0.288	Other
MB-0484	Positive	6	Her2	NonClaudinLow	931.190660701072	275.583681530194	NST	Mut	Wildtype	AMP	AMP	NEUT	0.203	Other
MB-0485	Positive	9	LumA	NonClaudinLow	854.605089122531	1406.34349122654	MixedNST/SpecialType	Mut	Mut	AMP	NEUT	AMP	0.437	Other
MB-0486	Positive	3	LumA	NonClaudinLow	793.002240634589	1160.84594451775	NST	Wildtype	Mut	NEUT	NEUT	AMP	0.056	Other
MB-0487	Positive	3	Normal	NonClaudinLow	757.708370273933	734.633688614444	NST	Wildtype	Mut	NEUT	NEUT	AMP	0.149	Other
MB-0488	Positive	4ER+	Basal	ClaudinLow	1032.00720515892	544.039263804152	MixedNST/SpecialType	Wildtype	Wildtype	NEUT	NEUT	NEUT	0.005	CoreClaudinLow
MB-0489	Negative	4ER-	Normal	ClaudinLow	1333.65146460081	2922.40674206033	NST	Mut	Wildtype	NEUT	NEUT	NEUT	0.001	CoreClaudinLow
MB-0490	Positive	4ER+	LumA	NonClaudinLow	940.433454271315	413.476511475403	NST	Wildtype	Wildtype	AMP	NEUT	NEUT	0.205	Other
MB-0491	Positive	4ER+	LumA	NonClaudinLow	1309.01316055682	1766.0948847774	Lobular	Wildtype	Mut	AMP	NEUT	AMP	0.233	Other
MB-0492	Positive	8	LumB	NonClaudinLow	-602.763244685263	-88.8757252006697	MixedNST/SpecialType	Wildtype	Wildtype	NEUT	NEUT	AMP	0.045	Other
MB-0494	Negative	4ER-	Basal	NonClaudinLow	1487.90735580752	2058.62488919725	NST	Mut	Mut	AMP	NEUT	NEUT	0.756	CoreClaudinLow
MB-0495	Positive	4ER+	Basal	ClaudinLow	1658.74575245387	1170.52039415043	NST	Mut	Wildtype	NEUT	NEUT	NEUT	0.007	CoreClaudinLow
MB-0496	Positive	3	Normal	NonClaudinLow	1101.94104930086	1081.63594330083	NST	Wildtype	Mut	NEUT	DEL	AMP	0.159	CoreClaudinLow
MB-0497	Positive	4ER+	LumA	NonClaudinLow	803.146434564934	1407.4600079071	NA	Wildtype	Mut	AMP	AMP	NEUT	0.135	Other
MB-0500	Positive	10	Basal	NonClaudinLow	555.454194524272	914.66928927658	NST	Mut	Wildtype	AMP	DEL	AMP	0.696	Other
MB-0501	Positive	8	LumA	NonClaudinLow	709.046312930081	945.658562019255	NST	Mut	Wildtype	NEUT	AMP	AMP	0.157	Other
MB-0502	Positive	4ER+	Basal	ClaudinLow	1602.76630798091	2698.7366631005	NST	Wildtype	Wildtype	NEUT	NEUT	NEUT	0.003	CoreClaudinLow
MB-0503	Positive	7	LumA	NonClaudinLow	935.317414863498	1087.00052444993	NST	Wildtype	Wildtype	NEUT	AMP	NEUT	0.523	Other
MB-0504	Positive	3	LumA	NonClaudinLow	1210.99671567591	1143.43748053287	NST	Wildtype	Mut	NEUT	NEUT	AMP	0.187	Other
MB-0505	Positive	4ER+	LumA	NonClaudinLow	1504.00351206754	1453.32433056503	NST	Wildtype	Mut	NEUT	NEUT	NEUT	0.026	Other
MB-0506	Negative	9	Her2	NonClaudinLow	758.519314485426	1245.66802414762	NST	Mut	Mut	AMP	NEUT	DEL	0.349	Other
MB-0507	Positive	3	LumA	NonClaudinLow	1031.12716293704	1822.93538823527	NST	Wildtype	Wildtype	AMP	NEUT	AMP	0.416	Other
MB-0508	Positive	2	Normal	NonClaudinLow	1136.33920042661	1663.16989269102	NST	Wildtype	Wildtype	NEUT	AMP	AMP	0.271	Other
MB-0509	Positive	3	Basal	NonClaudinLow	819.928372876673	2063.51758642606	NA	Mut	Wildtype	AMP	NEUT	AMP	0.243	Other
MB-0510	Positive	9	Normal	NonClaudinLow	996.979597585305	1107.86918189281	NST	Wildtype	Wildtype	AMP	NEUT	AMP	0.735	Other
MB-0511	Positive	3	LumA	NonClaudinLow	1204.3128737869	934.593898863544	NST	Wildtype	Mut	NEUT	NEUT	AMP	0.107	Other
MB-0512	Positive	9	LumA	NonClaudinLow	1206.3455537457	605.908075024107	NST	Wildtype	Mut	AMP	NEUT	AMP	0.12	Other
MB-0513	Positive	9	LumA	NonClaudinLow	375.824272253473	621.460321989089	NST	Wildtype	Wildtype	AMP	NEUT	AMP	0.222	Other
MB-0514	Positive	3	LumB	NonClaudinLow	967.744294431989	940.052894983331	NA	Wildtype	Mut	NEUT	NEUT	AMP	0.154	Other
MB-0516	Negative	10	Basal	NonClaudinLow	550.012643499802	1042.02895383264	NA	Mut	Wildtype	NEUT	AMP	NEUT	0.462	Other
MB-0517	Positive	9	LumA	NonClaudinLow	597.501929489397	294.008374493938	NA	Wildtype	Wildtype	AMP	DEL	NEUT	0.184	Other
MB-0519	Positive	4ER+	Normal	NonClaudinLow	1018.13328748946	2801.82895330941	NST	Mut	Wildtype	AMP	NEUT	NEUT	0.323	Other
MB-0521	Positive	3	LumA	NonClaudinLow	1177.88544389732	1402.55907028009	Lobular	Wildtype	Wildtype	NEUT	DEL	AMP	0.248	Other
MB-0522	Negative	5	Her2	NonClaudinLow	385.800469759716	1326.57057708475	NA	Mut	Wildtype	NEUT	AMP	AMP	0.698	Other
MB-0524	Positive	4ER+	Normal	NonClaudinLow	1337.75878722056	1520.87695650034	NST	Mut	Wildtype	AMP	NEUT	NEUT	0.465	Other
MB-0525	Negative	4ER-	Basal	NonClaudinLow	921.748342249981	686.920602261728	NST	Mut	Wildtype	AMP	DEL	NEUT	0.802	Other
MB-0526	Negative	2	LumB	NonClaudinLow	235.837501755823	745.296453182369	NST	Wildtype	Wildtype	AMP	NEUT	AMP	0.621	Other
MB-0527	Positive	4ER+	LumA	NonClaudinLow	1138.39757076197	1662.29534744069	NST	Wildtype	Wildtype	NEUT	NEUT	NEUT	0	Other
MB-0528	Positive	2	LumA	NonClaudinLow	1137.15382014542	1963.81036598109	NST	Mut	Wildtype	AMP	DEL	NEUT	0.759	Other
MB-0529	Positive	8	LumA	NonClaudinLow	633.287520876829	781.138029230475	NST	Wildtype	Wildtype	AMP	NEUT	AMP	0.385	Other
MB-0531	Negative	4ER-	Normal	NonClaudinLow	1173.97215197095	567.558580498455	NST	Wildtype	Wildtype	NEUT	NEUT	NEUT	0	CoreClaudinLow
MB-0532	Negative	9	LumB	NonClaudinLow	738.029568138863	1721.62335296509	NST	Wildtype	Mut	AMP	NEUT	AMP	0.378	Other
MB-0534	Positive	4ER+	Normal	NonClaudinLow	1092.3836615139	1188.10581042065	NST	Wildtype	Mut	NEUT	NEUT	NEUT	0.001	Other
MB-0535	Positive	8	LumA	NonClaudinLow	496.454635567466	752.043904420872	NST	Wildtype	Wildtype	NEUT	NEUT	AMP	0.053	Other
MB-0536	Positive	1	LumB	NonClaudinLow	1038.51861168536	1966.91473872606	NST	Mut	Wildtype	AMP	DEL	NEUT	0.524	Other
MB-0537	Positive	4ER+	Normal	NonClaudinLow	1325.83296505507	1396.68798907494	NST	Wildtype	Mut	NEUT	NEUT	NEUT	0	Other
MB-0538	Positive	9	LumA	NonClaudinLow	1003.55372022035	1204.80813571563	NST	Wildtype	Wildtype	AMP	AMP	AMP	0.754	Other
MB-0540	Positive	4ER+	Normal	ClaudinLow	589.793552604279	3095.07924031733	MixedNST/SpecialType	Wildtype	Wildtype	NEUT	NEUT	NEUT	0.002	CoreClaudinLow
MB-0541	Positive	9	LumA	NonClaudinLow	722.385159540765	1542.15625933206	NST	Wildtype	Wildtype	AMP	DEL	NEUT	0.202	Other
MB-0542	Positive	1	Normal	NonClaudinLow	793.217332215299	2201.68923598896	NST	Wildtype	Wildtype	AMP	DEL	AMP	0.398	Other
MB-0544	Positive	8	LumB	NonClaudinLow	869.670927769625	893.29232247025	NST	Wildtype	Wildtype	NEUT	NEUT	AMP	0.184	Other
MB-0545	Positive	6	Normal	NonClaudinLow	1084.39810300692	1610.34937589645	NST	Mut	Wildtype	AMP	DEL	NEUT	0.567	Other
MB-0550	Positive	8	LumB	NonClaudinLow	896.39172333731	1287.94179936679	NST	Wildtype	Mut	AMP	DEL	AMP	0.725	Other
MB-0551	Positive	4ER+	Normal	NonClaudinLow	1081.71173018626	958.388391733636	NST	Wildtype	Mut	NEUT	NEUT	NEUT	0	Other
MB-0552	Positive	5	Her2	NonClaudinLow	1285.64739894169	1964.29890325718	NST	Wildtype	Mut	AMP	AMP	NEUT	0.319	Other
MB-0553	Positive	5	LumA	NonClaudinLow	528.838096812435	606.545520436704	NST	Wildtype	Wildtype	AMP	AMP	AMP	0.277	Other
MB-0554	Positive	8	LumA	NonClaudinLow	1140.08046508747	797.732227643841	NST	Wildtype	Mut	AMP	NEUT	AMP	0.857	Other
MB-0558	Negative	10	Basal	ClaudinLow	505.417270335798	1491.22692662568	NST	Wildtype	Wildtype	AMP	DEL	AMP	0.563	Other
MB-0559	Positive	7	LumA	NonClaudinLow	313.206923805774	330.1983685138	NST	Wildtype	Wildtype	AMP	NEUT	NEUT	0.369	Other
MB-0568	Positive	7	LumA	NonClaudinLow	1091.92614227138	1592.76075563092	NST	Wildtype	Mut	NEUT	NEUT	NEUT	0.033	Other
MB-0569	Positive	4ER+	LumB	NonClaudinLow	1317.82896147874	2006.75939389467	NST	Wildtype	Wildtype	AMP	NEUT	AMP	0.336	Other
MB-0570	Positive	6	LumB	NonClaudinLow	-346.673990927367	1069.13186920194	NST	Mut	Wildtype	NEUT	NEUT	NEUT	0.303	Other
MB-0571	Positive	7	LumA	NonClaudinLow	819.301949934996	1211.88562972328	NST	Wildtype	Mut	AMP	NEUT	NEUT	0.168	Other
MB-0573	Positive	7	LumA	ClaudinLow	1460.65301062798	2326.63574941109	NST	Wildtype	Wildtype	AMP	NEUT	NEUT	0.938	Other
MB-0574	Positive	2	LumA	NonClaudinLow	575.863955664529	778.854283254835	NST	Mut	Mut	AMP	AMP	AMP	0.917	Other
MB-0575	Positive	4ER+	LumA	NonClaudinLow	1456.16730807993	1406.79945758263	NST	Wildtype	Wildtype	AMP	AMP	AMP	0.402	CoreClaudinLow
MB-0576	Positive	2	LumB	NonClaudinLow	1171.22487556926	1303.81096676726	NST	Wildtype	Mut	AMP	NEUT	AMP	0.286	Other
MB-0577	Positive	7	LumB	NonClaudinLow	-297.881252395691	825.501403361122	Mucinous	Wildtype	Wildtype	AMP	AMP	NEUT	0.245	Other
MB-0578	Positive	4ER+	Normal	NonClaudinLow	967.33412928381	1011.6908501876	Lobular	Wildtype	Mut	NEUT	NEUT	NEUT	0	Other
MB-0579	Positive	7	LumB	NonClaudinLow	999.057773392686	825.559447936511	NST	Wildtype	Mut	NEUT	AMP	AMP	0.301	Other
MB-0580	Positive	4ER+	LumA	NonClaudinLow	1216.13623459128	1741.27122238799	NST	Mut	Mut	AMP	AMP	NEUT	0.686	Other
MB-0581	Negative	7	Basal	NonClaudinLow	609.371676506775	500.02740292544	NST	Mut	Mut	AMP	DEL	NEUT	0.722	Other
MB-0582	Negative	10	Basal	NonClaudinLow	-540.58921244396	409.393512045064	NA	Mut	Wildtype	AMP	NEUT	AMP	0.536	Other
MB-0583	Positive	3	LumA	NonClaudinLow	1035.5574395131	706.224292257412	MixedNST/SpecialType	Wildtype	Mut	NEUT	NEUT	AMP	0.052	Other
MB-0584	Positive	7	LumB	NonClaudinLow	541.361885832915	1738.03288572895	NST	Wildtype	Wildtype	NEUT	AMP	AMP	0.907	Other
MB-0585	Positive	6	LumB	NonClaudinLow	1028.75700812573	1394.00224245243	NST	Mut	Wildtype	NEUT	DEL	NEUT	0.707	Other
MB-0586	Positive	6	LumA	NonClaudinLow	602.129911385768	797.172168387542	Lobular	Wildtype	Wildtype	NEUT	NEUT	NEUT	0.065	Other
MB-0587	Positive	9	LumA	NonClaudinLow	333.599281561735	740.188663851332	MixedNST/SpecialType	Mut	Wildtype	AMP	AMP	AMP	0.544	Other
MB-0588	Negative	4ER-	Normal	NonClaudinLow	823.081307806422	1400.75580857839	SpecialType	Wildtype	Mut	NEUT	NEUT	NEUT	0.079	Other
MB-0589	Positive	5	LumB	NonClaudinLow	616.953400215161	1104.33417774788	MixedNST/SpecialType	Wildtype	Wildtype	NEUT	AMP	AMP	0.102	Other
MB-0590	Positive	9	LumB	NonClaudinLow	-382.637803435624	838.328877726364	SpecialType	Wildtype	Wildtype	AMP	AMP	NEUT	0.627	Other
MB-0591	Positive	8	LumB	NonClaudinLow	752.545301048261	832.60434686351	NST	Wildtype	Mut	AMP	NEUT	AMP	0.56	Other
MB-0593	Negative	5	Her2	NonClaudinLow	970.077920946233	1379.81472984447	Lobular	Wildtype	Wildtype	AMP	AMP	NEUT	0.787	Other
MB-0594	Positive	4ER+	LumB	NonClaudinLow	62.874507250941	1713.55518416039	NST	Wildtype	Mut	NEUT	DEL	NEUT	0.161	Other
MB-0596	Positive	3	LumA	NonClaudinLow	1445.55265221352	1929.198987755	MixedNST/SpecialType	Wildtype	Mut	AMP	NEUT	AMP	0.523	Other
MB-0597	Positive	3	Normal	NonClaudinLow	1289.429235307	1338.03830096802	NST	Wildtype	Mut	NEUT	NEUT	NEUT	0.004	CoreClaudinLow
MB-0598	Positive	3	LumB	NonClaudinLow	949.368812297463	1462.36795163649	NST	Wildtype	Mut	AMP	DEL	AMP	0.709	Other
MB-0599	Positive	4ER+	LumA	ClaudinLow	1281.40720972024	270.13824381888	NST	Wildtype	Wildtype	NEUT	DEL	NEUT	0.119	CoreClaudinLow
MB-0600	Positive	6	LumA	NonClaudinLow	477.740523607159	629.693382268749	MixedNST/SpecialType	Wildtype	Wildtype	AMP	NEUT	NEUT	0.151	Other
MB-0601	Positive	10	LumB	NonClaudinLow	1074.36142171069	789.354447632952	NST	Mut	Wildtype	AMP	DEL	AMP	0.369	Other
MB-0603	Positive	7	LumA	NonClaudinLow	680.22454596705	138.583868249909	NST	Wildtype	Mut	NEUT	NEUT	NEUT	0.068	Other
MB-0605	Positive	8	LumA	NonClaudinLow	1254.34699719532	1274.80445634701	Tubular	Wildtype	Mut	NEUT	NEUT	AMP	0.187	Other
MB-0606	Positive	3	LumB	NonClaudinLow	436.014882537301	1052.65984717628	MixedNST/SpecialType	Wildtype	Wildtype	NEUT	NEUT	AMP	0.096	Other
MB-0607	Positive	4ER+	LumA	NonClaudinLow	1125.96054522373	1916.31819865618	NST	Mut	Mut	AMP	AMP	AMP	0.158	Other
MB-0608	Negative	10	Basal	NonClaudinLow	690.421642504518	1866.23098462959	Medullary-like	Mut	Wildtype	AMP	DEL	NEUT	0.597	Other
MB-0609	Positive	8	LumA	NonClaudinLow	733.476668842508	1396.65175640475	NST	Mut	Wildtype	AMP	NEUT	AMP	0.609	Other
MB-0610	Positive	4ER+	LumA	NonClaudinLow	1518.41557271805	2248.08564655009	NST	Wildtype	Wildtype	AMP	AMP	NEUT	0.296	Other
MB-0611	Positive	9	LumB	NonClaudinLow	957.885143181285	2160.18527288488	NST	Mut	Mut	AMP	AMP	NEUT	0.163	Other
MB-0613	Negative	4ER-	Basal	ClaudinLow	989.070889605636	1883.87514996248	SpecialType	Mut	Mut	NEUT	DEL	AMP	0.806	Other
MB-0614	Positive	6	LumA	NonClaudinLow	1099.37494682751	2307.97212079285	NST	Wildtype	Wildtype	AMP	NEUT	AMP	0.216	Other
MB-0615	Negative	5	Normal	NonClaudinLow	1014.82744630958	1556.30146133849	NA	Mut	Wildtype	AMP	AMP	AMP	0.551	Other
MB-0616	Positive	7	LumB	NonClaudinLow	786.302227220077	616.56532653024	NST	Wildtype	Wildtype	AMP	AMP	AMP	0.602	Other
MB-0617	Positive	4ER+	Normal	ClaudinLow	2152.70286780234	1980.40085794047	Mucinous	Wildtype	Wildtype	NEUT	NEUT	NEUT	0.001	CoreClaudinLow
MB-0618	Positive	3	LumB	NonClaudinLow	1158.55936109814	898.95547651365	NST	Wildtype	Mut	NEUT	NEUT	AMP	0.165	Other
MB-0619	Positive	4ER+	Normal	NonClaudinLow	915.051587776519	1998.55823351685	NST	Wildtype	Wildtype	AMP	NEUT	NEUT	0.221	Other
MB-0620	Positive	4ER+	Normal	NonClaudinLow	1009.02569332251	1179.68620481634	SpecialType	Wildtype	Wildtype	NEUT	NEUT	NEUT	0.002	Other
MB-0621	Positive	4ER+	LumA	NonClaudinLow	1084.46390668062	1209.81650281215	Lobular	Wildtype	Mut	AMP	NEUT	NEUT	0.095	Other
MB-0623	Positive	4ER+	Normal	NonClaudinLow	1519.96270822678	1225.28730772584	NST	Wildtype	Mut	AMP	NEUT	NEUT	0.302	CoreClaudinLow
MB-0624	Positive	3	LumA	NonClaudinLow	1358.71494076556	1514.1417297009	NST	Wildtype	Mut	NEUT	NEUT	AMP	0.211	Other
MB-0626	Positive	1	LumB	NonClaudinLow	375.568350194469	1392.64905755077	NST	Mut	Wildtype	AMP	NEUT	AMP	0.693	Other
MB-0627	Negative	4ER-	Basal	ClaudinLow	1530.09610819411	2264.98843603575	NST	Mut	Mut	NEUT	NEUT	NEUT	0.019	Other
MB-0628	Positive	7	Normal	NonClaudinLow	814.341129230169	581.247827409309	NST	Wildtype	Wildtype	AMP	AMP	AMP	0.588	Other
MB-0630	Positive	1	LumB	NonClaudinLow	-189.131972556879	-9.77778395458697	NST	Wildtype	Wildtype	AMP	AMP	NEUT	0.583	Other
MB-0631	Positive	8	LumA	NonClaudinLow	1058.12093904118	1494.17108941289	NST	Wildtype	Mut	NEUT	NEUT	AMP	0.581	Other
MB-0632	Positive	4ER+	LumA	NonClaudinLow	1292.85553560708	509.27632741066	NST	Wildtype	Mut	NEUT	NEUT	AMP	0.257	CoreClaudinLow
MB-0634	Positive	4ER+	Normal	ClaudinLow	1652.22355976915	2306.17762893801	Lobular	Wildtype	Wildtype	NEUT	NEUT	NEUT	0.002	CoreClaudinLow
MB-0636	Positive	6	LumA	NonClaudinLow	1138.33858656582	938.010795307066	NST	Mut	Wildtype	NEUT	DEL	AMP	0.243	Other
MB-0637	Positive	10	LumB	NonClaudinLow	671.983704803461	1693.40535227223	SpecialType	Mut	Wildtype	AMP	NEUT	AMP	0.793	Other
MB-0638	Positive	4ER+	Normal	NonClaudinLow	1326.27136316539	1426.52385221645	MixedNST/SpecialType	Wildtype	Mut	NEUT	NEUT	AMP	0.153	CoreClaudinLow
MB-0639	Negative	10	Basal	NonClaudinLow	711.559016383458	999.236625500739	NST	Mut	Wildtype	NEUT	NEUT	AMP	0.8	Other
MB-0640	Positive	7	Normal	NonClaudinLow	1026.37644878002	1758.73443759397	NST	Wildtype	Mut	AMP	NEUT	AMP	0.193	Other
MB-0641	Positive	4ER+	Normal	ClaudinLow	1573.92667701059	1882.06199082953	NST	Wildtype	Wildtype	NEUT	NEUT	NEUT	0	CoreClaudinLow
MB-0642	Positive	8	LumA	NonClaudinLow	365.421636383472	397.762414081975	NST	Wildtype	Mut	NEUT	AMP	AMP	0.179	Other
MB-0643	Positive	5	Her2	NonClaudinLow	642.382958571527	2055.82080857657	NST	Mut	Wildtype	NEUT	AMP	NEUT	0.45	Other
MB-0644	Positive	4ER+	LumA	ClaudinLow	1729.26862411313	2232.81416196838	NST	Wildtype	Mut	NEUT	NEUT	AMP	0.171	CoreClaudinLow
MB-0646	Positive	8	LumB	NonClaudinLow	760.426887873778	1936.42658703446	MixedNST/SpecialType	Wildtype	Mut	AMP	AMP	AMP	0.255	Other
MB-0649	Positive	7	LumA	NonClaudinLow	1243.5362022017	1494.35233970471	NST	Wildtype	Mut	AMP	NEUT	AMP	0.121	Other
MB-0650	Positive	2	LumA	NonClaudinLow	1028.09318337575	1957.30823073231	NST	Wildtype	Wildtype	AMP	NEUT	AMP	0.319	Other
MB-0652	Positive	5	Her2	NonClaudinLow	1063.86868173111	1660.08028590694	NST	Mut	Mut	AMP	AMP	AMP	0.754	Other
MB-0653	Positive	9	Her2	NonClaudinLow	257.672626022247	1223.78594315378	Lobular	Mut	Mut	AMP	NEUT	AMP	0.575	Other
MB-0654	Positive	8	LumA	NonClaudinLow	658.958428163488	1007.61393548129	NST	Wildtype	Mut	AMP	NEUT	AMP	0.117	Other
MB-0655	Positive	4ER+	Normal	NonClaudinLow	1036.31720352559	1809.69329738313	SpecialType	Wildtype	Mut	NEUT	NEUT	NEUT	0.111	Other
MB-0656	Negative	5	Basal	NonClaudinLow	874.711853321569	1744.57874771922	NST	Mut	Wildtype	AMP	AMP	NEUT	0.651	Other
MB-0657	Positive	4ER+	Normal	NonClaudinLow	1357.05527586999	1726.22730401891	Lobular	Wildtype	Mut	AMP	DEL	AMP	0.791	Other
MB-0658	Negative	10	Basal	NonClaudinLow	1001.51702031685	2022.66350976575	NST	Mut	Wildtype	AMP	DEL	DEL	0.627	Other
MB-0659	Negative	4ER-	Normal	NonClaudinLow	-246.63926299899	-344.847485736254	SpecialType	Wildtype	Wildtype	NEUT	NEUT	NEUT	0.067	Other
MB-0660	Positive	10	Her2	NonClaudinLow	917.480360523848	1248.01627571056	NST	Mut	Wildtype	AMP	DEL	AMP	0.516	Other
MB-0661	Positive	7	LumA	NonClaudinLow	71.9264049450134	225.17412399677	NST	Wildtype	Wildtype	NEUT	NEUT	NEUT	0.07	Other
MB-0662	Positive	5	Normal	NonClaudinLow	1086.78912750574	2128.40886428239	NST	Mut	Wildtype	AMP	AMP	AMP	0.468	Other
MB-0663	Negative	5	Her2	NonClaudinLow	683.078566614798	1157.49362525091	NA	Mut	Wildtype	NEUT	AMP	NEUT	0.634	Other
MB-0664	Negative	10	Basal	NonClaudinLow	-51.0730414568678	1173.08432281501	NST	Mut	Wildtype	AMP	NEUT	NEUT	0.606	Other
MB-0666	Positive	9	LumA	NonClaudinLow	369.405885253143	1183.10125755999	NST	Wildtype	Mut	AMP	DEL	AMP	0.611	Other
MB-0869	Negative	10	Basal	NonClaudinLow	227.871058878061	1226.7993215453	NST	Mut	Wildtype	AMP	DEL	AMP	0.537	Other
MB-0872	Positive	7	Normal	NonClaudinLow	592.792774364903	1217.48432934235	NST	Wildtype	Mut	AMP	NEUT	AMP	0.464	Other
MB-0874	Negative	10	Basal	NonClaudinLow	-59.9449537215102	1255.04941634203	NST	Mut	Wildtype	AMP	NEUT	AMP	0.76	Other
MB-0877	Positive	6	LumB	NonClaudinLow	56.1315087632549	326.232427609416	NST	Mut	Mut	AMP	NEUT	AMP	0.565	Other
MB-0880	Positive	7	LumA	NonClaudinLow	442.062086615622	1019.31251614232	NST	Wildtype	Mut	NEUT	NEUT	NEUT	0.079	Other
MB-0882	Positive	7	LumB	NonClaudinLow	555.294092920186	693.187499805228	NST	Mut	Wildtype	AMP	DEL	AMP	0.529	Other
MB-0884	Positive	9	LumB	NonClaudinLow	-81.8093621239695	1029.14033051444	NST	Mut	Mut	AMP	NEUT	AMP	0.733	Other
MB-0891	Positive	3	LumA	NonClaudinLow	1302.82503575208	1226.58566990083	NST	Wildtype	Mut	NEUT	NEUT	AMP	0.105	Other
MB-0893	Positive	4ER+	Basal	ClaudinLow	1622.3450947937	2700.86906854925	NST	Wildtype	Wildtype	NEUT	NEUT	NEUT	0.001	CoreClaudinLow
MB-0895	Positive	5	LumB	NonClaudinLow	515.610079159222	1464.16731690321	NST	Mut	Wildtype	NEUT	AMP	AMP	0.75	Other
MB-0897	NA	4ER+	Normal	NonClaudinLow	289.591429975665	85.7736794843594	NST	Wildtype	Mut	NEUT	NEUT	NEUT	0.113	Other
MB-0899	Positive	8	LumA	NonClaudinLow	1124.16104300486	1468.77953601341	NST	Wildtype	Mut	NEUT	DEL	AMP	0.321	Other
MB-0901	Negative	10	Basal	NonClaudinLow	338.899321390442	1642.20350484859	NST	Mut	Wildtype	AMP	NEUT	AMP	0.719	Other
MB-0904	Positive	3	LumA	NonClaudinLow	1027.5019291649	1188.29170759238	NST	Wildtype	Mut	NEUT	NEUT	AMP	0.134	Other
MB-0906	Negative	4ER-	Normal	NonClaudinLow	1195.63332953776	2291.1427114871	MixedNST/SpecialType	Mut	Mut	NEUT	NEUT	NEUT	0.353	Other
MB-2513	Negative	5	LumA	NonClaudinLow	1300.10669471101	1622.91977862736	NST	Mut	Mut	AMP	AMP	AMP	0.623	Other
MB-2517	Negative	5	Her2	NonClaudinLow	1125.74838513828	1835.29565110389	NST	Mut	Mut	AMP	AMP	AMP	0.349	Other
MB-2536	Positive	3	LumA	NonClaudinLow	1418.87764589748	1399.84028082703	MixedNST/SpecialType	Wildtype	Mut	AMP	NEUT	AMP	0.095	Other
MB-2556	Positive	4ER+	Normal	ClaudinLow	1442.90467990947	1426.09765804911	Lobular	Wildtype	Wildtype	NEUT	NEUT	NEUT	0.001	CoreClaudinLow
MB-2564	Positive	8	LumA	NonClaudinLow	1011.82748920256	927.287538885032	Tubular	Wildtype	Mut	NEUT	NEUT	AMP	0.067	Other
MB-2610	Positive	8	LumA	NonClaudinLow	858.37729813975	786.961514226441	MixedNST/SpecialType	Wildtype	Mut	NEUT	NEUT	AMP	0.092	Other
MB-2613	Positive	1	LumB	NonClaudinLow	633.231598496279	1484.51103787631	NST	Wildtype	Wildtype	AMP	DEL	AMP	0.834	Other
MB-2614	Negative	7	LumA	NonClaudinLow	1049.03625271314	1312.13830326343	MixedNST/SpecialType	Wildtype	Mut	NEUT	NEUT	NEUT	0.258	Other
MB-2616	Positive	4ER+	Normal	NonClaudinLow	1497.3667020372	1619.03430775978	MixedNST/SpecialType	Mut	Wildtype	AMP	DEL	AMP	0.242	CoreClaudinLow
MB-2617	Positive	4ER+	LumB	NonClaudinLow	1170.77922234985	1714.95605688705	NST	Mut	Mut	NEUT	DEL	AMP	0.358	Other
MB-2618	Positive	1	LumB	NonClaudinLow	562.469659140751	484.203570389003	NST	Wildtype	Wildtype	AMP	AMP	AMP	0.553	Other
MB-2624	Positive	3	LumA	NonClaudinLow	1427.92465383093	1139.61314188211	Tubular	Wildtype	Mut	NEUT	NEUT	AMP	0.069	Other
MB-2626	Positive	5	LumB	NonClaudinLow	1152.97536834237	1134.83190703626	NST	Wildtype	Wildtype	AMP	AMP	AMP	0.572	Other
MB-2629	Positive	3	LumB	NonClaudinLow	320.787823271269	493.330959633519	NST	Wildtype	Wildtype	NEUT	NEUT	AMP	0.159	Other
MB-2632	Negative	5	Her2	NonClaudinLow	191.465925798749	1370.11708999217	NST	Mut	Wildtype	AMP	AMP	AMP	0.56	Other
MB-2634	Positive	2	LumB	NonClaudinLow	-73.1076882336937	780.525292273678	NST	Wildtype	Wildtype	AMP	AMP	AMP	0.565	Other
MB-2642	Negative	1	LumB	NonClaudinLow	945.85226297854	773.661334314614	NST	Wildtype	Wildtype	AMP	DEL	AMP	0.396	Other
MB-2643	NA	4ER-	Basal	ClaudinLow	1648.6816594804	2509.12940586908	NST	Wildtype	Wildtype	NEUT	NEUT	NEUT	0.001	CoreClaudinLow
MB-2645	Positive	4ER+	Basal	NonClaudinLow	314.480820337381	681.879378470049	NST	Mut	Wildtype	NEUT	NEUT	NEUT	0.551	Other
MB-2669	Positive	6	LumA	NonClaudinLow	1233.34828396255	878.298022390826	NST	Wildtype	Wildtype	NEUT	DEL	AMP	0.311	Other
MB-2686	Positive	1	LumB	NonClaudinLow	1165.30398381483	2183.01949770914	NST	Wildtype	Wildtype	AMP	DEL	AMP	0.25	Other
MB-2705	Positive	3	LumB	NonClaudinLow	367.880144174728	341.785442139248	NST	Wildtype	Mut	NEUT	NEUT	AMP	0.083	Other
MB-2708	Positive	7	LumB	NonClaudinLow	1288.58595303566	1817.59250079905	MixedNST/SpecialType	Mut	Wildtype	AMP	DEL	AMP	0.633	Other
MB-2711	Positive	7	LumA	NonClaudinLow	900.313791981662	1051.21087862484	NST	Wildtype	Wildtype	NEUT	AMP	AMP	0.356	Other
MB-2712	Positive	7	LumA	NonClaudinLow	837.918618368023	819.876169602526	MixedNST/SpecialType	Wildtype	Mut	NEUT	NEUT	NEUT	0.099	Other
MB-2718	Negative	10	Basal	NonClaudinLow	24.3893461019842	1767.43589916918	MixedNST/SpecialType	Mut	Wildtype	AMP	DEL	AMP	0.486	Other
MB-2721	Negative	7	LumA	NonClaudinLow	461.74178866369	362.421130156712	Tubular	Wildtype	Mut	NEUT	DEL	NEUT	0.096	Other
MB-2724	Negative	4ER-	Basal	ClaudinLow	381.796916640044	3074.87881508449	NST	Wildtype	Wildtype	NEUT	NEUT	NEUT	0.001	CoreClaudinLow
MB-2725	Positive	4ER+	LumA	NonClaudinLow	875.220378922151	873.67458584593	NST	Wildtype	Wildtype	NEUT	NEUT	NEUT	0.17	Other
MB-2728	Negative	9	LumB	NonClaudinLow	1247.49289081621	1609.24245367576	NST	Wildtype	Mut	AMP	NEUT	AMP	0.594	Other
MB-2730	Positive	1	LumB	NonClaudinLow	218.085524803795	1358.98031336184	NST	Wildtype	Wildtype	AMP	NEUT	AMP	0.656	Other
MB-2735	Negative	6	LumB	NonClaudinLow	738.476926906125	507.81824462059	NST	Wildtype	Mut	NEUT	AMP	AMP	0.241	Other
MB-2742	Negative	5	Her2	NonClaudinLow	833.037275838387	1728.36419936488	NST	Mut	Mut	AMP	AMP	AMP	0.725	Other
MB-2744	Positive	4ER+	Normal	NonClaudinLow	655.464549717523	687.018828689121	Lobular	Wildtype	Mut	NEUT	DEL	NEUT	0.111	Other
MB-2745	Positive	8	LumA	NonClaudinLow	445.498267084584	459.024501895867	MixedNST/SpecialType	Wildtype	Mut	NEUT	NEUT	AMP	0.08	Other
MB-2747	Positive	8	LumA	NonClaudinLow	841.644854508226	837.316624572858	NST	Wildtype	Wildtype	NEUT	NEUT	AMP	0.063	Other
MB-2749	Positive	3	LumA	NonClaudinLow	1436.88832422552	1070.81795641598	NST	Wildtype	Mut	NEUT	NEUT	AMP	0.087	Other
MB-2750	Positive	8	LumA	NonClaudinLow	931.672903189133	1165.36125076894	MixedNST/SpecialType	Wildtype	Wildtype	NEUT	AMP	AMP	0.242	Other
MB-2752	Positive	7	LumA	NonClaudinLow	675.247379178712	1316.80757934171	MixedNST/SpecialType	Wildtype	Wildtype	NEUT	DEL	NEUT	0.247	Other
MB-2753	Negative	10	Basal	NonClaudinLow	730.096084505076	1118.39224574988	NST	Mut	Wildtype	NEUT	NEUT	AMP	0.703	Other
MB-2754	Negative	3	Normal	NonClaudinLow	1025.90615880521	938.385907381377	Lobular	Wildtype	Wildtype	NEUT	NEUT	AMP	0.15	Other
MB-2758	Negative	4ER-	Basal	NonClaudinLow	1427.39800406819	2118.19419091331	NST	Mut	Mut	AMP	AMP	NEUT	0.426	Other
MB-2760	Positive	7	LumB	NonClaudinLow	999.37427697159	1244.12115082372	NST	Wildtype	Mut	NEUT	NEUT	NEUT	0.145	Other
MB-2763	Positive	4ER+	LumB	NonClaudinLow	693.463128626442	815.152908030143	Mucinous	Wildtype	Mut	NEUT	DEL	NEUT	0.232	Other
MB-2764	Positive	4ER+	Normal	ClaudinLow	1575.46475009113	1646.92594093167	Tubular	Wildtype	Wildtype	NEUT	NEUT	NEUT	0	CoreClaudinLow
MB-2765	Positive	3	LumB	NonClaudinLow	1208.54901130611	1791.39537820858	NST	Wildtype	Mut	NEUT	NEUT	AMP	0.772	Other
MB-2767	Positive	2	LumB	NonClaudinLow	1123.05808737766	940.682645513875	NST	Wildtype	Wildtype	NEUT	NEUT	AMP	0.36	Other
MB-2769	Positive	7	LumB	NonClaudinLow	1052.60974825622	1668.53572952543	Lobular	Wildtype	Wildtype	AMP	NEUT	NEUT	0.182	Other
MB-2770	Positive	8	LumA	NonClaudinLow	513.921794315594	595.03958214942	Lobular	Mut	Wildtype	NEUT	NEUT	AMP	0.092	Other
MB-2771	Positive	10	Basal	NonClaudinLow	444.597471032279	423.209809181029	NST	Mut	Wildtype	AMP	DEL	NEUT	0.548	Other
MB-2772	Positive	6	LumB	ClaudinLow	1465.76537625488	1445.38439398594	MixedNST/SpecialType	Wildtype	Wildtype	AMP	NEUT	NEUT	0.267	Other
MB-2774	Positive	7	LumB	NonClaudinLow	1302.16075149253	1152.74925598158	NST	Wildtype	Mut	AMP	NEUT	AMP	0.575	Other
MB-2779	Positive	10	LumA	NonClaudinLow	150.303158934894	1327.48586000903	NST	Mut	Mut	NEUT	NEUT	AMP	0.546	Other
MB-2781	Positive	1	LumB	NonClaudinLow	516.219018748083	500.677012169265	NST	Wildtype	Wildtype	AMP	AMP	NEUT	0.309	Other
MB-2786	Positive	5	LumA	NonClaudinLow	1013.49974058098	1064.82629322182	NST	Wildtype	Mut	NEUT	AMP	AMP	0.411	Other
MB-2790	Positive	8	LumA	NonClaudinLow	674.025283427537	758.439103622949	MixedNST/SpecialType	Wildtype	Mut	NEUT	NEUT	AMP	0.298	Other
MB-2791	Positive	3	LumA	NonClaudinLow	864.863251594245	1113.28909556638	NST	Wildtype	Mut	NEUT	NEUT	AMP	0.053	Other
MB-2792	Positive	9	Her2	NonClaudinLow	1483.76703556844	1365.6133581905	NST	Wildtype	Wildtype	AMP	AMP	NEUT	0.391	Other
MB-2793	Positive	8	LumB	NonClaudinLow	556.354256981147	919.731054620131	NST	Wildtype	Mut	AMP	NEUT	AMP	0.458	Other
MB-2795	Positive	1	LumB	NonClaudinLow	1467.82572871768	2410.64618510973	NST	Wildtype	Wildtype	NEUT	NEUT	AMP	0.147	Other
MB-2796	Positive	2	LumB	NonClaudinLow	1308.87071197801	1491.7881719277	MixedNST/SpecialType	Mut	Mut	NEUT	DEL	AMP	0.465	Other
MB-2797	Positive	6	LumA	NonClaudinLow	563.322791852283	362.644275583186	MixedNST/SpecialType	Wildtype	Wildtype	NEUT	NEUT	NEUT	0.175	Other
MB-2801	Positive	2	LumA	NonClaudinLow	952.221737530934	922.181592830494	NST	Mut	Wildtype	AMP	DEL	AMP	0.705	Other
MB-2803	Positive	8	LumB	NonClaudinLow	668.727441872347	1026.0240863629	NST	Wildtype	Mut	NEUT	NEUT	AMP	0.037	Other
MB-2814	Positive	3	LumB	NonClaudinLow	833.845609415241	665.762982328887	NST	Wildtype	Wildtype	NEUT	NEUT	AMP	0.066	Other
MB-2815	Positive	3	Normal	NonClaudinLow	910.76305934838	724.344940681804	MixedNST/SpecialType	Wildtype	Mut	NEUT	NEUT	AMP	0.135	Other
MB-2819	Positive	7	LumA	NonClaudinLow	861.242173304322	1123.98571590459	MixedNST/SpecialType	Wildtype	Mut	NEUT	NEUT	AMP	0.064	Other
MB-2820	Positive	3	LumA	NonClaudinLow	915.464438289105	678.11108021374	NST	Wildtype	Wildtype	NEUT	NEUT	AMP	0.443	Other
MB-2821	Negative	4ER-	Basal	ClaudinLow	1983.72137741566	2083.90859188433	SpecialType	Wildtype	Wildtype	NEUT	DEL	NEUT	0.174	CoreClaudinLow
MB-2823	Positive	4ER+	Normal	NonClaudinLow	1254.05783774212	1969.32898465527	MixedNST/SpecialType	Wildtype	Wildtype	AMP	AMP	AMP	0.095	Other
MB-2827	Negative	10	Basal	NonClaudinLow	689.547680615079	1971.31629834134	NST	Mut	Wildtype	AMP	DEL	NEUT	0.503	Other
MB-2833	Negative	10	Basal	NonClaudinLow	821.220019340896	2574.72979212511	Medullary-like	Mut	Wildtype	AMP	NEUT	NEUT	0.447	Other
MB-2834	Positive	3	Her2	NonClaudinLow	1207.3046004924	1715.83075182722	NST	Mut	Mut	NEUT	DEL	AMP	0.533	Other
MB-2835	Positive	3	LumA	NonClaudinLow	997.488504183378	764.282725725803	NST	Wildtype	Mut	DEL	DEL	AMP	0.54	Other
MB-2838	Positive	8	LumA	NonClaudinLow	1136.04572897271	1404.96141436606	NST	Wildtype	Mut	NEUT	NEUT	AMP	0.197	Other
MB-2840	Positive	3	LumA	NonClaudinLow	977.486327300683	910.983333655395	Lobular	Wildtype	Mut	NEUT	NEUT	AMP	0.193	Other
MB-2842	Negative	9	Basal	NonClaudinLow	309.949083751804	1201.74321875019	NST	Mut	Wildtype	AMP	DEL	AMP	0.688	Other
MB-2843	Positive	2	LumA	NonClaudinLow	1253.32865175343	1987.94031051125	NST	Mut	Wildtype	AMP	NEUT	AMP	0.34	Other
MB-2844	Positive	9	LumB	NonClaudinLow	666.832379327486	1564.90480205509	NST	Mut	Mut	AMP	AMP	AMP	0.633	Other
MB-2845	Positive	4ER+	LumA	ClaudinLow	1704.20980728386	1899.87421441403	Lobular	Wildtype	Mut	NEUT	NEUT	AMP	0.307	CoreClaudinLow
MB-2846	Negative	4ER-	Basal	NonClaudinLow	838.17016845241	1660.00378773891	NST	Mut	Mut	AMP	NEUT	AMP	0.695	Other
MB-2847	Positive	5	Her2	NonClaudinLow	599.82814953323	727.598154658831	NST	Mut	Wildtype	NEUT	AMP	AMP	0.503	Other
MB-2848	Positive	3	LumA	NonClaudinLow	1215.31582597221	1199.2303032227	NST	Wildtype	Wildtype	AMP	NEUT	AMP	0.389	Other
MB-2849	Negative	9	Basal	NonClaudinLow	911.770558736183	1995.86425745133	NST	Mut	Mut	AMP	NEUT	AMP	0.344	Other
MB-2850	Negative	10	Basal	ClaudinLow	1358.24377253303	2618.97411442257	NST	Wildtype	Wildtype	NEUT	NEUT	NEUT	0.017	Other
MB-2851	Positive	4ER+	LumA	NonClaudinLow	1198.33730186289	1006.57757767816	MixedNST/SpecialType	Mut	Wildtype	NEUT	NEUT	NEUT	0.271	Other
MB-2853	Positive	6	LumB	NonClaudinLow	618.895084440464	562.910932841736	Mucinous	Wildtype	Wildtype	NEUT	NEUT	NEUT	0.26	Other
MB-2854	Positive	7	LumA	NonClaudinLow	420.093444382675	347.508799285893	Lobular	Mut	Wildtype	AMP	NEUT	NEUT	0.245	Other
MB-2857	Negative	10	Basal	ClaudinLow	1483.6141295365	2630.67472991292	NST	Mut	Mut	AMP	NEUT	NEUT	0.395	Other
MB-2858	Positive	1	LumB	NonClaudinLow	693.708577116989	1104.00711842709	MixedNST/SpecialType	Mut	Mut	AMP	NEUT	NEUT	0.494	Other
MB-2863	Positive	4ER+	LumA	NonClaudinLow	1053.12410265202	1090.0415117296	Mucinous	Wildtype	Wildtype	NEUT	NEUT	NEUT	0.115	Other
MB-2867	Positive	4ER+	LumA	NonClaudinLow	1132.56260782793	1364.8617099053	NST	Wildtype	Mut	NEUT	NEUT	NEUT	0.016	Other
MB-2895	Negative	5	Basal	NonClaudinLow	1232.1180717787	2066.23806046815	NST	Mut	Mut	AMP	AMP	AMP	0.024	Other
MB-2896	Positive	4ER+	Normal	ClaudinLow	1518.12480287683	1657.98422289594	NST	Wildtype	Mut	NEUT	NEUT	NEUT	0.111	Other
MB-2900	Positive	4ER+	Normal	NonClaudinLow	1277.1822961662	1296.1685806239	Lobular	Mut	Wildtype	NEUT	DEL	AMP	0.23	Other
MB-2901	Positive	8	LumB	NonClaudinLow	-861.217623099893	130.00772566597	NST	Wildtype	Wildtype	NEUT	NEUT	AMP	0.643	Other
MB-2904	Negative	10	Basal	NonClaudinLow	714.349643878332	2037.37292793896	NST	Mut	Wildtype	AMP	NEUT	NEUT	0.474	Other
MB-2912	Negative	10	Basal	NonClaudinLow	829.304806723878	1899.37868856456	NST	Mut	Wildtype	AMP	DEL	AMP	0.695	Other
MB-2916	Positive	3	LumA	NonClaudinLow	1219.70267029867	1070.03852540523	Tubular	Wildtype	Mut	NEUT	NEUT	AMP	0.113	Other
MB-2917	Negative	10	Basal	NonClaudinLow	655.056095907269	1440.6985752388	NST	Mut	Wildtype	AMP	DEL	AMP	0.553	Other
MB-2919	Positive	8	LumB	NonClaudinLow	652.878816641991	1191.11972826901	Mucinous	Wildtype	Wildtype	NEUT	NEUT	AMP	0.057	Other
MB-2922	Negative	1	Her2	NonClaudinLow	725.782698629319	1269.53001963283	NST	Mut	Wildtype	AMP	AMP	AMP	0.628	Other
MB-2923	Negative	5	Her2	NonClaudinLow	231.51522964963	384.170784819585	NST	Wildtype	Mut	AMP	AMP	AMP	0.388	Other
MB-2927	Positive	1	LumA	NonClaudinLow	457.679267763556	724.609763327904	MixedNST/SpecialType	Wildtype	Mut	AMP	DEL	AMP	0.646	Other
MB-2929	Negative	4ER-	Her2	NonClaudinLow	1137.52432311605	1473.19339247663	NST	Mut	Wildtype	AMP	NEUT	AMP	0.54	Other
MB-2931	Positive	8	LumB	NonClaudinLow	1204.29811250359	1156.8099826579	NST	Mut	Wildtype	NEUT	AMP	AMP	0.177	Other
MB-2932	Positive	2	LumB	NonClaudinLow	50.2534188489763	521.365365987237	NST	Wildtype	Wildtype	NEUT	NEUT	NEUT	0.606	Other
MB-2933	Positive	3	LumA	NonClaudinLow	908.37376310457	980.787562154977	Tubular	Wildtype	Mut	NEUT	NEUT	AMP	0.052	Other
MB-2939	Positive	5	LumB	NonClaudinLow	1246.42323716155	1067.22392419459	NST	Wildtype	Mut	AMP	AMP	NEUT	0.811	Other
MB-2944	Negative	8	LumA	NonClaudinLow	875.616995764431	813.12564096435	MixedNST/SpecialType	Mut	Mut	NEUT	DEL	AMP	0.511	Other
MB-2947	Positive	4ER+	LumA	NonClaudinLow	801.386570570094	1634.55437235291	NST	Wildtype	Wildtype	NEUT	NEUT	NEUT	0	Other
MB-2951	Positive	1	LumA	NonClaudinLow	885.555788891011	1644.07335874809	NST	Wildtype	Wildtype	NEUT	AMP	AMP	0.168	Other
MB-2952	Positive	8	LumA	NonClaudinLow	306.543745132915	96.7292424335915	Tubular	Wildtype	Mut	AMP	NEUT	AMP	0.426	Other
MB-2953	Positive	10	LumB	NonClaudinLow	1218.78182216114	1538.37698264258	NST	Mut	Mut	AMP	DEL	AMP	0.329	Other
MB-2954	Positive	8	LumB	NonClaudinLow	316.55153215841	407.104538946047	NST	Wildtype	Wildtype	NEUT	NEUT	AMP	0.094	Other
MB-2957	Negative	10	Basal	NonClaudinLow	783.486724742173	1702.11865933799	NST	Mut	Wildtype	AMP	DEL	NEUT	0.457	Other
MB-2960	Positive	6	LumA	NonClaudinLow	855.155758017681	660.576120099667	NST	Wildtype	Wildtype	NEUT	NEUT	AMP	0.153	Other
MB-2963	Positive	4ER+	Her2	ClaudinLow	1845.38754559515	2041.23203501641	MixedNST/SpecialType	Mut	Wildtype	AMP	NEUT	NEUT	0.239	CoreClaudinLow
MB-2964	Positive	5	Her2	NonClaudinLow	840.080697509103	1143.91982664739	NST	Mut	Mut	NEUT	AMP	AMP	0.67	Other
MB-2966	Positive	8	LumA	NonClaudinLow	852.635455688232	1088.85306103228	NST	Wildtype	Wildtype	NEUT	NEUT	AMP	0.42	Other
MB-2969	Positive	3	LumA	NonClaudinLow	1280.21353111658	1145.317533712	NST	Wildtype	Mut	AMP	AMP	AMP	0.502	Other
MB-2970	Positive	4ER+	LumA	NonClaudinLow	1269.04657884088	2066.57826808839	MixedNST/SpecialType	Mut	Wildtype	NEUT	NEUT	AMP	0.273	Other
MB-2971	Positive	3	LumA	NonClaudinLow	1085.00744277502	1397.61840254711	NST	Wildtype	Mut	NEUT	DEL	AMP	0.141	Other
MB-2977	Positive	7	LumA	NonClaudinLow	1270.3631918261	666.143674226795	NST	Wildtype	Mut	NEUT	NEUT	NEUT	0.563	Other
MB-2983	Positive	5	LumB	NonClaudinLow	642.124959380593	675.495209071372	NST	Mut	Wildtype	AMP	AMP	AMP	0.602	Other
MB-2984	Positive	9	LumB	NonClaudinLow	674.846057646758	1447.53438015225	NST	Mut	Wildtype	AMP	AMP	AMP	0.638	Other
MB-2990	Positive	8	LumA	NonClaudinLow	62.9170128920153	102.04328355745	MixedNST/SpecialType	Wildtype	Mut	NEUT	NEUT	AMP	0.074	Other
MB-2993	Negative	10	Basal	ClaudinLow	1182.02376637197	1582.85354313294	NST	Wildtype	Wildtype	AMP	NEUT	AMP	0.238	CoreClaudinLow
MB-2994	Positive	5	LumA	NonClaudinLow	1161.69968017188	1355.92223026045	NST	Wildtype	Wildtype	AMP	AMP	AMP	0.2	Other
MB-2996	Positive	7	LumA	NonClaudinLow	943.64896444785	1223.46594721915	NST	Wildtype	Wildtype	AMP	NEUT	NEUT	0.284	Other
MB-2999	Positive	7	LumA	NonClaudinLow	266.46967909504	527.606164139722	NST	Wildtype	Wildtype	NEUT	NEUT	NEUT	0.604	Other
MB-3001	Negative	10	Basal	NonClaudinLow	600.575262946709	1557.70605938178	NST	Mut	Wildtype	AMP	DEL	AMP	0.733	Other
MB-3002	Positive	3	LumA	NonClaudinLow	926.866279505075	888.645330841426	Lobular	Wildtype	Wildtype	NEUT	NEUT	AMP	0.144	Other
MB-3005	Positive	8	LumA	NonClaudinLow	1027.83471933029	1413.6481760608	NST	Wildtype	Mut	AMP	NEUT	AMP	0.771	Other
MB-3006	Positive	4ER+	Normal	ClaudinLow	1631.42442097086	1732.34569831286	NST	Wildtype	Mut	NEUT	NEUT	NEUT	0.103	CoreClaudinLow
MB-3007	Positive	2	LumB	NonClaudinLow	812.151449003308	1105.93727544248	NST	Wildtype	Mut	AMP	AMP	NEUT	0.356	Other
MB-3008	Positive	8	LumA	NonClaudinLow	1046.69775852741	1160.25387554975	MixedNST/SpecialType	Wildtype	Mut	NEUT	NEUT	AMP	0.128	Other
MB-3013	Positive	4ER+	LumA	NonClaudinLow	1388.13637750724	1605.34110992995	NST	Wildtype	Wildtype	NEUT	NEUT	NEUT	0.159	Other
MB-3014	Negative	1	Basal	NonClaudinLow	428.255338593253	1785.75028773083	NST	Mut	Wildtype	AMP	DEL	AMP	0.659	Other
MB-3016	Positive	2	LumB	NonClaudinLow	685.641991953789	1016.98644573765	NST	Mut	Wildtype	NEUT	DEL	AMP	0.571	Other
MB-3021	Positive	8	LumA	NonClaudinLow	359.301578121079	873.16057303275	Lobular	Wildtype	Wildtype	AMP	NEUT	AMP	0.168	Other
MB-3025	Negative	5	Her2	NonClaudinLow	168.337149341586	411.966279996332	NST	Mut	Wildtype	DEL	AMP	NEUT	0.674	Other
MB-3026	Positive	6	LumA	NonClaudinLow	873.978062886282	818.194915582059	NST	Wildtype	Wildtype	AMP	NEUT	AMP	0.3	Other
MB-3028	Positive	9	LumB	NonClaudinLow	1233.42480903295	1992.83189914294	NST	Mut	Wildtype	AMP	AMP	AMP	0.323	Other
MB-3031	Negative	5	Her2	NonClaudinLow	790.489209525035	2413.2860301167	Medullary-like	Wildtype	Wildtype	AMP	AMP	NEUT	0.021	Other
MB-3032	Positive	3	LumA	NonClaudinLow	1246.84705192163	954.60028336663	NST	Wildtype	Mut	AMP	NEUT	AMP	0.184	Other
MB-3033	Positive	3	LumA	NonClaudinLow	1072.14687948362	1313.43118284663	NST	Wildtype	Mut	NEUT	NEUT	AMP	0.118	Other
MB-3035	Positive	7	LumA	NonClaudinLow	798.958837814644	1179.36740382639	NST	Wildtype	Wildtype	AMP	DEL	NEUT	0.287	Other
MB-3037	Positive	3	LumA	NonClaudinLow	923.334478377743	875.185230831504	MixedNST/SpecialType	Wildtype	Mut	NEUT	NEUT	AMP	0.121	Other
MB-3046	Negative	10	Basal	NonClaudinLow	1100.28900882138	1050.13272005158	NST	Mut	Wildtype	AMP	NEUT	AMP	0.627	Other
MB-3049	Positive	7	LumA	NonClaudinLow	1123.36130538853	1034.22751865796	Lobular	Wildtype	Mut	AMP	NEUT	NEUT	0.157	Other
MB-3050	Positive	2	LumB	NonClaudinLow	225.777129110029	-82.446963522691	NST	Mut	Wildtype	NEUT	NEUT	NEUT	0.54	Other
MB-3057	Negative	10	Basal	NonClaudinLow	85.1331950710944	1494.4277763366	NST	Mut	Wildtype	AMP	DEL	NEUT	0.435	Other
MB-3058	Negative	4ER-	Basal	NonClaudinLow	1240.5685014148	1255.38321499249	NST	Wildtype	Wildtype	AMP	DEL	NEUT	0.412	Other
MB-3060	Positive	6	LumB	NonClaudinLow	800.284822172061	686.608577047614	NST	Wildtype	Wildtype	NEUT	NEUT	AMP	0.214	Other
MB-3062	Negative	10	Basal	ClaudinLow	1444.07820689413	2199.85048317033	NST	Mut	Wildtype	NEUT	DEL	AMP	0.6	Other
MB-3063	Negative	10	Basal	NonClaudinLow	928.30070297655	1193.54216285828	NST	Mut	Wildtype	AMP	NEUT	NEUT	0.84	Other
MB-3064	Positive	4ER+	LumA	NonClaudinLow	1459.53856984951	938.395196810506	MixedNST/SpecialType	Wildtype	Mut	NEUT	DEL	NEUT	0.151	Other
MB-3067	Negative	9	Basal	NonClaudinLow	763.404526592098	2428.56755206896	Medullary-like	Mut	Wildtype	AMP	NEUT	AMP	0.299	Other
MB-3079	Positive	8	LumA	NonClaudinLow	780.00785716144	610.327361019086	MixedNST/SpecialType	Wildtype	Mut	NEUT	NEUT	AMP	0.08	Other
MB-3083	Positive	1	LumB	NonClaudinLow	-370.115861200273	1181.93182121899	NST	Wildtype	Wildtype	AMP	AMP	AMP	0.386	Other
MB-3085	Positive	4ER+	Normal	NonClaudinLow	1121.36767196215	1312.63757505455	Lobular	Wildtype	Wildtype	AMP	NEUT	AMP	0.35	Other
MB-3088	Positive	7	LumA	NonClaudinLow	-53.6755026274541	74.4061072458482	NST	Wildtype	Wildtype	NEUT	NEUT	NEUT	0.366	Other
MB-3092	Positive	8	LumB	NonClaudinLow	135.27679075156	63.7571587976061	MixedNST/SpecialType	Wildtype	Wildtype	AMP	NEUT	AMP	0.232	Other
MB-3102	Positive	9	LumA	NonClaudinLow	661.613445270702	1253.31864870374	NST	Wildtype	Wildtype	AMP	DEL	AMP	0.646	Other
MB-3103	Positive	5	LumB	NonClaudinLow	1031.94470242473	1076.50669720727	NST	Wildtype	Wildtype	AMP	AMP	AMP	0.582	Other
MB-3104	Positive	5	LumA	NonClaudinLow	140.674895708453	-156.414545374467	NST	Wildtype	Mut	NEUT	AMP	AMP	0.172	Other
MB-3105	Positive	3	LumA	NonClaudinLow	558.349966938254	547.165951462464	Tubular	Wildtype	Mut	NEUT	AMP	AMP	0.188	Other
MB-3110	Positive	3	LumA	NonClaudinLow	1136.05305514516	1860.81735944128	Lobular	Wildtype	Mut	NEUT	NEUT	AMP	0.233	Other
MB-3121	Positive	3	LumA	NonClaudinLow	627.251909454151	619.025731555969	NST	Wildtype	Wildtype	AMP	NEUT	AMP	0.118	Other
MB-3122	Positive	9	Her2	NonClaudinLow	587.034124393444	1353.96973779323	NST	Mut	Mut	AMP	AMP	AMP	0.746	Other
MB-3123	Negative	9	Basal	NonClaudinLow	518.667787611507	1019.01075630033	NST	Mut	Mut	AMP	AMP	AMP	0.524	Other
MB-3153	Negative	10	Basal	NonClaudinLow	296.163329059408	1296.81689153403	NST	Mut	Wildtype	NEUT	DEL	AMP	0.688	Other
MB-3165	Negative	1	Basal	NonClaudinLow	103.836523441316	-22.2111227384961	NST	Mut	Wildtype	DEL	DEL	AMP	0.434	Other
MB-3167	Positive	8	LumA	NonClaudinLow	188.214348471595	594.41020837823	NST	Wildtype	Wildtype	AMP	AMP	AMP	0.746	Other
MB-3171	Positive	7	LumA	NonClaudinLow	801.705449956112	1159.45280295481	NST	Wildtype	Mut	NEUT	NEUT	NEUT	0.215	Other
MB-3181	Positive	2	LumB	NonClaudinLow	276.433730624331	828.695970658951	NST	Mut	Mut	AMP	DEL	AMP	0.651	Other
MB-3211	Negative	10	Basal	NonClaudinLow	585.408285418992	1562.1909212559	NST	Wildtype	Wildtype	AMP	NEUT	AMP	0.418	Other
MB-3218	Negative	10	Basal	NonClaudinLow	968.180555627594	1962.83461306986	NST	Mut	Wildtype	AMP	DEL	AMP	0.859	Other
MB-3222	Negative	7	LumA	NonClaudinLow	1270.78104565344	565.627708802503	MixedNST/SpecialType	Wildtype	Mut	AMP	NEUT	NEUT	0.161	Other
MB-3228	Positive	4ER+	LumA	NonClaudinLow	1304.38732456673	581.349847622085	MixedNST/SpecialType	Wildtype	Mut	NEUT	NEUT	NEUT	0.047	Other
MB-3235	Positive	5	LumB	NonClaudinLow	953.298416433219	1253.83762540124	NST	Mut	Wildtype	AMP	AMP	AMP	0.611	Other
MB-3252	Positive	3	LumA	NonClaudinLow	1084.06872113741	709.331226933988	Mucinous	Wildtype	Wildtype	NEUT	NEUT	NEUT	0	Other
MB-3254	Positive	3	LumA	NonClaudinLow	1057.4064257697	595.659955620587	NST	Wildtype	Mut	AMP	NEUT	AMP	0.151	Other
MB-3266	Positive	1	LumB	NonClaudinLow	1265.48624430582	1196.33563644174	MixedNST/SpecialType	Mut	Mut	AMP	AMP	AMP	0.715	Other
MB-3271	Negative	10	Basal	NonClaudinLow	822.46725308511	1880.9602246944	NST	Mut	Wildtype	AMP	DEL	AMP	0.85	Other
MB-3272	Positive	5	LumB	NonClaudinLow	381.672755825659	1269.42501373283	NST	Mut	Wildtype	NEUT	AMP	AMP	0.492	Other
MB-3275	Positive	1	LumB	NonClaudinLow	1370.51157019621	1149.37268682608	NST	Wildtype	Wildtype	AMP	DEL	AMP	0.572	Other
MB-3277	Negative	1	Basal	NonClaudinLow	511.370351232589	1771.74609596941	NST	Mut	Wildtype	AMP	DEL	NEUT	0.446	Other
MB-3292	Negative	10	Basal	NonClaudinLow	968.940860904033	2116.63534656505	NST	Mut	Wildtype	NEUT	NEUT	NEUT	0.001	Other
MB-3295	Positive	4ER+	Normal	NonClaudinLow	519.433754208824	974.959053056512	NST	Mut	Mut	NEUT	NEUT	AMP	0.134	Other
MB-3297	Negative	10	Basal	NonClaudinLow	373.852873647019	1602.19193128287	NST	Mut	Wildtype	AMP	NEUT	AMP	0.846	Other
MB-3298	Positive	3	LumA	NonClaudinLow	1249.17314073669	931.331722751402	NST	Wildtype	Mut	NEUT	NEUT	AMP	0.68	Other
MB-3300	Positive	7	LumB	NonClaudinLow	217.089533456115	932.589527259044	NST	Wildtype	Wildtype	AMP	NEUT	NEUT	0.179	Other
MB-3301	Positive	8	LumB	NonClaudinLow	1167.21048548627	1226.07391158811	NST	Wildtype	Wildtype	NEUT	NEUT	AMP	0.088	Other
MB-3303	Positive	4ER+	LumB	NonClaudinLow	954.034526140833	1996.88469105072	SpecialType	Wildtype	Wildtype	AMP	AMP	NEUT	0.734	Other
MB-3328	Positive	7	LumA	NonClaudinLow	992.656868275699	1284.89856949224	NST	Wildtype	Mut	AMP	AMP	AMP	0.229	Other
MB-3329	Negative	5	Her2	NonClaudinLow	732.363981138883	1210.72608074717	NST	Mut	Wildtype	AMP	AMP	AMP	0.575	Other
MB-3341	Positive	8	LumA	NonClaudinLow	912.893525900577	351.926584214166	NST	Wildtype	Wildtype	NEUT	DEL	AMP	0.555	Other
MB-3344	Positive	3	LumA	NonClaudinLow	761.022802725235	524.28370302112	NST	Wildtype	Mut	DEL	NEUT	AMP	0.311	Other
MB-3350	Positive	3	LumB	NonClaudinLow	-583.680622311621	333.735142154912	MixedNST/SpecialType	Wildtype	Wildtype	NEUT	NEUT	AMP	0.074	Other
MB-3351	Positive	3	LumA	NonClaudinLow	532.984162171167	986.314025701424	NST	Wildtype	Mut	NEUT	NEUT	AMP	0.114	Other
MB-3355	Negative	5	Her2	NonClaudinLow	934.399472067806	1733.79531700818	NST	Mut	Wildtype	DEL	AMP	AMP	0.645	Other
MB-3357	Positive	9	LumB	NonClaudinLow	84.6438983810238	218.820735830695	MixedNST/SpecialType	Mut	Wildtype	AMP	AMP	AMP	0.596	Other
MB-3360	Positive	5	LumB	NonClaudinLow	712.159669774921	658.305783612761	NST	Mut	Wildtype	AMP	AMP	AMP	0.582	Other
MB-3361	Positive	5	LumB	NonClaudinLow	670.791700746318	678.647568992994	NST	Mut	Mut	NEUT	AMP	AMP	0.35	Other
MB-3363	Positive	10	Basal	NonClaudinLow	-171.141873094076	187.296687329104	NST	Wildtype	Wildtype	AMP	NEUT	AMP	0.175	Other
MB-3365	Positive	7	LumA	NonClaudinLow	517.684394468299	381.016553811644	NST	Wildtype	Wildtype	NEUT	NEUT	NEUT	0.065	Other
MB-3367	Negative	10	Basal	NonClaudinLow	858.494173837147	2475.68746956283	NST	Mut	Wildtype	AMP	DEL	AMP	0.545	Other
MB-3371	Positive	8	LumB	NonClaudinLow	479.666005250797	1072.34061759558	NST	Wildtype	Wildtype	NEUT	NEUT	AMP	0.523	Other
MB-3378	Positive	4ER+	LumA	NonClaudinLow	1412.10012770819	1462.81548184538	Lobular	Wildtype	Mut	NEUT	NEUT	AMP	0.07	Other
MB-3379	Positive	5	LumA	NonClaudinLow	1017.06595161221	680.748777623549	Lobular	Wildtype	Mut	NEUT	AMP	AMP	0.384	Other
MB-3381	Positive	7	LumA	NonClaudinLow	1404.21902181131	1736.78899858918	NST	Wildtype	Mut	AMP	AMP	AMP	0.25	Other
MB-3382	Positive	5	LumB	NonClaudinLow	1270.18473095475	1475.94046069324	NST	Wildtype	Wildtype	AMP	AMP	AMP	0.563	Other
MB-3383	Negative	10	Basal	ClaudinLow	1263.63534516321	1083.28505695452	NST	Mut	Wildtype	AMP	DEL	AMP	0.826	Other
MB-3386	Negative	1	Her2	NonClaudinLow	696.136803019326	2110.64231146061	NST	Mut	Wildtype	AMP	AMP	NEUT	0.692	Other
MB-3388	Positive	8	LumB	NonClaudinLow	464.958930220332	1368.41269260117	NST	Mut	Mut	AMP	NEUT	AMP	0.726	Other
MB-3389	Positive	6	LumB	NonClaudinLow	-148.501274604956	1059.99192381055	Lobular	Wildtype	Wildtype	AMP	AMP	NEUT	0.74	Other
MB-3395	Negative	10	Basal	ClaudinLow	1300.14269462038	2247.73219394556	NST	Mut	Wildtype	AMP	NEUT	AMP	0.28	CoreClaudinLow
MB-3396	Negative	3	Basal	NonClaudinLow	1421.78225370674	1566.69118333326	NST	Mut	Mut	NEUT	DEL	AMP	0.725	Other
MB-3402	Negative	1	LumB	NonClaudinLow	714.670994796905	1053.79488601122	NST	Wildtype	Mut	AMP	AMP	AMP	0.453	Other
MB-3403	Positive	3	LumA	NonClaudinLow	1141.71239357958	813.964762068974	NST	Wildtype	Mut	NEUT	NEUT	AMP	0.153	Other
MB-3412	Positive	8	LumA	NonClaudinLow	1042.21956177979	862.582219803603	NST	Wildtype	Mut	NEUT	NEUT	AMP	0.167	Other
MB-3417	Positive	7	LumB	NonClaudinLow	-375.049794124088	34.1116191804345	MixedNST/SpecialType	Wildtype	Wildtype	NEUT	NEUT	NEUT	0.094	Other
MB-3429	Positive	4ER+	Normal	NonClaudinLow	1192.30695643003	1186.42744611221	Lobular	Wildtype	Wildtype	NEUT	NEUT	NEUT	0.001	CoreClaudinLow
MB-3430	Positive	3	LumA	NonClaudinLow	770.135443328359	194.738016502628	NST	Wildtype	Mut	NEUT	NEUT	AMP	0.186	Other
MB-3435	Negative	5	Her2	NonClaudinLow	535.015432830278	1475.5505055216	NST	Wildtype	Mut	AMP	AMP	AMP	0.404	Other
MB-3436	Negative	1	LumB	NonClaudinLow	309.65212644385	524.492675313132	NST	Wildtype	Mut	AMP	DEL	AMP	0.268	Other
MB-3437	Positive	4ER+	LumB	NonClaudinLow	-185.16730299782	151.618931665803	NST	Wildtype	Wildtype	NEUT	NEUT	NEUT	0.012	Other
MB-3439	Positive	8	LumA	NonClaudinLow	996.237326444134	1114.69446402027	MixedNST/SpecialType	Wildtype	Mut	NEUT	NEUT	AMP	0.145	Other
MB-3450	Positive	8	LumA	NonClaudinLow	529.404681637763	122.483177949834	NST	Wildtype	Mut	NEUT	NEUT	AMP	0.314	Other
MB-3452	Positive	2	Normal	NonClaudinLow	1277.2200865451	1517.65103766704	NST	Mut	Wildtype	NEUT	NEUT	AMP	0.359	Other
MB-3453	Negative	10	Basal	NonClaudinLow	764.131110524591	1107.97929874003	NST	Mut	Mut	AMP	DEL	AMP	0.569	Other
MB-3459	Positive	7	LumB	NonClaudinLow	1448.02299919852	2284.27452643972	NST	Wildtype	Mut	AMP	AMP	AMP	0.284	Other
MB-3462	Positive	3	LumA	NonClaudinLow	1071.3057864753	1307.41773658689	NST	Wildtype	Wildtype	NEUT	DEL	AMP	0.191	Other
MB-3466	Positive	2	Her2	NonClaudinLow	712.273909669527	1433.67615121525	NST	Wildtype	Wildtype	AMP	NEUT	AMP	0.088	Other
MB-3467	Negative	5	Her2	NonClaudinLow	1057.22634759672	500.9387192086	MixedNST/SpecialType	Mut	Wildtype	AMP	AMP	AMP	0.396	Other
MB-3470	Negative	5	Her2	NonClaudinLow	788.021193604868	854.743890693701	NST	Mut	Wildtype	NEUT	AMP	NEUT	0.734	Other
MB-3476	Negative	10	Basal	NonClaudinLow	634.253491892216	2473.96729116014	Medullary-like	Mut	Wildtype	DEL	DEL	NEUT	0.686	Other
MB-3479	Positive	4ER+	Normal	ClaudinLow	1700.2765859412	1984.6683311354	NST	Wildtype	Wildtype	NEUT	DEL	NEUT	0.205	CoreClaudinLow
MB-3487	Positive	1	LumB	NonClaudinLow	-117.432371214759	1295.05496442409	NST	Wildtype	Wildtype	AMP	NEUT	AMP	0.221	Other
MB-3488	Negative	5	Her2	NonClaudinLow	350.510934154735	1037.69954429117	NST	Mut	Wildtype	NEUT	AMP	AMP	0.289	Other
MB-3490	Positive	3	LumB	NonClaudinLow	891.343154735464	1132.21113700022	NST	Wildtype	Mut	NEUT	NEUT	AMP	0.067	Other
MB-3492	Positive	1	LumB	NonClaudinLow	834.029069443784	1236.62609575912	NST	Wildtype	Mut	NEUT	NEUT	NEUT	0.814	Other
MB-3497	Negative	5	Her2	NonClaudinLow	868.293180132251	1507.57378217689	NST	Wildtype	Wildtype	AMP	AMP	AMP	0.631	Other
MB-3500	Negative	10	Basal	NonClaudinLow	108.645678100832	1809.04896931448	NST	Mut	Wildtype	AMP	DEL	AMP	0.674	Other
MB-3502	Negative	10	Basal	NonClaudinLow	1050.56067075471	1725.26259161906	NST	Mut	Wildtype	AMP	NEUT	AMP	0.702	Other
MB-3506	Positive	1	LumB	NonClaudinLow	812.701270232002	555.126395934654	SpecialType	Wildtype	Wildtype	NEUT	DEL	AMP	0.406	Other
MB-3510	Positive	7	LumA	NonClaudinLow	470.766597617282	160.385532696416	MixedNST/SpecialType	Wildtype	Mut	NEUT	NEUT	NEUT	0.04	Other
MB-3525	Positive	1	LumB	NonClaudinLow	328.758362196126	1475.18329081389	NST	Wildtype	Mut	AMP	NEUT	AMP	0.263	Other
MB-3526	Positive	6	Normal	NonClaudinLow	812.060682644346	1625.19700121423	NST	Mut	Mut	AMP	AMP	AMP	0.263	Other
MB-3528	Negative	5	Her2	NonClaudinLow	865.599401030663	2087.7493638457	NST	Wildtype	Mut	AMP	AMP	AMP	0.349	Other
MB-3530	Positive	8	Her2	NonClaudinLow	857.543625480043	1520.57159038254	MixedNST/SpecialType	Wildtype	Mut	NEUT	NEUT	AMP	0.178	Other
MB-3536	Positive	5	Normal	NonClaudinLow	983.932701886307	1648.00212692053	NST	Mut	Mut	AMP	AMP	AMP	0.616	Other
MB-3545	Positive	7	LumA	NonClaudinLow	1116.98014342847	1455.36248672666	NST	Mut	Mut	NEUT	NEUT	NEUT	0.311	Other
MB-3548	Positive	3	LumA	NonClaudinLow	506.863234017302	1055.26512867203	NST	Wildtype	Wildtype	NEUT	NEUT	AMP	0.093	Other
MB-3556	Negative	1	Her2	NonClaudinLow	1007.74350135058	1937.44362871304	Medullary-like	Wildtype	Wildtype	AMP	AMP	AMP	0.68	Other
MB-3567	Negative	1	Basal	NonClaudinLow	1210.75414862403	2152.3622538082	MixedNST/SpecialType	Mut	Wildtype	AMP	NEUT	AMP	0.492	Other
MB-3576	Positive	6	Her2	NonClaudinLow	827.096246216506	525.620090558899	MixedNST/SpecialType	Mut	Wildtype	AMP	AMP	AMP	0.573	Other
MB-3582	Negative	4ER-	Normal	ClaudinLow	1394.22169241568	1917.42549059204	NST	Wildtype	Mut	NEUT	NEUT	NEUT	0	Other
MB-3600	Positive	9	LumB	NonClaudinLow	405.923992669353	1735.85832678223	NST	Wildtype	Wildtype	AMP	NEUT	AMP	0.296	Other
MB-3606	Negative	5	Her2	NonClaudinLow	950.169805159661	1669.7224716627	NST	Mut	Mut	AMP	AMP	AMP	0.684	Other
MB-3614	Positive	1	LumB	NonClaudinLow	1071.49914436638	560.662965851594	NST	Wildtype	Wildtype	NEUT	DEL	AMP	0.615	Other
MB-3702	Negative	10	Basal	NonClaudinLow	1157.25743909004	1825.59373350463	NST	Mut	Wildtype	NEUT	NEUT	NEUT	0.413	Other
MB-3706	Negative	10	Basal	NonClaudinLow	575.832501931612	1567.55316265525	NST	Mut	Wildtype	AMP	DEL	NEUT	0.676	Other
MB-3707	Positive	4ER+	LumA	ClaudinLow	1785.03554921262	2268.81034797628	NST	Mut	Mut	NEUT	DEL	NEUT	0.296	CoreClaudinLow
MB-3711	Positive	3	LumA	NonClaudinLow	940.601435818163	1659.45571991018	NST	Wildtype	Wildtype	NEUT	NEUT	AMP	0.096	Other
MB-3748	Positive	4ER+	LumA	NonClaudinLow	1096.54867627277	1372.4897594792	NST	Mut	Wildtype	NEUT	NEUT	NEUT	0	Other
MB-3752	Negative	4ER-	Basal	ClaudinLow	1027.27536681463	2706.52680023471	Medullary-like	Mut	Wildtype	AMP	NEUT	AMP	0.306	CoreClaudinLow
MB-3754	Positive	1	LumB	NonClaudinLow	1147.78657420383	1102.45689771751	NST	Wildtype	Mut	AMP	DEL	AMP	0.223	Other
MB-3781	Positive	8	LumA	NonClaudinLow	271.020531895552	729.380216193932	MixedNST/SpecialType	Wildtype	Mut	AMP	NEUT	AMP	0.15	Other
MB-3797	Positive	8	LumA	NonClaudinLow	-430.975985664814	513.389789581864	SpecialType	Wildtype	Wildtype	NEUT	NEUT	AMP	0.076	Other
MB-3824	Positive	2	LumB	NonClaudinLow	347.070787287307	985.289593214112	NST	Mut	Mut	AMP	NEUT	AMP	0.272	Other
MB-3838	Positive	8	LumB	NonClaudinLow	38.8089529517788	244.569734955896	NST	Wildtype	Wildtype	AMP	NEUT	AMP	0.117	Other
MB-3840	Positive	6	LumB	NonClaudinLow	3.52272654895269	439.051508627102	NST	Mut	Wildtype	AMP	NEUT	NEUT	0.226	Other
MB-3842	Positive	1	LumB	NonClaudinLow	1091.05523848979	2066.52596245737	NST	Wildtype	Wildtype	AMP	DEL	AMP	0.302	Other
MB-3850	Positive	4ER+	LumA	NonClaudinLow	1560.83528353639	1062.80636268871	MixedNST/SpecialType	Wildtype	Mut	NEUT	AMP	AMP	0.066	CoreClaudinLow
MB-3852	Positive	4ER+	LumA	NonClaudinLow	1032.60568735904	2118.97128516467	NST	Mut	Mut	AMP	AMP	NEUT	0.202	Other
MB-3854	Negative	3	LumA	NonClaudinLow	964.284806163738	679.791919838501	MixedNST/SpecialType	Wildtype	Mut	NEUT	NEUT	AMP	0.119	Other
MB-3865	Positive	3	LumA	ClaudinLow	1533.78209688566	1158.84017785286	Tubular	Wildtype	Wildtype	NEUT	NEUT	AMP	0.052	CoreClaudinLow
MB-3866	Negative	5	Her2	NonClaudinLow	839.343596625851	1226.3656186919	NST	Mut	Wildtype	NEUT	AMP	AMP	0.705	Other
MB-3871	Positive	8	LumA	NonClaudinLow	1048.82224462155	904.521295364279	NST	Wildtype	Mut	AMP	DEL	AMP	0.633	Other
MB-3874	Positive	7	LumA	NonClaudinLow	1329.9045317478	1268.7465094191	NST	Mut	Mut	NEUT	NEUT	NEUT	0.13	Other
MB-3978	Negative	5	Her2	NonClaudinLow	422.564505557114	452.92390556193	NST	Mut	Wildtype	NEUT	AMP	AMP	0.526	Other
MB-4000	Positive	4ER+	LumA	NonClaudinLow	111.919399604413	573.703718032748	NST	Wildtype	Wildtype	NEUT	NEUT	NEUT	0.02	Other
MB-4001	Positive	7	LumA	NonClaudinLow	202.588855322854	878.749055037425	NST	Wildtype	Wildtype	AMP	NEUT	NEUT	0.182	Other
MB-4003	Positive	6	Her2	NonClaudinLow	112.473403912954	1247.07996106104	NST	Mut	Wildtype	AMP	NEUT	AMP	0.52	Other
MB-4004	Positive	9	LumB	NonClaudinLow	79.9938220342981	838.960774262124	NST	Wildtype	Wildtype	AMP	NEUT	AMP	0.467	Other
MB-4005	Positive	3	LumB	NonClaudinLow	1155.39347566515	2209.57456806027	Lobular	Mut	Wildtype	NEUT	DEL	AMP	0.396	Other
MB-4008	Positive	2	LumB	NonClaudinLow	429.73639522501	418.43653121981	NST	Wildtype	Mut	AMP	AMP	NEUT	0.169	Other
MB-4010	Positive	6	Her2	NonClaudinLow	392.592620698364	45.6647094824523	NST	Wildtype	Wildtype	NEUT	NEUT	AMP	0.25	Other
MB-4011	Positive	8	LumA	NonClaudinLow	414.075546209302	365.875934225971	NST	Mut	Wildtype	AMP	AMP	AMP	0.635	Other
MB-4012	Negative	8	Her2	NonClaudinLow	-375.647760242589	-16.5271638727859	SpecialType	Wildtype	Mut	DEL	NEUT	AMP	0.118	Other
MB-4015	Negative	4ER-	Her2	NonClaudinLow	505.126059807275	925.887848992852	NST	Mut	Wildtype	NEUT	DEL	NEUT	0.603	Other
MB-4017	Positive	6	LumB	NonClaudinLow	-326.208518473607	-1.0627194824724	MixedNST/SpecialType	Wildtype	Wildtype	AMP	NEUT	NEUT	0.583	Other
MB-4018	Positive	7	LumA	NonClaudinLow	704.47735514858	1495.85961920886	MixedNST/SpecialType	Wildtype	Wildtype	NEUT	NEUT	NEUT	0.371	Other
MB-4024	Negative	1	Basal	NonClaudinLow	115.314428487195	459.480124556474	NST	Mut	Wildtype	AMP	DEL	NEUT	0.723	Other
MB-4033	Positive	4ER+	LumA	NonClaudinLow	1147.05462381733	2076.90003200921	Lobular	Mut	Wildtype	NEUT	DEL	NEUT	0.148	Other
MB-4046	Positive	8	Her2	NonClaudinLow	138.708263868681	603.011552102479	MixedNST/SpecialType	Wildtype	Mut	NEUT	NEUT	AMP	0.14	Other
MB-4059	Positive	3	Normal	NonClaudinLow	1105.99563424136	1999.29023130635	NST	Wildtype	Mut	NEUT	NEUT	AMP	0.068	Other
MB-4079	Positive	7	Her2	NonClaudinLow	172.068362714975	1402.13748864356	NST	Mut	Mut	NEUT	NEUT	NEUT	0.599	Other
MB-4091	Positive	4ER+	LumA	NonClaudinLow	1.05828432332015	702.99482907269	NST	Wildtype	Wildtype	NEUT	NEUT	NEUT	0.002	Other
MB-4098	Positive	7	Her2	NonClaudinLow	-1155.64192916315	-441.010510265757	NST	Wildtype	Wildtype	NEUT	NEUT	NEUT	0.009	Other
MB-4119	Positive	7	Her2	NonClaudinLow	-404.108861811295	-509.181989338194	NST	Wildtype	Wildtype	AMP	NEUT	AMP	0.316	Other
MB-4120	Positive	8	LumA	NonClaudinLow	272.314354100006	76.1305568057068	NST	Wildtype	Wildtype	NEUT	NEUT	AMP	0.071	Other
MB-4126	Positive	7	Her2	NonClaudinLow	635.634920557128	1386.65100465676	NST	Mut	Mut	AMP	DEL	AMP	0.566	Other
MB-4127	Negative	5	Her2	NonClaudinLow	-550.417077807201	-230.587239884935	NST	Mut	Wildtype	AMP	AMP	AMP	0.676	Other
MB-4139	Positive	8	LumB	NonClaudinLow	-341.088283556434	32.4525237881706	NST	Wildtype	Wildtype	NEUT	NEUT	AMP	0.586	Other
MB-4140	Positive	8	LumA	NonClaudinLow	138.652443426043	967.428702721768	NST	Wildtype	Wildtype	NEUT	NEUT	AMP	0.058	Other
MB-4141	Positive	7	Her2	NonClaudinLow	328.618129230567	814.477298494234	NST	Wildtype	Mut	NEUT	NEUT	AMP	0.593	Other
MB-4145	Positive	4ER+	Her2	NonClaudinLow	669.27013033721	1401.22743233752	NST	Mut	Wildtype	AMP	DEL	NEUT	0.458	Other
MB-4146	Negative	4ER-	Basal	NonClaudinLow	161.140311521984	2320.82305136872	NST	Wildtype	Wildtype	AMP	NEUT	AMP	0.461	Other
MB-4148	Positive	9	LumB	NonClaudinLow	249.260072784219	1011.80321106236	NST	Wildtype	Wildtype	AMP	NEUT	AMP	0.531	Other
MB-4154	Positive	4ER+	LumB	NonClaudinLow	927.430003023913	2555.80600176136	NA	Mut	Mut	AMP	DEL	NEUT	0.516	Other
MB-4171	Positive	9	Her2	NonClaudinLow	356.16120951725	1455.1717053753	MixedNST/SpecialType	Wildtype	Mut	AMP	AMP	NEUT	0.124	Other
MB-4173	Positive	7	LumA	NonClaudinLow	482.580712858142	371.170454556522	NST	Wildtype	Wildtype	NEUT	NEUT	NEUT	0.104	Other
MB-4189	Positive	2	Her2	NonClaudinLow	-93.1075291921295	1931.46201946764	NST	Mut	Wildtype	NEUT	DEL	AMP	0.345	Other
MB-4212	Positive	4ER+	LumA	NonClaudinLow	740.527147708028	292.881838419999	NST	Wildtype	Mut	NEUT	NEUT	NEUT	0.263	Other
MB-4213	Positive	4ER+	LumB	NonClaudinLow	528.553788068081	1257.00025675381	NST	Wildtype	Wildtype	NEUT	NEUT	NEUT	0.035	Other
MB-4222	Positive	8	Her2	NonClaudinLow	-199.31893740572	311.32253845612	NST	Wildtype	Mut	NEUT	NEUT	AMP	0.278	Other
MB-4230	Positive	7	LumA	NonClaudinLow	715.265142198895	1368.7866599802	NST	Wildtype	Mut	NEUT	DEL	AMP	0.541	Other
MB-4233	Positive	9	LumB	NonClaudinLow	382.30055378635	865.381394481554	NST	Mut	Wildtype	AMP	NEUT	AMP	0.673	Other
MB-4234	Positive	4ER+	LumA	NonClaudinLow	322.459090038402	328.455121909835	NST	Wildtype	Wildtype	NEUT	NEUT	NEUT	0.249	Other
MB-4235	Positive	10	Basal	NonClaudinLow	727.569332809179	1210.8093303076	NST	Wildtype	Mut	NEUT	NEUT	AMP	0.197	Other
MB-4236	Positive	9	Her2	NonClaudinLow	103.245882232071	2029.0345597559	NST	Wildtype	Wildtype	AMP	NEUT	NEUT	0.122	Other
MB-4250	Positive	3	LumA	NonClaudinLow	605.753307278039	616.42451080327	NST	Mut	Wildtype	NEUT	DEL	NEUT	0.16	Other
MB-4254	Negative	10	Basal	NonClaudinLow	297.983681409662	1947.42385059806	Medullary-like	Mut	Wildtype	AMP	DEL	AMP	0.489	Other
MB-4264	Positive	7	LumA	NonClaudinLow	143.854367566823	1177.67911725448	NST	Wildtype	Wildtype	AMP	AMP	AMP	0.312	Other
MB-4266	Negative	6	LumA	NonClaudinLow	425.471908862351	641.400020697533	NST	Wildtype	Wildtype	NEUT	NEUT	NEUT	0.348	Other
MB-4270	Negative	9	Her2	NonClaudinLow	238.937377491872	1786.48034779985	NST	Mut	Wildtype	NEUT	AMP	NEUT	0.025	Other
MB-4274	Positive	8	LumB	NonClaudinLow	-66.8322034823793	945.497736191254	NST	Wildtype	Mut	AMP	NEUT	AMP	0.987	Other
MB-4276	Positive	5	Her2	NonClaudinLow	523.249689347661	1077.50539557494	NST	Mut	Wildtype	AMP	AMP	AMP	0.636	Other
MB-4278	Positive	3	Her2	NonClaudinLow	-196.909750334334	2096.06141615605	Medullary-like	Wildtype	Mut	NEUT	NEUT	AMP	0.052	Other
MB-4281	Positive	9	Her2	NonClaudinLow	323.264341050476	603.741678608772	NST	Mut	Mut	AMP	AMP	AMP	0.808	Other
MB-4282	Positive	9	LumA	NonClaudinLow	512.492553577469	423.370102256338	NST	Mut	Wildtype	AMP	DEL	NEUT	0.522	Other
MB-4283	Positive	8	LumA	NonClaudinLow	918.447702497934	757.187314605455	NST	Wildtype	Mut	AMP	AMP	AMP	0.392	Other
MB-4289	Positive	2	Her2	NonClaudinLow	-54.4504975031284	-191.394714919329	Lobular	Wildtype	Wildtype	AMP	AMP	AMP	0.973	Other
MB-4292	Positive	8	LumA	NonClaudinLow	13.6390532848769	-91.121356176829	NST	Wildtype	Wildtype	AMP	NEUT	AMP	0.174	Other
MB-4293	Positive	8	LumA	NonClaudinLow	640.736458863674	-71.3493528809447	MixedNST/SpecialType	Wildtype	Mut	AMP	NEUT	AMP	0.232	Other
MB-4300	Positive	6	Her2	NonClaudinLow	72.8782582091648	1247.32854822125	SpecialType	Mut	Wildtype	AMP	NEUT	AMP	0.873	Other
MB-4303	Negative	4ER-	Basal	NonClaudinLow	338.40033994766	1302.1252935221	NST	Mut	Wildtype	AMP	NEUT	AMP	0.649	Other
MB-4306	Positive	3	LumA	NonClaudinLow	-361.843932282459	-577.287260558356	MixedNST/SpecialType	Wildtype	Mut	NEUT	NEUT	NEUT	0.423	Other
MB-4310	Positive	7	LumA	NonClaudinLow	-1060.89170641499	-1145.15615192233	NST	Wildtype	Mut	NEUT	NEUT	NEUT	0.216	Other
MB-4317	Positive	5	Her2	NonClaudinLow	250.79163815765	1277.42462766769	NST	Mut	Wildtype	AMP	AMP	AMP	0.733	Other
MB-4318	Positive	1	LumB	NonClaudinLow	-217.305586604834	424.93514060046	NST	Wildtype	Wildtype	AMP	NEUT	NEUT	0.265	Other
MB-4322	Positive	7	LumA	NonClaudinLow	445.711323752708	168.066413239156	NST	Wildtype	Mut	AMP	DEL	NEUT	0.803	Other
MB-4323	Positive	8	LumA	NonClaudinLow	179.637679230728	164.497574092184	NST	Wildtype	Mut	NEUT	AMP	AMP	0.589	Other
MB-4324	Positive	6	Her2	NonClaudinLow	-59.8469225999585	-294.974302681103	SpecialType	Wildtype	Wildtype	AMP	NEUT	AMP	0.594	Other
MB-4328	Positive	7	LumA	NonClaudinLow	-158.381639238686	844.907718234595	NST	Mut	Wildtype	AMP	NEUT	AMP	0.433	Other
MB-4329	Positive	7	LumA	NonClaudinLow	724.363725001297	996.486002064345	NST	Wildtype	Mut	NEUT	NEUT	AMP	0.106	Other
MB-4331	Positive	1	Her2	NonClaudinLow	505.204691929729	368.206543220812	NST	Wildtype	Wildtype	AMP	AMP	NEUT	0.235	Other
MB-4332	Negative	10	Basal	NonClaudinLow	-551.247715535389	1010.70330021642	NST	Mut	Wildtype	AMP	DEL	NEUT	0.577	Other
MB-4333	Positive	3	LumA	NonClaudinLow	-36.168651071524	20.0267122821711	NST	Mut	Mut	NEUT	NEUT	AMP	0.108	Other
MB-4339	Positive	8	LumB	NonClaudinLow	-256.450585654689	506.779563757696	NST	Wildtype	Wildtype	NEUT	NEUT	AMP	0.615	Other
MB-4341	Negative	5	Her2	NonClaudinLow	481.168896602652	498.858948366105	NST	Mut	Wildtype	NEUT	AMP	AMP	0.759	Other
MB-4342	Positive	4ER+	LumA	NonClaudinLow	1251.27433658173	1700.23413663471	NST	Wildtype	Mut	NEUT	NEUT	NEUT	0.336	Other
MB-4343	NA	4ER+	Her2	NonClaudinLow	792.214946579758	1520.31210594063	MixedNST/SpecialType	Mut	Mut	NEUT	DEL	NEUT	0.221	Other
MB-4348	Positive	5	Her2	NonClaudinLow	-362.180670169327	187.306896124281	NST	Wildtype	Wildtype	AMP	AMP	AMP	0.684	Other
MB-4350	Negative	5	Her2	NonClaudinLow	657.064010421009	1701.52965350154	NST	Mut	Wildtype	NEUT	AMP	AMP	0.233	Other
MB-4351	Positive	1	Her2	NonClaudinLow	185.475388830756	1458.64491140337	NST	Mut	Wildtype	AMP	NEUT	AMP	0.561	Other
MB-4353	Positive	8	LumB	NonClaudinLow	160.757807084791	28.3681001486116	NST	Wildtype	Mut	NEUT	NEUT	AMP	0.289	Other
MB-4354	Positive	1	Her2	NonClaudinLow	789.945965295168	1568.05452770771	NST	Wildtype	Mut	DEL	DEL	AMP	0.526	Other
MB-4357	Positive	4ER+	LumA	NonClaudinLow	302.6809381009	2018.24861338892	NST	Mut	Mut	NEUT	DEL	AMP	0.091	Other
MB-4360	Negative	5	Her2	NonClaudinLow	94.2780019058502	2003.30573711064	NST	Mut	Mut	AMP	AMP	NEUT	0.617	Other
MB-4362	Positive	4ER+	Normal	NonClaudinLow	-543.75197228936	-229.847254999674	NA	Wildtype	Mut	NEUT	DEL	NEUT	0.118	Other
MB-4368	Positive	8	LumA	NonClaudinLow	528.350504240988	515.160263925649	NST	Wildtype	Mut	NEUT	NEUT	AMP	0.118	Other
MB-4374	Positive	7	LumA	NonClaudinLow	-481.236779091662	-256.946082262505	NST	Wildtype	Mut	NEUT	NEUT	NEUT	0.056	Other
MB-4375	Positive	3	Normal	NonClaudinLow	245.828028362482	-2.08260256094577	NST	Wildtype	Wildtype	NEUT	NEUT	NEUT	0.577	Other
MB-4381	Positive	7	Normal	NonClaudinLow	0.628459932015874	605.702468429201	NA	Wildtype	Mut	NEUT	NEUT	AMP	0.093	Other
MB-4390	Positive	8	LumA	NonClaudinLow	732.158510363793	748.523428431972	NST	Wildtype	Mut	NEUT	NEUT	AMP	0.064	Other
MB-4395	Positive	1	Her2	NonClaudinLow	-376.761427936872	-277.853928360654	NST	Wildtype	Wildtype	AMP	NEUT	AMP	0.258	Other
MB-4407	Negative	10	Basal	NonClaudinLow	25.5351695691191	542.642889587663	NST	Mut	Wildtype	AMP	NEUT	AMP	0.485	Other
MB-4408	Negative	9	Basal	NonClaudinLow	230.619317687815	1605.75347560179	NST	Mut	Wildtype	AMP	DEL	AMP	0.57	Other
MB-4416	Negative	4ER-	Basal	ClaudinLow	998.109233568651	2010.18496746803	NST	Mut	Wildtype	NEUT	NEUT	NEUT	0.33	Other
MB-4417	Negative	10	Basal	NonClaudinLow	67.2575585264015	1444.29412016297	NST	Mut	Mut	AMP	NEUT	AMP	0.541	Other
MB-4418	Positive	8	LumA	NonClaudinLow	-536.537137725654	30.8275006547076	NST	Wildtype	Wildtype	NEUT	NEUT	AMP	0.114	Other
MB-4421	Positive	7	LumA	NonClaudinLow	-146.257041014483	-274.520549400093	NA	Wildtype	Mut	NEUT	AMP	AMP	0.272	Other
MB-4426	Positive	7	Basal	NonClaudinLow	199.44376364237	1619.79965865892	NST	Mut	Mut	AMP	NEUT	AMP	0.647	Other
MB-4434	Positive	9	Her2	NonClaudinLow	53.3703974903464	670.528186264425	NST	Wildtype	Wildtype	AMP	NEUT	AMP	0.718	Other
MB-4442	Positive	8	LumA	NonClaudinLow	-296.497964996571	146.589359458933	NST	Wildtype	Wildtype	NEUT	NEUT	AMP	0.256	Other
MB-4484	Positive	3	Normal	NonClaudinLow	643.316317794341	804.187569168699	MixedNST/SpecialType	Wildtype	Mut	DEL	DEL	AMP	0.957	Other
MB-4529	Positive	3	LumA	NonClaudinLow	977.989627921511	1159.40617024602	NST	Wildtype	Wildtype	NEUT	NEUT	AMP	0.111	Other
MB-4548	Negative	4ER-	Her2	NonClaudinLow	-99.7597565861725	2285.65698684269	Medullary-like	Mut	Wildtype	NEUT	AMP	NEUT	0.015	Other
MB-4557	Positive	8	LumA	NonClaudinLow	485.283830987258	855.547997375911	MixedNST/SpecialType	Wildtype	Mut	NEUT	NEUT	AMP	0.079	Other
MB-4564	Positive	7	LumA	NonClaudinLow	272.820493387572	377.172666825009	NST	Wildtype	Wildtype	AMP	NEUT	NEUT	0.094	Other
MB-4578	Positive	7	LumA	NonClaudinLow	333.786995352344	823.067359381676	NST	Wildtype	Mut	NEUT	NEUT	NEUT	0.515	Other
MB-4591	Positive	9	LumB	NonClaudinLow	-151.87074811521	140.978329393337	NST	Wildtype	Wildtype	AMP	NEUT	NEUT	0.187	Other
MB-4593	Positive	8	LumA	NonClaudinLow	-63.637199631606	-45.6837018685928	NST	Wildtype	Wildtype	NEUT	AMP	AMP	0.159	Other
MB-4598	Positive	8	LumB	NonClaudinLow	536.177962325078	463.246193591618	NST	Wildtype	Mut	NEUT	NEUT	AMP	0.164	Other
MB-4599	Positive	8	LumA	NonClaudinLow	-22.7385998561301	7.6772835246648	NST	Wildtype	Wildtype	NEUT	NEUT	AMP	0.143	Other
MB-4601	Negative	5	Basal	NonClaudinLow	1058.64934802819	1581.27934330917	NST	Mut	Wildtype	AMP	AMP	NEUT	0.624	Other
MB-4603	Positive	8	Normal	NonClaudinLow	-636.506807230449	-416.163408167613	NA	Wildtype	Mut	NEUT	NEUT	AMP	0.08	Other
MB-4607	Positive	8	LumA	NonClaudinLow	645.771885088256	483.544771914704	NST	Wildtype	Mut	NEUT	NEUT	AMP	0.113	Other
MB-4616	Positive	8	LumA	NonClaudinLow	-142.729305318839	-439.562428374971	NST	Wildtype	Mut	NEUT	NEUT	AMP	0.443	Other
MB-4618	Positive	1	LumB	NonClaudinLow	658.852112576162	1197.19079395581	MixedNST/SpecialType	Wildtype	Wildtype	NEUT	AMP	AMP	0.741	Other
MB-4621	Negative	10	Basal	NonClaudinLow	-470.427089931969	86.2780114754766	NST	Mut	Wildtype	AMP	DEL	AMP	0.685	Other
MB-4622	Negative	10	Basal	NonClaudinLow	837.701688487618	1825.5637990757	NST	Mut	Wildtype	AMP	NEUT	NEUT	0.562	Other
MB-4623	Positive	3	LumA	NonClaudinLow	806.704327428801	1419.96642057593	MixedNST/SpecialType	Mut	Wildtype	NEUT	NEUT	AMP	0.328	Other
MB-4626	Positive	1	Her2	NonClaudinLow	-305.608480601135	803.403210790044	NST	Wildtype	Wildtype	AMP	AMP	AMP	0.451	Other
MB-4627	Positive	3	LumA	NonClaudinLow	426.952062873005	258.965851224328	MixedNST/SpecialType	Wildtype	Mut	NEUT	NEUT	AMP	0.182	Other
MB-4630	Positive	8	LumB	NonClaudinLow	-296.587408678991	445.881132986925	NST	Wildtype	Wildtype	NEUT	AMP	AMP	0.222	Other
MB-4633	Positive	4ER+	LumA	NonClaudinLow	868.366207093638	821.849865439926	MixedNST/SpecialType	Wildtype	Mut	NEUT	NEUT	NEUT	0.536	Other
MB-4634	Positive	3	LumA	NonClaudinLow	489.598213278023	367.536969845423	MixedNST/SpecialType	Wildtype	Wildtype	NEUT	NEUT	NEUT	0.485	Other
MB-4639	Positive	9	LumB	NonClaudinLow	-266.296795373385	-21.7596146914078	NST	Wildtype	Mut	AMP	NEUT	AMP	0.551	Other
MB-4640	Negative	7	Her2	NonClaudinLow	715.544741043546	907.680045453681	NST	Mut	Wildtype	AMP	AMP	AMP	0.758	Other
MB-4641	Positive	3	LumA	NonClaudinLow	449.123798017062	405.197489884478	NST	Wildtype	Mut	NEUT	NEUT	AMP	0.417	Other
MB-4642	Positive	6	LumB	NonClaudinLow	70.211774052048	220.747249679512	NST	Wildtype	Wildtype	NEUT	NEUT	NEUT	0.193	Other
MB-4643	Negative	5	Her2	NonClaudinLow	286.284613268138	552.431441023594	NST	Mut	Wildtype	AMP	AMP	AMP	0.532	Other
MB-4644	Positive	5	LumB	NonClaudinLow	-202.458976949935	-643.769839563296	NST	Mut	Mut	NEUT	AMP	AMP	0.758	Other
MB-4648	Positive	1	LumB	NonClaudinLow	116.960866340983	229.850128262549	NST	Wildtype	Wildtype	AMP	AMP	AMP	0.303	Other
MB-4649	Positive	3	LumB	NonClaudinLow	273.394652266421	951.944112172158	SpecialType	Mut	Mut	DEL	DEL	NEUT	0.99	Other
MB-4651	Positive	6	LumB	NonClaudinLow	484.845140424147	958.11671588154	NST	Mut	Wildtype	AMP	DEL	NEUT	0.307	Other
MB-4653	Positive	3	Normal	NonClaudinLow	473.362028798535	278.000727403188	NA	Mut	Mut	AMP	NEUT	AMP	0.344	Other
MB-4654	Positive	8	LumB	NonClaudinLow	476.096158157441	871.01763575218	NST	Wildtype	Mut	NEUT	NEUT	AMP	0.277	Other
MB-4655	Positive	3	LumA	NonClaudinLow	119.082875419718	1407.53495756896	NST	Mut	Wildtype	AMP	AMP	AMP	0.379	Other
MB-4660	Negative	9	Basal	NonClaudinLow	-708.702999009259	543.033268998879	NST	Mut	Wildtype	AMP	AMP	AMP	0.702	Other
MB-4661	Positive	7	LumA	NonClaudinLow	509.893791343529	604.709825716098	NST	Wildtype	Mut	NEUT	NEUT	NEUT	0.123	Other
MB-4663	Negative	10	Basal	NonClaudinLow	-110.633343833821	722.753115322139	SpecialType	Mut	Mut	DEL	NEUT	AMP	0.623	Other
MB-4665	Positive	4ER+	LumA	NonClaudinLow	67.8075496056875	668.00317103066	NST	Wildtype	Wildtype	NEUT	NEUT	NEUT	0.133	Other
MB-4666	Positive	7	LumA	NonClaudinLow	513.043380963843	253.901554782389	NST	Mut	Mut	NEUT	NEUT	NEUT	0.151	Other
MB-4667	Negative	4ER-	Her2	NonClaudinLow	882.623574567786	2192.59589409911	Lobular	Mut	Wildtype	NEUT	DEL	AMP	0.144	Other
MB-4669	Positive	6	LumB	NonClaudinLow	55.2885057376255	1053.29206032008	NST	Wildtype	Wildtype	NEUT	DEL	AMP	0.343	Other
MB-4670	Positive	7	LumA	NonClaudinLow	301.692320446625	754.667638878032	NST	Wildtype	Wildtype	NEUT	NEUT	NEUT	0.047	Other
MB-4671	Positive	2	LumB	NonClaudinLow	25.6029181660227	412.189684291321	NST	Wildtype	Wildtype	AMP	NEUT	AMP	0.213	Other
MB-4672	Positive	7	LumA	NonClaudinLow	-238.102176419144	-299.401017825053	NST	Wildtype	Wildtype	AMP	AMP	NEUT	0.691	Other
MB-4673	Positive	9	LumB	NonClaudinLow	370.143393227264	1414.44318108001	NST	Wildtype	Wildtype	AMP	AMP	AMP	0.255	Other
MB-4674	Positive	7	LumA	NonClaudinLow	-0.0966690039985817	-19.0239668441972	NST	Wildtype	Wildtype	NEUT	NEUT	NEUT	0.077	Other
MB-4675	Positive	8	LumA	NonClaudinLow	-263.697744677108	524.349417325568	NST	Wildtype	Mut	NEUT	NEUT	AMP	0.289	Other
MB-4679	Negative	10	Basal	NonClaudinLow	-106.787490691064	2036.57823028753	NST	Mut	Wildtype	AMP	NEUT	NEUT	0.204	Other
MB-4681	Positive	3	LumA	NonClaudinLow	633.745464804062	837.890657793799	NST	Wildtype	Wildtype	NEUT	NEUT	AMP	0.124	Other
MB-4682	Positive	9	LumA	NonClaudinLow	-57.7937142655116	1063.28759166959	NST	Wildtype	Mut	AMP	NEUT	AMP	0.662	Other
MB-4685	Positive	6	LumB	NonClaudinLow	-719.728231739896	-475.462599529276	NST	Wildtype	Wildtype	AMP	NEUT	AMP	0.615	Other
MB-4686	Positive	3	LumA	NonClaudinLow	1048.79362153011	1393.03429921965	NST	Wildtype	Mut	AMP	DEL	AMP	0.281	Other
MB-4687	Positive	4ER+	LumA	NonClaudinLow	1077.73329660815	2265.25026292318	NST	Mut	Mut	NEUT	NEUT	NEUT	0.449	Other
MB-4688	Positive	5	LumB	NonClaudinLow	347.456070134071	1636.96246182995	NST	Wildtype	Wildtype	AMP	AMP	AMP	0.211	Other
MB-4691	Positive	7	LumA	NonClaudinLow	725.678089220915	1065.13289747588	NST	Mut	Mut	AMP	NEUT	AMP	0.502	Other
MB-4692	Positive	8	LumA	NonClaudinLow	-891.473297360148	419.124640811424	NA	Wildtype	Mut	NEUT	NEUT	AMP	0.076	Other
MB-4694	Positive	10	Basal	NonClaudinLow	46.135856313073	1274.22295980416	NST	Mut	Wildtype	AMP	NEUT	AMP	0.739	Other
MB-4695	Positive	4ER+	Normal	NonClaudinLow	818.772162366384	509.794414615702	Lobular	Wildtype	Mut	NEUT	NEUT	NEUT	0.228	Other
MB-4696	Negative	10	Basal	NonClaudinLow	588.521721636466	1625.71394322245	NST	Mut	Wildtype	AMP	DEL	NEUT	0.648	Other
MB-4698	Positive	3	LumA	NonClaudinLow	848.695232097071	1196.57585331397	Lobular	Wildtype	Mut	NEUT	NEUT	AMP	0.147	Other
MB-4701	Positive	8	LumA	NonClaudinLow	447.067749879211	773.172549899015	NST	Wildtype	Wildtype	AMP	NEUT	AMP	0.113	Other
MB-4702	Positive	9	LumB	NonClaudinLow	-121.133322463812	292.90519772322	NST	Wildtype	Wildtype	AMP	NEUT	AMP	0.598	Other
MB-4704	Positive	4ER+	LumA	NonClaudinLow	923.674028053205	678.622544266831	MixedNST/SpecialType	Wildtype	Wildtype	NEUT	AMP	AMP	0.128	Other
MB-4705	Positive	3	LumA	NonClaudinLow	674.181966666923	1081.38780158909	NST	Wildtype	Mut	NEUT	NEUT	NEUT	0	Other
MB-4706	Positive	3	LumA	NonClaudinLow	639.474077875562	1946.56134537269	NST	Wildtype	Wildtype	NEUT	NEUT	AMP	0.18	Other
MB-4707	Negative	10	Basal	NonClaudinLow	164.389546551278	888.537921072817	NST	Mut	Wildtype	AMP	NEUT	AMP	0.594	Other
MB-4708	Positive	3	LumA	NonClaudinLow	965.216529163672	1379.59974506554	Lobular	Wildtype	Mut	DEL	AMP	AMP	0.507	Other
MB-4709	Positive	8	LumA	NonClaudinLow	550.09892201647	445.177850840886	NST	Wildtype	Mut	NEUT	NEUT	AMP	0.176	Other
MB-4710	Positive	3	LumA	NonClaudinLow	643.204108387527	706.246975001897	NST	Wildtype	Wildtype	NEUT	NEUT	AMP	0.071	Other
MB-4711	Negative	5	Basal	NonClaudinLow	949.805753707422	2401.09467703446	NST	Mut	Wildtype	NEUT	AMP	NEUT	0.001	Other
MB-4712	Negative	9	Normal	NonClaudinLow	129.91080695755	850.218256686685	NST	Mut	Mut	AMP	DEL	NEUT	0.272	Other
MB-4714	Negative	10	Basal	NonClaudinLow	-73.0440203217814	1495.53826480853	Medullary-like	Mut	Wildtype	NEUT	DEL	AMP	0.797	Other
MB-4715	Negative	8	Basal	NonClaudinLow	193.498422461119	1347.01973397829	NST	Mut	Wildtype	AMP	DEL	AMP	0.533	Other
MB-4716	Positive	3	LumA	NonClaudinLow	925.98163769273	1733.06447148511	Lobular	Wildtype	Wildtype	AMP	NEUT	AMP	0.289	Other
MB-4717	Negative	10	Basal	NonClaudinLow	-3.33018902381224	642.846671542461	NST	Mut	Wildtype	AMP	NEUT	AMP	0.865	Other
MB-4718	Positive	4ER+	Normal	NonClaudinLow	1085.60198834653	748.488648860128	Lobular	Wildtype	Mut	AMP	DEL	AMP	0.189	Other
MB-4719	Positive	8	LumA	NonClaudinLow	281.958620037551	363.15952670183	NST	Mut	Wildtype	NEUT	NEUT	AMP	0.065	Other
MB-4721	Positive	8	LumA	NonClaudinLow	598.681532417386	321.339193537878	Lobular	Wildtype	Wildtype	NEUT	NEUT	AMP	0.138	Other
MB-4722	NA	8	LumA	NonClaudinLow	-17.478511872393	79.029989158505	NST	Wildtype	Mut	NEUT	NEUT	AMP	0.114	Other
MB-4723	Positive	1	LumB	NonClaudinLow	234.689145667059	456.974346001811	NST	Wildtype	Mut	NEUT	AMP	AMP	0.18	Other
MB-4724	Negative	4ER-	Her2	NonClaudinLow	893.41565568458	1573.58861027754	NST	Mut	Mut	NEUT	AMP	NEUT	0.507	Other
MB-4725	Positive	5	Her2	NonClaudinLow	1100.07521558486	1756.7437835928	NST	Mut	Wildtype	AMP	AMP	AMP	0.593	Other
MB-4729	Positive	5	LumA	NonClaudinLow	-553.607640749936	257.928375941853	NST	Mut	Wildtype	AMP	AMP	AMP	0.539	Other
MB-4730	Positive	8	LumA	NonClaudinLow	232.591582761445	342.903256413984	MixedNST/SpecialType	Wildtype	Mut	AMP	NEUT	AMP	0.752	Other
MB-4731	Negative	5	Her2	NonClaudinLow	-120.594047244156	1059.4038917875	NST	Mut	Wildtype	AMP	AMP	AMP	0.673	Other
MB-4732	Negative	10	Basal	NonClaudinLow	250.153622480669	1455.02090860667	NST	Mut	Wildtype	NEUT	DEL	AMP	0.637	Other
MB-4733	Negative	4ER-	Basal	NonClaudinLow	822.132988554927	2343.22127865801	NST	Mut	Mut	AMP	NEUT	NEUT	0.037	Other
MB-4735	Positive	8	LumA	NonClaudinLow	284.539334021065	532.564679798055	NST	Wildtype	Wildtype	NEUT	AMP	AMP	0.163	Other
MB-4737	Positive	1	LumB	NonClaudinLow	471.391043363619	1207.13303426792	NST	Wildtype	Wildtype	AMP	DEL	AMP	0.388	Other
MB-4738	Positive	3	Normal	NonClaudinLow	878.728169522138	347.678352754618	MixedNST/SpecialType	Wildtype	Mut	NEUT	NEUT	NEUT	0	Other
MB-4739	Positive	3	LumA	NonClaudinLow	1116.10367662855	1035.2591874678	MixedNST/SpecialType	Wildtype	Mut	NEUT	NEUT	AMP	0.092	Other
MB-4741	Positive	8	LumB	NonClaudinLow	650.998938387022	820.241210645848	Lobular	Mut	Mut	NEUT	NEUT	AMP	0.171	Other
MB-4742	Positive	8	LumA	NonClaudinLow	262.281580196731	123.575373052746	MixedNST/SpecialType	Wildtype	Mut	NEUT	NEUT	AMP	0.146	Other
MB-4743	Positive	4ER+	Normal	NonClaudinLow	975.565107199834	1135.36931009143	MixedNST/SpecialType	Wildtype	Mut	NEUT	NEUT	NEUT	0.004	Other
MB-4744	Positive	8	LumB	NonClaudinLow	154.253666894955	167.405585363883	NST	Wildtype	Wildtype	NEUT	NEUT	AMP	0.575	Other
MB-4745	Negative	5	Her2	NonClaudinLow	580.487383044535	1441.06965598466	NST	Mut	Wildtype	NEUT	AMP	AMP	0.699	Other
MB-4746	Negative	3	Normal	NonClaudinLow	553.371463243204	1245.24219267741	NST	Wildtype	Mut	NEUT	NEUT	AMP	0.079	Other
MB-4749	Positive	8	LumA	NonClaudinLow	146.893804861742	293.659320013105	MixedNST/SpecialType	Wildtype	Mut	NEUT	NEUT	AMP	0.164	Other
MB-4750	Positive	8	LumB	NonClaudinLow	314.440394844846	948.428156382294	NST	Wildtype	Mut	NEUT	NEUT	AMP	0.304	Other
MB-4752	Positive	6	LumA	NonClaudinLow	439.032420768423	560.194012544601	NST	Mut	Wildtype	AMP	NEUT	NEUT	0.774	Other
MB-4757	Negative	10	Basal	NonClaudinLow	535.596880915238	1468.61449674615	NST	Mut	Wildtype	AMP	DEL	AMP	0.765	Other
MB-4758	Negative	10	Basal	NonClaudinLow	107.881432703409	-61.7998633452784	NST	Mut	Wildtype	AMP	DEL	NEUT	0.472	Other
MB-4760	Positive	4ER+	LumA	NonClaudinLow	1183.02120324839	1205.25116894013	NST	Wildtype	Mut	NEUT	DEL	NEUT	0.08	Other
MB-4762	Positive	7	LumA	NonClaudinLow	740.623219656895	18.1921025542888	Tubular	Wildtype	Mut	AMP	NEUT	NEUT	0.074	Other
MB-4763	Negative	5	Her2	NonClaudinLow	359.60539189636	1519.00796582754	SpecialType	Mut	Mut	DEL	AMP	AMP	0.629	Other
MB-4764	Positive	3	LumA	NonClaudinLow	1314.55374148979	1442.78947127812	Lobular	Wildtype	Mut	NEUT	NEUT	AMP	0.135	Other
MB-4767	Positive	9	LumB	NonClaudinLow	753.016041767615	1777.44427809527	NST	Wildtype	Wildtype	AMP	DEL	AMP	0.616	Other
MB-4769	Negative	1	Basal	NonClaudinLow	52.0085614010868	767.418465911496	NST	Wildtype	Mut	NEUT	NEUT	AMP	0.461	Other
MB-4770	Negative	10	Her2	NonClaudinLow	947.850396047352	1977.4015984513	NST	Mut	Wildtype	AMP	AMP	AMP	0.727	Other
MB-4771	Positive	8	LumA	NonClaudinLow	805.723750113845	1225.1291097156	NST	Wildtype	Mut	AMP	NEUT	AMP	0.307	Other
MB-4778	Positive	4ER+	LumA	NonClaudinLow	982.515103408272	1620.84787551026	MixedNST/SpecialType	Wildtype	Wildtype	NEUT	NEUT	NEUT	0.051	Other
MB-4779	Positive	3	LumA	NonClaudinLow	1204.77888834846	1083.6635634128	NST	Wildtype	Mut	NEUT	NEUT	AMP	0.051	Other
MB-4782	NA	4ER+	Normal	NonClaudinLow	536.391754687312	404.640726088915	NA	Wildtype	Wildtype	NEUT	NEUT	NEUT	0.001	Other
MB-4784	Positive	1	Normal	NonClaudinLow	395.987188439273	653.440677521542	NST	Wildtype	Wildtype	AMP	DEL	AMP	0.619	Other
MB-4785	Positive	8	LumA	NonClaudinLow	693.635967977655	600.041683290732	NST	Wildtype	Wildtype	NEUT	NEUT	AMP	0.067	Other
MB-4787	Positive	6	LumA	NonClaudinLow	347.112835612944	1341.1784010251	NST	Wildtype	Mut	NEUT	AMP	AMP	0.525	Other
MB-4790	Positive	7	LumA	NonClaudinLow	451.466800452134	-63.0328020292953	NST	Wildtype	Wildtype	AMP	AMP	AMP	0.191	Other
MB-4791	Positive	4ER+	LumB	NonClaudinLow	593.405549286781	2238.58401381634	NST	Mut	Mut	NEUT	DEL	NEUT	0.157	Other
MB-4792	Negative	10	Basal	NonClaudinLow	708.582250909104	868.534974911589	NST	Mut	Wildtype	AMP	NEUT	NEUT	0.76	Other
MB-4793	Negative	10	Basal	NonClaudinLow	582.921737421965	1562.46923881281	NST	Mut	Wildtype	NEUT	DEL	AMP	0.731	Other
MB-4794	Positive	7	LumA	NonClaudinLow	189.667025014972	893.918494554203	NST	Wildtype	Wildtype	NEUT	NEUT	NEUT	0.167	Other
MB-4796	Positive	5	LumB	NonClaudinLow	-28.246607771491	424.807545336072	NST	Wildtype	Wildtype	NEUT	AMP	AMP	0.703	Other
MB-4797	Positive	2	LumA	NonClaudinLow	264.644687648228	547.247499188617	Lobular	Wildtype	Wildtype	NEUT	AMP	AMP	0.128	Other
MB-4798	Positive	3	Normal	NonClaudinLow	589.181125652426	806.97143568225	NA	Wildtype	Wildtype	NEUT	DEL	AMP	0.084	Other
MB-4800	Positive	6	LumA	NonClaudinLow	198.867518088939	-1.1590054025103	NST	Wildtype	Mut	AMP	AMP	AMP	0.64	Other
MB-4801	Positive	8	LumA	NonClaudinLow	289.712320506667	21.3393483369533	NST	Wildtype	Mut	NEUT	NEUT	AMP	0.478	Other
MB-4802	NA	8	LumB	NonClaudinLow	-78.2731382676093	845.757065356623	NST	Wildtype	Mut	NEUT	NEUT	AMP	0.254	Other
MB-4805	Positive	7	LumA	NonClaudinLow	486.106004221072	340.91768990098	NST	Wildtype	Wildtype	NEUT	NEUT	AMP	0.697	Other
MB-4806	Positive	3	LumA	NonClaudinLow	753.28097177215	151.840066651017	NST	Wildtype	Wildtype	NEUT	NEUT	AMP	0.118	Other
MB-4809	Negative	10	Basal	NonClaudinLow	239.293735090539	1144.43780332658	NA	Mut	Wildtype	AMP	AMP	AMP	0.633	Other
MB-4814	Positive	4ER+	Normal	NonClaudinLow	75.878614669432	404.136867625587	NST	Mut	Mut	AMP	NEUT	NEUT	0.719	Other
MB-4818	Positive	3	LumB	NonClaudinLow	54.8767279728826	775.164368611736	MixedNST/SpecialType	Wildtype	Wildtype	NEUT	NEUT	NEUT	0.084	Other
MB-4820	Positive	2	LumA	NonClaudinLow	-272.015780061486	196.279681033165	NST	Wildtype	Wildtype	NEUT	NEUT	NEUT	0.284	Other
MB-4822	Positive	4ER+	LumA	NonClaudinLow	956.060142505874	1219.12016259284	MixedNST/SpecialType	Wildtype	Mut	AMP	NEUT	NEUT	0.162	Other
MB-4825	Positive	8	LumA	NonClaudinLow	495.107274699798	156.992424947938	NST	Wildtype	Wildtype	NEUT	NEUT	AMP	0.586	Other
MB-4827	Positive	3	LumA	NonClaudinLow	599.865064481001	301.971623768934	Tubular	Wildtype	Mut	AMP	NEUT	AMP	0.065	Other
MB-4828	Positive	1	LumB	NonClaudinLow	575.730233467608	639.35884707883	Lobular	Wildtype	Wildtype	AMP	NEUT	AMP	0.363	Other
MB-4829	Positive	7	LumB	NonClaudinLow	447.457148664058	1082.81727409125	MixedNST/SpecialType	Wildtype	Mut	AMP	NEUT	NEUT	0.177	Other
MB-4832	Positive	3	LumA	NonClaudinLow	694.97098521544	512.872279190851	NST	Wildtype	Mut	AMP	NEUT	AMP	0.138	Other
MB-4834	Positive	1	LumB	NonClaudinLow	563.624200002244	734.420898089802	NST	Wildtype	Wildtype	AMP	DEL	NEUT	0.564	Other
MB-4836	Positive	4ER+	Her2	NonClaudinLow	542.910145141217	418.972046315605	NST	Wildtype	Mut	AMP	NEUT	AMP	0.482	Other
MB-4838	Positive	8	LumB	NonClaudinLow	-839.988721627727	-717.124480793242	NST	Mut	Wildtype	AMP	AMP	AMP	0.365	Other
MB-4839	NA	3	LumB	NonClaudinLow	785.435177976013	1285.28099278482	NST	Wildtype	Wildtype	NEUT	NEUT	AMP	0.433	Other
MB-4843	Positive	8	LumA	NonClaudinLow	947.218199607848	1110.38318413448	NST	Wildtype	Mut	NEUT	NEUT	AMP	0.374	Other
MB-4845	Positive	8	LumA	NonClaudinLow	199.69845799231	-40.4873546883155	NST	Wildtype	Mut	NEUT	NEUT	AMP	0.108	Other
MB-4846	Positive	5	LumB	NonClaudinLow	886.014964639958	1930.37539184693	Lobular	Wildtype	Mut	AMP	AMP	AMP	0.545	Other
MB-4849	Positive	8	LumA	NonClaudinLow	-344.098261579833	278.095489398676	NST	Wildtype	Mut	AMP	AMP	AMP	0.616	Other
MB-4851	Positive	2	LumA	NonClaudinLow	226.198056127615	800.520202392008	NA	Wildtype	Mut	NEUT	NEUT	AMP	0.15	Other
MB-4853	Positive	8	LumA	NonClaudinLow	583.258502889204	751.535102354547	Lobular	Wildtype	Wildtype	NEUT	NEUT	AMP	0.242	Other
MB-4855	Positive	7	LumA	NonClaudinLow	267.026402786679	384.596007681447	NST	Mut	Wildtype	NEUT	NEUT	NEUT	0.472	Other
MB-4858	Positive	5	LumA	NonClaudinLow	208.174677050911	755.928194342656	NST	Mut	Wildtype	AMP	AMP	AMP	0.255	Other
MB-4859	Positive	4ER+	Normal	NonClaudinLow	1120.81029423311	2493.01445828509	SpecialType	Wildtype	Mut	AMP	NEUT	NEUT	0.012	Other
MB-4860	Positive	3	LumA	NonClaudinLow	623.51671648502	829.294800422556	Lobular	Mut	Mut	DEL	DEL	AMP	0.224	Other
MB-4862	Positive	1	LumB	NonClaudinLow	736.92783868891	1087.48391175444	NST	Mut	Wildtype	AMP	NEUT	AMP	0.862	Other
MB-4865	Negative	10	Basal	NonClaudinLow	944.90334882015	1580.78462163002	NST	Mut	Wildtype	AMP	DEL	AMP	0.496	Other
MB-4866	Positive	4ER+	LumA	NonClaudinLow	362.583832210203	837.945970964333	NST	Wildtype	Wildtype	NEUT	AMP	NEUT	0.132	Other
MB-4867	Positive	3	LumA	NonClaudinLow	935.973992882789	920.570265350749	NST	Wildtype	Mut	NEUT	NEUT	AMP	0.411	Other
MB-4869	Positive	8	LumA	NonClaudinLow	386.40734811019	686.56232287766	NST	Wildtype	Mut	NEUT	NEUT	AMP	0.064	Other
MB-4870	Positive	3	LumA	NonClaudinLow	1123.28939828394	1023.30530090647	NST	Wildtype	Wildtype	AMP	NEUT	AMP	0.055	Other
MB-4871	Negative	5	Normal	NonClaudinLow	-122.908636628225	536.976138012875	SpecialType	Wildtype	Mut	AMP	AMP	NEUT	0.538	Other
MB-4872	Positive	3	LumA	NonClaudinLow	849.337919774882	2088.97794262246	Lobular	Wildtype	Mut	NEUT	DEL	AMP	0.256	Other
MB-4873	Positive	8	LumB	NonClaudinLow	473.093819369827	715.326000091152	NST	Wildtype	Mut	NEUT	NEUT	AMP	0.125	Other
MB-4876	Positive	4ER+	Basal	ClaudinLow	1101.67969078266	2852.68700640092	NA	Wildtype	Wildtype	NEUT	NEUT	NEUT	0.002	Other
MB-4878	Positive	5	LumA	NonClaudinLow	796.76793893152	714.515485923007	NST	Wildtype	Mut	AMP	AMP	AMP	0.496	Other
MB-4879	NA	5	Her2	NonClaudinLow	690.575679836435	1342.81139034181	NST	Mut	Wildtype	AMP	AMP	NEUT	0.434	Other
MB-4880	NA	9	Basal	NonClaudinLow	47.3851165145348	1348.28665280385	NST	Mut	Wildtype	AMP	NEUT	NEUT	0.844	Other
MB-4881	Negative	10	Basal	NonClaudinLow	324.762410573222	1120.65144588474	NST	Mut	Wildtype	AMP	DEL	NEUT	0.847	Other
MB-4882	NA	3	LumA	NonClaudinLow	1041.08486755712	936.183837272848	NA	Wildtype	Mut	NEUT	NEUT	AMP	0.077	Other
MB-4883	NA	7	LumA	NonClaudinLow	938.845566978717	116.70561674341	NST	Wildtype	Mut	AMP	NEUT	NEUT	0.294	Other
MB-4886	Negative	5	Her2	NonClaudinLow	799.201034522098	1213.77757690023	NST	Mut	Wildtype	NEUT	AMP	AMP	0.301	Other
MB-4887	Positive	4ER+	Normal	NonClaudinLow	1112.48191353248	1043.32937385369	NST	Mut	Mut	AMP	NEUT	NEUT	0.179	Other
MB-4888	Negative	4ER-	Basal	NonClaudinLow	1158.52970969664	1705.11428883657	NST	Mut	Wildtype	NEUT	NEUT	NEUT	0.518	Other
MB-4893	Negative	10	Basal	NonClaudinLow	1090.82694900302	2470.41101159776	NST	Mut	Wildtype	NEUT	NEUT	NEUT	0.001	Other
MB-4894	Positive	8	LumA	NonClaudinLow	201.387338114913	275.270406597653	NST	Mut	Wildtype	NEUT	NEUT	AMP	0.557	Other
MB-4896	Negative	5	Basal	NonClaudinLow	769.465488423387	1788.53181974399	NST	Mut	Wildtype	AMP	AMP	NEUT	0.335	Other
MB-4897	Positive	4ER+	Normal	NonClaudinLow	878.760106261956	1048.26747687316	NA	Wildtype	Mut	NEUT	NEUT	NEUT	0	Other
MB-4898	Positive	7	LumA	NonClaudinLow	-440.981128679833	-329.870409002781	NST	Wildtype	Mut	NEUT	NEUT	NEUT	0.158	Other
MB-4899	Positive	3	LumA	NonClaudinLow	752.355141573609	1255.79713652786	NST	Wildtype	Mut	NEUT	NEUT	AMP	0.06	Other
MB-4900	Positive	6	LumB	NonClaudinLow	1097.25862068061	711.1488383784	NST	Mut	Wildtype	AMP	NEUT	NEUT	0.636	Other
MB-4904	Negative	5	Her2	NonClaudinLow	845.839197877685	2559.49190338785	NST	Wildtype	Mut	AMP	AMP	NEUT	0.018	Other
MB-4906	Positive	9	LumA	NonClaudinLow	-629.084086316616	-455.629779284282	NST	Wildtype	Wildtype	AMP	NEUT	NEUT	0.529	Other
MB-4908	Positive	5	LumB	NonClaudinLow	383.092560739874	690.334307078516	NST	Mut	Wildtype	NEUT	AMP	AMP	0.69	Other
MB-4911	Negative	10	Basal	NonClaudinLow	-23.8826981883603	1099.89120045848	NST	Mut	Wildtype	AMP	NEUT	AMP	0.766	Other
MB-4912	Positive	8	LumB	NonClaudinLow	-33.9994255751102	989.670606544924	NST	Wildtype	Mut	NEUT	NEUT	AMP	0.239	Other
MB-4925	Positive	7	LumB	NonClaudinLow	828.811492245433	1628.79929547888	NST	Wildtype	Wildtype	AMP	NEUT	AMP	0.309	Other
MB-4928	Positive	5	Her2	NonClaudinLow	821.738934451746	1661.6608914654	NST	Mut	Mut	NEUT	AMP	NEUT	0.34	Other
MB-4929	Positive	5	Her2	NonClaudinLow	-101.195937175996	-242.265476612679	NST	Mut	Wildtype	NEUT	AMP	AMP	0.568	Other
MB-4930	Positive	9	LumB	NonClaudinLow	141.508692891985	871.152837377027	NST	Mut	Mut	AMP	AMP	NEUT	0.704	Other
MB-4931	Negative	10	Basal	ClaudinLow	702.916588729957	2610.57163503479	NST	Mut	Wildtype	NEUT	DEL	NEUT	0.327	Other
MB-4933	Positive	4ER+	LumA	NonClaudinLow	771.495812032052	2093.14953683513	NST	Wildtype	Wildtype	AMP	NEUT	NEUT	0.204	Other
MB-4934	Positive	7	LumB	NonClaudinLow	428.567724662439	1306.56342192969	NST	Wildtype	Wildtype	NEUT	NEUT	NEUT	0.144	Other
MB-4935	Negative	5	Her2	NonClaudinLow	473.325004172994	1871.49946017272	NST	Wildtype	Wildtype	AMP	AMP	AMP	0.304	Other
MB-4937	Positive	6	LumB	NonClaudinLow	1007.73863965651	1380.34270465642	NST	Wildtype	Wildtype	AMP	NEUT	AMP	0.655	Other
MB-4938	Negative	10	Basal	NonClaudinLow	645.312490367615	741.220350132441	NST	Wildtype	Mut	AMP	NEUT	AMP	0.301	Other
MB-4941	Positive	4ER+	LumA	NonClaudinLow	956.385940732959	603.376277222264	NST	Wildtype	Wildtype	AMP	NEUT	AMP	0.271	Other
MB-4942	Negative	10	Basal	NonClaudinLow	439.44597001891	2428.49263066588	NST	Mut	Mut	AMP	NEUT	AMP	0.495	Other
MB-4944	Positive	2	LumB	NonClaudinLow	-16.5345084056604	360.952255992155	NST	Wildtype	Mut	NEUT	NEUT	AMP	0.14	Other
MB-4945	Negative	9	Basal	NonClaudinLow	442.270107023723	1140.88434420951	NST	Mut	Wildtype	AMP	NEUT	AMP	0.438	Other
MB-4949	Positive	1	LumB	NonClaudinLow	422.736744009335	2136.93584975101	NST	Mut	Mut	AMP	DEL	NEUT	0.63	Other
MB-4950	Positive	3	LumA	NonClaudinLow	729.890728114139	1069.7005623511	NA	Wildtype	Wildtype	NEUT	NEUT	AMP	0.248	Other
MB-4952	Negative	4ER-	Her2	NonClaudinLow	1055.76606050629	2309.15312172682	NST	Mut	Wildtype	NEUT	AMP	NEUT	0.028	Other
MB-4956	Positive	1	LumB	NonClaudinLow	169.90887018167	567.626623727956	NST	Wildtype	Wildtype	AMP	DEL	AMP	0.714	Other
MB-4957	NA	7	LumB	NonClaudinLow	-117.808739855092	333.549767962654	MixedNST/SpecialType	Wildtype	Wildtype	NEUT	NEUT	NEUT	0.397	Other
MB-4959	Positive	3	LumA	NonClaudinLow	915.851666353571	1064.30173825814	NST	Wildtype	Mut	NEUT	NEUT	AMP	0.063	Other
MB-4961	Positive	8	LumA	NonClaudinLow	839.02146054537	752.811084194777	NST	Wildtype	Mut	NEUT	NEUT	AMP	0.124	Other
MB-4962	Positive	8	LumA	NonClaudinLow	-35.3185471972025	808.235835917749	NST	Wildtype	Mut	NEUT	NEUT	AMP	0.574	Other
MB-4965	Positive	4ER+	LumA	NonClaudinLow	183.868894033224	728.635973970202	MixedNST/SpecialType	Wildtype	Wildtype	NEUT	NEUT	AMP	0.069	Other
MB-4966	Positive	3	LumB	NonClaudinLow	1213.62091136362	1424.89256218755	MixedNST/SpecialType	Wildtype	Mut	NEUT	NEUT	AMP	0.125	Other
MB-4967	Positive	3	LumA	NonClaudinLow	999.323695261718	971.505624453543	NST	Wildtype	Mut	NEUT	NEUT	AMP	0.168	Other
MB-4968	Positive	4ER+	LumA	NonClaudinLow	609.879733523382	1168.40759876668	Lobular	Wildtype	Wildtype	NEUT	NEUT	NEUT	0.099	Other
MB-4969	Positive	7	LumA	NonClaudinLow	-240.276200552251	-366.062848892742	NST	Wildtype	Mut	AMP	NEUT	NEUT	0.385	Other
MB-4970	Positive	8	LumB	NonClaudinLow	-408.955165102211	107.439277592457	NST	Wildtype	Mut	NEUT	NEUT	AMP	0.597	Other
MB-4974	Negative	10	Basal	NonClaudinLow	797.614448203768	1950.37640503277	NST	Mut	Mut	AMP	NEUT	DEL	0.771	Other
MB-4976	Positive	8	LumA	NonClaudinLow	782.461350432015	597.113546661863	NST	Wildtype	Mut	NEUT	NEUT	AMP	0.125	Other
MB-4977	Positive	8	LumA	NonClaudinLow	733.118037502419	1582.31534916943	NST	Wildtype	Wildtype	NEUT	AMP	AMP	0.303	Other
MB-4978	Positive	3	Normal	NonClaudinLow	610.097797909214	709.114706963362	Lobular	Wildtype	Wildtype	NEUT	NEUT	AMP	0.13	Other
MB-4981	Positive	3	LumA	NonClaudinLow	1480.92657597417	1724.30896910398	MixedNST/SpecialType	Wildtype	Mut	NEUT	NEUT	AMP	0.227	Other
MB-4982	Positive	4ER+	Her2	NonClaudinLow	719.276193345213	1101.21043322114	NST	Mut	Mut	NEUT	NEUT	NEUT	0.627	Other
MB-4986	Positive	9	LumA	NonClaudinLow	531.139247438353	234.579866659252	NST	Wildtype	Wildtype	AMP	NEUT	AMP	0.568	Other
MB-4987	Negative	8	LumA	NonClaudinLow	677.166458634716	505.418636652449	NA	Wildtype	Wildtype	NEUT	NEUT	AMP	0.123	Other
MB-4991	Positive	6	LumB	NonClaudinLow	724.297872495093	844.874578920642	NST	Wildtype	Wildtype	AMP	AMP	AMP	0.753	Other
MB-4992	Negative	3	LumA	NonClaudinLow	670.864281173427	780.047644009855	Lobular	Wildtype	Wildtype	NEUT	AMP	AMP	0.257	Other
MB-4993	Negative	4ER-	Her2	NonClaudinLow	817.25616600856	1042.4151632739	SpecialType	Mut	Wildtype	NEUT	DEL	NEUT	0.317	Other
MB-4994	Positive	8	LumB	NonClaudinLow	661.570047716273	854.403296039568	NST	Wildtype	Wildtype	NEUT	NEUT	AMP	0.174	Other
MB-4996	Positive	7	LumA	NonClaudinLow	37.6134811012621	277.769889832267	NST	Wildtype	Mut	NEUT	NEUT	NEUT	0.095	Other
MB-4998	Positive	8	LumB	NonClaudinLow	-29.4124243215413	443.632962356524	Lobular	Wildtype	Mut	NEUT	AMP	AMP	0.755	Other
MB-4999	Positive	7	LumA	NonClaudinLow	-46.8798431614757	-99.3744887795043	NST	Wildtype	Wildtype	NEUT	NEUT	NEUT	0.082	Other
MB-5001	Positive	4ER+	LumA	NonClaudinLow	468.126953731926	988.045506419637	NA	Wildtype	Wildtype	AMP	NEUT	NEUT	0.313	Other
MB-5004	Negative	4ER-	Her2	NonClaudinLow	888.070192522195	1753.03513198692	NST	Mut	Wildtype	NEUT	NEUT	AMP	0.219	Other
MB-5008	Negative	10	Her2	NonClaudinLow	-497.835105782241	261.529583427637	NST	Mut	Wildtype	NEUT	NEUT	NEUT	0.781	Other
MB-5011	Positive	3	LumA	NonClaudinLow	844.764068936016	1061.57368806735	MixedNST/SpecialType	Wildtype	Mut	NEUT	NEUT	AMP	0.054	Other
MB-5013	Positive	3	LumA	NonClaudinLow	-59.007326634082	382.675637674407	Tubular	Wildtype	Mut	NEUT	NEUT	AMP	0.119	Other
MB-5014	Positive	6	LumB	NonClaudinLow	444.007196937324	915.843118252159	NST	Wildtype	Mut	AMP	NEUT	AMP	0.337	Other
MB-5015	Positive	8	LumA	NonClaudinLow	160.055964030272	333.618085003508	NST	Wildtype	Wildtype	NEUT	AMP	AMP	0.133	Other
MB-5017	Positive	4ER+	Her2	NonClaudinLow	1169.46623871606	2517.18023471786	NA	Mut	Wildtype	AMP	NEUT	NEUT	0.283	Other
MB-5018	Positive	8	LumA	NonClaudinLow	424.627233220589	1033.17195691033	NST	Wildtype	Wildtype	NEUT	NEUT	AMP	0.672	Other
MB-5019	Negative	5	Normal	NonClaudinLow	585.388708590128	1098.84164677251	NST	Mut	Mut	NEUT	AMP	AMP	0.474	Other
MB-5020	Positive	8	LumA	NonClaudinLow	764.598091595886	1280.89567927429	MixedNST/SpecialType	Wildtype	Mut	NEUT	NEUT	AMP	0.319	Other
MB-5027	Positive	3	LumA	NonClaudinLow	1288.9659266796	1200.54127251934	MixedNST/SpecialType	Wildtype	Mut	NEUT	NEUT	AMP	0.063	Other
MB-5033	Positive	1	LumB	NonClaudinLow	-454.763113274603	-669.366019577086	Mucinous	Wildtype	Wildtype	AMP	NEUT	NEUT	0.188	Other
MB-5035	Positive	3	LumA	NonClaudinLow	457.088961367014	1460.69766842667	MixedNST/SpecialType	Wildtype	Mut	NEUT	NEUT	AMP	0.049	Other
MB-5039	Positive	1	LumB	NonClaudinLow	66.6341514890002	1214.41021777684	NST	Wildtype	Wildtype	AMP	AMP	AMP	0.477	Other
MB-5040	Positive	6	LumB	NonClaudinLow	643.762864520362	1034.59448337254	NST	Wildtype	Wildtype	AMP	AMP	AMP	0.63	Other
MB-5041	Positive	2	Her2	NonClaudinLow	833.568173392958	2789.63414362493	NST	Mut	Wildtype	NEUT	NEUT	NEUT	0.376	Other
MB-5043	Positive	8	LumA	NonClaudinLow	560.532974259016	1063.40711461535	MixedNST/SpecialType	Wildtype	Mut	AMP	NEUT	AMP	0.378	Other
MB-5044	Positive	4ER+	LumB	NonClaudinLow	168.525711680813	486.123968275314	NST	Wildtype	Wildtype	NEUT	NEUT	NEUT	0.16	Other
MB-5045	Positive	4ER+	LumA	NonClaudinLow	562.692776331866	1739.98088084514	NST	Mut	Wildtype	NEUT	AMP	AMP	0.408	Other
MB-5048	Positive	7	LumA	NonClaudinLow	532.781570544546	589.888518724487	NST	Wildtype	Mut	NEUT	NEUT	NEUT	0.241	Other
MB-5049	Positive	8	LumB	NonClaudinLow	655.585812148939	595.679815605687	MixedNST/SpecialType	Wildtype	Wildtype	AMP	NEUT	AMP	0.501	Other
MB-5050	Positive	3	LumA	NonClaudinLow	851.941112897626	814.798353315186	MixedNST/SpecialType	Wildtype	Mut	NEUT	NEUT	AMP	0.233	Other
MB-5052	Positive	4ER+	Her2	NonClaudinLow	1211.68999108553	2590.02766422429	NST	Mut	Mut	NEUT	NEUT	NEUT	0.007	Other
MB-5053	Positive	3	LumA	NonClaudinLow	952.357479874533	1113.52253594747	NST	Wildtype	Mut	NEUT	NEUT	AMP	0.05	Other
MB-5054	Negative	5	Basal	NonClaudinLow	891.193667289391	2161.74252688469	NA	Mut	Mut	NEUT	AMP	NEUT	0.005	Other
MB-5057	Negative	10	Basal	NonClaudinLow	352.849079851512	1213.28652664831	NST	Mut	Wildtype	AMP	NEUT	NEUT	0.739	Other
MB-5058	Negative	7	Normal	NonClaudinLow	988.825109355014	1518.74751502693	MixedNST/SpecialType	Mut	Mut	AMP	DEL	NEUT	0.28	Other
MB-5059	Positive	8	LumA	NonClaudinLow	874.382319106221	714.366633302017	MixedNST/SpecialType	Wildtype	Wildtype	AMP	NEUT	AMP	0.194	Other
MB-5060	Positive	8	LumB	NonClaudinLow	720.964896170259	561.422874239868	NST	Wildtype	Mut	NEUT	NEUT	AMP	0.363	Other
MB-5061	Positive	7	LumB	NonClaudinLow	692.461643070457	1928.28545796426	NST	Wildtype	Wildtype	AMP	AMP	NEUT	0.322	Other
MB-5062	Positive	1	LumB	NonClaudinLow	418.273748161505	1694.58226831392	NST	Wildtype	Wildtype	AMP	AMP	NEUT	0.723	Other
MB-5063	Negative	5	Her2	NonClaudinLow	-42.9797670270592	-211.594097415932	NST	Mut	Wildtype	NEUT	AMP	AMP	0.273	Other
MB-5064	Positive	4ER+	LumA	NonClaudinLow	476.842974857179	979.280054826444	NST	Wildtype	Wildtype	NEUT	NEUT	NEUT	0.001	Other
MB-5065	Negative	4ER-	Basal	NonClaudinLow	1134.21258018029	2621.37360390716	MixedNST/SpecialType	Mut	Wildtype	NEUT	NEUT	NEUT	0.41	Other
MB-5066	Positive	3	LumA	NonClaudinLow	1026.75348555994	1056.99914712296	NST	Wildtype	Mut	NEUT	NEUT	AMP	0.533	Other
MB-5068	Positive	4ER+	LumA	NonClaudinLow	-49.4970294039397	26.5519729939945	NST	Wildtype	Wildtype	NEUT	NEUT	NEUT	0.006	Other
MB-5070	Negative	10	Basal	NonClaudinLow	772.66542818636	1819.18613196267	NST	Wildtype	Wildtype	NEUT	DEL	NEUT	0.472	Other
MB-5072	Negative	4ER-	Her2	NonClaudinLow	729.460679067922	718.103711587562	NST	Mut	Mut	AMP	DEL	NEUT	0.218	Other
MB-5073	Positive	4ER+	LumA	NonClaudinLow	1157.7086850267	1536.94293675053	NA	Wildtype	Wildtype	AMP	NEUT	NEUT	0.479	Other
MB-5074	Positive	3	LumA	NonClaudinLow	667.926394301127	896.809910827929	Lobular	Wildtype	Wildtype	AMP	NEUT	AMP	0.288	Other
MB-5078	Positive	5	LumB	NonClaudinLow	266.219485227315	1006.11381273705	NST	Mut	Wildtype	NEUT	AMP	AMP	0.208	Other
MB-5079	Positive	8	LumA	NonClaudinLow	24.1957608042787	-94.2958408686909	NST	Wildtype	Mut	NEUT	NEUT	AMP	0.103	Other
MB-5081	Positive	9	Normal	NonClaudinLow	1056.54813915376	1171.27452175744	NST	Mut	Wildtype	AMP	NEUT	NEUT	0.683	Other
MB-5084	Positive	8	LumA	NonClaudinLow	579.598900200223	1043.39610684047	NST	Wildtype	Wildtype	NEUT	NEUT	AMP	0.479	Other
MB-5086	Positive	8	LumA	NonClaudinLow	-449.349012826435	-699.312848833377	NST	Wildtype	Mut	AMP	NEUT	AMP	0.114	Other
MB-5088	Positive	8	LumA	NonClaudinLow	555.315802839346	1139.50456814252	NST	Wildtype	Mut	NEUT	NEUT	AMP	0.194	Other
MB-5092	Positive	3	LumA	NonClaudinLow	972.698515747795	491.234383905626	NA	Wildtype	Mut	NEUT	NEUT	AMP	0.073	Other
MB-5093	Positive	1	Her2	NonClaudinLow	1012.57702348853	590.331823068566	NST	Wildtype	Wildtype	AMP	NEUT	AMP	0.721	Other
MB-5097	Positive	1	LumB	NonClaudinLow	1088.1350087063	1738.44506126565	NST	Mut	Wildtype	AMP	NEUT	AMP	0.232	Other
MB-5098	Positive	9	LumA	NonClaudinLow	-273.94539701983	-12.5731858234748	SpecialType	Wildtype	Wildtype	AMP	NEUT	NEUT	0.348	Other
MB-5100	Negative	10	Basal	NonClaudinLow	643.168402029963	2227.12232887969	NST	Mut	Wildtype	AMP	NEUT	NEUT	0.452	Other
MB-5101	Positive	6	LumB	NonClaudinLow	8.52245321002675	230.668972858334	NST	Mut	Wildtype	AMP	DEL	NEUT	0.579	Other
MB-5102	Negative	10	Basal	NonClaudinLow	-75.9820061150021	774.824749367514	NST	Mut	Wildtype	NEUT	DEL	AMP	0.693	Other
MB-5105	Positive	8	LumA	NonClaudinLow	356.253370736621	370.230109395251	NST	Wildtype	Mut	NEUT	NEUT	AMP	0.379	Other
MB-5107	Positive	1	LumB	NonClaudinLow	-2.44246764347295	1105.26460719743	NST	Wildtype	Mut	AMP	AMP	AMP	0.351	Other
MB-5110	Positive	3	Normal	NonClaudinLow	720.980109839556	734.848186194396	Lobular	Wildtype	Mut	DEL	NEUT	AMP	0.217	Other
MB-5113	Positive	1	Normal	NonClaudinLow	856.378062348051	910.384393407042	NST	Wildtype	Wildtype	NEUT	NEUT	NEUT	0.165	Other
MB-5114	Positive	5	Basal	NonClaudinLow	1154.72176277513	2095.36557365785	NST	Mut	Wildtype	AMP	AMP	AMP	0.34	Other
MB-5115	Negative	10	Basal	NonClaudinLow	196.258361647009	931.157573325137	NST	Wildtype	Wildtype	AMP	NEUT	AMP	0.754	Other
MB-5116	Positive	2	LumB	NonClaudinLow	-90.3067857404679	276.252804299141	NST	Wildtype	Wildtype	AMP	AMP	AMP	0.214	Other
MB-5117	Positive	8	LumA	NonClaudinLow	561.845901405342	866.621776856005	NST	Wildtype	Wildtype	AMP	AMP	AMP	0.218	Other
MB-5118	Positive	3	LumA	NonClaudinLow	684.00074491016	647.718559018657	NST	Wildtype	Wildtype	NEUT	NEUT	AMP	0.228	Other
MB-5119	Positive	7	LumA	NonClaudinLow	580.801894106033	731.242735461306	NST	Mut	Mut	AMP	DEL	AMP	0.554	Other
MB-5120	Negative	5	Her2	NonClaudinLow	256.982650096183	1075.04436655176	NST	Mut	Mut	AMP	AMP	NEUT	0.329	Other
MB-5121	Positive	8	LumB	NonClaudinLow	-113.270254067093	-9.80154373296194	Lobular	Wildtype	Mut	NEUT	NEUT	AMP	0.063	Other
MB-5122	Positive	8	LumA	NonClaudinLow	468.822635360459	1462.72974740271	MixedNST/SpecialType	Wildtype	Wildtype	NEUT	NEUT	AMP	0.286	Other
MB-5123	Positive	7	LumA	NonClaudinLow	1034.84835276655	1655.39233832486	NST	Wildtype	Mut	AMP	NEUT	NEUT	0.075	Other
MB-5124	Positive	6	LumB	NonClaudinLow	991.942490911899	997.10844513636	NST	Wildtype	Mut	AMP	NEUT	AMP	0.424	Other
MB-5126	Negative	10	Basal	NonClaudinLow	160.110418082322	1628.17814053212	NST	Mut	Wildtype	AMP	DEL	AMP	0.807	Other
MB-5130	Positive	7	LumA	NonClaudinLow	477.289728694338	1689.0340991537	NST	Mut	Mut	AMP	DEL	AMP	0.571	Other
MB-5134	Positive	3	LumA	NonClaudinLow	915.315118702121	144.800161893818	NST	Wildtype	Mut	NEUT	NEUT	AMP	0.051	Other
MB-5135	Negative	10	Basal	NonClaudinLow	-624.220301068705	188.435469589819	NST	Mut	Wildtype	AMP	DEL	NEUT	0.541	Other
MB-5138	Negative	10	Basal	NonClaudinLow	274.500280055836	2013.84351125841	SpecialType	Mut	Mut	AMP	DEL	AMP	0.703	Other
MB-5139	Positive	1	LumB	NonClaudinLow	687.238052388519	1800.5510594304	NST	Wildtype	Wildtype	AMP	DEL	AMP	0.253	Other
MB-5143	Positive	4ER+	LumA	NonClaudinLow	946.600734599488	789.153995940242	NST	Wildtype	Mut	NEUT	DEL	NEUT	0.39	Other
MB-5144	Positive	9	LumB	NonClaudinLow	271.268516750077	100.748399705205	NST	Wildtype	Wildtype	AMP	AMP	AMP	0.559	Other
MB-5145	Positive	9	Normal	NonClaudinLow	680.607311606056	1477.61453135726	MixedNST/SpecialType	Mut	Wildtype	AMP	DEL	AMP	0.574	Other
MB-5147	Positive	5	LumA	NonClaudinLow	1066.52009920727	1227.6776717146	Lobular	Wildtype	Mut	AMP	AMP	AMP	0.153	Other
MB-5148	Positive	4ER+	Her2	NonClaudinLow	967.454855085478	1571.69315421502	SpecialType	Wildtype	Mut	NEUT	NEUT	NEUT	0.224	Other
MB-5150	Positive	4ER+	Normal	NonClaudinLow	-107.629373313474	-17.5159229424336	NA	Wildtype	Wildtype	NEUT	NEUT	NEUT	0.019	Other
MB-5152	Positive	7	LumA	NonClaudinLow	545.142471631278	1100.76105698261	NST	Wildtype	Wildtype	NEUT	NEUT	NEUT	0.095	Other
MB-5154	Negative	3	Normal	NonClaudinLow	1030.36752102182	1730.20518102904	NA	Mut	Wildtype	NEUT	AMP	NEUT	0.2	Other
MB-5155	Negative	4ER-	Normal	NonClaudinLow	1230.43307794409	832.196142015407	NST	Wildtype	Mut	NEUT	NEUT	NEUT	0.12	Other
MB-5157	Positive	4ER+	Normal	NonClaudinLow	971.145923716197	1731.28338025079	NST	Mut	Mut	NEUT	DEL	AMP	0.336	Other
MB-5160	Positive	8	LumB	NonClaudinLow	93.5759773823529	819.217652652271	NST	Wildtype	Wildtype	AMP	NEUT	AMP	0.285	Other
MB-5161	Positive	4ER+	Normal	NonClaudinLow	1252.49715939975	1175.3087087339	Tubular	Wildtype	Mut	NEUT	NEUT	NEUT	0	Other
MB-5162	NA	4ER-	Basal	ClaudinLow	1572.88424229531	1852.80995931632	NA	Wildtype	Wildtype	NEUT	NEUT	NEUT	0	CoreClaudinLow
MB-5163	Positive	3	LumA	NonClaudinLow	1145.02634448608	1911.09919135495	NST	Wildtype	Mut	AMP	AMP	AMP	0.273	Other
MB-5164	Positive	5	Normal	NonClaudinLow	828.257879708293	1805.3643017988	NST	Wildtype	Wildtype	NEUT	AMP	NEUT	0.008	Other
MB-5166	Positive	5	LumB	NonClaudinLow	197.853558402387	838.639806031378	NST	Mut	Mut	AMP	AMP	AMP	0.715	Other
MB-5167	Positive	8	LumB	NonClaudinLow	345.921591630428	621.025720279172	NST	Wildtype	Mut	NEUT	NEUT	AMP	0.148	Other
MB-5169	Positive	3	LumB	NonClaudinLow	810.67219034293	647.841498594971	NST	Wildtype	Mut	NEUT	NEUT	AMP	0.779	Other
MB-5171	Positive	4ER+	Normal	NonClaudinLow	996.500043746145	1670.71058718608	NA	Wildtype	Wildtype	NEUT	NEUT	NEUT	0.001	Other
MB-5173	Negative	10	Basal	NonClaudinLow	486.518851660837	878.29504942853	NST	Mut	Wildtype	AMP	DEL	AMP	0.696	Other
MB-5174	NA	5	Her2	NonClaudinLow	377.546274031601	742.250528347464	NST	Mut	Wildtype	AMP	AMP	AMP	0.666	Other
MB-5175	Positive	4ER+	Basal	NonClaudinLow	1511.86692544708	2153.40546929249	NST	Mut	Wildtype	AMP	DEL	NEUT	0.168	CoreClaudinLow
MB-5176	Positive	4ER+	LumA	NonClaudinLow	1176.81575359228	2291.48485567141	NA	Wildtype	Wildtype	NEUT	NEUT	AMP	0.41	Other
MB-5177	Positive	4ER+	LumB	NonClaudinLow	318.083705428537	2632.36767171021	NST	Wildtype	Wildtype	AMP	NEUT	NEUT	0.04	Other
MB-5178	Positive	6	Normal	NonClaudinLow	339.245135433275	378.228088197332	Lobular	Wildtype	Wildtype	AMP	NEUT	AMP	0.513	Other
MB-5179	Positive	3	LumA	NonClaudinLow	786.204034548942	1094.48656630418	MixedNST/SpecialType	Mut	Mut	NEUT	NEUT	AMP	0.599	Other
MB-5182	Positive	3	LumA	NonClaudinLow	353.03821269818	195.025385122323	MixedNST/SpecialType	Wildtype	Mut	NEUT	NEUT	AMP	0.089	Other
MB-5183	Positive	8	LumA	NonClaudinLow	577.802475995804	573.274052124491	NST	Wildtype	Mut	NEUT	NEUT	AMP	0.083	Other
MB-5184	Positive	4ER+	LumA	NonClaudinLow	1387.67573767804	1200.22660599209	Lobular	Wildtype	Mut	NEUT	NEUT	AMP	0.114	Other
MB-5185	Positive	4ER+	LumA	NonClaudinLow	935.431343691455	745.13165848974	NST	Wildtype	Mut	NEUT	DEL	AMP	0.313	Other
MB-5186	Positive	6	LumA	NonClaudinLow	363.945254392193	1405.60908005432	NA	Mut	Wildtype	NEUT	AMP	NEUT	0.353	Other
MB-5188	Positive	10	Basal	NonClaudinLow	797.504936291884	1497.37725985183	NST	Wildtype	Wildtype	AMP	DEL	NEUT	0.364	Other
MB-5189	Positive	4ER+	LumA	NonClaudinLow	741.29833840637	896.925872626125	NST	Mut	Wildtype	AMP	NEUT	NEUT	0.356	Other
MB-5190	Negative	4ER-	Basal	NonClaudinLow	475.317318463546	1680.65578728783	NA	Mut	Mut	AMP	AMP	NEUT	0.299	Other
MB-5191	Positive	8	LumA	NonClaudinLow	1117.88441916732	606.426569957736	Lobular	Wildtype	Wildtype	AMP	NEUT	AMP	0.28	Other
MB-5193	Positive	7	LumA	NonClaudinLow	-272.531699799595	873.073421110275	NST	Wildtype	Mut	NEUT	NEUT	NEUT	0.04	Other
MB-5195	Positive	5	LumA	NonClaudinLow	834.189085293404	1447.87179906218	NST	Mut	Wildtype	AMP	AMP	AMP	0.599	Other
MB-5196	Positive	7	LumA	NonClaudinLow	473.042255373948	885.844669563313	NST	Wildtype	Mut	NEUT	NEUT	NEUT	0.396	Other
MB-5197	Positive	9	LumA	NonClaudinLow	313.528683161355	514.987943397197	SpecialType	Wildtype	Wildtype	AMP	AMP	AMP	0.385	Other
MB-5199	Negative	5	Basal	NonClaudinLow	970.406138932586	1553.80683844682	NST	Mut	Wildtype	DEL	AMP	AMP	0.364	Other
MB-5200	Positive	1	LumB	NonClaudinLow	650.569338462868	878.390212371661	NST	Wildtype	Mut	AMP	AMP	AMP	0.629	Other
MB-5201	Positive	8	LumA	NonClaudinLow	-70.5127179841891	43.7892443049008	NST	Wildtype	Mut	NEUT	NEUT	AMP	0.383	Other
MB-5204	Positive	3	LumA	NonClaudinLow	782.718553442542	1271.77216879233	NA	Wildtype	Mut	NEUT	NEUT	AMP	0.078	Other
MB-5205	Negative	9	Basal	NonClaudinLow	78.4062100774112	1483.25287684999	NST	Mut	Wildtype	AMP	AMP	AMP	0.542	Other
MB-5206	Positive	2	LumA	NonClaudinLow	440.239185960848	618.352438504547	MixedNST/SpecialType	Wildtype	Wildtype	NEUT	NEUT	NEUT	0.084	Other
MB-5208	Negative	10	Basal	NonClaudinLow	322.963171061513	1190.94547759138	SpecialType	Mut	Wildtype	AMP	NEUT	NEUT	0.603	Other
MB-5209	Negative	4ER-	Basal	NonClaudinLow	178.631277014192	1874.21979210841	NST	Mut	Wildtype	AMP	NEUT	NEUT	0.143	Other
MB-5211	Positive	7	LumB	NonClaudinLow	165.744266664463	637.758936980229	NST	Wildtype	Mut	AMP	AMP	NEUT	0.33	Other
MB-5212	Positive	5	LumB	NonClaudinLow	355.214247870859	1421.54560450131	NA	Wildtype	Wildtype	AMP	AMP	AMP	0.672	Other
MB-5213	Negative	5	Her2	NonClaudinLow	801.79685342838	1509.2731614109	NST	Mut	Mut	AMP	AMP	NEUT	0.493	Other
MB-5214	Positive	2	Normal	NonClaudinLow	712.364323028138	1446.78660516742	NST	Wildtype	Wildtype	AMP	NEUT	NEUT	0.306	Other
MB-5215	Positive	8	LumB	NonClaudinLow	-363.740903779054	-328.473290912655	NST	Wildtype	Wildtype	AMP	NEUT	AMP	0.194	Other
MB-5218	Positive	1	LumB	NonClaudinLow	388.472173831507	715.507486111738	NST	Wildtype	Wildtype	AMP	DEL	NEUT	0.363	Other
MB-5221	Positive	8	LumA	NonClaudinLow	537.618581125924	539.475100523814	NST	Wildtype	Mut	AMP	NEUT	AMP	0.256	Other
MB-5222	Negative	10	Her2	NonClaudinLow	947.150818539342	2619.1100810251	NST	Wildtype	Wildtype	NEUT	AMP	NEUT	0.004	Other
MB-5223	Negative	4ER-	Basal	ClaudinLow	1546.46708120467	2166.0473856083	NST	Mut	Wildtype	AMP	DEL	DEL	0.73	Other
MB-5224	Positive	7	LumA	NonClaudinLow	950.846722236741	1035.61546331757	NA	Wildtype	Mut	NEUT	NEUT	AMP	0.076	Other
MB-5225	Negative	10	Basal	NonClaudinLow	641.848574459475	1825.17248521489	NST	Mut	Mut	AMP	NEUT	NEUT	0.644	Other
MB-5226	Positive	4ER+	LumB	NonClaudinLow	611.663329800473	210.702648919768	NST	Wildtype	Wildtype	NEUT	DEL	AMP	0.122	Other
MB-5227	Positive	4ER+	LumA	NonClaudinLow	728.187228809711	801.061432175954	NST	Wildtype	Mut	AMP	NEUT	NEUT	0.167	Other
MB-5228	Positive	7	LumB	NonClaudinLow	367.836714750444	467.457242038971	SpecialType	Mut	Wildtype	AMP	AMP	AMP	0.611	Other
MB-5229	Negative	5	Basal	NonClaudinLow	1105.6318016421	1770.51395164435	NST	Mut	Mut	AMP	AMP	AMP	0.667	Other
MB-5230	Positive	3	LumA	NonClaudinLow	933.554208642364	1718.37535531761	Mucinous	Wildtype	Wildtype	NEUT	NEUT	AMP	0.078	Other
MB-5231	Negative	5	Her2	NonClaudinLow	565.837955263444	1113.52512153854	NST	Mut	Wildtype	NEUT	AMP	AMP	0.763	Other
MB-5232	Negative	10	Basal	NonClaudinLow	801.720182949552	1545.5664632907	NST	Mut	Wildtype	AMP	NEUT	NEUT	0.531	Other
MB-5233	Positive	8	LumB	NonClaudinLow	-601.28183125392	-301.756947667247	NST	Wildtype	Mut	NEUT	NEUT	AMP	0.374	Other
MB-5235	Positive	9	Basal	NonClaudinLow	114.719129726404	803.469144722848	NST	Mut	Wildtype	AMP	NEUT	AMP	0.398	Other
MB-5236	Negative	10	Basal	NonClaudinLow	-179.78216838328	1758.03201314061	NST	Mut	Wildtype	AMP	DEL	AMP	0.683	Other
MB-5238	Negative	5	Normal	NonClaudinLow	914.051146025669	1547.63340225171	NST	Wildtype	Wildtype	NEUT	AMP	NEUT	0.378	Other
MB-5239	NA	9	LumB	NonClaudinLow	451.391328805027	479.850734654647	MixedNST/SpecialType	Wildtype	Wildtype	AMP	NEUT	AMP	0.311	Other
MB-5240	Positive	7	LumA	NonClaudinLow	1064.46848894052	1280.01618865954	MixedNST/SpecialType	Wildtype	Wildtype	AMP	NEUT	NEUT	0.182	Other
MB-5243	Positive	1	LumB	NonClaudinLow	603.051931868089	478.821978107352	NST	Mut	Wildtype	AMP	NEUT	AMP	0.398	Other
MB-5244	Positive	6	LumB	NonClaudinLow	-296.03597111566	-421.020330940408	NA	Wildtype	Mut	AMP	NEUT	AMP	0.529	Other
MB-5251	Positive	3	LumA	NonClaudinLow	672.890867802952	1260.80542366865	NST	Wildtype	Mut	NEUT	NEUT	AMP	0.168	Other
MB-5253	Positive	3	LumA	NonClaudinLow	853.293145149347	1699.73830824919	MixedNST/SpecialType	Wildtype	Mut	AMP	NEUT	AMP	0.385	Other
MB-5256	Positive	8	LumA	NonClaudinLow	525.971320009098	1061.20778761114	NST	Wildtype	Wildtype	AMP	NEUT	AMP	0.361	Other
MB-5258	Negative	10	Basal	NonClaudinLow	172.081437863972	765.379077369299	NST	Mut	Wildtype	AMP	DEL	AMP	0.742	Other
MB-5259	Negative	5	Her2	NonClaudinLow	958.473320123238	2006.65877645232	NST	Mut	Mut	AMP	AMP	AMP	0.366	Other
MB-5260	Positive	7	LumB	NonClaudinLow	65.9301388991058	-441.704773737902	MixedNST/SpecialType	Wildtype	Wildtype	AMP	NEUT	NEUT	0.275	Other
MB-5261	Positive	4ER+	LumB	NonClaudinLow	795.504811625918	1115.1709654464	NST	Wildtype	Wildtype	NEUT	NEUT	NEUT	0.111	Other
MB-5264	Positive	8	LumA	NonClaudinLow	1087.69666874278	574.182754280347	NST	Wildtype	Wildtype	AMP	NEUT	AMP	0.191	Other
MB-5266	Positive	1	LumB	NonClaudinLow	39.5303721380794	890.767077380619	NST	Mut	Wildtype	AMP	AMP	NEUT	0.743	Other
MB-5267	Positive	2	LumA	NonClaudinLow	1004.41827875104	840.720298031246	NST	Wildtype	Mut	NEUT	NEUT	NEUT	0.004	Other
MB-5268	Positive	3	LumA	NonClaudinLow	906.643657524494	899.404052806838	MixedNST/SpecialType	Wildtype	Mut	NEUT	AMP	AMP	0.086	Other
MB-5270	Positive	8	LumA	NonClaudinLow	325.431969722424	-2.56166248657559	MixedNST/SpecialType	Wildtype	Mut	AMP	NEUT	AMP	0.811	Other
MB-5271	Positive	9	LumB	NonClaudinLow	11.5870764513014	2052.70488180144	Medullary-like	Mut	Wildtype	AMP	AMP	AMP	0.565	Other
MB-5272	Positive	4ER+	Basal	NonClaudinLow	1053.99213251163	2601.32965667484	Medullary-like	Mut	Mut	NEUT	NEUT	NEUT	0.376	Other
MB-5273	Positive	6	LumB	NonClaudinLow	486.858063392061	669.658380029148	NST	Wildtype	Wildtype	NEUT	NEUT	AMP	0.118	Other
MB-5275	Positive	3	Her2	NonClaudinLow	235.524110018945	1207.94030250989	NST	Wildtype	Mut	NEUT	NEUT	AMP	0.037	Other
MB-5277	Positive	8	Normal	NonClaudinLow	625.7053683184	1197.12130926659	NST	Wildtype	Wildtype	AMP	NEUT	AMP	0.246	Other
MB-5278	Positive	4ER+	Normal	NonClaudinLow	1066.3510543704	521.074272498064	MixedNST/SpecialType	Wildtype	Wildtype	AMP	NEUT	AMP	0.178	Other
MB-5279	Positive	8	LumA	NonClaudinLow	-293.46191362975	-155.554600185711	NST	Wildtype	Mut	NEUT	NEUT	AMP	0.12	Other
MB-5280	Positive	1	Normal	NonClaudinLow	316.576513994403	844.000035445594	NA	Wildtype	Mut	AMP	DEL	AMP	0.269	Other
MB-5281	Negative	4ER-	LumA	NonClaudinLow	829.344730720451	355.168895692601	NST	Wildtype	Mut	AMP	NEUT	NEUT	0.668	Other
MB-5284	Positive	3	LumA	NonClaudinLow	846.837846790282	824.536191699386	MixedNST/SpecialType	Wildtype	Wildtype	AMP	NEUT	AMP	0.475	Other
MB-5287	Positive	3	LumA	NonClaudinLow	518.474785536474	517.710186254295	NST	Wildtype	Mut	AMP	NEUT	AMP	0.256	Other
MB-5288	Positive	3	LumB	NonClaudinLow	313.583208843339	1889.71657875168	NST	Mut	Mut	NEUT	DEL	AMP	0.152	Other
MB-5290	Positive	8	LumA	NonClaudinLow	-72.0672740262128	-47.8580826622522	NST	Wildtype	Wildtype	NEUT	NEUT	AMP	0.197	Other
MB-5291	Positive	9	LumB	NonClaudinLow	35.6261885758583	505.975855984728	NST	Wildtype	Wildtype	AMP	AMP	NEUT	0.215	Other
MB-5292	Positive	5	LumB	NonClaudinLow	603.623720014019	650.2272552675	NST	Mut	Mut	AMP	AMP	AMP	0.853	Other
MB-5293	Positive	3	LumA	NonClaudinLow	765.209313355651	779.740648866985	MixedNST/SpecialType	Wildtype	Mut	AMP	DEL	AMP	0.802	Other
MB-5294	Negative	10	Basal	NonClaudinLow	264.838306227249	1118.4709234051	NST	Mut	Wildtype	AMP	NEUT	NEUT	0.578	Other
MB-5295	Negative	10	Basal	NonClaudinLow	516.576968870004	534.294185069466	NST	Mut	Wildtype	AMP	DEL	AMP	0.719	Other
MB-5296	Positive	5	Basal	NonClaudinLow	1072.93397576391	1913.54865318598	NST	Mut	Wildtype	NEUT	AMP	NEUT	0.455	Other
MB-5298	Negative	10	Basal	NonClaudinLow	289.733244891091	1762.19611145658	NST	Mut	Wildtype	AMP	DEL	NEUT	0.806	Other
MB-5299	Negative	10	Basal	NonClaudinLow	414.187802344883	1221.59668112533	NST	Mut	Mut	AMP	DEL	AMP	0.849	Other
MB-5300	Positive	8	LumA	NonClaudinLow	981.644596335703	719.969571288861	NST	Wildtype	Wildtype	AMP	AMP	AMP	0.246	Other
MB-5305	Positive	8	LumA	NonClaudinLow	113.562478009211	131.215034803032	MixedNST/SpecialType	Wildtype	Wildtype	AMP	AMP	AMP	0.235	Other
MB-5306	Positive	7	LumA	NonClaudinLow	213.091965734531	1067.17756680853	NST	Wildtype	Wildtype	AMP	AMP	NEUT	0.346	Other
MB-5308	Positive	4ER+	Normal	NonClaudinLow	638.482400939044	1546.73765927222	NST	Wildtype	Mut	NEUT	NEUT	NEUT	0.013	Other
MB-5310	Positive	3	LumA	NonClaudinLow	1096.55324055582	1808.10484529893	MixedNST/SpecialType	Wildtype	Mut	NEUT	NEUT	AMP	0.508	Other
MB-5311	Positive	4ER+	LumA	ClaudinLow	1855.81596173924	1741.66496111066	NST	Wildtype	Wildtype	AMP	DEL	AMP	0.289	CoreClaudinLow
MB-5312	Negative	5	Her2	NonClaudinLow	684.325656547765	1990.69101469452	NST	Wildtype	Wildtype	AMP	AMP	NEUT	0.244	Other
MB-5313	Positive	1	Her2	NonClaudinLow	770.313084955027	2453.70880954646	NST	Mut	Mut	NEUT	NEUT	NEUT	0.546	Other
MB-5315	Negative	4ER-	Her2	NonClaudinLow	803.989008909519	2309.38578636373	NST	Mut	Mut	NEUT	AMP	NEUT	0.576	Other
MB-5317	Positive	8	LumB	NonClaudinLow	232.941949810028	28.7043568568397	MixedNST/SpecialType	Wildtype	Wildtype	NEUT	NEUT	AMP	0.14	Other
MB-5318	Positive	5	LumB	NonClaudinLow	697.457861081616	978.098432054297	NST	Mut	Wildtype	DEL	AMP	AMP	0.564	Other
MB-5322	Positive	2	LumA	NonClaudinLow	618.400665603127	1097.05899101011	NST	Wildtype	Mut	AMP	NEUT	AMP	0.215	Other
MB-5323	Negative	4ER-	Basal	ClaudinLow	1179.41623508952	2662.06947056897	NST	Wildtype	Wildtype	NEUT	NEUT	NEUT	0.007	Other
MB-5324	Positive	3	LumA	NonClaudinLow	968.671885862092	838.364629308956	NST	Wildtype	Mut	NEUT	NEUT	AMP	0.089	Other
MB-5326	Positive	4ER+	Normal	NonClaudinLow	745.128272469884	1151.73107285809	Lobular	Wildtype	Mut	NEUT	DEL	AMP	0.196	Other
MB-5327	Negative	5	Her2	NonClaudinLow	671.980181917027	967.14445248265	NST	Mut	Wildtype	AMP	AMP	AMP	0.526	Other
MB-5328	Positive	1	LumB	NonClaudinLow	439.356756965338	1310.65648858608	NST	Wildtype	Wildtype	AMP	NEUT	NEUT	0.252	Other
MB-5329	Negative	2	LumA	NonClaudinLow	922.716185536076	793.151824822397	Lobular	Mut	Mut	NEUT	DEL	AMP	0.227	Other
MB-5330	Positive	8	LumA	NonClaudinLow	866.429529442964	979.627323140144	NST	Wildtype	Wildtype	NEUT	NEUT	AMP	0.061	Other
MB-5331	Positive	2	LumA	NonClaudinLow	487.249013673667	135.320846722363	NST	Wildtype	Wildtype	NEUT	AMP	AMP	0.2	Other
MB-5334	Positive	9	LumA	NonClaudinLow	822.846920763081	873.011940374052	NST	Wildtype	Mut	AMP	AMP	AMP	0.584	Other
MB-5335	Negative	10	Basal	NonClaudinLow	-147.089496766324	221.190695577247	NST	Mut	Wildtype	AMP	DEL	NEUT	0.804	Other
MB-5338	Positive	1	LumB	NonClaudinLow	638.876416736345	1233.40379455404	NST	Mut	Mut	AMP	DEL	NEUT	0.518	Other
MB-5341	Positive	2	LumB	NonClaudinLow	-24.9221455243412	-244.415324620049	NST	Wildtype	Wildtype	AMP	NEUT	NEUT	0.123	Other
MB-5345	Positive	4ER+	Normal	NonClaudinLow	1152.01023226182	1132.53173100734	NST	Wildtype	Mut	NEUT	NEUT	NEUT	0.039	Other
MB-5346	Negative	10	Basal	NonClaudinLow	-302.565709732373	795.07962396377	NST	Mut	Wildtype	AMP	DEL	NEUT	0.644	Other
MB-5347	Positive	3	LumB	NonClaudinLow	-186.095344104648	119.326281593806	NST	Wildtype	Wildtype	NEUT	NEUT	AMP	0.051	Other
MB-5348	Negative	10	Basal	NonClaudinLow	574.14171454055	2016.28344697324	NST	Mut	Wildtype	AMP	NEUT	NEUT	0.204	Other
MB-5350	Positive	4ER+	LumB	ClaudinLow	1563.89731245003	1716.59056512725	MixedNST/SpecialType	Wildtype	Wildtype	NEUT	NEUT	AMP	0.495	Other
MB-5351	Positive	4ER+	Normal	NonClaudinLow	817.149542742644	1559.70653157782	NST	Wildtype	Wildtype	NEUT	AMP	NEUT	0.005	Other
MB-5358	Positive	3	LumA	NonClaudinLow	553.76146398902	679.180093433743	NST	Wildtype	Wildtype	NEUT	NEUT	AMP	0.208	Other
MB-5360	Positive	8	LumA	NonClaudinLow	746.858156431349	773.639896802852	MixedNST/SpecialType	Wildtype	Mut	NEUT	NEUT	AMP	0.343	Other
MB-5361	Positive	8	LumA	NonClaudinLow	597.35467370267	1257.54235037821	NST	Mut	Wildtype	AMP	AMP	AMP	0.669	Other
MB-5364	Positive	3	Normal	NonClaudinLow	1095.888214653	1955.93037570466	NST	Wildtype	Wildtype	NEUT	NEUT	AMP	0.152	Other
MB-5365	Positive	7	LumA	NonClaudinLow	530.01526058557	1005.57635968072	NST	Wildtype	Mut	NEUT	NEUT	NEUT	0.089	Other
MB-5366	Positive	5	Her2	NonClaudinLow	712.54534902779	914.933026331489	NST	Wildtype	Mut	AMP	AMP	AMP	0.71	Other
MB-5368	Positive	4ER+	Normal	NonClaudinLow	732.84367654333	806.682014935432	NST	Wildtype	Mut	AMP	NEUT	NEUT	0.185	Other
MB-5369	Positive	8	LumA	NonClaudinLow	469.10587506754	585.804781264079	MixedNST/SpecialType	Wildtype	Wildtype	AMP	AMP	AMP	0.136	Other
MB-5370	Positive	8	LumB	NonClaudinLow	-143.46576456859	136.855787503145	NST	Wildtype	Wildtype	AMP	NEUT	AMP	0.206	Other
MB-5373	Positive	4ER+	LumB	NonClaudinLow	1144.95445288484	1987.97350697551	NST	Wildtype	Mut	NEUT	NEUT	AMP	0.106	Other
MB-5377	Negative	8	LumB	NonClaudinLow	595.329626434006	519.873664058593	NST	Wildtype	Mut	NEUT	NEUT	AMP	0.165	Other
MB-5378	Negative	10	Basal	NonClaudinLow	-214.869220418327	684.46264063435	NST	Mut	Mut	AMP	NEUT	NEUT	0.577	Other
MB-5381	Negative	5	Her2	NonClaudinLow	941.937406829275	1517.18790628416	NST	Mut	Wildtype	AMP	AMP	AMP	0.14	Other
MB-5382	Positive	7	LumA	NonClaudinLow	746.143814159368	597.37526229311	NST	Wildtype	Mut	AMP	NEUT	NEUT	0.217	Other
MB-5383	Positive	8	LumA	NonClaudinLow	1079.56609142364	430.740144399818	NST	Wildtype	Mut	AMP	AMP	AMP	0.574	Other
MB-5384	Positive	1	LumA	NonClaudinLow	426.881088970564	837.365193408291	NST	Wildtype	Wildtype	AMP	AMP	NEUT	0.361	Other
MB-5386	Positive	7	LumB	NonClaudinLow	53.2540145812097	58.3528546728331	NST	Wildtype	Mut	AMP	AMP	AMP	0.188	Other
MB-5388	Positive	7	LumA	NonClaudinLow	827.621249787013	1183.27043931073	NST	Wildtype	Mut	AMP	NEUT	AMP	0.151	Other
MB-5389	Positive	7	LumA	NonClaudinLow	79.3158008788665	111.892670837725	NST	Wildtype	Wildtype	NEUT	NEUT	NEUT	0.07	Other
MB-5390	Negative	10	Basal	NonClaudinLow	55.2893368654959	782.036517436683	NST	Mut	Wildtype	AMP	DEL	AMP	0.692	Other
MB-5392	Negative	4ER-	Her2	ClaudinLow	1608.76468647453	2179.41224707414	NA	Mut	Mut	NEUT	NEUT	NEUT	0.008	CoreClaudinLow
MB-5393	Positive	7	LumB	NonClaudinLow	-762.458741424713	315.452352949785	MixedNST/SpecialType	Wildtype	Wildtype	AMP	NEUT	NEUT	0.084	Other
MB-5395	Positive	3	LumA	NonClaudinLow	861.369986192058	855.452085981574	NST	Wildtype	Mut	NEUT	NEUT	AMP	0.216	Other
MB-5396	Positive	9	LumB	NonClaudinLow	397.729637327205	1171.7679515834	NST	Mut	Wildtype	AMP	NEUT	AMP	0.574	Other
MB-5397	Positive	3	LumA	NonClaudinLow	623.064801419378	525.838607640627	NST	Mut	Mut	NEUT	DEL	AMP	0.568	Other
MB-5398	Positive	4ER+	LumA	NonClaudinLow	550.206928906673	673.307663538454	NST	Wildtype	Mut	NEUT	NEUT	NEUT	0.054	Other
MB-5399	Positive	3	LumA	NonClaudinLow	555.763929823237	937.346882330151	NST	Wildtype	Mut	NEUT	NEUT	AMP	0.091	Other
MB-5401	Positive	7	LumA	NonClaudinLow	471.682285610157	311.97593515404	MixedNST/SpecialType	Wildtype	Mut	AMP	NEUT	NEUT	0.132	Other
MB-5402	Positive	7	LumA	NonClaudinLow	492.252345430586	700.965684988152	NST	Wildtype	Mut	NEUT	AMP	NEUT	0.184	Other
MB-5403	Positive	8	LumA	NonClaudinLow	257.533392419646	548.729642223166	NST	Wildtype	Wildtype	NEUT	NEUT	AMP	0.193	Other
MB-5404	Positive	8	LumA	NonClaudinLow	691.908970893777	907.232566699334	NST	Wildtype	Wildtype	NEUT	NEUT	AMP	0.114	Other
MB-5405	Positive	3	LumB	NonClaudinLow	720.489863478211	2937.53284665462	NA	Wildtype	Wildtype	NEUT	NEUT	NEUT	0	Other
MB-5406	Positive	9	LumB	NonClaudinLow	672.217730064205	1658.28873133072	MixedNST/SpecialType	Wildtype	Mut	AMP	NEUT	AMP	0.466	Other
MB-5407	Positive	8	LumA	NonClaudinLow	538.888061068136	738.071166671487	NA	Wildtype	Wildtype	NEUT	AMP	AMP	0.118	Other
MB-5408	Positive	4ER+	Normal	NonClaudinLow	1493.99452051617	2789.93562848191	NST	Wildtype	Wildtype	NEUT	NEUT	NEUT	0.011	CoreClaudinLow
MB-5409	Negative	5	Her2	NonClaudinLow	949.494017144471	2167.9328236098	NST	Mut	Mut	NEUT	AMP	NEUT	0.01	Other
MB-5410	Positive	8	LumA	NonClaudinLow	30.9937019734745	-1.17625688939446	NST	Wildtype	Mut	NEUT	NEUT	AMP	0.687	Other
MB-5411	Negative	5	Her2	NonClaudinLow	207.934449690963	664.036091912028	NST	Mut	Wildtype	NEUT	AMP	AMP	0.812	Other
MB-5412	Positive	3	LumA	NonClaudinLow	1219.00870192157	936.173824838598	NST	Wildtype	Mut	AMP	NEUT	AMP	0.299	Other
MB-5414	Positive	9	LumB	NonClaudinLow	57.5201361144796	1174.4373865541	NST	Mut	Wildtype	AMP	AMP	AMP	0.289	Other
MB-5418	Positive	5	LumB	NonClaudinLow	617.981174594052	689.18362190984	NST	Wildtype	Mut	NEUT	AMP	AMP	0.15	Other
MB-5420	Positive	5	Basal	NonClaudinLow	329.358400251491	1767.10246489958	NA	Wildtype	Wildtype	NEUT	AMP	NEUT	0.112	Other
MB-5421	Negative	10	Basal	NonClaudinLow	389.305761378604	879.97162191901	NST	Mut	Wildtype	AMP	AMP	DEL	0.46	Other
MB-5422	Positive	6	LumA	NonClaudinLow	689.479694395511	503.11116694209	NST	Wildtype	Mut	NEUT	NEUT	AMP	0.239	Other
MB-5424	Positive	2	LumA	NonClaudinLow	949.769460706146	1666.8467953133	MixedNST/SpecialType	Wildtype	Mut	AMP	NEUT	AMP	0.245	Other
MB-5425	Positive	7	LumA	NonClaudinLow	959.15723532687	892.431266026207	NST	Wildtype	Mut	NEUT	NEUT	NEUT	0.106	Other
MB-5426	Negative	10	Basal	NonClaudinLow	436.886983717243	1719.15242220465	NA	Mut	Wildtype	NEUT	AMP	NEUT	0.05	Other
MB-5427	Negative	9	Basal	NonClaudinLow	-104.755100982603	-221.375259036825	NST	Mut	Wildtype	AMP	NEUT	AMP	0.345	Other
MB-5428	Positive	4ER+	LumA	NonClaudinLow	842.634912281392	637.726303400755	MixedNST/SpecialType	Wildtype	Mut	AMP	NEUT	NEUT	0.055	Other
MB-5429	Positive	4ER+	LumA	NonClaudinLow	597.679830892065	383.084018743227	NST	Wildtype	Wildtype	NEUT	NEUT	NEUT	0.056	Other
MB-5431	Positive	4ER+	Basal	NonClaudinLow	1238.90979007493	1490.34345209589	NST	Mut	Wildtype	AMP	DEL	AMP	0.424	Other
MB-5432	Positive	7	LumA	NonClaudinLow	373.77256796447	1240.47870890109	NST	Wildtype	Wildtype	AMP	NEUT	NEUT	0.411	Other
MB-5433	Positive	7	LumA	NonClaudinLow	118.279765696984	40.0225107197047	NST	Wildtype	Wildtype	AMP	AMP	NEUT	0.621	Other
MB-5434	Positive	9	LumB	NonClaudinLow	84.3311363519128	155.485459582206	NST	Wildtype	Mut	AMP	NEUT	AMP	0.302	Other
MB-5435	Positive	9	LumB	NonClaudinLow	489.062519089156	492.998973011659	NA	Wildtype	Wildtype	AMP	NEUT	NEUT	0.268	Other
MB-5440	Negative	10	Basal	NonClaudinLow	734.084373674596	2243.65489690314	NST	Mut	Wildtype	AMP	DEL	AMP	0.716	Other
MB-5441	Negative	4ER-	Her2	NonClaudinLow	526.832013007836	1211.01207383356	NST	Mut	Mut	NEUT	NEUT	AMP	0.139	Other
MB-5442	Negative	10	Basal	NonClaudinLow	297.544488898929	759.206933422925	NST	Mut	Wildtype	NEUT	DEL	AMP	0.709	Other
MB-5444	Positive	7	LumA	NonClaudinLow	833.516971954966	1506.53798093568	MixedNST/SpecialType	Wildtype	Wildtype	NEUT	NEUT	NEUT	0.041	Other
MB-5446	Negative	4ER-	Her2	NonClaudinLow	858.583767633392	928.722393428208	NST	Wildtype	Mut	NEUT	DEL	NEUT	0.204	Other
MB-5447	Positive	6	LumB	NonClaudinLow	1172.25004057916	1008.0570853093	NST	Wildtype	Wildtype	AMP	NEUT	AMP	0.555	Other
MB-5450	Negative	10	Basal	NonClaudinLow	705.102329565615	1706.72506766085	NST	Mut	Wildtype	NEUT	NEUT	NEUT	0.447	Other
MB-5451	Positive	8	LumA	NonClaudinLow	593.935799635874	1000.90162861847	MixedNST/SpecialType	Wildtype	Mut	NEUT	NEUT	AMP	0.064	Other
MB-5452	Positive	2	LumA	NonClaudinLow	-17.2083446604585	395.997920403679	NST	Wildtype	Mut	NEUT	NEUT	NEUT	0.39	Other
MB-5453	Negative	4ER-	Normal	NonClaudinLow	499.186839854662	1255.12199710336	NA	Wildtype	Mut	AMP	NEUT	NEUT	0.023	Other
MB-5454	Positive	10	LumB	NonClaudinLow	1117.74837009745	1997.79067367288	NST	Mut	Wildtype	AMP	NEUT	AMP	0.551	Other
MB-5455	Positive	4ER+	LumA	NonClaudinLow	974.596935982623	1684.5500724311	MixedNST/SpecialType	Wildtype	Wildtype	NEUT	DEL	AMP	0.052	Other
MB-5457	Positive	3	LumA	NonClaudinLow	1102.46565932567	1269.97198994311	NST	Wildtype	Wildtype	AMP	AMP	AMP	0.141	Other
MB-5458	Negative	5	Basal	NonClaudinLow	402.53617913015	734.636259321268	NA	Mut	Mut	AMP	AMP	NEUT	0.383	Other
MB-5459	Positive	5	LumB	NonClaudinLow	230.124030879527	-348.202637842528	NST	Wildtype	Wildtype	NEUT	AMP	AMP	0.575	Other
MB-5463	Positive	9	LumB	NonClaudinLow	175.641027468011	1717.19683316967	Lobular	Wildtype	Wildtype	AMP	NEUT	AMP	0.547	Other
MB-5464	Positive	4ER+	LumA	NonClaudinLow	-67.0304080838187	-83.9552360818801	NST	Wildtype	Wildtype	NEUT	NEUT	NEUT	0.005	Other
MB-5465	Negative	10	Basal	ClaudinLow	887.835184370036	924.804292270523	NST	Mut	Wildtype	AMP	DEL	AMP	0.543	Other
MB-5468	Negative	10	Basal	NonClaudinLow	577.030175886338	1114.04089698652	NST	Mut	Wildtype	AMP	AMP	AMP	0.73	Other
MB-5470	Positive	9	Basal	NonClaudinLow	891.7048847311	1300.69702969784	MixedNST/SpecialType	Wildtype	Mut	AMP	DEL	AMP	0.156	Other
MB-5471	Positive	3	LumA	NonClaudinLow	857.526371706911	740.517658373657	NST	Mut	Mut	AMP	DEL	AMP	0.511	Other
MB-5472	Positive	8	LumA	NonClaudinLow	705.518233703224	869.997831022969	NST	Wildtype	Mut	NEUT	NEUT	AMP	0.414	Other
MB-5473	Positive	3	LumA	NonClaudinLow	881.496678353268	828.452903427575	NST	Wildtype	Mut	NEUT	NEUT	AMP	0.391	Other
MB-5474	Negative	5	Her2	NonClaudinLow	1242.65686406383	2189.03246237305	NST	Mut	Wildtype	NEUT	AMP	NEUT	0.04	Other
MB-5475	Positive	2	LumB	NonClaudinLow	563.866803106277	865.921133711003	NA	Mut	Wildtype	NEUT	NEUT	NEUT	0.072	Other
MB-5477	Positive	3	LumB	NonClaudinLow	231.018624587817	574.134028071907	SpecialType	Wildtype	Wildtype	NEUT	NEUT	AMP	0.124	Other
MB-5478	Positive	3	LumA	NonClaudinLow	922.000438831102	2229.09254790782	MixedNST/SpecialType	Wildtype	Mut	NEUT	NEUT	AMP	0.194	Other
MB-5481	Positive	6	LumB	NonClaudinLow	725.937053806682	705.731729790183	NST	Mut	Mut	AMP	AMP	NEUT	0.689	Other
MB-5482	Negative	10	Basal	NonClaudinLow	655.573017364355	1125.58816633607	SpecialType	Mut	Mut	AMP	AMP	NEUT	0.363	Other
MB-5483	Negative	5	Her2	NonClaudinLow	878.402250383594	1553.53848925693	NST	Mut	Mut	AMP	AMP	AMP	0.567	Other
MB-5484	Positive	7	LumA	NonClaudinLow	586.303889411584	163.64566128682	Lobular	Wildtype	Mut	AMP	NEUT	AMP	0.178	Other
MB-5485	Positive	9	LumB	NonClaudinLow	-141.510442419444	512.852418548739	NST	Wildtype	Wildtype	AMP	NEUT	NEUT	0.618	Other
MB-5486	Positive	9	LumB	NonClaudinLow	410.893016485712	811.212437670516	NST	Wildtype	Mut	AMP	DEL	AMP	0.352	Other
MB-5489	Positive	3	LumA	NonClaudinLow	962.704781617499	769.901050855906	NST	Wildtype	Mut	NEUT	NEUT	AMP	0.496	Other
MB-5490	Positive	8	LumA	NonClaudinLow	299.274260397696	388.24947588932	NA	Wildtype	Wildtype	AMP	NEUT	AMP	0.318	Other
MB-5491	Positive	8	LumB	NonClaudinLow	14.9756375440599	-136.05253033975	NST	Wildtype	Mut	AMP	NEUT	AMP	0.62	Other
MB-5492	Positive	3	LumA	NonClaudinLow	805.845469932729	1543.41254065058	Lobular	Wildtype	Wildtype	AMP	NEUT	AMP	0.213	Other
MB-5493	Positive	2	LumB	NonClaudinLow	64.1686773776282	345.822107168599	Lobular	Mut	Mut	NEUT	DEL	AMP	0.463	Other
MB-5495	Positive	4ER+	LumA	NonClaudinLow	953.132212351623	1142.94640304803	NST	Wildtype	Mut	NEUT	NEUT	AMP	0.151	Other
MB-5497	Positive	1	LumB	NonClaudinLow	390.228214983108	156.97953895101	NST	Wildtype	Wildtype	AMP	DEL	AMP	0.157	Other
MB-5498	Positive	1	Her2	NonClaudinLow	848.090596203034	990.440543403574	NST	Mut	Wildtype	NEUT	AMP	NEUT	0.609	Other
MB-5499	Positive	4ER+	LumA	NonClaudinLow	918.204009804821	685.690879798373	Tubular	Wildtype	Mut	NEUT	NEUT	NEUT	0.066	Other
MB-5502	Positive	7	LumB	NonClaudinLow	112.03674387078	916.804424759849	NST	Mut	Mut	AMP	DEL	NEUT	0.628	Other
MB-5505	Positive	3	LumB	NonClaudinLow	-248.907311275629	588.266709469841	MixedNST/SpecialType	Wildtype	Mut	NEUT	NEUT	NEUT	0.519	Other
MB-5510	Positive	3	LumA	NonClaudinLow	492.479170212844	490.161207798008	MixedNST/SpecialType	Wildtype	Mut	NEUT	NEUT	AMP	0.328	Other
MB-5511	Negative	10	Her2	NonClaudinLow	834.406039821574	1164.95265330402	NST	Mut	Mut	AMP	NEUT	AMP	0.629	Other
MB-5513	Positive	6	Basal	NonClaudinLow	-140.384981760614	517.675730298528	NST	Mut	Mut	AMP	DEL	AMP	0.3	Other
MB-5514	Positive	4ER+	LumA	NonClaudinLow	-58.4107503638106	130.363854765574	NST	Wildtype	Wildtype	NEUT	NEUT	NEUT	0.001	Other
MB-5518	Positive	4ER+	LumB	NonClaudinLow	323.38592033425	952.588792121567	NST	Mut	Wildtype	NEUT	DEL	AMP	0.338	Other
MB-5519	Positive	8	LumA	NonClaudinLow	603.019308210298	1054.241521114	NST	Wildtype	Wildtype	AMP	NEUT	AMP	0.393	Other
MB-5520	Positive	7	LumA	NonClaudinLow	999.255382850395	1580.65854385467	MixedNST/SpecialType	Mut	Mut	AMP	DEL	NEUT	0.259	Other
MB-5521	Positive	4ER+	LumB	NonClaudinLow	1184.55244026746	2713.57947915542	NST	Wildtype	Mut	NEUT	NEUT	NEUT	0.003	Other
MB-5525	Positive	7	LumB	NonClaudinLow	545.265920656275	795.770959587666	Mucinous	Mut	Mut	NEUT	NEUT	NEUT	0.323	Other
MB-5526	Negative	10	Basal	NonClaudinLow	487.981520221761	1563.82752894621	NST	Mut	Mut	NEUT	NEUT	AMP	0.451	Other
MB-5527	Negative	4ER-	Her2	NonClaudinLow	462.86847667405	2813.95540917652	SpecialType	Wildtype	Mut	NEUT	NEUT	NEUT	0.001	Other
MB-5529	Negative	10	Basal	NonClaudinLow	557.889894959301	1367.22861880602	SpecialType	Mut	Wildtype	AMP	NEUT	AMP	0.617	Other
MB-5530	Positive	7	Basal	NonClaudinLow	991.831417559099	2003.28090883968	NST	Wildtype	Wildtype	AMP	NEUT	AMP	0.284	Other
MB-5531	Negative	10	Basal	NonClaudinLow	1015.74952140287	1911.6418402727	NST	Mut	Wildtype	NEUT	NEUT	NEUT	0.401	Other
MB-5532	Positive	7	LumA	NonClaudinLow	515.733400411194	403.794111022608	NST	Wildtype	Wildtype	AMP	AMP	NEUT	0.224	Other
MB-5533	Positive	1	Normal	NonClaudinLow	1031.68508350242	1562.28508627728	MixedNST/SpecialType	Mut	Mut	AMP	NEUT	NEUT	0.15	Other
MB-5534	Positive	4ER+	LumB	NonClaudinLow	1187.64612366186	2517.19950151566	NST	Wildtype	Mut	NEUT	DEL	AMP	0.408	Other
MB-5535	Negative	5	Her2	NonClaudinLow	955.14738494315	1690.35689042028	NST	Mut	Wildtype	AMP	AMP	AMP	0.343	Other
MB-5540	Positive	1	LumB	NonClaudinLow	628.439462628801	1483.03190438147	MixedNST/SpecialType	Mut	Wildtype	AMP	AMP	AMP	0.729	Other
MB-5541	Positive	4ER+	LumA	NonClaudinLow	1255.10388304716	1328.03372092626	NST	Wildtype	Wildtype	AMP	AMP	NEUT	0.102	CoreClaudinLow
MB-5543	Positive	3	LumA	NonClaudinLow	909.539794714291	874.280395433505	NST	Mut	Mut	NEUT	DEL	AMP	0.556	Other
MB-5547	Negative	10	Basal	NonClaudinLow	-352.37740216764	-16.8917207214644	NA	Mut	Wildtype	AMP	DEL	AMP	0.64	Other
MB-5548	Negative	10	Basal	NonClaudinLow	697.831105167483	1772.56296268325	SpecialType	Mut	Wildtype	NEUT	DEL	AMP	0.732	Other
MB-5549	Negative	1	Her2	NonClaudinLow	400.918125210922	1593.69037211046	SpecialType	Mut	Wildtype	AMP	AMP	NEUT	0.558	Other
MB-5550	Positive	3	LumA	NonClaudinLow	42.7777346301288	653.914543423972	NST	Wildtype	Wildtype	NEUT	NEUT	AMP	0.076	Other
MB-5551	Negative	10	Basal	NonClaudinLow	213.855364236667	462.396034834845	SpecialType	Mut	Wildtype	NEUT	NEUT	NEUT	0.674	Other
MB-5552	Positive	6	LumB	NonClaudinLow	835.49481523718	1769.66034299319	NST	Wildtype	Wildtype	AMP	NEUT	AMP	0.518	Other
MB-5553	Positive	2	LumB	NonClaudinLow	640.670647312494	761.351836022655	NST	Wildtype	Mut	NEUT	NEUT	NEUT	0.223	Other
MB-5554	Positive	2	LumA	NonClaudinLow	845.883807706967	1613.93040809872	Lobular	Wildtype	Mut	NEUT	NEUT	NEUT	0.211	Other
MB-5556	Positive	1	LumB	NonClaudinLow	330.282681262353	760.741458548586	NST	Wildtype	Wildtype	AMP	NEUT	AMP	0.217	Other
MB-5558	Negative	5	Basal	NonClaudinLow	655.48831434418	819.975632584963	NA	Mut	Mut	NEUT	AMP	AMP	0.593	Other
MB-5559	Negative	10	Basal	NonClaudinLow	284.008232524158	727.699117579427	NA	Mut	Wildtype	NEUT	NEUT	NEUT	0.291	Other
MB-5560	Negative	10	Basal	NonClaudinLow	577.188688145449	1099.05735644493	NST	Mut	Wildtype	AMP	DEL	AMP	0.445	Other
MB-5562	Positive	2	LumB	NonClaudinLow	284.390915087204	708.914394926217	NST	Wildtype	Wildtype	NEUT	NEUT	AMP	0.146	Other
MB-5563	Positive	3	LumA	NonClaudinLow	525.557516715334	1354.88670771524	Lobular	Wildtype	Wildtype	NEUT	AMP	AMP	0.115	Other
MB-5565	Negative	10	Basal	NonClaudinLow	1138.57669953966	2385.78813258767	NST	Mut	Wildtype	AMP	NEUT	NEUT	0.557	Other
MB-5566	Negative	10	Basal	NonClaudinLow	589.787598809609	1728.96424161261	NST	Mut	Wildtype	AMP	DEL	AMP	0.557	Other
MB-5567	Positive	3	LumA	NonClaudinLow	434.19353547385	666.98700374225	MixedNST/SpecialType	Wildtype	Mut	NEUT	NEUT	AMP	0.264	Other
MB-5571	Positive	7	LumA	NonClaudinLow	337.880079913113	484.435960914279	NST	Wildtype	Wildtype	NEUT	NEUT	NEUT	0.12	Other
MB-5572	Negative	10	Basal	NonClaudinLow	956.205126859378	2856.40628172226	NST	Wildtype	Wildtype	NEUT	NEUT	NEUT	0.001	Other
MB-5575	Positive	1	LumB	NonClaudinLow	429.451625812862	551.762580836212	NST	Wildtype	Wildtype	AMP	DEL	NEUT	0.69	Other
MB-5576	Positive	1	LumB	NonClaudinLow	837.737631644844	1218.49171935342	MixedNST/SpecialType	Wildtype	Wildtype	NEUT	DEL	AMP	0.695	Other
MB-5577	Positive	3	Her2	NonClaudinLow	1023.15971640915	2777.26700557126	Lobular	Mut	Wildtype	NEUT	DEL	AMP	0.237	Other
MB-5579	Positive	2	LumA	NonClaudinLow	1216.86871281362	1677.66888235941	MixedNST/SpecialType	Wildtype	Mut	NEUT	DEL	AMP	0.469	Other
MB-5580	Positive	4ER+	LumA	NonClaudinLow	640.676362918467	1433.5888519416	NST	Wildtype	Mut	NEUT	NEUT	NEUT	0.05	Other
MB-5582	Positive	3	LumA	NonClaudinLow	840.371286442006	629.667758089746	Tubular	Wildtype	Mut	NEUT	NEUT	AMP	0.055	Other
MB-5583	Positive	7	LumA	NonClaudinLow	895.791318146355	1082.16125880954	NST	Wildtype	Wildtype	AMP	NEUT	AMP	0.305	Other
MB-5584	Positive	1	Her2	NonClaudinLow	683.602121712528	1661.50681098428	NST	Mut	Mut	NEUT	NEUT	NEUT	0.608	Other
MB-5588	Positive	4ER+	Normal	NonClaudinLow	1211.7567023428	2794.28704434208	MixedNST/SpecialType	Mut	Wildtype	NEUT	NEUT	NEUT	0.003	Other
MB-5589	Positive	8	LumA	NonClaudinLow	665.924372286788	-187.11021765075	NST	Wildtype	Mut	NEUT	NEUT	AMP	0.066	Other
MB-5590	Positive	4ER+	LumB	NonClaudinLow	443.32079373142	1700.61581839799	NST	Mut	Mut	NEUT	DEL	NEUT	0.337	Other
MB-5591	Positive	3	LumA	NonClaudinLow	888.746374074045	1021.70529994296	NST	Wildtype	Mut	NEUT	NEUT	AMP	0.054	Other
MB-5592	Positive	8	LumB	NonClaudinLow	105.571219353741	58.2201872353864	Lobular	Wildtype	Mut	NEUT	NEUT	AMP	0.094	Other
MB-5593	Negative	5	Her2	NonClaudinLow	635.158692483869	2004.67464175483	Lobular	Mut	Mut	AMP	AMP	NEUT	0.363	Other
MB-5596	Positive	3	LumA	NonClaudinLow	717.867547641169	1284.3170217936	Lobular	Wildtype	Wildtype	NEUT	NEUT	AMP	0.053	Other
MB-5597	Positive	3	LumA	NonClaudinLow	940.559899113106	685.451962437243	NST	Wildtype	Wildtype	NEUT	NEUT	AMP	0.135	Other
MB-5599	Positive	7	LumA	NonClaudinLow	882.16326507319	1101.28763362665	NST	Wildtype	Mut	AMP	NEUT	NEUT	0.209	Other
MB-5601	Positive	3	LumA	NonClaudinLow	784.757895166832	1950.54097982915	NST	Wildtype	Mut	NEUT	NEUT	AMP	0.436	Other
MB-5602	Negative	10	Basal	NonClaudinLow	671.700944133566	2109.67881547581	NST	Mut	Wildtype	NEUT	DEL	AMP	0.543	Other
MB-5603	Positive	2	LumA	NonClaudinLow	1026.97795964639	2130.15168241443	NST	Wildtype	Mut	NEUT	NEUT	AMP	0.2	Other
MB-5604	Positive	1	LumB	NonClaudinLow	253.215801487048	547.450577868945	NST	Wildtype	Wildtype	AMP	AMP	AMP	0.399	Other
MB-5605	Positive	3	LumB	NonClaudinLow	248.944347473609	1023.01624341116	NST	Wildtype	Wildtype	NEUT	NEUT	AMP	0.196	Other
MB-5613	Positive	10	LumB	NonClaudinLow	920.68597588659	744.634355986915	NST	Mut	Wildtype	AMP	DEL	AMP	0.6	Other
MB-5616	Negative	10	Basal	NonClaudinLow	884.586712382673	2261.83504707547	NST	Mut	Wildtype	AMP	NEUT	NEUT	0.39	Other
MB-5617	Positive	4ER+	LumA	NonClaudinLow	-315.531105822134	226.271469533803	NST	Wildtype	Wildtype	NEUT	NEUT	NEUT	0.419	Other
MB-5620	Positive	8	LumA	NonClaudinLow	226.638464959408	494.774313189014	NST	Wildtype	Mut	NEUT	NEUT	AMP	0.429	Other
MB-5622	Positive	1	LumB	NonClaudinLow	459.226364600656	424.165068586499	NST	Wildtype	Wildtype	AMP	NEUT	AMP	0.68	Other
MB-5623	Positive	3	LumB	NonClaudinLow	260.75744125301	475.47914532401	NST	Wildtype	Mut	NEUT	NEUT	AMP	0.053	Other
MB-5624	Negative	10	Basal	NonClaudinLow	474.307374120301	1657.29317132847	NST	Mut	Wildtype	NEUT	NEUT	AMP	0.758	Other
MB-5626	Positive	8	LumA	NonClaudinLow	655.354587767812	1158.08070635046	NST	Wildtype	Mut	NEUT	NEUT	AMP	0.58	Other
MB-5628	Positive	5	LumB	NonClaudinLow	-89.4062108691119	1949.2241898581	NST	Mut	Mut	NEUT	AMP	NEUT	0.43	Other
MB-5629	Positive	3	LumA	NonClaudinLow	797.44510485307	1269.36881993103	NST	Wildtype	Mut	NEUT	NEUT	AMP	0.068	Other
MB-5632	Positive	9	LumB	NonClaudinLow	671.143639427782	951.202136017296	NST	Wildtype	Wildtype	AMP	AMP	AMP	0.71	Other
MB-5633	Negative	4ER-	Basal	ClaudinLow	1311.22411741695	2636.38533072876	NA	Wildtype	Wildtype	NEUT	NEUT	NEUT	0.001	Other
MB-5634	Negative	10	Basal	NonClaudinLow	432.750363195513	2040.0254219757	NST	Mut	Wildtype	AMP	DEL	NEUT	0.74	Other
MB-5635	Positive	4ER+	LumA	NonClaudinLow	745.967949506415	399.898062123211	NST	Wildtype	Wildtype	NEUT	AMP	NEUT	0.252	Other
MB-5636	Positive	9	LumB	NonClaudinLow	-64.0484138430556	960.902041495795	NST	Wildtype	Wildtype	AMP	AMP	AMP	0.539	Other
MB-5638	Positive	7	LumA	NonClaudinLow	293.134250027549	1186.29890748494	NST	Wildtype	Wildtype	AMP	AMP	AMP	0.749	Other
MB-5640	Positive	4ER+	Normal	NonClaudinLow	161.425930233262	1067.5903431808	NA	Wildtype	Wildtype	NEUT	NEUT	NEUT	0.052	Other
MB-5641	Positive	2	LumB	NonClaudinLow	309.005498642238	294.220345642008	NST	Wildtype	Mut	AMP	DEL	NEUT	0.18	Other
MB-5642	Positive	4ER+	LumA	NonClaudinLow	292.003831288294	433.276739616301	NST	Wildtype	Wildtype	NEUT	NEUT	NEUT	0.25	Other
MB-5645	Positive	7	LumA	NonClaudinLow	433.975353028475	1713.40383915933	NST	Wildtype	Mut	NEUT	NEUT	NEUT	0.147	Other
MB-5646	Positive	1	LumB	NonClaudinLow	-52.8089348152374	218.613074589403	MixedNST/SpecialType	Wildtype	Wildtype	AMP	AMP	AMP	0.562	Other
MB-5647	Positive	6	LumA	NonClaudinLow	415.71386681642	1001.58803117948	NST	Wildtype	Wildtype	AMP	NEUT	AMP	0.444	Other
MB-5651	Negative	3	Basal	NonClaudinLow	1313.03456446475	1942.52392362129	MixedNST/SpecialType	Mut	Wildtype	NEUT	NEUT	NEUT	0.649	Other
MB-5652	Negative	4ER-	Normal	NonClaudinLow	559.159245744308	1419.95539501832	NA	Mut	Wildtype	NEUT	NEUT	AMP	0.206	Other
MB-5653	Positive	9	LumB	NonClaudinLow	718.630108952569	838.585993599533	NST	Wildtype	Mut	AMP	NEUT	AMP	0.198	Other
MB-5654	Positive	8	LumB	NonClaudinLow	322.193789742936	309.753988207426	NST	Wildtype	Mut	NEUT	NEUT	AMP	0.109	Other
MB-5655	Negative	10	Basal	NonClaudinLow	-453.841108011395	505.264535355083	NA	Mut	Wildtype	AMP	NEUT	AMP	0.681	Other
MB-5656	Positive	3	Normal	NonClaudinLow	125.570701892354	183.738005727379	NST	Wildtype	Mut	NEUT	NEUT	NEUT	0.003	Other
MB-6001	Positive	3	LumA	NonClaudinLow	595.682244212887	1726.99792199355	NA	Mut	Wildtype	AMP	NEUT	AMP	0.228	Other
MB-6006	Positive	3	LumA	NonClaudinLow	1138.33223696039	1454.98027284965	Lobular	Wildtype	Mut	NEUT	NEUT	AMP	0.266	Other
MB-6007	Positive	3	Her2	NonClaudinLow	242.899644156121	926.088054291185	Lobular	Mut	Mut	NEUT	DEL	NEUT	0.729	Other
MB-6008	Positive	9	LumB	NonClaudinLow	-1.33576312821595	151.720458917264	Lobular	Wildtype	Wildtype	AMP	NEUT	AMP	0.225	Other
MB-6010	Positive	10	LumB	NonClaudinLow	942.386171354437	2122.30294281012	NST	Mut	Wildtype	AMP	NEUT	AMP	0.536	Other
MB-6011	Positive	1	LumB	NonClaudinLow	-492.617132131101	-369.913302990272	NST	Wildtype	Wildtype	AMP	AMP	NEUT	0.531	Other
MB-6012	Positive	8	LumA	NonClaudinLow	59.9370550557634	144.478510805667	Lobular	Wildtype	Mut	AMP	NEUT	AMP	0.311	Other
MB-6014	Negative	4ER-	Normal	NonClaudinLow	1380.8320745264	1384.88816743329	Tubular	Wildtype	Mut	NEUT	NEUT	AMP	0.11	CoreClaudinLow
MB-6016	Positive	4ER+	LumA	NonClaudinLow	191.337944700554	373.055757531382	NST	Wildtype	Wildtype	NEUT	NEUT	NEUT	0	Other
MB-6017	Positive	3	LumA	NonClaudinLow	311.000504079056	666.065012382682	NA	Wildtype	Mut	NEUT	NEUT	AMP	0.075	Other
MB-6018	Positive	8	LumA	NonClaudinLow	883.45450186502	943.77531489179	NST	Wildtype	Mut	AMP	NEUT	AMP	0.266	Other
MB-6019	Positive	4ER+	Normal	NonClaudinLow	999.914516292081	1787.99681939894	NA	Mut	Mut	NEUT	DEL	NEUT	0.63	Other
MB-6021	Positive	3	LumA	NonClaudinLow	900.670475469964	179.541393068547	Lobular	Wildtype	Mut	NEUT	NEUT	AMP	0.069	Other
MB-6022	Positive	8	LumB	NonClaudinLow	-70.1610756627086	-57.5047095650607	NST	Wildtype	Mut	AMP	NEUT	AMP	0.313	Other
MB-6023	Positive	8	Normal	NonClaudinLow	78.8250325404897	-62.2186703539741	Lobular	Wildtype	Wildtype	NEUT	NEUT	AMP	0.184	Other
MB-6024	Positive	8	LumA	NonClaudinLow	761.64482901816	771.05213028627	SpecialType	Wildtype	Wildtype	NEUT	NEUT	AMP	0.1	Other
MB-6026	Positive	1	LumB	NonClaudinLow	-115.358852286758	-183.396710084948	NST	Mut	Wildtype	AMP	NEUT	AMP	0.458	Other
MB-6029	Positive	7	LumA	NonClaudinLow	796.106965046152	692.898203083269	SpecialType	Wildtype	Mut	AMP	NEUT	NEUT	0.077	Other
MB-6030	Positive	7	LumA	NonClaudinLow	546.694175068348	712.163472126971	NST	Wildtype	Mut	AMP	NEUT	NEUT	0.212	Other
MB-6036	Negative	10	Basal	NonClaudinLow	1097.86844803928	1759.5016268254	NST	Mut	Wildtype	AMP	AMP	NEUT	0.5	Other
MB-6039	Positive	9	Her2	NonClaudinLow	705.909738005435	1478.78944049259	NST	Mut	Mut	AMP	AMP	AMP	0.735	Other
MB-6042	Positive	3	Normal	NonClaudinLow	934.605616692205	2123.6341295762	NST	Wildtype	Mut	NEUT	NEUT	AMP	0.039	Other
MB-6044	Positive	6	Her2	NonClaudinLow	-253.229173480225	634.616377171444	NST	Mut	Mut	NEUT	NEUT	AMP	0.634	Other
MB-6047	Positive	9	Her2	NonClaudinLow	533.120379143854	1566.11135442831	SpecialType	Mut	Mut	AMP	AMP	NEUT	0.626	Other
MB-6048	Positive	9	Her2	NonClaudinLow	876.239744006148	2073.82754245158	NST	Mut	Wildtype	AMP	AMP	NEUT	0.579	Other
MB-6049	Positive	5	Her2	NonClaudinLow	954.604755868525	1186.91238084326	NST	Mut	Mut	AMP	AMP	AMP	0.667	Other
MB-6050	Positive	8	LumA	NonClaudinLow	876.452158466828	947.413580748989	NST	Mut	Mut	NEUT	NEUT	AMP	0.276	Other
MB-6051	Positive	3	LumA	NonClaudinLow	934.402932041681	486.64694523274	NST	Wildtype	Mut	NEUT	NEUT	AMP	0.229	Other
MB-6052	Negative	4ER-	Basal	NonClaudinLow	1309.89944061499	2034.86576366414	NST	Wildtype	Wildtype	NEUT	NEUT	NEUT	0.007	Other
MB-6053	Positive	1	LumB	NonClaudinLow	205.513334414785	713.91984785956	NST	Mut	Mut	AMP	NEUT	AMP	0.655	Other
MB-6055	Negative	10	Basal	NonClaudinLow	763.337395585334	2268.15081095243	Medullary-like	Mut	Wildtype	AMP	NEUT	AMP	0.349	Other
MB-6058	Negative	10	Basal	NonClaudinLow	834.635098427144	2042.18227617692	NST	Mut	Wildtype	NEUT	DEL	NEUT	0.933	Other
MB-6059	Negative	7	Normal	NonClaudinLow	1209.43823239602	1880.16049151859	NST	Mut	Wildtype	AMP	DEL	NEUT	0.456	Other
MB-6060	Positive	5	LumB	NonClaudinLow	925.427544736652	1663.94609763592	NST	Wildtype	Mut	AMP	AMP	AMP	0.783	Other
MB-6062	Negative	10	Basal	NonClaudinLow	560.954984327223	2693.67921480659	Medullary-like	Mut	Wildtype	AMP	AMP	AMP	0.359	Other
MB-6063	Negative	5	Normal	NonClaudinLow	504.134725015873	705.59538014328	NST	Wildtype	Wildtype	NEUT	AMP	AMP	0.292	Other
MB-6065	Positive	8	LumA	NonClaudinLow	419.428785392803	634.717730337375	NA	Wildtype	Mut	NEUT	NEUT	AMP	0.139	Other
MB-6068	Negative	4ER-	Basal	NonClaudinLow	965.610894950031	1215.34072887576	NST	Mut	Wildtype	AMP	DEL	NEUT	0.414	Other
MB-6069	Positive	7	LumA	NonClaudinLow	937.32071284164	730.164351981067	NST	Wildtype	Mut	AMP	NEUT	NEUT	0.132	Other
MB-6071	Positive	7	LumA	NonClaudinLow	1041.65159802324	1418.88636614812	NST	Mut	Mut	AMP	NEUT	AMP	0.426	Other
MB-6075	Positive	7	LumB	NonClaudinLow	-324.374444808692	-289.827892277393	NST	Wildtype	Wildtype	AMP	AMP	AMP	0.682	Other
MB-6079	Positive	9	LumB	NonClaudinLow	182.911267347341	269.946525702284	NST	Wildtype	Mut	AMP	NEUT	AMP	0.703	Other
MB-6080	Positive	4ER+	LumB	NonClaudinLow	437.970097149166	2489.21082088673	Medullary-like	Mut	Mut	NEUT	NEUT	NEUT	0.171	Other
MB-6082	Negative	7	Normal	NonClaudinLow	737.861174181185	1446.05215093418	NST	Wildtype	Wildtype	AMP	AMP	NEUT	0.385	Other
MB-6083	Positive	8	LumA	NonClaudinLow	33.0139640082855	-23.3875959277757	NST	Wildtype	Wildtype	NEUT	NEUT	AMP	0.539	Other
MB-6085	Negative	4ER-	Her2	NonClaudinLow	814.648343784116	1758.69316149143	NST	Wildtype	Mut	AMP	AMP	NEUT	0.394	Other
MB-6092	Positive	3	Normal	NonClaudinLow	746.138836904491	1034.78023822098	MixedNST/SpecialType	Wildtype	Mut	NEUT	NEUT	AMP	0.31	Other
MB-6097	Positive	8	LumA	NonClaudinLow	-273.778956438741	606.892563032445	NST	Wildtype	Wildtype	NEUT	NEUT	AMP	0.113	Other
MB-6098	Negative	10	Basal	NonClaudinLow	-68.3362045556937	679.083251943279	NST	Mut	Wildtype	AMP	DEL	AMP	0.683	Other
MB-6100	Negative	5	Her2	NonClaudinLow	411.47479582492	862.247085536227	NST	Mut	Wildtype	NEUT	AMP	AMP	0.329	Other
MB-6101	Positive	7	Normal	NonClaudinLow	493.345224129808	1053.29633733961	NST	Wildtype	Mut	AMP	AMP	AMP	0.956	Other
MB-6103	Positive	3	Normal	NonClaudinLow	769.136073459436	1491.70671120081	NST	Wildtype	Mut	NEUT	NEUT	AMP	0.109	Other
MB-6105	Positive	7	Her2	NonClaudinLow	939.760421309637	1867.30779850053	MixedNST/SpecialType	Wildtype	Mut	NEUT	NEUT	NEUT	0.042	Other
MB-6107	Positive	3	Normal	NonClaudinLow	1007.98657613062	1426.81251544034	Lobular	Wildtype	Mut	NEUT	DEL	AMP	0.237	Other
MB-6108	Positive	4ER+	LumA	NonClaudinLow	1179.26107409228	907.174590840473	NST	Wildtype	Wildtype	NEUT	NEUT	AMP	0.074	Other
MB-6113	Negative	5	Her2	NonClaudinLow	908.423085758769	799.659088863162	NST	Mut	Wildtype	NEUT	AMP	AMP	0.733	Other
MB-6114	Negative	5	Her2	NonClaudinLow	823.593587324348	1517.38882235461	NST	Mut	Wildtype	AMP	AMP	AMP	0.673	Other
MB-6116	Negative	5	Her2	NonClaudinLow	1038.59688610433	2193.96807491353	NST	Mut	Mut	AMP	AMP	AMP	0.481	Other
MB-6118	Positive	3	LumA	NonClaudinLow	1244.78100770327	1834.05115648169	NST	Wildtype	Mut	AMP	AMP	AMP	0.135	Other
MB-6122	Negative	4ER-	Basal	NonClaudinLow	869.360857486545	1387.74035645812	NST	Mut	Wildtype	NEUT	NEUT	NEUT	0.505	Other
MB-6124	Positive	3	LumA	NonClaudinLow	79.2509490397317	433.779090065343	NST	Wildtype	Wildtype	NEUT	NEUT	AMP	0.072	Other
MB-6125	Positive	4ER+	Normal	NonClaudinLow	1234.08863002606	1178.67004465261	NST	Wildtype	Wildtype	NEUT	NEUT	NEUT	0.225	Other
MB-6131	Positive	5	Her2	NonClaudinLow	551.930817409209	1286.99023210042	NST	Mut	Wildtype	NEUT	AMP	AMP	0.382	Other
MB-6133	Positive	3	LumA	NonClaudinLow	521.126502996778	637.036020660697	Lobular	Wildtype	Mut	NEUT	NEUT	AMP	0.181	Other
MB-6135	Positive	9	LumB	NonClaudinLow	449.552057507572	489.460833458692	NST	Mut	Mut	AMP	NEUT	NEUT	0.358	Other
MB-6138	Positive	3	LumB	NonClaudinLow	1406.7597519227	1398.40322292822	MixedNST/SpecialType	Wildtype	Mut	NEUT	NEUT	AMP	0.243	Other
MB-6141	Positive	8	LumB	NonClaudinLow	-48.4899819562504	-200.033757048409	Lobular	Wildtype	Wildtype	AMP	AMP	AMP	0.245	Other
MB-6143	Negative	9	Basal	NonClaudinLow	956.430145261705	654.402498028524	NST	Mut	Wildtype	AMP	NEUT	NEUT	0.666	Other
MB-6144	Positive	10	Basal	ClaudinLow	1057.97317123783	2446.89971214406	Medullary-like	Mut	Wildtype	NEUT	NEUT	NEUT	0.091	Other
MB-6145	Positive	7	LumB	NonClaudinLow	134.257607610233	782.208093858281	MixedNST/SpecialType	Wildtype	Wildtype	AMP	DEL	NEUT	0.183	Other
MB-6146	Positive	4ER+	Her2	NonClaudinLow	1006.9928945467	1805.40543148678	NST	Mut	Wildtype	AMP	DEL	AMP	0.443	Other
MB-6147	Positive	4ER+	Normal	ClaudinLow	1487.2041320743	1054.57147741116	Tubular	Wildtype	Wildtype	NEUT	NEUT	NEUT	0	CoreClaudinLow
MB-6149	Positive	7	LumA	NonClaudinLow	-82.2607730283862	-265.184666690591	NST	Wildtype	Wildtype	AMP	AMP	NEUT	0.281	Other
MB-6150	Positive	4ER+	LumB	NonClaudinLow	1133.93666894372	1592.72384803977	NST	Wildtype	Mut	NEUT	DEL	NEUT	0.4	Other
MB-6152	Positive	10	Basal	NonClaudinLow	922.573268318531	2157.50032207378	NST	Mut	Mut	AMP	DEL	NEUT	0.677	Other
MB-6154	Positive	8	LumB	NonClaudinLow	29.5854843049336	565.246255970823	SpecialType	Wildtype	Wildtype	NEUT	NEUT	AMP	0.131	Other
MB-6156	Positive	5	Her2	NonClaudinLow	952.979480835798	1421.37499921542	SpecialType	Mut	Wildtype	AMP	AMP	AMP	0.254	Other
MB-6157	Positive	5	Basal	NonClaudinLow	1070.38010129292	1830.90203769464	NST	Mut	Wildtype	AMP	AMP	NEUT	0.411	Other
MB-6160	Negative	9	Her2	NonClaudinLow	999.299369645961	2099.6588670443	Medullary-like	Mut	Wildtype	AMP	AMP	AMP	0.103	Other
MB-6163	Positive	8	LumA	NonClaudinLow	290.190179371103	851.438591949646	MixedNST/SpecialType	Wildtype	Mut	NEUT	NEUT	AMP	0.701	Other
MB-6164	Positive	3	LumB	NonClaudinLow	1052.60699535933	1338.8769519827	NST	Wildtype	Mut	AMP	NEUT	AMP	0.273	Other
MB-6167	Positive	8	LumA	NonClaudinLow	593.730327486443	1076.48817424455	Lobular	Wildtype	Wildtype	NEUT	NEUT	AMP	0.123	Other
MB-6168	Positive	7	LumA	NonClaudinLow	1417.0033309205	1408.31874995645	MixedNST/SpecialType	Wildtype	Mut	AMP	NEUT	NEUT	0.08	Other
MB-6169	Positive	4ER+	Basal	NonClaudinLow	1101.35592080619	1881.36949224404	NST	Mut	Wildtype	NEUT	AMP	NEUT	0.346	Other
MB-6171	Positive	3	LumA	NonClaudinLow	464.89536067679	181.78305826996	NST	Wildtype	Wildtype	NEUT	NEUT	AMP	0.167	Other
MB-6178	Negative	10	Basal	NonClaudinLow	774.618088513935	1547.97364573235	NST	Mut	Wildtype	AMP	NEUT	NEUT	0.626	Other
MB-6179	Positive	8	LumA	NonClaudinLow	166.89395633784	477.461501289958	MixedNST/SpecialType	Mut	Mut	NEUT	NEUT	AMP	0.572	Other
MB-6181	Positive	8	LumA	NonClaudinLow	-833.608057445458	-311.412477346118	NST	Wildtype	Wildtype	NEUT	NEUT	AMP	0.437	Other
MB-6182	Positive	1	Her2	NonClaudinLow	426.271338683404	1804.91764681886	NST	Mut	Mut	AMP	AMP	NEUT	0.597	Other
MB-6183	Positive	8	LumB	NonClaudinLow	33.4044347818418	525.527053555668	NST	Wildtype	Wildtype	AMP	NEUT	AMP	0.096	Other
MB-6184	Positive	2	Her2	NonClaudinLow	1.14647957077534	844.373068864222	NST	Mut	Mut	AMP	DEL	AMP	0.645	Other
MB-6185	Positive	3	LumA	NonClaudinLow	798.506172294309	99.5996294028055	MixedNST/SpecialType	Wildtype	Mut	NEUT	NEUT	AMP	0.109	Other
MB-6187	Positive	4ER+	Normal	NonClaudinLow	1078.06748554638	1786.56047915024	NA	Wildtype	Wildtype	NEUT	AMP	NEUT	0	Other
MB-6188	Negative	10	Basal	NonClaudinLow	427.379200783049	2025.80879386699	NST	Mut	Wildtype	AMP	NEUT	NEUT	0.779	Other
MB-6189	Positive	7	LumB	NonClaudinLow	337.277669672166	621.185214341606	MixedNST/SpecialType	Wildtype	Wildtype	AMP	NEUT	NEUT	0.168	Other
MB-6190	Positive	4ER+	LumA	NonClaudinLow	594.200613610392	551.914636687174	NST	Wildtype	Wildtype	NEUT	NEUT	NEUT	0.178	Other
MB-6192	Positive	6	LumB	NonClaudinLow	568.263721715137	678.912263073624	NST	Mut	Mut	AMP	NEUT	NEUT	0.534	Other
MB-6194	Negative	4ER-	Normal	NonClaudinLow	1180.63070480221	922.87478160386	MixedNST/SpecialType	Mut	Mut	AMP	NEUT	NEUT	0.164	CoreClaudinLow
MB-6195	Positive	3	LumA	NonClaudinLow	1314.12949245473	1557.28194905795	Lobular	Wildtype	Mut	DEL	AMP	AMP	0.413	Other
MB-6200	Positive	9	LumA	NonClaudinLow	996.345871426341	679.713743380447	NST	Mut	Mut	AMP	NEUT	AMP	0.288	Other
MB-6201	Positive	9	LumB	NonClaudinLow	542.32568528944	736.747781887298	NST	Wildtype	Wildtype	AMP	NEUT	NEUT	0.385	Other
MB-6204	Positive	4ER+	Normal	NonClaudinLow	1271.56000213794	973.699936378508	NST	Mut	Mut	AMP	DEL	AMP	0.324	Other
MB-6207	Positive	8	LumA	NonClaudinLow	732.984274758142	773.111287795822	NST	Wildtype	Mut	AMP	NEUT	AMP	0.526	Other
MB-6208	Positive	3	Normal	NonClaudinLow	550.80414030789	1905.46405585429	NST	Wildtype	Mut	NEUT	DEL	AMP	0.187	Other
MB-6211	Positive	8	LumA	NonClaudinLow	711.837041282941	1347.60316504823	NST	Wildtype	Mut	NEUT	AMP	AMP	0.742	Other
MB-6212	Positive	7	LumA	NonClaudinLow	1252.09970249296	1336.47270173518	SpecialType	Wildtype	Mut	AMP	NEUT	NEUT	0.094	Other
MB-6214	Positive	3	LumA	NonClaudinLow	677.178317866695	603.627122179149	NST	Wildtype	Mut	NEUT	NEUT	AMP	0.144	Other
MB-6217	Negative	9	LumB	NonClaudinLow	47.3111192790641	284.686638905531	Mucinous	Wildtype	Wildtype	AMP	AMP	AMP	0.637	Other
MB-6218	Positive	1	LumA	NonClaudinLow	905.468366238881	2022.06732560703	NST	Wildtype	Wildtype	AMP	AMP	NEUT	0.23	Other
MB-6223	Negative	10	Basal	NonClaudinLow	656.096844400168	2051.32387168097	Medullary-like	Mut	Wildtype	AMP	DEL	AMP	0.579	Other
MB-6224	Negative	5	Her2	NonClaudinLow	1182.64702444569	2228.95136416508	NST	Mut	Wildtype	NEUT	AMP	NEUT	0.367	Other
MB-6225	Positive	7	LumA	NonClaudinLow	986.615581145939	984.730703762211	NST	Mut	Mut	AMP	NEUT	NEUT	0.155	Other
MB-6226	Positive	8	Normal	NonClaudinLow	328.736424632525	1014.83008432666	MixedNST/SpecialType	Wildtype	Mut	AMP	NEUT	AMP	0.735	Other
MB-6228	Negative	4ER-	Basal	ClaudinLow	1411.35814848707	2557.82350685485	NST	Mut	Wildtype	NEUT	NEUT	NEUT	0.001	CoreClaudinLow
MB-6229	Positive	8	LumA	NonClaudinLow	1190.96654132088	1244.51659523606	NST	Wildtype	Mut	NEUT	NEUT	AMP	0.105	Other
MB-6231	Positive	3	Normal	NonClaudinLow	494.245305813996	884.170978353863	NST	Wildtype	Wildtype	NEUT	DEL	AMP	0.351	Other
MB-6232	Positive	3	LumA	NonClaudinLow	959.107714288775	950.607464074016	MixedNST/SpecialType	Wildtype	Wildtype	NEUT	NEUT	AMP	0.103	Other
MB-6233	Positive	8	LumB	NonClaudinLow	1175.19536702912	1088.38408981694	MixedNST/SpecialType	Wildtype	Wildtype	NEUT	NEUT	AMP	0.063	Other
MB-6234	Positive	4ER+	Normal	NonClaudinLow	948.480731646196	1180.02791094431	MixedNST/SpecialType	Wildtype	Mut	NEUT	NEUT	NEUT	0.061	Other
MB-6237	Negative	10	Basal	NonClaudinLow	586.932367528078	1132.43363004384	NST	Mut	Wildtype	AMP	AMP	NEUT	0.639	Other
MB-6238	Positive	7	LumA	NonClaudinLow	888.162469973646	859.817557100142	MixedNST/SpecialType	Wildtype	Wildtype	DEL	NEUT	AMP	0.174	Other
MB-6239	Positive	8	Normal	NonClaudinLow	914.329270785516	1024.29090311234	MixedNST/SpecialType	Wildtype	Wildtype	AMP	NEUT	AMP	0.252	Other
MB-6242	Negative	10	Basal	NonClaudinLow	172.07306842783	1582.39171411714	NST	Mut	Wildtype	NEUT	DEL	NEUT	0.508	Other
MB-6245	Negative	10	Basal	NonClaudinLow	83.060056771724	982.351434374421	NST	Wildtype	Wildtype	AMP	DEL	AMP	0.43	Other
MB-6246	Negative	5	Her2	NonClaudinLow	439.025963385853	1343.06925103459	NST	Mut	Wildtype	AMP	AMP	NEUT	0.609	Other
MB-6248	Negative	10	Basal	NonClaudinLow	717.036041502396	1603.1455641683	NST	Mut	Wildtype	AMP	NEUT	NEUT	0.421	Other
MB-6251	Negative	10	Basal	NonClaudinLow	235.300744902281	676.53731981858	NST	Mut	Wildtype	DEL	DEL	NEUT	0.696	Other
MB-6253	Positive	8	LumA	NonClaudinLow	682.128942358937	241.780253578697	Tubular	Wildtype	Mut	NEUT	NEUT	AMP	0.063	Other
MB-6254	Positive	2	LumB	NonClaudinLow	311.356404086723	212.459799086287	Mucinous	Wildtype	Wildtype	NEUT	NEUT	AMP	0.111	Other
MB-6256	Positive	3	LumA	NonClaudinLow	523.156526741819	617.430810218451	NST	Wildtype	Wildtype	NEUT	NEUT	NEUT	0.122	Other
MB-6257	Positive	8	LumB	NonClaudinLow	593.980325571749	138.260071990759	NST	Wildtype	Wildtype	NEUT	DEL	AMP	0.497	Other
MB-6263	Positive	4ER+	LumA	NonClaudinLow	832.48276844142	1283.01906965035	NST	Wildtype	Wildtype	NEUT	DEL	AMP	0.197	Other
MB-6271	Positive	7	LumA	NonClaudinLow	4.09594323564533	-77.1073441236003	NST	Mut	Wildtype	NEUT	DEL	NEUT	0.195	Other
MB-6272	Negative	10	Basal	NonClaudinLow	748.642586122433	1577.81388100483	NST	Mut	Wildtype	NEUT	NEUT	NEUT	0.463	Other
MB-6273	Negative	3	LumA	NonClaudinLow	857.250097278736	291.360035919885	Tubular	Mut	Wildtype	NEUT	NEUT	AMP	0.102	Other
MB-6280	Negative	10	Basal	NonClaudinLow	263.720985374796	1535.44779265568	NST	Mut	Wildtype	AMP	DEL	AMP	0.745	Other
MB-6281	Positive	6	LumB	NonClaudinLow	-258.618597495893	536.211030048462	NST	Mut	Wildtype	NEUT	NEUT	NEUT	0.209	Other
MB-6283	Positive	7	LumA	NonClaudinLow	619.32582134521	204.132430249469	Lobular	Wildtype	Mut	NEUT	NEUT	NEUT	0.215	Other
MB-6284	Positive	9	LumB	NonClaudinLow	833.470108000424	689.345351990296	SpecialType	Wildtype	Wildtype	AMP	DEL	NEUT	0.677	Other
MB-6286	Positive	3	LumA	NonClaudinLow	591.054329575331	1147.81805078633	NST	Mut	Wildtype	NEUT	NEUT	AMP	0.132	Other
MB-6287	Negative	1	LumB	NonClaudinLow	822.721706493857	928.611113806311	NST	Wildtype	Mut	AMP	DEL	NEUT	0.526	Other
MB-6288	Positive	6	LumB	NonClaudinLow	509.643198505114	568.531035324969	NST	Mut	Wildtype	AMP	NEUT	NEUT	0.256	Other
MB-6297	Positive	8	LumA	NonClaudinLow	1083.09395464936	1071.99526233263	SpecialType	Wildtype	Wildtype	AMP	AMP	AMP	0.701	Other
MB-6300	Positive	3	LumB	NonClaudinLow	880.361661032757	1107.87344551317	SpecialType	Wildtype	Wildtype	NEUT	NEUT	AMP	0.037	Other
MB-6302	Positive	9	LumB	NonClaudinLow	819.911635488498	942.350724488343	NST	Wildtype	Wildtype	AMP	NEUT	AMP	0.557	Other
MB-6305	Negative	10	Basal	NonClaudinLow	1028.39199512081	2288.7847640716	Medullary-like	Mut	Wildtype	AMP	AMP	AMP	0.632	Other
MB-6306	Positive	1	LumB	NonClaudinLow	186.03885962607	807.200540991645	NST	Wildtype	Wildtype	AMP	AMP	AMP	0.592	Other
MB-6308	Positive	8	LumA	NonClaudinLow	982.17738198597	1202.13244663037	NST	Wildtype	Mut	NEUT	NEUT	AMP	0.09	Other
MB-6312	Positive	9	LumB	NonClaudinLow	903.164460475804	1464.41351721765	NST	Wildtype	Wildtype	AMP	NEUT	AMP	0.622	Other
MB-6314	Positive	1	Her2	NonClaudinLow	-450.64038012902	927.565520474661	Mucinous	Wildtype	Wildtype	NEUT	AMP	AMP	0.205	Other
MB-6317	Positive	2	LumB	NonClaudinLow	519.657162324565	960.932186666836	NST	Mut	Wildtype	AMP	AMP	AMP	0.505	Other
MB-6318	Positive	10	Her2	NonClaudinLow	766.153403148605	1551.02722861126	NST	Mut	Wildtype	AMP	DEL	AMP	0.626	Other
MB-6319	Negative	3	Normal	NonClaudinLow	1178.99965859519	1095.80162950459	Lobular	Wildtype	Wildtype	NEUT	NEUT	AMP	0.451	Other
MB-6322	Positive	4ER+	LumB	NonClaudinLow	872.425153167867	1118.067825948	MixedNST/SpecialType	Wildtype	Mut	AMP	NEUT	AMP	0.432	Other
MB-6327	Positive	7	LumB	NonClaudinLow	94.1180171694182	476.933400255047	Mucinous	Wildtype	Wildtype	AMP	NEUT	NEUT	0.158	Other
MB-6328	Positive	2	LumA	NonClaudinLow	61.5750129724659	504.371520150682	NST	Wildtype	Mut	AMP	NEUT	NEUT	0.41	Other
MB-6330	Negative	4ER-	Her2	NonClaudinLow	555.470428787069	2555.99031350772	NST	Wildtype	Mut	NEUT	AMP	NEUT	0.235	Other
MB-6334	Negative	9	Her2	NonClaudinLow	199.071961854037	393.534103211613	NST	Mut	Mut	AMP	AMP	AMP	0.441	Other
MB-6336	Negative	2	Basal	NonClaudinLow	234.663693187278	1568.09777769799	NST	Mut	Wildtype	AMP	NEUT	NEUT	0.287	Other
MB-6337	Negative	5	Basal	NonClaudinLow	722.583518266475	306.188779715073	NST	Mut	Wildtype	AMP	AMP	AMP	0.683	Other
MB-6344	Positive	1	LumB	NonClaudinLow	499.118898480966	634.96637507387	NST	Mut	Wildtype	AMP	NEUT	AMP	0.427	Other
MB-6346	Positive	8	LumB	NonClaudinLow	342.172332967721	715.410912579767	Mucinous	Wildtype	Wildtype	NEUT	NEUT	AMP	0.167	Other
MB-6358	Positive	5	Her2	NonClaudinLow	945.801590449195	1150.82502044127	NA	Mut	Wildtype	NEUT	AMP	AMP	0.588	Other
MB-6359	Positive	6	Her2	NonClaudinLow	967.186663610742	1154.94780099945	NST	Mut	Wildtype	AMP	AMP	AMP	0.472	Other
MB-6363	Negative	5	Basal	NonClaudinLow	928.777242121502	1553.16123219629	NST	Wildtype	Wildtype	AMP	AMP	AMP	0.534	Other
MB-7000	Positive	1	LumB	NonClaudinLow	-182.323418877168	293.950706205822	NA	Wildtype	Wildtype	AMP	AMP	NEUT	0.435	Other
MB-7001	Positive	5	LumA	NonClaudinLow	906.830618524412	1601.76814758786	NA	Wildtype	Wildtype	NEUT	AMP	AMP	0.084	Other
MB-7002	Positive	4ER+	LumB	NonClaudinLow	1232.87513120317	1411.01598966956	NA	Wildtype	Mut	NEUT	DEL	NEUT	0.067	Other
MB-7003	Positive	3	Normal	NonClaudinLow	1364.04878092007	1613.93215894515	NA	Wildtype	Mut	NEUT	NEUT	AMP	0.371	Other
MB-7004	Positive	8	LumA	NonClaudinLow	1174.10829870664	950.784434782849	NA	Wildtype	Wildtype	NEUT	NEUT	AMP	0.069	Other
MB-7005	Positive	8	LumB	NonClaudinLow	1134.7318983669	1383.37712632775	NA	Wildtype	Mut	NEUT	NEUT	AMP	0.096	Other
MB-7006	Positive	3	LumA	NonClaudinLow	945.74097818165	1076.16054308006	NA	Wildtype	Mut	NEUT	NEUT	AMP	0.066	Other
MB-7007	Negative	10	Basal	NonClaudinLow	455.021735388668	1423.76113729109	NA	Mut	Wildtype	AMP	AMP	NEUT	0.553	Other
MB-7008	Negative	4ER-	Basal	NonClaudinLow	1515.20908243698	1611.64000971289	NA	Wildtype	Wildtype	NEUT	NEUT	NEUT	0.001	CoreClaudinLow
MB-7009	Negative	10	Basal	NonClaudinLow	863.457156185197	1264.80844870528	NA	Wildtype	Wildtype	AMP	NEUT	AMP	0.441	Other
MB-7010	Positive	7	LumA	NonClaudinLow	491.589375076541	348.678995576469	NA	Wildtype	Mut	NEUT	NEUT	NEUT	0.06	Other
MB-7011	Positive	9	LumB	NonClaudinLow	585.764302396256	827.099028943852	NA	Wildtype	Wildtype	AMP	AMP	AMP	0.726	Other
MB-7012	Negative	10	Basal	NonClaudinLow	250.054657301781	998.015284297042	NA	Wildtype	Wildtype	AMP	NEUT	NEUT	0.678	Other
MB-7013	Positive	8	LumA	NonClaudinLow	250.87357945375	45.4883875866255	NA	Wildtype	Wildtype	NEUT	NEUT	AMP	0.071	Other
MB-7014	Positive	1	Basal	NonClaudinLow	986.78766199594	1497.38168454636	NA	Mut	Wildtype	AMP	DEL	AMP	0.761	Other
MB-7015	Positive	8	LumB	NonClaudinLow	396.519555243468	35.8053921453039	NA	Wildtype	Wildtype	NEUT	NEUT	AMP	0.632	Other
MB-7017	Negative	10	Basal	NonClaudinLow	964.855115080037	1850.74679047441	NA	Mut	Wildtype	AMP	DEL	AMP	0.453	Other
MB-7018	Negative	9	Her2	NonClaudinLow	1323.99039261242	1708.12420749307	NA	Wildtype	Wildtype	AMP	NEUT	AMP	0.264	Other
MB-7019	Positive	3	LumB	NonClaudinLow	1329.02210420362	1312.09345428581	NA	Wildtype	Mut	NEUT	NEUT	AMP	0.227	Other
MB-7020	Negative	5	Her2	NonClaudinLow	874.443276970568	1106.22567568526	NA	Mut	Mut	AMP	AMP	AMP	0.712	Other
MB-7022	Positive	8	LumB	NonClaudinLow	873.80254186947	1322.82496711778	NA	Wildtype	Mut	AMP	NEUT	AMP	0.53	Other
MB-7023	Negative	10	Basal	ClaudinLow	973.55865894152	1883.30187038871	NA	Mut	Mut	AMP	NEUT	AMP	0.784	CoreClaudinLow
MB-7024	Positive	1	LumB	NonClaudinLow	698.741529042076	1656.12839292198	NA	Wildtype	Mut	AMP	NEUT	AMP	0.704	Other
MB-7025	Negative	4ER-	Basal	ClaudinLow	1913.23615152184	2577.67423977452	NA	Mut	Wildtype	NEUT	NEUT	NEUT	0	CoreClaudinLow
MB-7026	Positive	3	LumB	NonClaudinLow	1070.08781219694	972.594575239448	NA	Wildtype	Wildtype	NEUT	NEUT	AMP	0.104	Other
MB-7027	Negative	5	Her2	NonClaudinLow	1294.5826496345	1843.60127459168	NA	Mut	Mut	AMP	AMP	AMP	0.457	Other
MB-7028	Positive	1	LumB	NonClaudinLow	287.076779128396	186.574997841874	NA	Wildtype	Wildtype	AMP	NEUT	AMP	0.581	Other
MB-7029	Positive	4ER+	LumA	NonClaudinLow	1319.13316902513	1963.7891614265	NA	Mut	Mut	NEUT	DEL	AMP	0.211	Other
MB-7030	Positive	4ER+	Basal	NonClaudinLow	1002.06650522226	977.012652345865	NA	Wildtype	Mut	DEL	NEUT	NEUT	0.042	Other
MB-7031	Negative	10	Basal	NonClaudinLow	-726.131449046778	979.269727056299	NA	Mut	Wildtype	AMP	DEL	AMP	0.692	Other
MB-7032	Positive	3	LumA	NonClaudinLow	653.490629335126	432.812455356994	NA	Wildtype	Mut	NEUT	NEUT	AMP	0.504	Other
MB-7034	Positive	3	LumA	NonClaudinLow	-186.934731541947	294.375273900249	NA	Wildtype	Wildtype	NEUT	NEUT	AMP	0.158	Other
MB-7035	Negative	5	Her2	NonClaudinLow	1081.30424032768	1514.05051988506	NA	Wildtype	Mut	AMP	AMP	NEUT	0.497	Other
MB-7036	Negative	10	Basal	NonClaudinLow	381.431113183036	1552.90308298269	NA	Mut	Wildtype	AMP	NEUT	AMP	0.7	Other
MB-7037	Positive	8	LumA	NonClaudinLow	306.562188720336	608.03271457545	NA	Wildtype	Wildtype	NEUT	NEUT	AMP	0.219	Other
MB-7038	Negative	10	Basal	NonClaudinLow	831.52941795129	1010.74956604916	NA	Wildtype	Wildtype	AMP	DEL	AMP	0.481	Other
MB-7039	Positive	4ER+	Basal	ClaudinLow	1552.89049030499	1426.8569157388	NA	Mut	Wildtype	NEUT	DEL	AMP	0.195	Other
MB-7040	Positive	4ER+	LumA	NonClaudinLow	952.637603890689	1276.53699437012	NA	Wildtype	Wildtype	NEUT	NEUT	NEUT	0.122	Other
MB-7041	Positive	3	LumA	NonClaudinLow	961.955101543402	1417.15304874758	NA	Wildtype	Mut	NEUT	DEL	AMP	0.154	Other
MB-7042	Positive	8	LumB	NonClaudinLow	868.537539383846	1049.3261632105	NA	Wildtype	Mut	NEUT	NEUT	AMP	0.412	Other
MB-7043	Positive	4ER+	Basal	NonClaudinLow	1522.61151902475	2135.23795675433	NA	Wildtype	Wildtype	AMP	DEL	NEUT	0.569	Other
MB-7044	Positive	4ER+	Normal	ClaudinLow	1578.85627700887	1887.71802049919	NA	Wildtype	Mut	NEUT	NEUT	NEUT	0.001	CoreClaudinLow
MB-7045	Negative	4ER-	Her2	NonClaudinLow	837.105499337035	1689.0773795649	NA	Mut	Wildtype	NEUT	DEL	NEUT	0.305	Other
MB-7046	Positive	6	Her2	NonClaudinLow	-278.828389246611	-199.357229354446	NA	Wildtype	Mut	AMP	AMP	AMP	0.739	Other
MB-7048	Positive	1	Her2	NonClaudinLow	738.798975923378	1315.20414256861	NA	Mut	Wildtype	AMP	AMP	AMP	0.362	Other
MB-7049	Negative	4ER-	Basal	NonClaudinLow	-916.067449890431	13.7244859230237	NA	Wildtype	Wildtype	NEUT	NEUT	NEUT	0.467	Other
MB-7050	Positive	5	Her2	NonClaudinLow	141.51518151706	-26.9299642384918	NA	Mut	Wildtype	AMP	AMP	NEUT	0.788	Other
MB-7051	Positive	6	Her2	NonClaudinLow	495.173400336301	75.21341540389	NA	Mut	Wildtype	AMP	NEUT	AMP	0.672	Other
MB-7052	Negative	9	Basal	NonClaudinLow	275.027685974186	2087.28687529485	NA	Mut	Wildtype	AMP	NEUT	NEUT	0.627	Other
MB-7053	Positive	4ER+	LumA	NonClaudinLow	379.364965223947	426.443904674193	NA	Mut	Wildtype	NEUT	NEUT	NEUT	0.238	Other
MB-7054	Positive	10	Basal	NonClaudinLow	341.884623284055	1893.14782890526	NA	Mut	Wildtype	NEUT	DEL	AMP	0.689	Other
MB-7055	Negative	10	Basal	NonClaudinLow	-463.898098490574	-75.2846163139814	NA	Mut	Wildtype	NEUT	DEL	AMP	0.543	Other
MB-7056	Positive	3	LumA	NonClaudinLow	261.87258770384	-65.001561522636	NA	Wildtype	Wildtype	NEUT	NEUT	NEUT	0.168	Other
MB-7057	Negative	4ER-	Normal	NonClaudinLow	702.391176320551	720.744097738117	NA	Mut	Wildtype	NEUT	DEL	NEUT	0.22	Other
MB-7058	Positive	3	Normal	NonClaudinLow	883.392744875486	131.32743174552	NA	Wildtype	Wildtype	NEUT	NEUT	AMP	0.145	Other
MB-7059	Negative	5	Her2	NonClaudinLow	619.446473753517	1282.74386931315	NA	Mut	Mut	AMP	AMP	AMP	0.643	Other
MB-7060	Positive	3	LumA	NonClaudinLow	327.829778230585	201.96756043376	NA	Wildtype	Wildtype	NEUT	DEL	AMP	0.128	Other
MB-7061	Positive	4ER+	Normal	NonClaudinLow	1233.75657140538	935.985891951908	NA	Wildtype	Mut	NEUT	NEUT	NEUT	0.487	Other
MB-7062	Positive	3	LumA	NonClaudinLow	966.2260145598	1366.46244499137	NA	Wildtype	Mut	NEUT	NEUT	AMP	0.186	Other
MB-7063	Positive	3	LumA	NonClaudinLow	928.010275746723	1296.51762418281	NA	Wildtype	Mut	AMP	NEUT	AMP	0.253	Other
MB-7065	Positive	9	LumB	NonClaudinLow	215.850715861739	340.267008562098	NA	Wildtype	Wildtype	AMP	NEUT	NEUT	0.195	Other
MB-7066	Negative	3	Her2	NonClaudinLow	378.725814857664	460.865614928127	NA	Wildtype	Wildtype	AMP	NEUT	AMP	0.176	Other
MB-7067	Negative	5	Her2	NonClaudinLow	846.804719439454	1449.48626610333	NA	Mut	Mut	NEUT	AMP	NEUT	0.474	Other
MB-7068	Positive	9	Her2	NonClaudinLow	774.679691088228	2009.90129336909	NA	Mut	Wildtype	AMP	AMP	AMP	0.692	Other
MB-7069	Positive	5	Her2	NonClaudinLow	971.670938756071	2011.92813025973	NA	Mut	Mut	AMP	AMP	NEUT	0.397	Other
MB-7070	Positive	9	Her2	NonClaudinLow	947.86671677578	1430.35010627138	NA	Mut	Mut	AMP	AMP	AMP	0.699	Other
MB-7071	Positive	3	Her2	NonClaudinLow	1104.50853676995	2449.24158536272	NA	Wildtype	Mut	NEUT	AMP	AMP	0.357	Other
MB-7072	Positive	1	LumB	NonClaudinLow	74.5144647397921	319.224725461922	NA	Mut	Wildtype	AMP	NEUT	AMP	0.764	Other
MB-7073	Negative	5	Basal	NonClaudinLow	409.62023135625	1061.05069400042	NA	Mut	Mut	AMP	AMP	AMP	0.621	Other
MB-7074	Positive	4ER+	Normal	NonClaudinLow	978.484924568732	408.365294762992	NA	Wildtype	Wildtype	NEUT	NEUT	NEUT	0.078	Other
MB-7075	Positive	1	LumB	NonClaudinLow	-759.888188857795	-500.690711335363	NA	Wildtype	Wildtype	AMP	AMP	NEUT	0.357	Other
MB-7076	Positive	7	LumA	NonClaudinLow	216.120398868854	561.764236114159	NA	Wildtype	Wildtype	NEUT	NEUT	NEUT	0.027	Other
MB-7077	Positive	3	LumA	NonClaudinLow	1275.78702448003	1199.25333495304	NA	Wildtype	Mut	NEUT	AMP	AMP	0.277	Other
MB-7078	Negative	10	Basal	ClaudinLow	710.980530508771	1340.18602020135	NA	Wildtype	Mut	NEUT	NEUT	AMP	0.163	CoreClaudinLow
MB-7079	Positive	4ER+	Normal	ClaudinLow	1698.95524159636	1871.0507912351	NA	Wildtype	Mut	NEUT	NEUT	NEUT	0.215	CoreClaudinLow
MB-7080	Positive	8	LumA	NonClaudinLow	814.599622411086	1236.45720897865	NA	Wildtype	Mut	NEUT	NEUT	AMP	0.065	Other
MB-7081	Negative	10	Basal	NonClaudinLow	1101.66662555595	2661.24647738831	NA	Wildtype	Wildtype	NEUT	NEUT	NEUT	0.003	Other
MB-7082	Negative	5	Her2	NonClaudinLow	425.11698340021	1078.22414171371	NA	Mut	Wildtype	NEUT	AMP	AMP	0.626	Other
MB-7083	Positive	9	LumB	NonClaudinLow	369.939936655378	1485.44237100503	NA	Mut	Wildtype	AMP	NEUT	AMP	0.392	Other
MB-7084	Negative	10	Basal	NonClaudinLow	-240.85103955731	1056.38075951292	NA	Mut	Wildtype	NEUT	AMP	NEUT	0.543	Other
MB-7085	Positive	7	Normal	NonClaudinLow	482.919316753913	739.050364473481	NA	Wildtype	Wildtype	NEUT	NEUT	NEUT	0.322	Other
MB-7086	Positive	9	LumB	NonClaudinLow	93.5072693874132	1813.14437715969	NA	Wildtype	Wildtype	AMP	NEUT	AMP	0.384	Other
MB-7087	Negative	10	Basal	NonClaudinLow	-57.0033946510295	1246.59612719644	NA	Mut	Wildtype	AMP	DEL	NEUT	0.585	Other
MB-7088	Positive	5	Her2	NonClaudinLow	563.176361572074	1825.08183508395	NA	Mut	Wildtype	AMP	AMP	AMP	0.675	Other
MB-7089	Negative	10	Basal	NonClaudinLow	915.394730324155	2130.99338610676	NA	Mut	Wildtype	NEUT	AMP	AMP	0.727	Other
MB-7090	Negative	10	Basal	NonClaudinLow	43.6387232402666	166.064645868415	NA	Mut	Mut	NEUT	DEL	NEUT	0.608	Other
MB-7091	Positive	7	LumA	NonClaudinLow	849.909532548517	334.762340348317	NA	Mut	Mut	AMP	DEL	NEUT	0.498	Other
MB-7092	Negative	1	Her2	NonClaudinLow	275.424076586815	1768.40010993455	NA	Wildtype	Wildtype	NEUT	DEL	NEUT	0.577	Other
MB-7093	Positive	3	LumA	NonClaudinLow	1166.82405930509	1187.3145834455	NA	Wildtype	Mut	NEUT	NEUT	AMP	0.095	Other
MB-7094	Positive	9	LumB	NonClaudinLow	244.117490219584	1416.95348964008	NA	Wildtype	Mut	AMP	NEUT	AMP	0.393	Other
MB-7095	Positive	8	LumA	NonClaudinLow	147.769180554136	343.524030356306	NA	Wildtype	Mut	NEUT	NEUT	AMP	0.224	Other
MB-7096	Positive	3	LumA	NonClaudinLow	868.194277561157	892.75900662797	NA	Wildtype	Wildtype	NEUT	NEUT	AMP	0.09	Other
MB-7097	Positive	8	LumB	NonClaudinLow	148.905595361763	295.619919625849	NA	Wildtype	Mut	NEUT	NEUT	AMP	0.506	Other
MB-7099	Positive	9	LumB	NonClaudinLow	346.039620758119	426.608147422588	NA	Wildtype	Wildtype	AMP	NEUT	AMP	0.484	Other
MB-7100	Positive	8	LumB	NonClaudinLow	-561.796095425116	-664.349941858905	NA	Wildtype	Wildtype	NEUT	NEUT	AMP	0.079	Other
MB-7101	Positive	3	LumA	NonClaudinLow	419.578867697115	906.504477322707	NA	Wildtype	Mut	NEUT	NEUT	AMP	0.069	Other
MB-7102	Positive	3	LumB	NonClaudinLow	-545.175145559326	77.5943423622174	NA	Wildtype	Wildtype	NEUT	NEUT	AMP	0.31	Other
MB-7104	Positive	6	Basal	NonClaudinLow	1089.77528569225	2454.23746410519	NA	Mut	Wildtype	NEUT	NEUT	NEUT	0.156	Other
MB-7106	Positive	2	LumA	NonClaudinLow	1034.99752527447	961.79016421484	NA	Wildtype	Mut	NEUT	NEUT	AMP	0.087	Other
MB-7107	Positive	8	LumA	NonClaudinLow	-169.633481605969	153.613052655218	NA	Wildtype	Mut	NEUT	NEUT	AMP	0.519	Other
MB-7109	Positive	2	LumB	NonClaudinLow	69.1061759568947	484.521533746409	NA	Wildtype	Wildtype	NEUT	AMP	AMP	0.165	Other
MB-7111	Positive	1	Basal	NonClaudinLow	757.827408768438	1916.59015768063	NA	Mut	Mut	AMP	DEL	AMP	0.758	Other
MB-7112	Positive	2	LumB	NonClaudinLow	843.931116474611	1406.16763559973	NA	Wildtype	Wildtype	AMP	NEUT	NEUT	0.35	Other
MB-7113	Positive	7	LumA	NonClaudinLow	1084.58968167631	882.6484856925	NA	Wildtype	Mut	AMP	NEUT	AMP	0.12	Other
MB-7114	Negative	10	Basal	NonClaudinLow	258.239781971337	1742.74286335661	NA	Mut	Wildtype	AMP	NEUT	AMP	0.755	Other
MB-7115	NA	5	Her2	NonClaudinLow	-386.974085561019	709.782161329543	NA	Wildtype	Wildtype	NEUT	AMP	AMP	0.23	Other
MB-7116	Positive	8	LumB	NonClaudinLow	837.318382493864	1315.59945268729	NA	Wildtype	Wildtype	AMP	NEUT	AMP	0.353	Other
MB-7118	NA	8	LumA	NonClaudinLow	574.711893591722	368.424033930377	NA	Wildtype	Wildtype	NEUT	NEUT	AMP	0.068	Other
MB-7119	Negative	10	Basal	NonClaudinLow	343.36609734034	1704.23475060675	NA	Mut	Wildtype	NEUT	DEL	NEUT	0.591	Other
MB-7121	Negative	10	Basal	NonClaudinLow	827.323522367154	2403.22067594165	NA	Wildtype	Wildtype	NEUT	NEUT	NEUT	0.013	Other
MB-7122	Positive	4ER+	Basal	NonClaudinLow	605.281280840041	1971.4058749244	NA	Mut	Wildtype	NEUT	NEUT	AMP	0.341	Other
MB-7123	NA	1	LumA	NonClaudinLow	468.349396703035	1304.67811830904	NA	Wildtype	Wildtype	NEUT	DEL	AMP	0.294	Other
MB-7124	NA	7	LumA	NonClaudinLow	-145.586103473467	-257.963777586493	NA	Wildtype	Wildtype	NEUT	NEUT	NEUT	0.129	Other
MB-7127	Positive	9	Normal	NonClaudinLow	-143.725145291014	84.8211912522769	NA	Wildtype	Wildtype	AMP	NEUT	NEUT	0.082	Other
MB-7128	Positive	5	LumA	NonClaudinLow	1024.18293699865	1377.14932378772	NA	Wildtype	Wildtype	NEUT	AMP	NEUT	0.339	Other
MB-7130	Positive	9	LumB	NonClaudinLow	114.307022810869	198.861939336088	NA	Wildtype	Wildtype	AMP	AMP	AMP	0.684	Other
MB-7131	Positive	8	LumB	NonClaudinLow	-905.964596009187	72.4869850725792	NA	Wildtype	Wildtype	NEUT	NEUT	AMP	0.183	Other
MB-7132	Positive	7	LumB	NonClaudinLow	63.1239152993787	985.267094810926	NA	Wildtype	Mut	NEUT	NEUT	NEUT	0.085	Other
MB-7133	Positive	1	LumB	NonClaudinLow	989.775508277986	1199.6875172396	NA	Wildtype	Wildtype	NEUT	NEUT	NEUT	0.621	Other
MB-7135	Negative	5	Her2	NonClaudinLow	-226.226305608227	-101.02258311911	NA	Wildtype	Wildtype	NEUT	AMP	AMP	0.283	Other
MB-7137	Positive	4ER+	LumA	NonClaudinLow	694.502430097636	1051.14951830668	NA	Wildtype	Wildtype	NEUT	NEUT	NEUT	0.027	Other
MB-7138	Positive	8	LumB	NonClaudinLow	-188.472858379199	257.082291450843	NA	Wildtype	Wildtype	AMP	NEUT	AMP	0.189	Other
MB-7140	Positive	8	LumB	NonClaudinLow	152.892159134108	480.324260508659	NA	Wildtype	Wildtype	NEUT	NEUT	AMP	0.092	Other
MB-7141	NA	7	LumA	NonClaudinLow	636.548614121163	637.41705952401	NA	Wildtype	Wildtype	AMP	NEUT	NEUT	0.178	Other
MB-7142	NA	2	LumB	NonClaudinLow	660.486578436037	332.826927799841	NA	Wildtype	Wildtype	AMP	AMP	NEUT	0.264	Other
MB-7143	Negative	5	Her2	NonClaudinLow	342.292670551881	606.263263094417	NA	Wildtype	Wildtype	NEUT	AMP	NEUT	0.703	Other
MB-7144	Positive	8	LumB	NonClaudinLow	180.231442653954	488.032096651433	NA	Mut	Mut	AMP	NEUT	AMP	0.489	Other
MB-7145	Negative	10	Basal	NonClaudinLow	77.4248542462984	979.882184619906	NA	Mut	Wildtype	AMP	NEUT	AMP	0.734	Other
MB-7147	Positive	6	LumB	NonClaudinLow	-67.6847585138182	590.091722078788	NA	Wildtype	Wildtype	AMP	NEUT	NEUT	0.651	Other
MB-7149	Positive	9	LumB	NonClaudinLow	327.322603997355	975.623947681921	NA	Wildtype	Wildtype	AMP	NEUT	AMP	0.435	Other
MB-7150	Positive	3	LumB	NonClaudinLow	715.783366276863	1321.32061998683	NA	Mut	Mut	NEUT	DEL	NEUT	0.313	Other
MB-7151	Positive	10	Basal	NonClaudinLow	-527.613645410511	224.903470967338	NA	Mut	Wildtype	NEUT	NEUT	AMP	0.676	Other
MB-7152	Positive	9	Her2	NonClaudinLow	-41.2712812417093	102.730109327349	NA	Wildtype	Wildtype	AMP	AMP	AMP	0.69	Other
MB-7153	Positive	8	Her2	NonClaudinLow	-174.952139100322	433.396270036812	NA	Wildtype	Mut	NEUT	NEUT	AMP	0.118	Other
MB-7154	Negative	10	Basal	NonClaudinLow	162.536326681112	1920.22591399993	NA	Mut	Wildtype	NEUT	NEUT	AMP	0.649	Other
MB-7155	Negative	10	Basal	NonClaudinLow	151.529228840566	1498.57198744431	NA	Mut	Wildtype	AMP	DEL	AMP	0.538	Other
MB-7157	Positive	8	LumB	NonClaudinLow	-374.350639970156	152.009314068919	NA	Wildtype	Wildtype	NEUT	NEUT	AMP	0.507	Other
MB-7158	Negative	4ER-	Basal	NonClaudinLow	1288.43150006998	2358.65251522707	NA	Mut	Wildtype	NEUT	NEUT	NEUT	0.001	Other
MB-7159	Negative	10	Basal	NonClaudinLow	-846.519653953286	-311.675183754189	NA	Mut	Wildtype	AMP	NEUT	AMP	0.457	Other
MB-7160	Positive	9	Her2	NonClaudinLow	496.382982324405	541.562625842522	NA	Mut	Wildtype	AMP	AMP	AMP	0.833	Other
MB-7161	Positive	6	LumA	NonClaudinLow	610.462970465354	1607.83858612038	NA	Wildtype	Wildtype	AMP	AMP	NEUT	0.287	Other
MB-7162	Positive	3	LumA	NonClaudinLow	417.985826854044	1268.24886078504	NA	Wildtype	Wildtype	NEUT	NEUT	AMP	0.129	Other
MB-7163	Negative	3	LumA	NonClaudinLow	903.277847183077	1112.48079719686	NA	Wildtype	Mut	NEUT	NEUT	AMP	0.114	Other
MB-7164	Positive	3	LumA	NonClaudinLow	306.594973633997	200.03600133095	NA	Wildtype	Mut	NEUT	NEUT	AMP	0.076	Other
MB-7165	Negative	10	Basal	NonClaudinLow	-521.574524006036	1055.12524774646	NA	Mut	Wildtype	AMP	DEL	NEUT	0.733	Other
MB-7167	Positive	8	Her2	NonClaudinLow	781.688651643696	460.373939546379	NA	Wildtype	Mut	NEUT	NEUT	AMP	0.224	Other
MB-7168	Positive	7	LumA	NonClaudinLow	826.810000427645	1567.53141839163	NA	Wildtype	Mut	NEUT	NEUT	NEUT	0.158	Other
MB-7170	Positive	4ER+	LumA	NonClaudinLow	470.584169134528	1340.6295784779	NA	Wildtype	Wildtype	NEUT	NEUT	NEUT	0.039	Other
MB-7171	Positive	9	LumB	NonClaudinLow	170.851603334729	121.002374614394	NA	Wildtype	Wildtype	AMP	NEUT	AMP	0.64	Other
MB-7172	Positive	8	LumB	NonClaudinLow	366.313920368132	759.580354328062	NA	Wildtype	Wildtype	NEUT	NEUT	AMP	0.277	Other
MB-7173	Positive	8	LumA	NonClaudinLow	595.786387711857	1608.38145504262	NA	Wildtype	Mut	NEUT	NEUT	AMP	0.186	Other
MB-7174	NA	6	LumB	NonClaudinLow	540.182138877163	2118.62373466695	NA	Mut	Wildtype	AMP	NEUT	AMP	0.453	Other
MB-7176	Positive	8	LumA	NonClaudinLow	786.367979741161	385.245296463031	NA	Wildtype	Mut	NEUT	NEUT	AMP	0.183	Other
MB-7181	Positive	1	LumB	NonClaudinLow	-384.424292300087	341.453834152988	NA	Wildtype	Wildtype	AMP	AMP	AMP	0.514	Other
MB-7182	Positive	9	Her2	NonClaudinLow	308.099513550996	469.874430693278	NA	Wildtype	Mut	AMP	NEUT	AMP	0.747	Other
MB-7185	Positive	8	LumA	NonClaudinLow	-605.761068217567	-181.172414007642	NA	Wildtype	Mut	NEUT	NEUT	AMP	0.179	Other
MB-7186	Positive	7	LumB	NonClaudinLow	59.9527102679222	694.467507916953	NA	Wildtype	Wildtype	AMP	NEUT	NEUT	0.346	Other
MB-7187	Negative	5	Normal	NonClaudinLow	692.488608786211	1518.18459258878	NA	Mut	Wildtype	NEUT	AMP	NEUT	0.002	Other
MB-7189	Positive	1	LumB	NonClaudinLow	466.977495140549	415.08691559408	NA	Mut	Wildtype	AMP	DEL	NEUT	0.319	Other
MB-7193	Positive	6	LumB	NonClaudinLow	473.605543592418	782.577885508083	NA	Wildtype	Wildtype	NEUT	AMP	NEUT	0.318	Other
MB-7194	Positive	2	LumB	NonClaudinLow	-548.667413092578	11.54555436769	NA	Wildtype	Wildtype	NEUT	NEUT	NEUT	0.197	Other
MB-7195	Positive	8	LumA	NonClaudinLow	44.5846674799927	263.481137640282	NA	Wildtype	Mut	NEUT	NEUT	AMP	0.479	Other
MB-7196	Positive	9	Her2	NonClaudinLow	687.793495003942	980.574293504166	NA	Mut	Mut	AMP	NEUT	NEUT	0.791	Other
MB-7197	Positive	8	LumB	NonClaudinLow	327.487773838408	673.719304189499	NA	Wildtype	Mut	NEUT	NEUT	AMP	0.85	Other
MB-7198	Positive	6	Basal	NonClaudinLow	190.030087183358	388.696989292893	NA	Mut	Wildtype	AMP	NEUT	AMP	0.65	Other
MB-7199	Positive	8	LumB	NonClaudinLow	9.64633212664013	296.319514339992	NA	Wildtype	Wildtype	AMP	NEUT	AMP	0.461	Other
MB-7200	Positive	8	LumB	NonClaudinLow	570.616399235331	652.552693429422	NA	Wildtype	Mut	NEUT	NEUT	AMP	0.089	Other
MB-7201	Positive	3	Basal	NonClaudinLow	399.040923365396	2660.99102500793	NA	Mut	Wildtype	NEUT	NEUT	NEUT	0.001	Other
MB-7205	Negative	10	Basal	NonClaudinLow	806.743624422855	1644.05196441218	NA	Mut	Wildtype	AMP	DEL	NEUT	0.602	Other
MB-7207	Negative	1	Her2	NonClaudinLow	1011.65747972763	1922.49979927708	NA	Mut	Mut	AMP	AMP	DEL	0.451	Other
MB-7208	Negative	10	Basal	NonClaudinLow	268.665173397166	2068.55809718055	NA	Wildtype	Wildtype	DEL	DEL	AMP	0.583	Other
MB-7212	Positive	3	LumA	NonClaudinLow	164.519887054791	525.993108260599	NA	Wildtype	Mut	NEUT	NEUT	AMP	0.199	Other
MB-7215	Positive	4ER+	LumA	NonClaudinLow	1419.97468849834	1299.36854242247	NA	Wildtype	Mut	NEUT	NEUT	NEUT	0.15	Other
MB-7216	Positive	4ER+	LumB	NonClaudinLow	-729.842395365224	-165.540214732657	NA	Wildtype	Wildtype	NEUT	NEUT	NEUT	0.002	Other
MB-7217	Positive	3	LumA	NonClaudinLow	1205.66558809948	1138.82904277154	NA	Wildtype	Mut	AMP	NEUT	NEUT	0.23	Other
MB-7218	Positive	3	LumA	NonClaudinLow	268.909125347794	319.934069706685	NA	Wildtype	Mut	NEUT	NEUT	AMP	0.06	Other
MB-7219	Positive	8	LumA	NonClaudinLow	442.172964152606	677.486337133693	NA	Wildtype	Mut	NEUT	NEUT	AMP	0.13	Other
MB-7220	Positive	8	LumB	NonClaudinLow	747.05119976878	405.213347729834	NA	Wildtype	Mut	NEUT	NEUT	AMP	0.08	Other
MB-7225	Negative	10	Basal	NonClaudinLow	-17.0968448162127	413.616390805168	NA	Mut	Wildtype	AMP	AMP	AMP	0.475	Other
MB-7226	Positive	6	LumB	NonClaudinLow	59.4843398882536	437.664478751852	NA	Wildtype	Wildtype	AMP	AMP	NEUT	0.681	Other
MB-7227	Positive	3	Normal	NonClaudinLow	329.8219335561	813.598835617328	NA	Wildtype	Wildtype	NEUT	DEL	AMP	0.17	Other
MB-7228	Positive	7	Normal	NonClaudinLow	1154.85989337147	1090.37179127378	NA	Wildtype	Mut	AMP	NEUT	AMP	0.126	Other
MB-7229	Positive	8	LumA	NonClaudinLow	-65.6906476579883	118.365140462803	NA	Wildtype	Mut	NEUT	NEUT	AMP	0.209	Other
MB-7230	Positive	3	LumA	NonClaudinLow	429.843310589716	117.292702933084	NA	Wildtype	Mut	NEUT	NEUT	AMP	0.055	Other
MB-7231	Positive	4ER+	LumA	NonClaudinLow	-123.520722932874	578.934092642992	NA	Wildtype	Wildtype	NEUT	NEUT	NEUT	0.055	Other
MB-7232	Positive	8	LumA	NonClaudinLow	-276.351982479908	230.465595290276	NA	Wildtype	Mut	NEUT	NEUT	AMP	0.315	Other
MB-7233	Positive	8	Her2	NonClaudinLow	621.917725800928	796.083467212686	NA	Wildtype	Mut	AMP	NEUT	AMP	0.631	Other
MB-7234	Positive	6	LumB	NonClaudinLow	-263.126292026185	-444.070760707858	NA	Wildtype	Wildtype	AMP	NEUT	AMP	0.159	Other
MB-7235	Positive	8	LumA	NonClaudinLow	432.414111315506	802.214251034694	NA	Wildtype	Mut	NEUT	NEUT	AMP	0.467	Other
MB-7236	Positive	8	LumB	NonClaudinLow	-464.656126120859	190.905644627476	NA	Wildtype	Wildtype	NEUT	NEUT	AMP	0.135	Other
MB-7238	Positive	8	Her2	NonClaudinLow	356.707527795806	363.849907089756	NA	Mut	Mut	NEUT	DEL	AMP	0.613	Other
MB-7241	Positive	7	LumB	NonClaudinLow	357.1632385709	798.16386992689	NA	Wildtype	Mut	NEUT	NEUT	NEUT	0.184	Other
MB-7243	Positive	8	LumA	NonClaudinLow	691.504987275179	1521.02205901689	NA	Wildtype	Mut	AMP	NEUT	AMP	0.115	Other
MB-7244	Positive	8	LumA	NonClaudinLow	1156.14879382561	1403.96512166074	NA	Wildtype	Mut	AMP	NEUT	AMP	0.092	Other
MB-7250	Negative	5	Her2	NonClaudinLow	969.966037441678	1976.82472158348	NA	Mut	Mut	NEUT	AMP	AMP	0.153	Other
MB-7251	Positive	5	Her2	NonClaudinLow	643.572135460346	1868.36990887115	NA	Wildtype	Wildtype	AMP	AMP	AMP	0.481	Other
MB-7252	Positive	4ER+	Her2	NonClaudinLow	550.282155414026	2352.8225773189	NA	Mut	Mut	NEUT	NEUT	NEUT	0.36	Other
MB-7253	Positive	3	LumB	NonClaudinLow	428.114153782326	1522.90443066732	NA	Wildtype	Mut	NEUT	NEUT	AMP	0.206	Other
MB-7254	Positive	8	LumA	NonClaudinLow	344.079980593182	-24.7705816726911	NA	Wildtype	Mut	DEL	NEUT	AMP	0.616	Other
MB-7256	Negative	5	Her2	NonClaudinLow	548.8644729903	900.568283283524	NA	Mut	Wildtype	AMP	AMP	NEUT	0.32	Other
MB-7258	Negative	10	Basal	NonClaudinLow	-573.766753281735	464.083408429466	NA	Mut	Wildtype	NEUT	DEL	AMP	0.669	Other
MB-7260	Negative	5	Her2	NonClaudinLow	642.588883152874	642.0941503818	NA	Mut	Wildtype	AMP	AMP	AMP	0.667	Other
MB-7262	Positive	9	Her2	NonClaudinLow	-217.317361332245	1314.18000319409	NA	Mut	Wildtype	AMP	DEL	NEUT	0.67	Other
MB-7263	Positive	9	LumB	NonClaudinLow	144.385747908462	209.478278344592	NA	Mut	Mut	AMP	NEUT	NEUT	0.285	Other
MB-7264	Positive	4ER+	Normal	NonClaudinLow	1207.93658546018	2279.11790576039	NA	Mut	Wildtype	NEUT	DEL	AMP	0.386	Other
MB-7266	Positive	9	LumB	NonClaudinLow	61.3077239714119	347.29457816311	NA	Wildtype	Mut	AMP	NEUT	NEUT	0.108	Other
MB-7267	Negative	10	Basal	NonClaudinLow	17.6283326715683	1091.89068695704	NA	Mut	Wildtype	AMP	DEL	AMP	0.682	Other
MB-7268	Positive	8	LumA	NonClaudinLow	-44.1437889770223	244.219330040829	NA	Wildtype	Mut	NEUT	DEL	AMP	0.074	Other
MB-7269	Negative	10	Basal	NonClaudinLow	374.312971652129	1780.69866313399	NA	Wildtype	Wildtype	AMP	AMP	AMP	0.584	Other
MB-7270	Negative	10	Basal	NonClaudinLow	383.259382001229	1467.91869564716	NA	Mut	Wildtype	NEUT	DEL	NEUT	0.754	Other
MB-7273	Negative	5	Her2	NonClaudinLow	251.039390204566	1617.97067219782	NA	Mut	Wildtype	AMP	AMP	NEUT	0.68	Other
MB-7275	Negative	5	Her2	NonClaudinLow	1315.38538066482	1075.57919791373	NA	Mut	Mut	NEUT	AMP	AMP	0.587	Other
MB-7276	Positive	8	LumA	NonClaudinLow	523.16779473663	1530.6027584558	NA	Wildtype	Mut	NEUT	NEUT	AMP	0.085	Other
MB-7277	Positive	8	LumA	NonClaudinLow	590.438504804734	740.796735103099	NA	Wildtype	Wildtype	NEUT	NEUT	AMP	0.274	Other
MB-7278	Positive	3	LumA	NonClaudinLow	646.891316197752	462.1318717804	NA	Wildtype	Mut	NEUT	NEUT	AMP	0.105	Other
MB-7279	Positive	9	Her2	NonClaudinLow	261.537297601853	1244.60168583383	NA	Mut	Wildtype	AMP	AMP	AMP	0.801	Other
MB-7280	Positive	7	LumA	NonClaudinLow	536.837049065354	760.810062016367	NA	Wildtype	Wildtype	AMP	NEUT	NEUT	0.215	Other
MB-7281	Positive	5	Her2	NonClaudinLow	935.313811520561	1570.62355293431	NA	Mut	Mut	AMP	AMP	NEUT	0.34	Other
MB-7283	Positive	6	LumB	NonClaudinLow	-185.164147603696	73.7260345197378	NA	Mut	Mut	AMP	DEL	AMP	0.21	Other
MB-7284	Positive	6	LumA	NonClaudinLow	893.948775741915	553.962936069906	NA	Wildtype	Wildtype	AMP	NEUT	AMP	0.275	Other
MB-7285	Positive	6	LumB	ClaudinLow	1651.73148193355	1558.65613647454	NA	Mut	Wildtype	AMP	AMP	AMP	0.421	Other
MB-7286	Positive	3	LumB	NonClaudinLow	937.355725930933	1056.98664229245	NA	Wildtype	Wildtype	NEUT	NEUT	AMP	0.114	Other
MB-7287	Positive	5	LumB	NonClaudinLow	965.103187805687	1711.83945471935	NA	Mut	Wildtype	AMP	AMP	AMP	0.531	Other
MB-7288	Positive	8	LumB	NonClaudinLow	560.868858455379	944.70797722896	NA	Wildtype	Wildtype	NEUT	NEUT	AMP	0.364	Other
MB-7289	Positive	4ER+	Normal	NonClaudinLow	1299.58604063721	1652.83895803615	NA	Wildtype	Mut	NEUT	DEL	AMP	0.227	Other
MB-7291	Positive	1	Her2	NonClaudinLow	1238.44210924325	2368.08642905237	NA	Mut	Mut	AMP	AMP	NEUT	0.026	Other
MB-7292	Positive	6	LumB	NonClaudinLow	995.418996792111	748.954226917173	NA	Wildtype	Wildtype	AMP	AMP	AMP	0.294	Other
MB-7293	Positive	3	LumA	NonClaudinLow	1393.8022787137	1391.5435233268	NA	Mut	Mut	AMP	NEUT	AMP	0.597	Other
MB-7294	Positive	1	LumB	NonClaudinLow	-41.9259630141651	624.803189424773	NA	Mut	Wildtype	AMP	AMP	AMP	0.607	Other
MB-7295	Positive	3	LumA	NonClaudinLow	1370.93309939197	1209.5083762668	NA	Wildtype	Mut	NEUT	NEUT	AMP	0.057	Other
MB-7296	Positive	5	LumB	NonClaudinLow	569.995565913961	1075.23438410057	NA	Mut	Wildtype	AMP	AMP	AMP	0.668	Other
MB-7297	Positive	1	LumB	NonClaudinLow	394.114447945788	1481.08570467916	NA	Wildtype	Wildtype	AMP	NEUT	AMP	0.594	Other
MB-7298	Positive	1	LumB	NonClaudinLow	666.44508505473	1772.94335308424	NA	Wildtype	Wildtype	NEUT	DEL	AMP	0.428	Other
MB-7299	Positive	10	LumB	NonClaudinLow	1178.91209275762	2159.64265790162	NA	Wildtype	Wildtype	AMP	NEUT	AMP	0.608	Other

## Sheet: Fig3_GeneExpression
Gene	MB-0000	MB-0002	MB-0005	MB-0006	MB-0010	MB-0014	MB-0022	MB-0028	MB-0035	MB-0036	MB-0039	MB-0045	MB-0046	MB-0048	MB-0050	MB-0053	MB-0054	MB-0056	MB-0060	MB-0062	MB-0064	MB-0066	MB-0068	MB-0079	MB-0081	MB-0083	MB-0093	MB-0095	MB-0097	MB-0100	MB-0101	MB-0102	MB-0106	MB-0107	MB-0108	MB-0109	MB-0111	MB-0112	MB-0113	MB-0114	MB-0115	MB-0116	MB-0117	MB-0119	MB-0120	MB-0121	MB-0122	MB-0123	MB-0124
CLDN3	0.133018427906112	0.357456862710709	-0.940759581565244	1.21559211869412	-0.602656910293586	-1.6512264100747	-1.71159462327101	0.79827946815898	-0.789459312312347	-1.19494831178386	-0.205559566354612	-1.0028005197409	0.0975775455817511	-1.77052486650855	-0.761554888976003	-1.3200011182966	0.130983687866364	-1.43382907576802	-0.057232459350171	1.47608113323706	-1.38317439592917	0.660329517638647	-1.16821545131443	-1.84681579160324	-1.87680620114061	-1.21876055553092	-0.57096757399188	0.342159281033117	2.69653322554966	0.438410581282413	0.556862421746017	-0.86688753911128	0.850338020509742	0.0272732822832914	-0.830970399167012	0.402660632496256	-0.808746649644285	0.59155577140332	2.48911747299523	-0.664988863707238	0.643168854034573	-1.33369502887854	0.215367519237196	-1.63314938755957	0.68437639828222	0.49010844176965	0.186460745771604	-0.148661971117277	1.61735296278221
CLDN4	1.65570111222621	0.0048027575107073	0.90737666530017	2.21100644420899	-0.109599493507665	0.393141138435258	0.0443507695243027	0.326415411430039	1.94862768889741	1.17316319221211	2.84365456490334	0.825258755970573	-0.23675066008966	0.21125981737855	0.68683802050274	1.06117363156153	0.224629170720462	1.12976065484115	0.601324853420789	5.01311577265668	0.136550929234761	0.0755119997523628	-0.923999924054075	0.562154965195477	0.877613113323995	1.35332982606439	0.189088827290694	-0.0182463472904022	1.98045721149633	0.191628643682213	-0.960707173147457	-0.864136980665555	0.359874549245556	1.67289456359363	1.36021129088567	-0.0188839777480713	0.0374311276568388	0.679006693200262	1.70596184821503	0.651462361701173	0.333370978362857	-0.461452402799137	0.402827321688179	-0.360957088773038	-1.19960032750299	-0.136011492366968	1.43572086484133	0.208634741334131	0.334545795815175
CLDN7	-0.428885122962846	-0.250204036414025	0.167196121681975	2.74634109552249	0.493990528133247	0.606222023761918	-0.696521026948803	1.08407376656874	0.349139786973023	0.48654798648991	2.34557122303199	-1.33427964157884	1.1189556822176	-1.39742034719078	-0.000359783642193284	0.896014000183827	0.00171236263488858	-0.657763375747704	1.22176475262384	1.80308836518018	0.0961740106140268	0.291424114313799	-0.731516418871769	1.25452747212629	-0.487201925428161	-0.00411362976688887	0.293389423398158	1.15988281684216	2.23910643486166	-0.217527859048509	0.62484584892092	0.153954758590752	0.193595758049807	1.38911941986242	-0.684518483590503	-0.931870868729086	-0.347297620217004	0.217050293809393	2.00097177084879	1.12084494986467	-2.78700853703406	0.58003044251581	-0.349994476674595	0.990975152112999	-1.34498173673351	0.368560442892935	0.411133753488615	-0.42930074588403	1.76183682313711
OCLN	-0.709268094033813	-0.680913785795459	1.15896758705464	2.46848415866614	1.99211021941935	1.46991006440782	-0.532120022739364	2.18574332981378	2.29739262087948	-0.327659456984795	1.09509305232346	-0.53437654625274	1.68506085871039	-1.1589765596518	0.34699909317773	2.3794017156842	0.778257049615706	0.467747094986719	-0.344368752701026	1.68516028463322	-0.728208122225258	3.41382896515373	0.889698577206178	-0.602196844768625	-0.722991701320521	0.201953890566682	-0.193650777468279	-0.119399047702596	2.15219494600805	0.643031523770963	0.685870333104336	-0.0230826565019491	1.10511698383308	-0.715939348968388	-0.657228607395637	-0.357861674198043	0.638318020029451	1.24749637444423	1.40406249909551	1.44704173366592	-1.40475721302107	-0.221576184847121	-0.0294299428331621	0.0839782136400984	-0.509557769462065	1.8367741550033	1.92358898584467	0.957889574622291	2.5425123898051
CDH1	0.0371951733236639	1.35868999824664	1.13963534305495	1.24870571881227	1.15175071629878	-0.197993918002554	-1.12768424152405	-0.852739974202595	-1.50087602634728	0.272680275506475	0.0195770265430984	0.0542540584279661	1.22041846730004	-0.946607760931321	0.680781723942269	-0.145923616646779	-0.0865915358463235	-0.57337587650188	0.457640320438196	0.199544522864424	-1.24121069893454	1.44646801752969	-0.452664544471935	-0.198030123724452	-1.30312984735106	-0.27396031874183	-0.00343009262590813	0.305151914459875	2.81689540107196	0.959387324377385	-2.24105051235159	-0.250878685415231	-0.532882214406274	2.62886791074574	-0.346999111468255	0.147645477582912	0.815752897133704	-2.37957005940734	1.41569223474229	0.0302224328361743	-0.0214307315871509	-1.63893324317238	0.00668131302648205	-0.998514200281853	0.0790830306512949	-0.266742217177242	-0.0753045317867569	-1.77314679434775	0.370844118013996
VIM	1.61591657266871	0.570491138261621	0.701968997518493	0.666051190762669	0.983809713318545	0.327297203613937	0.777293057181734	-1.09919550720451	-1.8092343356549	-0.584279869626367	-3.46096828629971	0.600474438683308	-0.376360107478309	0.410985036260673	0.382036116469654	-0.922962149651055	0.194147718588837	-0.712397721693745	0.254318506067692	0.566604786387196	-0.972386035519821	-0.0503606446388287	0.00881270798236986	-0.18792911432819	0.244786774417739	0.194147718588837	-0.0754603856093378	-1.0479882743783	-0.980326800867717	0.439887401347278	0.161026540177544	-0.303517185016557	0.164849947869302	-1.10613252433641	-0.170187718771859	-1.14792607268693	1.20229727972726	0.295018719647348	0.270937348630757	-0.522990582330298	0.8399484037023	0.738281048249311	0.327170494512023	-0.465859020303605	0.296075891501631	0.399269981148913	0.268868158061048	0.0826062833164661	0.898410480746031
SNAI1	-0.00584166184678372	-0.246711072279268	-0.455031567131721	-0.789769637426147	0.177538365717428	-1.15889614556304	-1.4431564773582	-0.863258970706785	-0.0375827255126082	0.536777301525968	0.222614028435505	0.332528999416184	-0.656714902988137	-0.621272660792038	-1.4234755325715	-0.474356132290434	-2.19307736422384	0.679621658711828	-0.755041197262672	0.535860100911345	-0.3324167266649	-0.172399602472996	0.662245071727758	0.152219127672796	1.22799288511472	-1.25392862985577	0.112089854489322	-1.01541857297988	-1.33759825572196	-1.45553952130537	0.52706707979069	-0.32025131591501	-0.363891703731507	0.00944925045087302	-0.0322057192244616	1.87439807836175	-0.320398718820243	-0.48197890090517	-0.768945795164392	0.0680505331874102	2.28872090418708	-0.0963953490750973	-1.85534355379178	2.115194894399	0.821832029131376	0.432798265109057	0.437292403846132	-1.28437269365855	0.411721328102174
SNAI2	0.74013369253958	0.503120122721792	2.15288761362688	0.641086816609633	0.710164933589724	0.30103321452232	0.730000966715724	-1.13575962211665	-0.983485059256347	-0.36218657373142	-1.97082955400547	1.14890735921962	-0.107710584773463	1.24739904720744	1.28814264643973	-0.433662215228526	0.393980275540943	0.376340065116168	-1.97149919928424	-0.586498661718528	-0.653471742924057	-0.262194129504998	0.71489616711402	0.340651056919484	0.537233615184253	0.7156101147559	0.918409628821046	-1.28534024138187	-0.522310795235204	0.108927821752227	-0.386420255290102	0.792844266571641	-0.316752552344975	-0.330621466553416	0.434312380903994	-1.90557890181447	0.929782223147676	-0.130751695110859	-0.364933588071794	-0.420009369208666	2.13497876298152	1.53763636438453	-0.212358815648619	-1.10239948092264	-0.132465640722229	0.0437152538404986	0.408274257063688	-0.255681059395779	0.304273794050312
TWIST1	2.80386152867478	-0.229301463423221	0.195892311475742	0.190657644822874	0.266134708779785	-0.39687088266755	-0.184142201156174	-0.772572568528227	-0.982735700328321	0.0504285865931025	-1.16347858473694	1.07046088722633	-0.700930205779661	0.695485109545829	-0.267695927897899	-0.924396849309086	-0.00524380392729816	-0.48083397389047	0.717418658062453	-0.827698104702391	-1.07196423704637	-0.567503288707878	-0.314559428925523	-0.076852035176965	-0.888663339054987	-0.668096630576967	-0.299977628278678	-1.27896241301781	-0.257326809165828	-0.199211388653528	-0.209326867384649	-0.357718474891159	0.80434850694541	-0.909108772166466	-0.26507713484302	-1.40124034505416	0.0527019353370872	0.46701762975876	0.291223784841927	-0.908926135151733	-0.478837600689702	0.38914893186604	0.0120331783618255	-0.65127171852871	0.968538883044477	-0.174097867748333	0.0112525199217768	0.56972393589999	0.741143382340974
TWIST2	3.70034842100277	-0.897636810575066	-0.364863870443933	-0.661705984551105	-0.151617817420941	0.0548447338557378	0.929419203399658	-0.95492490077946	-0.797013496348072	-0.622474419558145	-0.374858192759574	1.02948378263905	0.485138982811915	-0.210421965748588	1.67209946116649	-0.743066658654703	-0.684736969811271	-1.17617645951774	-0.916881913360967	-0.957780662477119	-0.638004857507239	-0.614167498591757	0.237210346112491	-0.210427254459384	0.114571754193826	0.071524649140308	0.0403911044759503	-0.568487337687039	-0.922810076747191	-0.219151279792765	0.581999135159662	0.00685930025364822	-0.902434235213615	-0.592868046874839	-0.37600979520771	-1.39884899650051	1.63615000544665	0.170944090483587	2.00939451151597	-0.963901617367723	-0.420046991854675	1.11646473325637	-0.454792535718938	-0.791294506402658	0.360792958007397	-0.764019721592817	-0.312719504250858	0.258868366461035	0.748019109831698
ZEB1	-0.257451880739121	1.39155261491374	2.94027564805876	2.13500898102588	2.31825201827008	3.37879657561509	3.08143354732409	-0.754495450840729	-1.74573285200995	0.288918168884102	-1.02288797307284	-0.555726659827843	0.492752849489045	3.18963657013015	-0.553550733701239	1.26256210515154	0.94141703486508	0.444299484375615	-0.728253513978725	-0.131572304887351	0.672119029009238	0.279620339862453	3.11858697854522	1.09510036670185	2.04776204602359	2.64423912686133	0.817734029685197	-0.778341148714717	0.300906275161648	-2.05726762030024	0.428075707888246	0.119925133030266	-0.426503875446021	0.0127484684434129	0.990125350047759	-1.63898573711253	1.01601173997498	-0.814324501683915	0.553629891708769	0.0114846688765616	-0.617918806552639	2.07968671270274	-0.479321291658808	-0.852975572766676	0.178609433772196	0.864591792879096	1.66101498087424	0.523063721103336	0.28634026684427
ZEB2	1.930159301302	-1.34536600925549	2.08976401832796	1.72099716470069	0.659143585649512	2.49169639333169	3.04055893151994	-0.503496353488922	-0.828090903782107	-0.92793997758288	-1.07374504269135	2.22702776256796	-1.02016350122956	3.32894481337782	0.154732011478994	2.16614251820283	3.16480077480824	0.946390715318282	0.1239793279333	1.82791394641147	0.461933553077041	0.430786874543671	1.1031976077539	1.72738440588777	3.55570923772881	2.04890860381116	3.15541264479255	-0.823764412916648	-0.845906639700986	0.303778898237409	0.480563293406642	0.620615373037957	-0.4519436796482	0.180819598537748	4.02766055140125	0.191793907607811	1.05844013924744	1.30636120327518	-0.180441023526872	-0.883482265270229	-0.205833815550241	1.71411863378153	-0.0554484518567964	-0.168104674147771	0.173224135319449	0.315173481369536	-0.569446143832839	0.212045859904215	1.06321087290874
EPCAM	-0.371768505577771	0.558912822420301	2.55111361020746	4.10958769430219	0.321231248413535	3.79653755515003	2.59905626812658	0.190699382105145	-0.783312953183907	-0.892241277098979	6.37884869572446	0.266250188455124	1.56552158101729	3.79930677271428	-0.207737537628347	2.82089183708925	4.33898146148882	4.63172602565397	1.4836352242069	6.94302809998318	5.90660150592392	1.11053682116018	3.64874552158804	6.4402408482681	4.00736372745578	3.32366882149419	2.89742892768819	1.68245928019499	-0.609220205918824	2.88733538787584	-1.5002982702526	-0.359807813525192	-0.53196457402249	5.77504357604859	3.96435645285553	0.180596024680433	-0.489521054747308	1.40464894227808	0.136690005419167	0.419522307676592	1.04132046469449	1.500147021	-0.312140434545548	-0.493635271004087	-0.828131776078572	-0.316273613847226	0.310462686213752	-0.267885061654825	-0.494973230743099
MME	4.03636141925125	-0.73522696518631	0.324739550314467	0.336130331693766	0.771110823933601	1.13107457662297	1.70811110090027	-0.781349108936067	-1.22817056888391	-1.13394177702972	-1.13222103243519	1.09959957041073	0.272888666109041	1.54425367709169	1.7884817189517	0.114062186404132	0.195002056595482	-0.301224523236041	-0.961879574129654	-0.960684228357506	-1.06218151431738	-0.71007627361685	-0.833865102838404	0.0386872349545816	-0.234035841597557	0.100039918100635	-0.0381248620558114	-1.30378244515683	-0.516299366086963	-0.280882435616231	-0.35613745135359	-0.793798818768722	-0.416432774885051	-0.468321346419123	0.565394231276384	-1.61504551799469	-0.0300784564833213	0.0508033666737544	0.644602215352398	0.129674624902099	0.114539070647646	2.06594837184096	0.635696847929032	-1.00810398529927	-0.0831602028083346	-0.584252250709299	0.0610273129084456	0.950056403706891	0.216057138692818
ITGA6	0.689074234307446	2.00679028197639	2.12080953505532	0.736672403471111	1.2489829110151	1.78555431306457	1.90941158248318	-1.43272079629949	0.437381912848097	0.630189351452384	4.15271572790227	-0.522721309062746	-0.495158488289424	1.54607589533707	-0.229018728504514	1.19949635691697	1.85305771537417	3.06360980299514	-1.09867392151035	3.12471601651496	5.3063075713812	-0.550451473986581	0.676371354547874	1.62123675670755	1.50616043965322	1.55634395479314	0.892037462155307	1.02424718757586	-1.30341298914565	1.41672050670596	0.816090088222274	-0.0399948757722633	-0.383017362515219	2.05620509596059	1.59566481409239	-1.05677510782033	0.036414548404899	1.47154803811332	0.14717022363972	-0.766633396375693	1.50533705223695	0.67210555524667	-0.72224369947096	-1.21748111810046	1.61907432928494	-0.869883510917146	-0.105454889404128	-0.344679083665857	0.801990192871042
ITGB1	1.37519100170849	0.747624489985667	1.39098822082593	0.561402729676406	1.30288824777555	0.485651675178373	-0.178402595754627	0.0657738721014997	-0.66364340464489	0.246048143736794	-0.275953213922084	-0.107519492130692	0.25254472191967	0.634613742582903	0.308751788747365	0.326275290539937	0.384100076935539	0.71200969880986	0.262647060326418	0.805538646059837	-0.688396988493829	0.0417508945994272	0.267458311671681	0.202537631683407	0.126864553885292	0.227332051324053	0.215674683795688	-0.421134246646613	0.36045829919867	-0.4289293223855	-0.313090697670747	0.285164380387086	0.0571039998410918	0.716584783412484	-0.0475165971889844	-0.633292297232546	0.260530302768156	0.40995350022532	0.384108592605807	0.0628494071990051	1.3468480230379	0.672105289426797	0.12236191629375	-0.0772831876801077	0.767802338457359	0.585571450366752	0.802846838771573	1.19102933986513	-0.0402458019139969
MUC1	-1.41977170254556	-1.06118497022537	0.432709233975033	-0.148683362183248	1.02638410055803	-0.484263563826972	-0.0273473959217924	-0.591992883337889	1.69975137862642	0.541521954025935	0.0599765778236663	-1.13607837325357	1.02206473946537	-0.336291116354333	0.416844090107923	-2.30363770858413	-1.20869478847021	-2.5779119131766	-0.0108782517151432	-1.8643535882383	-0.567212027913452	-2.03056145987315	-0.245363024094527	-2.13296794865479	-0.132532133551021	-0.0166551572188807	0.116918031819051	1.07738779000025	0.244908967805229	-0.955250354540107	1.25338200286486	0.625246734139487	0.648508990103391	-0.641591965642142	-0.76667196798406	-1.80833238624578	0.589819546294927	0.872172207283862	-0.707033150968728	0.716772025126592	-2.09564235907693	-0.196898985518446	-0.144037965286588	0.0356014272230611	0.358571439775165	0.798759192638887	0.825498102818519	-1.63220963394944	0.484345362959638
THY1	-1.83706710977037	-0.133512077029856	-0.030858039682615	-0.451019019722957	0.554136725136842	-2.13535077492418	-1.6469738934391	-1.02101736146188	-1.26630416765169	-0.0193853163369427	-3.35763620914923	1.2300046081414	-1.38050424843626	-1.08208009176553	-1.24723762215648	-2.58465612232518	-1.33776828217725	-1.82353276728434	-2.79806037982377	-3.90640757700404	-1.61866189506532	-0.873381228744346	-1.53597479967149	-1.42447920557683	-1.11951127621902	-2.12004363914914	-1.18858829467761	-0.879620747527818	-1.47320639239931	1.0844672889981	-1.09265249938787	0.806214401462501	1.19457553865418	-1.23913456022747	-2.37062692682927	-3.38472365024498	1.18652597576153	-0.0727486027559173	-0.216835408179023	-0.354638159917665	-0.567569075186462	0.351561528900559	0.0770025443363328	-0.629678303899072	0.58093987434994	-0.45939631114849	-0.519090476204375	-1.08037615251931	-0.433584126276253
ALDH1A1	3.02905862249387	-0.64884830092021	0.454028057231829	-0.16563379535118	-0.083308042077986	1.39576948225638	1.58811668644125	-0.867633635125718	-0.745214484734174	-0.640782177348836	-1.13928804037929	0.432326273910279	0.0628321697718409	1.52829073382998	1.96474617508523	1.27510861807311	1.15971577836018	0.0579440072128898	-1.40064211487899	-0.608615023154265	-1.06406228496527	0.14200593843521	0.964938030896745	0.723484274444356	0.898717196167399	1.24850189754096	1.6703604458988	-0.0349025650005638	-0.498582230433011	-0.248994046954658	0.18683285958047	0.276731421334871	-0.925464601019915	-1.1907871892276	1.54209010455749	0.0554879696713969	0.115284385464014	1.6743292603176	0.131152046181683	-0.92301660949747	-0.366355974164509	1.32614332006952	0.974853132051179	0.109854713894896	0.0633164705541327	-0.620296841445861	0.539725448327529	0.265152252684825	1.50969701931079
[truncated: 1,837 more columns]
