# Supplementary material for: Re-definition of claudin-low as a breast cancer phenotype
Source: Nat Commun. 2020 Apr 14;11:1787. doi: 10.1038/s41467-020-15574-5 (PMC7156396; doi:10.1038/s41467-020-15574-5)
Supplement: Supplementary file 9 — Source Data [file 41467_2020_15574_MOESM9_ESM.zip › SourceDataFigS3.xlsx]

## Sheet: FigS3A
Patient_ID	PAM50ClaudinLow	ImmuneScore
MB-0000	NormalClaudinLow	1071.60528811862
MB-0002	LumA	33.7672510761142
MB-0005	LumB	1004.23820622978
MB-0006	LumB	1131.36020395136
MB-0010	LumB	761.801829345008
MB-0014	LumB	1138.56289687607
MB-0022	LumB	2202.11996823105
MB-0028	LumB	328.30480214218
MB-0035	Her2	-328.168502109448
MB-0036	LumA	530.585182376288
MB-0039	LumB	-9.20068876034368
MB-0045	Basal	2623.57599808004
MB-0046	LumA	404.113912987644
MB-0048	Her2	2010.05200083771
MB-0050	Normal	944.535911127512
MB-0053	LumB	1508.74130379672
MB-0054	LumB	1869.41309300826
MB-0056	LumB	697.038524998406
MB-0060	LumB	1635.60637882439
MB-0062	Basal	1461.65989146255
MB-0064	LumB	466.951337341746
MB-0066	LumB	1691.4893209357
MB-0068	LumA	972.586438381334
MB-0079	Her2	1187.4833620036
MB-0081	LumB	2427.52698800518
MB-0083	LumB	1089.55846813823
MB-0093	LumB	2183.01729301807
MB-0095	LumB	413.210897453032
MB-0097	LumA	42.3007177575671
MB-0100	Basal	1380.74097563576
MB-0101	Normal	2006.17618718898
MB-0102	LumB	1380.42015753671
MB-0106	LumA	473.094385610677
MB-0107	LumB	-85.6003480790907
MB-0108	LumB	2442.5982800517
MB-0109	Basal	1328.86657284283
MB-0111	LumA	696.270523049008
MB-0112	LumA	1284.01958582389
MB-0113	Her2	687.714687529509
MB-0114	LumA	205.704230377956
MB-0115	Basal	1198.31901890895
MB-0116	Normal	656.25272806454
MB-0117	LumA	1417.45606134204
MB-0119	LumB	1213.37099280572
MB-0120	LumB	1560.01259480288
MB-0121	LumA	1068.60623372103
MB-0122	LumA	263.659266745421
MB-0123	LumB	923.773104408969
MB-0124	LumA	1480.89325460958
MB-0125	LumB	111.693032316359
MB-0126	LumA	900.922607493413
MB-0128	Normal	1845.83269952985
MB-0129	Her2	1046.79726032901
MB-0130	LumA	923.973464673855
MB-0131	LumA	1098.53570031231
MB-0133	LumA	369.628440318031
MB-0134	LumB	681.300600905636
MB-0135	LumB	1054.41562854362
MB-0136	LumA	1989.07428492054
MB-0138	LumA	824.521922976473
MB-0139	LumA	818.576533893874
MB-0140	LumB	815.223673233412
MB-0142	LumA	-134.754739901155
MB-0143	LumA	906.801120076246
MB-0144	LumB	1518.02854678269
MB-0145	LumA	439.754486185194
MB-0146	LumB	781.79484896047
MB-0147	LumA	1107.47903358551
MB-0148	Her2	1867.56305299287
MB-0149	Basal	134.977973024306
MB-0150	Basal	2266.98413936069
MB-0151	LumB	973.786865354642
MB-0152	Her2	1328.96638001367
MB-0154	LumA	850.962459541929
MB-0155	NormalClaudinLow	1952.4428575002
MB-0157	BasalClaudinLow	2105.87391082072
MB-0162	LumA	1159.29003411662
MB-0163	Basal	311.013385397138
MB-0164	Basal	1809.38505660155
MB-0165	LumA	1748.66564856305
MB-0166	LumA	597.810550686021
MB-0167	LumB	1025.16846727922
MB-0168	NormalClaudinLow	1251.02535271704
MB-0170	LumA	1916.25550720299
MB-0171	Normal	1391.4026850158
MB-0172	LumA	1520.87918085394
MB-0173	LumB	1186.67435041176
MB-0174	BasalClaudinLow	2043.16440035181
MB-0175	LumA	576.164853164986
MB-0176	LumA	590.779868663062
MB-0177	LumA	912.613564308424
MB-0178	LumB	970.444599965967
MB-0179	BasalClaudinLow	2733.03746109447
MB-0180	LumA	322.404099335869
MB-0181	LumA	1158.25262384326
MB-0184	LumA	425.762504138466
MB-0188	Her2	1840.66858967178
MB-0189	Normal	1549.83719769224
MB-0191	Basal	1372.85115414954
MB-0192	Normal	2784.75712377206
MB-0193	LumB	254.877649290812
MB-0194	LumA	811.98302155097
MB-0195	LumB	395.800440543936
MB-0197	LumB	2158.71219305978
MB-0198	LumB	509.854279549196
MB-0199	LumA	1354.77652726721
MB-0200	Basal	702.300090422701
MB-0201	Basal	804.528728837724
MB-0202	LumA	905.780275781649
MB-0203	LumA	1353.91607110958
MB-0204	LumA	833.539620484375
MB-0205	Normal	1257.0658629417
MB-0206	BasalClaudinLow	2470.85045561222
MB-0207	LumA	867.624313036068
MB-0209	NormalClaudinLow	2103.9321021751
MB-0211	BasalClaudinLow	1469.23003582691
MB-0214	Basal	1222.85081101019
MB-0215	LumB	1420.76805846294
MB-0218	LumB	502.040280979639
MB-0220	NormalClaudinLow	2764.34036710472
MB-0221	Her2	1268.72030722302
MB-0222	Normal	2477.26915385832
MB-0223	LumA	1444.77576886889
MB-0224	LumA	1053.59756925369
MB-0225	LumB	212.876535252613
MB-0226	LumA	863.995851695329
MB-0227	LumA	1287.02388287023
MB-0228	Normal	586.503143245971
MB-0229	LumA	852.44910792608
MB-0230	Her2	721.552831650154
MB-0231	LumA	1129.16560712058
MB-0232	LumA	768.100515202063
MB-0233	LumA	2227.9886097325
MB-0234	LumB	1333.45077522408
MB-0235	LumA	1335.91701175907
MB-0236	LumA	1318.93853226816
MB-0238	Basal	2074.09818348069
MB-0239	LumA	1520.67392025652
MB-0241	BasalClaudinLow	1389.90397659313
MB-0242	LumB	1289.88416896099
MB-0243	LumB	835.752997761985
MB-0244	Normal	1592.94223130239
MB-0245	LumA	1738.41868065686
MB-0247	LumA	1171.70297037523
MB-0248	LumA	437.027555337161
MB-0249	Her2	1296.70181670595
MB-0253	Normal	436.537675296401
MB-0256	LumA	990.04170341925
MB-0257	LumA	336.778650615311
MB-0258	LumA	1335.35555825746
MB-0259	Basal	685.131218239738
MB-0260	LumA	1667.04804769554
MB-0261	LumB	936.967316611322
MB-0262	Her2	1812.27835420874
MB-0263	LumA	1047.23667998562
MB-0264	Her2	909.554935589124
MB-0265	BasalClaudinLow	1928.4347401471
MB-0266	LumA	1239.40256202551
MB-0268	LumB	438.489749866714
MB-0269	BasalClaudinLow	2175.58589411707
MB-0270	LumB	1027.75827765092
MB-0272	LumB	1706.06071468638
MB-0273	LumA	599.752197443833
MB-0275	NormalClaudinLow	1200.92502417639
MB-0278	Basal	-30.7771219299898
MB-0279	NormalClaudinLow	2051.34904502528
MB-0280	Normal	746.350792157503
MB-0282	Normal	1530.58668029051
MB-0284	BasalClaudinLow	1653.53474223619
MB-0285	NormalClaudinLow	1519.91061027803
MB-0286	LumAClaudinLow	1925.66592897369
MB-0287	LumB	457.181664518973
MB-0288	Normal	1307.60061752438
MB-0289	BasalClaudinLow	2293.57681669753
MB-0290	LumA	1198.57635374844
MB-0291	LumB	1113.20354788091
MB-0292	Her2	840.079559364234
MB-0293	NormalClaudinLow	2286.65820269675
MB-0294	Normal	1809.22215765012
MB-0295	LumA	1573.46686962319
MB-0301	LumA	973.595926939589
MB-0302	LumA	1431.64904480207
MB-0303	Basal	2105.63684522171
MB-0304	LumB	-325.02875030788
MB-0305	Normal	1945.19733940907
MB-0306	LumA	1811.42441438139
MB-0307	LumA	2386.25230997352
MB-0308	LumA	781.180591602025
MB-0309	LumA	937.121870357995
MB-0310	LumA	2022.04961296639
MB-0311	LumB	9.2583192515186
MB-0312	LumB	926.879294328858
MB-0313	LumB	747.890604259184
MB-0314	Her2	345.035116672024
MB-0315	LumA	817.737599525648
MB-0316	Basal	2181.71113861581
MB-0317	LumA	1205.74357311044
MB-0318	Normal	-327.057086277149
MB-0319	LumB	891.795522756071
MB-0320	LumA	747.298340372353
MB-0321	LumA	9.76774805784088
MB-0322	LumA	874.787376153715
MB-0324	LumA	764.380145343584
MB-0325	LumB	1239.50314982849
MB-0328	LumB	1332.31991562827
MB-0336	LumB	757.643698308469
MB-0339	LumB	774.10332471562
MB-0340	Basal	1681.65878014899
MB-0341	LumA	1277.09011003342
MB-0342	Normal	1336.57158709107
MB-0343	Normal	794.420649881729
MB-0344	Normal	1535.93029112318
MB-0345	LumA	918.370940344977
MB-0346	Her2	483.37429712318
MB-0348	LumA	315.156942572001
MB-0349	LumB	1061.41737245391
MB-0350	BasalClaudinLow	494.249772274082
MB-0352	Her2	2350.70155088428
MB-0353	LumA	186.023848818701
MB-0354	Basal	2792.57308284999
MB-0356	LumA	1422.81196574492
MB-0358	LumA	1662.90334041143
MB-0359	LumA	1792.85214694025
MB-0360	LumB	645.292755729505
MB-0361	Her2	1122.92954197386
MB-0362	LumA	880.344598212129
MB-0363	LumB	2301.15652839031
MB-0364	LumA	1114.54687172426
MB-0365	Her2	2592.66764197496
MB-0366	LumA	696.861129278111
MB-0367	NormalClaudinLow	2319.12397977459
MB-0368	LumB	921.220057900838
MB-0369	LumB	659.392388874519
MB-0370	LumB	1451.89476929759
MB-0371	LumB	1478.91919156263
MB-0372	Basal	1491.72843697914
MB-0373	LumB	1519.07240109922
MB-0374	LumB	1080.84286843594
MB-0375	Normal	2044.13404242642
MB-0377	LumA	1688.52358844259
MB-0378	Her2	1104.8668424151
MB-0379	LumA	1521.0887373902
MB-0380	LumB	1610.22332363817
MB-0381	Her2	384.862374194434
MB-0382	LumA	1640.54905278902
MB-0383	LumB	955.618539866199
MB-0384	LumB	1162.84838540228
MB-0385	LumB	1210.79982225202
MB-0386	LumA	1142.99965534363
MB-0388	Normal	2035.29838278261
MB-0389	LumB	1537.08365860603
MB-0391	Her2	2523.90221077404
MB-0392	Normal	1505.57394076294
MB-0393	Basal	2182.89726300029
MB-0394	LumA	1592.71942232426
MB-0395	Her2	1529.67517315097
MB-0396	Basal	1446.98538095304
MB-0397	LumA	448.819888506618
MB-0398	LumB	1870.14867507594
MB-0399	Her2	1293.29607139296
MB-0400	Basal	1395.90567184844
MB-0401	Basal	1301.71095332129
MB-0402	NormalClaudinLow	1472.57367544912
MB-0404	LumA	734.209288031148
MB-0406	LumB	848.257439238716
MB-0410	LumA	2257.0690534888
MB-0411	LumA	936.139403638262
MB-0412	LumB	1058.80505695104
MB-0413	LumA	1580.52662429339
MB-0414	Basal	2142.7632829343
MB-0417	Her2	638.192884747184
MB-0418	Her2	390.012493615379
MB-0419	LumA	325.109114877016
MB-0420	BasalClaudinLow	1139.99191967614
MB-0421	Her2	700.363911649153
MB-0422	LumA	861.552348882428
MB-0424	NormalClaudinLow	1820.46436500233
MB-0425	LumA	998.9228817856
MB-0426	Normal	824.969298698594
MB-0427	LumA	2379.50302010772
MB-0428	LumA	2315.13465401393
MB-0429	LumB	1012.52719773191
MB-0431	LumA	1119.4344659801
MB-0434	LumB	458.356784817303
MB-0436	Her2	1313.37266110961
MB-0437	LumB	1328.91168874865
MB-0438	Her2	2306.119747244
MB-0439	LumB	155.387946800378
MB-0440	LumB	805.58182365633
MB-0442	NormalClaudinLow	1905.67684596849
MB-0443	LumA	2541.98387815138
MB-0444	LumB	753.990029362598
MB-0445	LumA	943.459532467728
MB-0446	BasalClaudinLow	1914.36570986834
MB-0449	LumA	507.036804153738
MB-0451	LumA	607.273511980848
MB-0452	LumB	1305.49865173631
MB-0453	Her2	900.81395155243
MB-0454	LumA	-28.9445704556035
MB-0455	LumB	2463.5850875296
MB-0458	Normal	1220.83044980311
MB-0459	LumB	979.061477825779
MB-0460	LumAClaudinLow	2238.30542671209
MB-0462	Her2	2550.55208164156
MB-0463	LumA	711.339868822656
MB-0464	Basal	1496.94148852014
MB-0465	LumB	1090.52496332544
MB-0466	LumA	797.05600260878
MB-0467	Her2	653.217603546205
MB-0468	LumA	995.971768390745
MB-0469	LumB	1597.68531050156
MB-0470	BasalClaudinLow	-706.279456493145
MB-0471	LumA	200.296622215855
MB-0472	LumB	-320.363158926402
MB-0474	LumB	1669.3047143532
MB-0475	LumA	2033.41219514134
MB-0476	NormalClaudinLow	2969.38370917121
MB-0478	LumA	1390.30439212354
MB-0479	Her2	996.811878730332
MB-0480	LumA	203.525860667103
MB-0481	Basal	1169.93977065491
MB-0482	Normal	1265.96899658928
MB-0483	LumB	1398.64646048949
MB-0484	Her2	275.583681530194
MB-0485	LumA	1406.34349122654
MB-0486	LumA	1160.84594451775
MB-0487	Normal	734.633688614444
MB-0488	BasalClaudinLow	544.039263804152
MB-0489	NormalClaudinLow	2922.40674206033
MB-0490	LumA	413.476511475403
MB-0491	LumA	1766.0948847774
MB-0492	LumB	-88.8757252006697
MB-0494	Basal	2058.62488919725
MB-0495	BasalClaudinLow	1170.52039415043
MB-0496	Normal	1081.63594330083
MB-0497	LumA	1407.4600079071
MB-0500	Basal	914.66928927658
MB-0501	LumA	945.658562019255
MB-0502	BasalClaudinLow	2698.7366631005
MB-0503	LumA	1087.00052444993
MB-0504	LumA	1143.43748053287
MB-0505	LumA	1453.32433056503
MB-0506	Her2	1245.66802414762
MB-0507	LumA	1822.93538823527
MB-0508	Normal	1663.16989269102
MB-0509	Basal	2063.51758642606
MB-0510	Normal	1107.86918189281
MB-0511	LumA	934.593898863544
MB-0512	LumA	605.908075024107
MB-0513	LumA	621.460321989089
MB-0514	LumB	940.052894983331
MB-0516	Basal	1042.02895383264
MB-0517	LumA	294.008374493938
MB-0519	Normal	2801.82895330941
MB-0521	LumA	1402.55907028009
MB-0522	Her2	1326.57057708475
MB-0524	Normal	1520.87695650034
MB-0525	Basal	686.920602261728
MB-0526	LumB	745.296453182369
MB-0527	LumA	1662.29534744069
MB-0528	LumA	1963.81036598109
MB-0529	LumA	781.138029230475
MB-0531	Normal	567.558580498455
MB-0532	LumB	1721.62335296509
MB-0534	Normal	1188.10581042065
MB-0535	LumA	752.043904420872
MB-0536	LumB	1966.91473872606
MB-0537	Normal	1396.68798907494
MB-0538	LumA	1204.80813571563
MB-0540	NormalClaudinLow	3095.07924031733
MB-0541	LumA	1542.15625933206
MB-0542	Normal	2201.68923598896
MB-0544	LumB	893.29232247025
MB-0545	Normal	1610.34937589645
MB-0550	LumB	1287.94179936679
MB-0551	Normal	958.388391733636
MB-0552	Her2	1964.29890325718
MB-0553	LumA	606.545520436704
MB-0554	LumA	797.732227643841
MB-0558	BasalClaudinLow	1491.22692662568
MB-0559	LumA	330.1983685138
MB-0568	LumA	1592.76075563092
MB-0569	LumB	2006.75939389467
MB-0570	LumB	1069.13186920194
MB-0571	LumA	1211.88562972328
MB-0573	LumAClaudinLow	2326.63574941109
MB-0574	LumA	778.854283254835
MB-0575	LumA	1406.79945758263
MB-0576	LumB	1303.81096676726
MB-0577	LumB	825.501403361122
MB-0578	Normal	1011.6908501876
MB-0579	LumB	825.559447936511
MB-0580	LumA	1741.27122238799
MB-0581	Basal	500.02740292544
MB-0582	Basal	409.393512045064
MB-0583	LumA	706.224292257412
MB-0584	LumB	1738.03288572895
MB-0585	LumB	1394.00224245243
MB-0586	LumA	797.172168387542
MB-0587	LumA	740.188663851332
MB-0588	Normal	1400.75580857839
MB-0589	LumB	1104.33417774788
MB-0590	LumB	838.328877726364
MB-0591	LumB	832.60434686351
MB-0593	Her2	1379.81472984447
MB-0594	LumB	1713.55518416039
MB-0596	LumA	1929.198987755
MB-0597	Normal	1338.03830096802
MB-0598	LumB	1462.36795163649
MB-0599	LumAClaudinLow	270.13824381888
MB-0600	LumA	629.693382268749
MB-0601	LumB	789.354447632952
MB-0603	LumA	138.583868249909
MB-0605	LumA	1274.80445634701
MB-0606	LumB	1052.65984717628
MB-0607	LumA	1916.31819865618
MB-0608	Basal	1866.23098462959
MB-0609	LumA	1396.65175640475
MB-0610	LumA	2248.08564655009
MB-0611	LumB	2160.18527288488
MB-0613	BasalClaudinLow	1883.87514996248
MB-0614	LumA	2307.97212079285
MB-0615	Normal	1556.30146133849
MB-0616	LumB	616.56532653024
MB-0617	NormalClaudinLow	1980.40085794047
MB-0618	LumB	898.95547651365
MB-0619	Normal	1998.55823351685
MB-0620	Normal	1179.68620481634
MB-0621	LumA	1209.81650281215
MB-0623	Normal	1225.28730772584
MB-0624	LumA	1514.1417297009
MB-0626	LumB	1392.64905755077
MB-0627	BasalClaudinLow	2264.98843603575
MB-0628	Normal	581.247827409309
MB-0630	LumB	-9.77778395458697
MB-0631	LumA	1494.17108941289
MB-0632	LumA	509.27632741066
MB-0634	NormalClaudinLow	2306.17762893801
MB-0636	LumA	938.010795307066
MB-0637	LumB	1693.40535227223
MB-0638	Normal	1426.52385221645
MB-0639	Basal	999.236625500739
MB-0640	Normal	1758.73443759397
MB-0641	NormalClaudinLow	1882.06199082953
MB-0642	LumA	397.762414081975
MB-0643	Her2	2055.82080857657
MB-0644	LumAClaudinLow	2232.81416196838
MB-0646	LumB	1936.42658703446
MB-0649	LumA	1494.35233970471
MB-0650	LumA	1957.30823073231
MB-0652	Her2	1660.08028590694
MB-0653	Her2	1223.78594315378
MB-0654	LumA	1007.61393548129
MB-0655	Normal	1809.69329738313
MB-0656	Basal	1744.57874771922
MB-0657	Normal	1726.22730401891
MB-0658	Basal	2022.66350976575
MB-0659	Normal	-344.847485736254
MB-0660	Her2	1248.01627571056
MB-0661	LumA	225.17412399677
MB-0662	Normal	2128.40886428239
MB-0663	Her2	1157.49362525091
MB-0664	Basal	1173.08432281501
MB-0666	LumA	1183.10125755999
MB-0869	Basal	1226.7993215453
MB-0872	Normal	1217.48432934235
MB-0874	Basal	1255.04941634203
MB-0877	LumB	326.232427609416
MB-0880	LumA	1019.31251614232
MB-0882	LumB	693.187499805228
MB-0884	LumB	1029.14033051444
MB-0891	LumA	1226.58566990083
MB-0893	BasalClaudinLow	2700.86906854925
MB-0895	LumB	1464.16731690321
MB-0897	Normal	85.7736794843594
MB-0899	LumA	1468.77953601341
MB-0901	Basal	1642.20350484859
MB-0904	LumA	1188.29170759238
MB-0906	Normal	2291.1427114871
MB-2513	LumA	1622.91977862736
MB-2517	Her2	1835.29565110389
MB-2536	LumA	1399.84028082703
MB-2556	NormalClaudinLow	1426.09765804911
MB-2564	LumA	927.287538885032
MB-2610	LumA	786.961514226441
MB-2613	LumB	1484.51103787631
MB-2614	LumA	1312.13830326343
MB-2616	Normal	1619.03430775978
MB-2617	LumB	1714.95605688705
MB-2618	LumB	484.203570389003
MB-2624	LumA	1139.61314188211
MB-2626	LumB	1134.83190703626
MB-2629	LumB	493.330959633519
MB-2632	Her2	1370.11708999217
MB-2634	LumB	780.525292273678
MB-2642	LumB	773.661334314614
MB-2643	BasalClaudinLow	2509.12940586908
MB-2645	Basal	681.879378470049
MB-2669	LumA	878.298022390826
MB-2686	LumB	2183.01949770914
MB-2705	LumB	341.785442139248
MB-2708	LumB	1817.59250079905
MB-2711	LumA	1051.21087862484
MB-2712	LumA	819.876169602526
MB-2718	Basal	1767.43589916918
MB-2721	LumA	362.421130156712
MB-2724	BasalClaudinLow	3074.87881508449
MB-2725	LumA	873.67458584593
MB-2728	LumB	1609.24245367576
MB-2730	LumB	1358.98031336184
MB-2735	LumB	507.81824462059
MB-2742	Her2	1728.36419936488
MB-2744	Normal	687.018828689121
MB-2745	LumA	459.024501895867
MB-2747	LumA	837.316624572858
MB-2749	LumA	1070.81795641598
MB-2750	LumA	1165.36125076894
MB-2752	LumA	1316.80757934171
MB-2753	Basal	1118.39224574988
MB-2754	Normal	938.385907381377
MB-2758	Basal	2118.19419091331
MB-2760	LumB	1244.12115082372
MB-2763	LumB	815.152908030143
MB-2764	NormalClaudinLow	1646.92594093167
MB-2765	LumB	1791.39537820858
MB-2767	LumB	940.682645513875
MB-2769	LumB	1668.53572952543
MB-2770	LumA	595.03958214942
MB-2771	Basal	423.209809181029
MB-2772	LumBClaudinLow	1445.38439398594
MB-2774	LumB	1152.74925598158
MB-2779	LumA	1327.48586000903
MB-2781	LumB	500.677012169265
MB-2786	LumA	1064.82629322182
MB-2790	LumA	758.439103622949
MB-2791	LumA	1113.28909556638
MB-2792	Her2	1365.6133581905
MB-2793	LumB	919.731054620131
MB-2795	LumB	2410.64618510973
MB-2796	LumB	1491.7881719277
MB-2797	LumA	362.644275583186
MB-2801	LumA	922.181592830494
MB-2803	LumB	1026.0240863629
MB-2814	LumB	665.762982328887
MB-2815	Normal	724.344940681804
MB-2819	LumA	1123.98571590459
MB-2820	LumA	678.11108021374
MB-2821	BasalClaudinLow	2083.90859188433
MB-2823	Normal	1969.32898465527
MB-2827	Basal	1971.31629834134
MB-2833	Basal	2574.72979212511
MB-2834	Her2	1715.83075182722
MB-2835	LumA	764.282725725803
MB-2838	LumA	1404.96141436606
MB-2840	LumA	910.983333655395
MB-2842	Basal	1201.74321875019
MB-2843	LumA	1987.94031051125
MB-2844	LumB	1564.90480205509
MB-2845	LumAClaudinLow	1899.87421441403
MB-2846	Basal	1660.00378773891
MB-2847	Her2	727.598154658831
MB-2848	LumA	1199.2303032227
MB-2849	Basal	1995.86425745133
MB-2850	BasalClaudinLow	2618.97411442257
MB-2851	LumA	1006.57757767816
MB-2853	LumB	562.910932841736
MB-2854	LumA	347.508799285893
MB-2857	BasalClaudinLow	2630.67472991292
MB-2858	LumB	1104.00711842709
MB-2863	LumA	1090.0415117296
MB-2867	LumA	1364.8617099053
MB-2895	Basal	2066.23806046815
MB-2896	NormalClaudinLow	1657.98422289594
MB-2900	Normal	1296.1685806239
MB-2901	LumB	130.00772566597
MB-2904	Basal	2037.37292793896
MB-2912	Basal	1899.37868856456
MB-2916	LumA	1070.03852540523
MB-2917	Basal	1440.6985752388
MB-2919	LumB	1191.11972826901
MB-2922	Her2	1269.53001963283
MB-2923	Her2	384.170784819585
MB-2927	LumA	724.609763327904
MB-2929	Her2	1473.19339247663
MB-2931	LumB	1156.8099826579
MB-2932	LumB	521.365365987237
MB-2933	LumA	980.787562154977
MB-2939	LumB	1067.22392419459
MB-2944	LumA	813.12564096435
MB-2947	LumA	1634.55437235291
MB-2951	LumA	1644.07335874809
MB-2952	LumA	96.7292424335915
MB-2953	LumB	1538.37698264258
MB-2954	LumB	407.104538946047
MB-2957	Basal	1702.11865933799
MB-2960	LumA	660.576120099667
MB-2963	Her2ClaudinLow	2041.23203501641
MB-2964	Her2	1143.91982664739
MB-2966	LumA	1088.85306103228
MB-2969	LumA	1145.317533712
MB-2970	LumA	2066.57826808839
MB-2971	LumA	1397.61840254711
MB-2977	LumA	666.143674226795
MB-2983	LumB	675.495209071372
MB-2984	LumB	1447.53438015225
MB-2990	LumA	102.04328355745
MB-2993	BasalClaudinLow	1582.85354313294
MB-2994	LumA	1355.92223026045
MB-2996	LumA	1223.46594721915
MB-2999	LumA	527.606164139722
MB-3001	Basal	1557.70605938178
MB-3002	LumA	888.645330841426
MB-3005	LumA	1413.6481760608
MB-3006	NormalClaudinLow	1732.34569831286
MB-3007	LumB	1105.93727544248
MB-3008	LumA	1160.25387554975
MB-3013	LumA	1605.34110992995
MB-3014	Basal	1785.75028773083
MB-3016	LumB	1016.98644573765
MB-3021	LumA	873.16057303275
MB-3025	Her2	411.966279996332
MB-3026	LumA	818.194915582059
MB-3028	LumB	1992.83189914294
MB-3031	Her2	2413.2860301167
MB-3032	LumA	954.60028336663
MB-3033	LumA	1313.43118284663
MB-3035	LumA	1179.36740382639
MB-3037	LumA	875.185230831504
MB-3046	Basal	1050.13272005158
MB-3049	LumA	1034.22751865796
MB-3050	LumB	-82.446963522691
MB-3057	Basal	1494.4277763366
MB-3058	Basal	1255.38321499249
MB-3060	LumB	686.608577047614
MB-3062	BasalClaudinLow	2199.85048317033
MB-3063	Basal	1193.54216285828
MB-3064	LumA	938.395196810506
MB-3067	Basal	2428.56755206896
MB-3079	LumA	610.327361019086
MB-3083	LumB	1181.93182121899
MB-3085	Normal	1312.63757505455
MB-3088	LumA	74.4061072458482
MB-3092	LumB	63.7571587976061
MB-3102	LumA	1253.31864870374
MB-3103	LumB	1076.50669720727
MB-3104	LumA	-156.414545374467
MB-3105	LumA	547.165951462464
MB-3110	LumA	1860.81735944128
MB-3121	LumA	619.025731555969
MB-3122	Her2	1353.96973779323
MB-3123	Basal	1019.01075630033
MB-3153	Basal	1296.81689153403
MB-3165	Basal	-22.2111227384961
MB-3167	LumA	594.41020837823
MB-3171	LumA	1159.45280295481
MB-3181	LumB	828.695970658951
MB-3211	Basal	1562.1909212559
MB-3218	Basal	1962.83461306986
MB-3222	LumA	565.627708802503
MB-3228	LumA	581.349847622085
MB-3235	LumB	1253.83762540124
MB-3252	LumA	709.331226933988
MB-3254	LumA	595.659955620587
MB-3266	LumB	1196.33563644174
MB-3271	Basal	1880.9602246944
MB-3272	LumB	1269.42501373283
MB-3275	LumB	1149.37268682608
MB-3277	Basal	1771.74609596941
MB-3292	Basal	2116.63534656505
MB-3295	Normal	974.959053056512
MB-3297	Basal	1602.19193128287
MB-3298	LumA	931.331722751402
MB-3300	LumB	932.589527259044
MB-3301	LumB	1226.07391158811
MB-3303	LumB	1996.88469105072
MB-3328	LumA	1284.89856949224
MB-3329	Her2	1210.72608074717
MB-3341	LumA	351.926584214166
MB-3344	LumA	524.28370302112
MB-3350	LumB	333.735142154912
MB-3351	LumA	986.314025701424
MB-3355	Her2	1733.79531700818
MB-3357	LumB	218.820735830695
MB-3360	LumB	658.305783612761
MB-3361	LumB	678.647568992994
MB-3363	Basal	187.296687329104
MB-3365	LumA	381.016553811644
MB-3367	Basal	2475.68746956283
MB-3371	LumB	1072.34061759558
MB-3378	LumA	1462.81548184538
MB-3379	LumA	680.748777623549
MB-3381	LumA	1736.78899858918
MB-3382	LumB	1475.94046069324
MB-3383	BasalClaudinLow	1083.28505695452
MB-3386	Her2	2110.64231146061
MB-3388	LumB	1368.41269260117
MB-3389	LumB	1059.99192381055
MB-3395	BasalClaudinLow	2247.73219394556
MB-3396	Basal	1566.69118333326
MB-3402	LumB	1053.79488601122
MB-3403	LumA	813.964762068974
MB-3412	LumA	862.582219803603
MB-3417	LumB	34.1116191804345
MB-3429	Normal	1186.42744611221
MB-3430	LumA	194.738016502628
MB-3435	Her2	1475.5505055216
MB-3436	LumB	524.492675313132
MB-3437	LumB	151.618931665803
MB-3439	LumA	1114.69446402027
MB-3450	LumA	122.483177949834
MB-3452	Normal	1517.65103766704
MB-3453	Basal	1107.97929874003
MB-3459	LumB	2284.27452643972
MB-3462	LumA	1307.41773658689
MB-3466	Her2	1433.67615121525
MB-3467	Her2	500.9387192086
MB-3470	Her2	854.743890693701
MB-3476	Basal	2473.96729116014
MB-3479	NormalClaudinLow	1984.6683311354
MB-3487	LumB	1295.05496442409
MB-3488	Her2	1037.69954429117
MB-3490	LumB	1132.21113700022
MB-3492	LumB	1236.62609575912
MB-3497	Her2	1507.57378217689
MB-3500	Basal	1809.04896931448
MB-3502	Basal	1725.26259161906
MB-3506	LumB	555.126395934654
MB-3510	LumA	160.385532696416
MB-3525	LumB	1475.18329081389
MB-3526	Normal	1625.19700121423
MB-3528	Her2	2087.7493638457
MB-3530	Her2	1520.57159038254
MB-3536	Normal	1648.00212692053
MB-3545	LumA	1455.36248672666
MB-3548	LumA	1055.26512867203
MB-3556	Her2	1937.44362871304
MB-3567	Basal	2152.3622538082
MB-3576	Her2	525.620090558899
MB-3582	NormalClaudinLow	1917.42549059204
MB-3600	LumB	1735.85832678223
MB-3606	Her2	1669.7224716627
MB-3614	LumB	560.662965851594
MB-3702	Basal	1825.59373350463
MB-3706	Basal	1567.55316265525
MB-3707	LumAClaudinLow	2268.81034797628
MB-3711	LumA	1659.45571991018
MB-3748	LumA	1372.4897594792
MB-3752	BasalClaudinLow	2706.52680023471
MB-3754	LumB	1102.45689771751
MB-3781	LumA	729.380216193932
MB-3797	LumA	513.389789581864
MB-3824	LumB	985.289593214112
MB-3838	LumB	244.569734955896
MB-3840	LumB	439.051508627102
MB-3842	LumB	2066.52596245737
MB-3850	LumA	1062.80636268871
MB-3852	LumA	2118.97128516467
MB-3854	LumA	679.791919838501
MB-3865	LumAClaudinLow	1158.84017785286
MB-3866	Her2	1226.3656186919
MB-3871	LumA	904.521295364279
MB-3874	LumA	1268.7465094191
MB-3978	Her2	452.92390556193
MB-4000	LumA	573.703718032748
MB-4001	LumA	878.749055037425
MB-4003	Her2	1247.07996106104
MB-4004	LumB	838.960774262124
MB-4005	LumB	2209.57456806027
MB-4008	LumB	418.43653121981
MB-4010	Her2	45.6647094824523
MB-4011	LumA	365.875934225971
MB-4012	Her2	-16.5271638727859
MB-4015	Her2	925.887848992852
MB-4017	LumB	-1.0627194824724
MB-4018	LumA	1495.85961920886
MB-4024	Basal	459.480124556474
MB-4033	LumA	2076.90003200921
MB-4046	Her2	603.011552102479
MB-4059	Normal	1999.29023130635
MB-4079	Her2	1402.13748864356
MB-4091	LumA	702.99482907269
MB-4098	Her2	-441.010510265757
MB-4119	Her2	-509.181989338194
MB-4120	LumA	76.1305568057068
MB-4126	Her2	1386.65100465676
MB-4127	Her2	-230.587239884935
MB-4139	LumB	32.4525237881706
MB-4140	LumA	967.428702721768
MB-4141	Her2	814.477298494234
MB-4145	Her2	1401.22743233752
MB-4146	Basal	2320.82305136872
MB-4148	LumB	1011.80321106236
MB-4154	LumB	2555.80600176136
MB-4171	Her2	1455.1717053753
MB-4173	LumA	371.170454556522
MB-4189	Her2	1931.46201946764
MB-4212	LumA	292.881838419999
MB-4213	LumB	1257.00025675381
MB-4222	Her2	311.32253845612
MB-4230	LumA	1368.7866599802
MB-4233	LumB	865.381394481554
MB-4234	LumA	328.455121909835
MB-4235	Basal	1210.8093303076
MB-4236	Her2	2029.0345597559
MB-4250	LumA	616.42451080327
MB-4254	Basal	1947.42385059806
MB-4264	LumA	1177.67911725448
MB-4266	LumA	641.400020697533
MB-4270	Her2	1786.48034779985
MB-4274	LumB	945.497736191254
MB-4276	Her2	1077.50539557494
MB-4278	Her2	2096.06141615605
MB-4281	Her2	603.741678608772
MB-4282	LumA	423.370102256338
MB-4283	LumA	757.187314605455
MB-4289	Her2	-191.394714919329
MB-4292	LumA	-91.121356176829
MB-4293	LumA	-71.3493528809447
MB-4300	Her2	1247.32854822125
MB-4303	Basal	1302.1252935221
MB-4306	LumA	-577.287260558356
MB-4310	LumA	-1145.15615192233
MB-4317	Her2	1277.42462766769
MB-4318	LumB	424.93514060046
MB-4322	LumA	168.066413239156
MB-4323	LumA	164.497574092184
MB-4324	Her2	-294.974302681103
MB-4328	LumA	844.907718234595
MB-4329	LumA	996.486002064345
MB-4331	Her2	368.206543220812
MB-4332	Basal	1010.70330021642
MB-4333	LumA	20.0267122821711
MB-4339	LumB	506.779563757696
MB-4341	Her2	498.858948366105
MB-4342	LumA	1700.23413663471
MB-4343	Her2	1520.31210594063
MB-4348	Her2	187.306896124281
MB-4350	Her2	1701.52965350154
MB-4351	Her2	1458.64491140337
MB-4353	LumB	28.3681001486116
MB-4354	Her2	1568.05452770771
MB-4357	LumA	2018.24861338892
MB-4360	Her2	2003.30573711064
MB-4362	Normal	-229.847254999674
MB-4368	LumA	515.160263925649
MB-4374	LumA	-256.946082262505
MB-4375	Normal	-2.08260256094577
MB-4381	Normal	605.702468429201
MB-4390	LumA	748.523428431972
MB-4395	Her2	-277.853928360654
MB-4407	Basal	542.642889587663
MB-4408	Basal	1605.75347560179
MB-4416	BasalClaudinLow	2010.18496746803
MB-4417	Basal	1444.29412016297
MB-4418	LumA	30.8275006547076
MB-4421	LumA	-274.520549400093
MB-4426	Basal	1619.79965865892
MB-4434	Her2	670.528186264425
MB-4442	LumA	146.589359458933
MB-4484	Normal	804.187569168699
MB-4529	LumA	1159.40617024602
MB-4548	Her2	2285.65698684269
MB-4557	LumA	855.547997375911
MB-4564	LumA	377.172666825009
MB-4578	LumA	823.067359381676
MB-4591	LumB	140.978329393337
MB-4593	LumA	-45.6837018685928
MB-4598	LumB	463.246193591618
MB-4599	LumA	7.6772835246648
MB-4601	Basal	1581.27934330917
MB-4603	Normal	-416.163408167613
MB-4607	LumA	483.544771914704
MB-4616	LumA	-439.562428374971
MB-4618	LumB	1197.19079395581
MB-4621	Basal	86.2780114754766
MB-4622	Basal	1825.5637990757
MB-4623	LumA	1419.96642057593
MB-4626	Her2	803.403210790044
MB-4627	LumA	258.965851224328
MB-4630	LumB	445.881132986925
MB-4633	LumA	821.849865439926
MB-4634	LumA	367.536969845423
MB-4639	LumB	-21.7596146914078
MB-4640	Her2	907.680045453681
MB-4641	LumA	405.197489884478
MB-4642	LumB	220.747249679512
MB-4643	Her2	552.431441023594
MB-4644	LumB	-643.769839563296
MB-4648	LumB	229.850128262549
MB-4649	LumB	951.944112172158
MB-4651	LumB	958.11671588154
MB-4653	Normal	278.000727403188
MB-4654	LumB	871.01763575218
MB-4655	LumA	1407.53495756896
MB-4660	Basal	543.033268998879
MB-4661	LumA	604.709825716098
MB-4663	Basal	722.753115322139
MB-4665	LumA	668.00317103066
MB-4666	LumA	253.901554782389
MB-4667	Her2	2192.59589409911
MB-4669	LumB	1053.29206032008
MB-4670	LumA	754.667638878032
MB-4671	LumB	412.189684291321
MB-4672	LumA	-299.401017825053
MB-4673	LumB	1414.44318108001
MB-4674	LumA	-19.0239668441972
MB-4675	LumA	524.349417325568
MB-4679	Basal	2036.57823028753
MB-4681	LumA	837.890657793799
MB-4682	LumA	1063.28759166959
MB-4685	LumB	-475.462599529276
MB-4686	LumA	1393.03429921965
MB-4687	LumA	2265.25026292318
MB-4688	LumB	1636.96246182995
MB-4691	LumA	1065.13289747588
MB-4692	LumA	419.124640811424
MB-4694	Basal	1274.22295980416
MB-4695	Normal	509.794414615702
MB-4696	Basal	1625.71394322245
MB-4698	LumA	1196.57585331397
MB-4701	LumA	773.172549899015
MB-4702	LumB	292.90519772322
MB-4704	LumA	678.622544266831
MB-4705	LumA	1081.38780158909
MB-4706	LumA	1946.56134537269
MB-4707	Basal	888.537921072817
MB-4708	LumA	1379.59974506554
MB-4709	LumA	445.177850840886
MB-4710	LumA	706.246975001897
MB-4711	Basal	2401.09467703446
MB-4712	Normal	850.218256686685
MB-4714	Basal	1495.53826480853
MB-4715	Basal	1347.01973397829
MB-4716	LumA	1733.06447148511
MB-4717	Basal	642.846671542461
MB-4718	Normal	748.488648860128
MB-4719	LumA	363.15952670183
MB-4721	LumA	321.339193537878
MB-4722	LumA	79.029989158505
MB-4723	LumB	456.974346001811
MB-4724	Her2	1573.58861027754
MB-4725	Her2	1756.7437835928
MB-4729	LumA	257.928375941853
MB-4730	LumA	342.903256413984
MB-4731	Her2	1059.4038917875
MB-4732	Basal	1455.02090860667
MB-4733	Basal	2343.22127865801
MB-4735	LumA	532.564679798055
MB-4737	LumB	1207.13303426792
MB-4738	Normal	347.678352754618
MB-4739	LumA	1035.2591874678
MB-4741	LumB	820.241210645848
MB-4742	LumA	123.575373052746
MB-4743	Normal	1135.36931009143
MB-4744	LumB	167.405585363883
MB-4745	Her2	1441.06965598466
MB-4746	Normal	1245.24219267741
MB-4749	LumA	293.659320013105
MB-4750	LumB	948.428156382294
MB-4752	LumA	560.194012544601
MB-4757	Basal	1468.61449674615
MB-4758	Basal	-61.7998633452784
MB-4760	LumA	1205.25116894013
MB-4762	LumA	18.1921025542888
MB-4763	Her2	1519.00796582754
MB-4764	LumA	1442.78947127812
MB-4767	LumB	1777.44427809527
MB-4769	Basal	767.418465911496
MB-4770	Her2	1977.4015984513
MB-4771	LumA	1225.1291097156
MB-4778	LumA	1620.84787551026
MB-4779	LumA	1083.6635634128
MB-4782	Normal	404.640726088915
MB-4784	Normal	653.440677521542
MB-4785	LumA	600.041683290732
MB-4787	LumA	1341.1784010251
MB-4790	LumA	-63.0328020292953
MB-4791	LumB	2238.58401381634
MB-4792	Basal	868.534974911589
MB-4793	Basal	1562.46923881281
MB-4794	LumA	893.918494554203
MB-4796	LumB	424.807545336072
MB-4797	LumA	547.247499188617
MB-4798	Normal	806.97143568225
MB-4800	LumA	-1.1590054025103
MB-4801	LumA	21.3393483369533
MB-4802	LumB	845.757065356623
MB-4805	LumA	340.91768990098
MB-4806	LumA	151.840066651017
MB-4809	Basal	1144.43780332658
MB-4814	Normal	404.136867625587
MB-4818	LumB	775.164368611736
MB-4820	LumA	196.279681033165
MB-4822	LumA	1219.12016259284
MB-4825	LumA	156.992424947938
MB-4827	LumA	301.971623768934
MB-4828	LumB	639.35884707883
MB-4829	LumB	1082.81727409125
MB-4832	LumA	512.872279190851
MB-4834	LumB	734.420898089802
MB-4836	Her2	418.972046315605
MB-4838	LumB	-717.124480793242
MB-4839	LumB	1285.28099278482
MB-4843	LumA	1110.38318413448
MB-4845	LumA	-40.4873546883155
MB-4846	LumB	1930.37539184693
MB-4849	LumA	278.095489398676
MB-4851	LumA	800.520202392008
MB-4853	LumA	751.535102354547
MB-4855	LumA	384.596007681447
MB-4858	LumA	755.928194342656
MB-4859	Normal	2493.01445828509
MB-4860	LumA	829.294800422556
MB-4862	LumB	1087.48391175444
MB-4865	Basal	1580.78462163002
MB-4866	LumA	837.945970964333
MB-4867	LumA	920.570265350749
MB-4869	LumA	686.56232287766
MB-4870	LumA	1023.30530090647
MB-4871	Normal	536.976138012875
MB-4872	LumA	2088.97794262246
MB-4873	LumB	715.326000091152
MB-4876	BasalClaudinLow	2852.68700640092
MB-4878	LumA	714.515485923007
MB-4879	Her2	1342.81139034181
MB-4880	Basal	1348.28665280385
MB-4881	Basal	1120.65144588474
MB-4882	LumA	936.183837272848
MB-4883	LumA	116.70561674341
MB-4886	Her2	1213.77757690023
MB-4887	Normal	1043.32937385369
MB-4888	Basal	1705.11428883657
MB-4893	Basal	2470.41101159776
MB-4894	LumA	275.270406597653
MB-4896	Basal	1788.53181974399
MB-4897	Normal	1048.26747687316
MB-4898	LumA	-329.870409002781
MB-4899	LumA	1255.79713652786
MB-4900	LumB	711.1488383784
MB-4904	Her2	2559.49190338785
MB-4906	LumA	-455.629779284282
MB-4908	LumB	690.334307078516
MB-4911	Basal	1099.89120045848
MB-4912	LumB	989.670606544924
MB-4925	LumB	1628.79929547888
MB-4928	Her2	1661.6608914654
MB-4929	Her2	-242.265476612679
MB-4930	LumB	871.152837377027
MB-4931	BasalClaudinLow	2610.57163503479
MB-4933	LumA	2093.14953683513
MB-4934	LumB	1306.56342192969
MB-4935	Her2	1871.49946017272
MB-4937	LumB	1380.34270465642
MB-4938	Basal	741.220350132441
MB-4941	LumA	603.376277222264
MB-4942	Basal	2428.49263066588
MB-4944	LumB	360.952255992155
MB-4945	Basal	1140.88434420951
MB-4949	LumB	2136.93584975101
MB-4950	LumA	1069.7005623511
MB-4952	Her2	2309.15312172682
MB-4956	LumB	567.626623727956
MB-4957	LumB	333.549767962654
MB-4959	LumA	1064.30173825814
MB-4961	LumA	752.811084194777
MB-4962	LumA	808.235835917749
MB-4965	LumA	728.635973970202
MB-4966	LumB	1424.89256218755
MB-4967	LumA	971.505624453543
MB-4968	LumA	1168.40759876668
MB-4969	LumA	-366.062848892742
MB-4970	LumB	107.439277592457
MB-4974	Basal	1950.37640503277
MB-4976	LumA	597.113546661863
MB-4977	LumA	1582.31534916943
MB-4978	Normal	709.114706963362
MB-4981	LumA	1724.30896910398
MB-4982	Her2	1101.21043322114
MB-4986	LumA	234.579866659252
MB-4987	LumA	505.418636652449
MB-4991	LumB	844.874578920642
MB-4992	LumA	780.047644009855
MB-4993	Her2	1042.4151632739
MB-4994	LumB	854.403296039568
MB-4996	LumA	277.769889832267
MB-4998	LumB	443.632962356524
MB-4999	LumA	-99.3744887795043
MB-5001	LumA	988.045506419637
MB-5004	Her2	1753.03513198692
MB-5008	Her2	261.529583427637
MB-5011	LumA	1061.57368806735
MB-5013	LumA	382.675637674407
MB-5014	LumB	915.843118252159
MB-5015	LumA	333.618085003508
MB-5017	Her2	2517.18023471786
MB-5018	LumA	1033.17195691033
MB-5019	Normal	1098.84164677251
MB-5020	LumA	1280.89567927429
MB-5027	LumA	1200.54127251934
MB-5033	LumB	-669.366019577086
MB-5035	LumA	1460.69766842667
MB-5039	LumB	1214.41021777684
MB-5040	LumB	1034.59448337254
MB-5041	Her2	2789.63414362493
MB-5043	LumA	1063.40711461535
MB-5044	LumB	486.123968275314
MB-5045	LumA	1739.98088084514
MB-5048	LumA	589.888518724487
MB-5049	LumB	595.679815605687
MB-5050	LumA	814.798353315186
MB-5052	Her2	2590.02766422429
MB-5053	LumA	1113.52253594747
MB-5054	Basal	2161.74252688469
MB-5057	Basal	1213.28652664831
MB-5058	Normal	1518.74751502693
MB-5059	LumA	714.366633302017
MB-5060	LumB	561.422874239868
MB-5061	LumB	1928.28545796426
MB-5062	LumB	1694.58226831392
MB-5063	Her2	-211.594097415932
MB-5064	LumA	979.280054826444
MB-5065	Basal	2621.37360390716
MB-5066	LumA	1056.99914712296
MB-5068	LumA	26.5519729939945
MB-5070	Basal	1819.18613196267
MB-5072	Her2	718.103711587562
MB-5073	LumA	1536.94293675053
MB-5074	LumA	896.809910827929
MB-5078	LumB	1006.11381273705
MB-5079	LumA	-94.2958408686909
MB-5081	Normal	1171.27452175744
MB-5084	LumA	1043.39610684047
MB-5086	LumA	-699.312848833377
MB-5088	LumA	1139.50456814252
MB-5092	LumA	491.234383905626
MB-5093	Her2	590.331823068566
MB-5097	LumB	1738.44506126565
MB-5098	LumA	-12.5731858234748
MB-5100	Basal	2227.12232887969
MB-5101	LumB	230.668972858334
MB-5102	Basal	774.824749367514
MB-5105	LumA	370.230109395251
MB-5107	LumB	1105.26460719743
MB-5110	Normal	734.848186194396
MB-5113	Normal	910.384393407042
MB-5114	Basal	2095.36557365785
MB-5115	Basal	931.157573325137
MB-5116	LumB	276.252804299141
MB-5117	LumA	866.621776856005
MB-5118	LumA	647.718559018657
MB-5119	LumA	731.242735461306
MB-5120	Her2	1075.04436655176
MB-5121	LumB	-9.80154373296194
MB-5122	LumA	1462.72974740271
MB-5123	LumA	1655.39233832486
MB-5124	LumB	997.10844513636
MB-5126	Basal	1628.17814053212
MB-5130	LumA	1689.0340991537
MB-5134	LumA	144.800161893818
MB-5135	Basal	188.435469589819
MB-5138	Basal	2013.84351125841
MB-5139	LumB	1800.5510594304
MB-5143	LumA	789.153995940242
MB-5144	LumB	100.748399705205
MB-5145	Normal	1477.61453135726
MB-5147	LumA	1227.6776717146
MB-5148	Her2	1571.69315421502
MB-5150	Normal	-17.5159229424336
MB-5152	LumA	1100.76105698261
MB-5154	Normal	1730.20518102904
MB-5155	Normal	832.196142015407
MB-5157	Normal	1731.28338025079
MB-5160	LumB	819.217652652271
MB-5161	Normal	1175.3087087339
MB-5162	BasalClaudinLow	1852.80995931632
MB-5163	LumA	1911.09919135495
MB-5164	Normal	1805.3643017988
MB-5166	LumB	838.639806031378
MB-5167	LumB	621.025720279172
MB-5169	LumB	647.841498594971
MB-5171	Normal	1670.71058718608
MB-5173	Basal	878.29504942853
MB-5174	Her2	742.250528347464
MB-5175	Basal	2153.40546929249
MB-5176	LumA	2291.48485567141
MB-5177	LumB	2632.36767171021
MB-5178	Normal	378.228088197332
MB-5179	LumA	1094.48656630418
MB-5182	LumA	195.025385122323
MB-5183	LumA	573.274052124491
MB-5184	LumA	1200.22660599209
MB-5185	LumA	745.13165848974
MB-5186	LumA	1405.60908005432
MB-5188	Basal	1497.37725985183
MB-5189	LumA	896.925872626125
MB-5190	Basal	1680.65578728783
MB-5191	LumA	606.426569957736
MB-5193	LumA	873.073421110275
MB-5195	LumA	1447.87179906218
MB-5196	LumA	885.844669563313
MB-5197	LumA	514.987943397197
MB-5199	Basal	1553.80683844682
MB-5200	LumB	878.390212371661
MB-5201	LumA	43.7892443049008
MB-5204	LumA	1271.77216879233
MB-5205	Basal	1483.25287684999
MB-5206	LumA	618.352438504547
MB-5208	Basal	1190.94547759138
MB-5209	Basal	1874.21979210841
MB-5211	LumB	637.758936980229
MB-5212	LumB	1421.54560450131
MB-5213	Her2	1509.2731614109
MB-5214	Normal	1446.78660516742
MB-5215	LumB	-328.473290912655
MB-5218	LumB	715.507486111738
MB-5221	LumA	539.475100523814
MB-5222	Her2	2619.1100810251
MB-5223	BasalClaudinLow	2166.0473856083
MB-5224	LumA	1035.61546331757
MB-5225	Basal	1825.17248521489
MB-5226	LumB	210.702648919768
MB-5227	LumA	801.061432175954
MB-5228	LumB	467.457242038971
MB-5229	Basal	1770.51395164435
MB-5230	LumA	1718.37535531761
MB-5231	Her2	1113.52512153854
MB-5232	Basal	1545.5664632907
MB-5233	LumB	-301.756947667247
MB-5235	Basal	803.469144722848
MB-5236	Basal	1758.03201314061
MB-5238	Normal	1547.63340225171
MB-5239	LumB	479.850734654647
MB-5240	LumA	1280.01618865954
MB-5243	LumB	478.821978107352
MB-5244	LumB	-421.020330940408
MB-5251	LumA	1260.80542366865
MB-5253	LumA	1699.73830824919
MB-5256	LumA	1061.20778761114
MB-5258	Basal	765.379077369299
MB-5259	Her2	2006.65877645232
MB-5260	LumB	-441.704773737902
MB-5261	LumB	1115.1709654464
MB-5264	LumA	574.182754280347
MB-5266	LumB	890.767077380619
MB-5267	LumA	840.720298031246
MB-5268	LumA	899.404052806838
MB-5270	LumA	-2.56166248657559
MB-5271	LumB	2052.70488180144
MB-5272	Basal	2601.32965667484
MB-5273	LumB	669.658380029148
MB-5275	Her2	1207.94030250989
MB-5277	Normal	1197.12130926659
MB-5278	Normal	521.074272498064
MB-5279	LumA	-155.554600185711
MB-5280	Normal	844.000035445594
MB-5281	LumA	355.168895692601
MB-5284	LumA	824.536191699386
MB-5287	LumA	517.710186254295
MB-5288	LumB	1889.71657875168
MB-5290	LumA	-47.8580826622522
MB-5291	LumB	505.975855984728
MB-5292	LumB	650.2272552675
MB-5293	LumA	779.740648866985
MB-5294	Basal	1118.4709234051
MB-5295	Basal	534.294185069466
MB-5296	Basal	1913.54865318598
MB-5298	Basal	1762.19611145658
MB-5299	Basal	1221.59668112533
MB-5300	LumA	719.969571288861
MB-5305	LumA	131.215034803032
MB-5306	LumA	1067.17756680853
MB-5308	Normal	1546.73765927222
MB-5310	LumA	1808.10484529893
MB-5311	LumAClaudinLow	1741.66496111066
MB-5312	Her2	1990.69101469452
MB-5313	Her2	2453.70880954646
MB-5315	Her2	2309.38578636373
MB-5317	LumB	28.7043568568397
MB-5318	LumB	978.098432054297
MB-5322	LumA	1097.05899101011
MB-5323	BasalClaudinLow	2662.06947056897
MB-5324	LumA	838.364629308956
MB-5326	Normal	1151.73107285809
MB-5327	Her2	967.14445248265
MB-5328	LumB	1310.65648858608
MB-5329	LumA	793.151824822397
MB-5330	LumA	979.627323140144
MB-5331	LumA	135.320846722363
MB-5334	LumA	873.011940374052
MB-5335	Basal	221.190695577247
MB-5338	LumB	1233.40379455404
MB-5341	LumB	-244.415324620049
MB-5345	Normal	1132.53173100734
MB-5346	Basal	795.07962396377
MB-5347	LumB	119.326281593806
MB-5348	Basal	2016.28344697324
MB-5350	LumBClaudinLow	1716.59056512725
MB-5351	Normal	1559.70653157782
MB-5358	LumA	679.180093433743
MB-5360	LumA	773.639896802852
MB-5361	LumA	1257.54235037821
MB-5364	Normal	1955.93037570466
MB-5365	LumA	1005.57635968072
MB-5366	Her2	914.933026331489
MB-5368	Normal	806.682014935432
MB-5369	LumA	585.804781264079
MB-5370	LumB	136.855787503145
MB-5373	LumB	1987.97350697551
MB-5377	LumB	519.873664058593
MB-5378	Basal	684.46264063435
MB-5381	Her2	1517.18790628416
MB-5382	LumA	597.37526229311
MB-5383	LumA	430.740144399818
MB-5384	LumA	837.365193408291
MB-5386	LumB	58.3528546728331
MB-5388	LumA	1183.27043931073
MB-5389	LumA	111.892670837725
MB-5390	Basal	782.036517436683
MB-5392	Her2ClaudinLow	2179.41224707414
MB-5393	LumB	315.452352949785
MB-5395	LumA	855.452085981574
MB-5396	LumB	1171.7679515834
MB-5397	LumA	525.838607640627
MB-5398	LumA	673.307663538454
MB-5399	LumA	937.346882330151
MB-5401	LumA	311.97593515404
MB-5402	LumA	700.965684988152
MB-5403	LumA	548.729642223166
MB-5404	LumA	907.232566699334
MB-5405	LumB	2937.53284665462
MB-5406	LumB	1658.28873133072
MB-5407	LumA	738.071166671487
MB-5408	Normal	2789.93562848191
MB-5409	Her2	2167.9328236098
MB-5410	LumA	-1.17625688939446
MB-5411	Her2	664.036091912028
MB-5412	LumA	936.173824838598
MB-5414	LumB	1174.4373865541
MB-5418	LumB	689.18362190984
MB-5420	Basal	1767.10246489958
MB-5421	Basal	879.97162191901
MB-5422	LumA	503.11116694209
MB-5424	LumA	1666.8467953133
MB-5425	LumA	892.431266026207
MB-5426	Basal	1719.15242220465
MB-5427	Basal	-221.375259036825
MB-5428	LumA	637.726303400755
MB-5429	LumA	383.084018743227
MB-5431	Basal	1490.34345209589
MB-5432	LumA	1240.47870890109
MB-5433	LumA	40.0225107197047
MB-5434	LumB	155.485459582206
MB-5435	LumB	492.998973011659
MB-5440	Basal	2243.65489690314
MB-5441	Her2	1211.01207383356
MB-5442	Basal	759.206933422925
MB-5444	LumA	1506.53798093568
MB-5446	Her2	928.722393428208
MB-5447	LumB	1008.0570853093
MB-5450	Basal	1706.72506766085
MB-5451	LumA	1000.90162861847
MB-5452	LumA	395.997920403679
MB-5453	Normal	1255.12199710336
MB-5454	LumB	1997.79067367288
MB-5455	LumA	1684.5500724311
MB-5457	LumA	1269.97198994311
MB-5458	Basal	734.636259321268
MB-5459	LumB	-348.202637842528
MB-5463	LumB	1717.19683316967
MB-5464	LumA	-83.9552360818801
MB-5465	BasalClaudinLow	924.804292270523
MB-5468	Basal	1114.04089698652
MB-5470	Basal	1300.69702969784
MB-5471	LumA	740.517658373657
MB-5472	LumA	869.997831022969
MB-5473	LumA	828.452903427575
MB-5474	Her2	2189.03246237305
MB-5475	LumB	865.921133711003
MB-5477	LumB	574.134028071907
MB-5478	LumA	2229.09254790782
MB-5481	LumB	705.731729790183
MB-5482	Basal	1125.58816633607
MB-5483	Her2	1553.53848925693
MB-5484	LumA	163.64566128682
MB-5485	LumB	512.852418548739
MB-5486	LumB	811.212437670516
MB-5489	LumA	769.901050855906
MB-5490	LumA	388.24947588932
MB-5491	LumB	-136.05253033975
MB-5492	LumA	1543.41254065058
MB-5493	LumB	345.822107168599
MB-5495	LumA	1142.94640304803
MB-5497	LumB	156.97953895101
MB-5498	Her2	990.440543403574
MB-5499	LumA	685.690879798373
MB-5502	LumB	916.804424759849
MB-5505	LumB	588.266709469841
MB-5510	LumA	490.161207798008
MB-5511	Her2	1164.95265330402
MB-5513	Basal	517.675730298528
MB-5514	LumA	130.363854765574
MB-5518	LumB	952.588792121567
MB-5519	LumA	1054.241521114
MB-5520	LumA	1580.65854385467
MB-5521	LumB	2713.57947915542
MB-5525	LumB	795.770959587666
MB-5526	Basal	1563.82752894621
MB-5527	Her2	2813.95540917652
MB-5529	Basal	1367.22861880602
MB-5530	Basal	2003.28090883968
MB-5531	Basal	1911.6418402727
MB-5532	LumA	403.794111022608
MB-5533	Normal	1562.28508627728
MB-5534	LumB	2517.19950151566
MB-5535	Her2	1690.35689042028
MB-5540	LumB	1483.03190438147
MB-5541	LumA	1328.03372092626
MB-5543	LumA	874.280395433505
MB-5547	Basal	-16.8917207214644
MB-5548	Basal	1772.56296268325
MB-5549	Her2	1593.69037211046
MB-5550	LumA	653.914543423972
MB-5551	Basal	462.396034834845
MB-5552	LumB	1769.66034299319
MB-5553	LumB	761.351836022655
MB-5554	LumA	1613.93040809872
MB-5556	LumB	760.741458548586
MB-5558	Basal	819.975632584963
MB-5559	Basal	727.699117579427
MB-5560	Basal	1099.05735644493
MB-5562	LumB	708.914394926217
MB-5563	LumA	1354.88670771524
MB-5565	Basal	2385.78813258767
MB-5566	Basal	1728.96424161261
MB-5567	LumA	666.98700374225
MB-5571	LumA	484.435960914279
MB-5572	Basal	2856.40628172226
MB-5575	LumB	551.762580836212
MB-5576	LumB	1218.49171935342
MB-5577	Her2	2777.26700557126
MB-5579	LumA	1677.66888235941
MB-5580	LumA	1433.5888519416
MB-5582	LumA	629.667758089746
MB-5583	LumA	1082.16125880954
MB-5584	Her2	1661.50681098428
MB-5588	Normal	2794.28704434208
MB-5589	LumA	-187.11021765075
MB-5590	LumB	1700.61581839799
MB-5591	LumA	1021.70529994296
MB-5592	LumB	58.2201872353864
MB-5593	Her2	2004.67464175483
MB-5596	LumA	1284.3170217936
MB-5597	LumA	685.451962437243
MB-5599	LumA	1101.28763362665
MB-5601	LumA	1950.54097982915
MB-5602	Basal	2109.67881547581
MB-5603	LumA	2130.15168241443
MB-5604	LumB	547.450577868945
MB-5605	LumB	1023.01624341116
MB-5613	LumB	744.634355986915
MB-5616	Basal	2261.83504707547
MB-5617	LumA	226.271469533803
MB-5620	LumA	494.774313189014
MB-5622	LumB	424.165068586499
MB-5623	LumB	475.47914532401
MB-5624	Basal	1657.29317132847
MB-5626	LumA	1158.08070635046
MB-5628	LumB	1949.2241898581
MB-5629	LumA	1269.36881993103
MB-5632	LumB	951.202136017296
MB-5633	BasalClaudinLow	2636.38533072876
MB-5634	Basal	2040.0254219757
MB-5635	LumA	399.898062123211
MB-5636	LumB	960.902041495795
MB-5638	LumA	1186.29890748494
MB-5640	Normal	1067.5903431808
MB-5641	LumB	294.220345642008
MB-5642	LumA	433.276739616301
MB-5645	LumA	1713.40383915933
MB-5646	LumB	218.613074589403
MB-5647	LumA	1001.58803117948
MB-5651	Basal	1942.52392362129
MB-5652	Normal	1419.95539501832
MB-5653	LumB	838.585993599533
MB-5654	LumB	309.753988207426
MB-5655	Basal	505.264535355083
MB-5656	Normal	183.738005727379
MB-6001	LumA	1726.99792199355
MB-6006	LumA	1454.98027284965
MB-6007	Her2	926.088054291185
MB-6008	LumB	151.720458917264
MB-6010	LumB	2122.30294281012
MB-6011	LumB	-369.913302990272
MB-6012	LumA	144.478510805667
MB-6014	Normal	1384.88816743329
MB-6016	LumA	373.055757531382
MB-6017	LumA	666.065012382682
MB-6018	LumA	943.77531489179
MB-6019	Normal	1787.99681939894
MB-6021	LumA	179.541393068547
MB-6022	LumB	-57.5047095650607
MB-6023	Normal	-62.2186703539741
MB-6024	LumA	771.05213028627
MB-6026	LumB	-183.396710084948
MB-6029	LumA	692.898203083269
MB-6030	LumA	712.163472126971
MB-6036	Basal	1759.5016268254
MB-6039	Her2	1478.78944049259
MB-6042	Normal	2123.6341295762
MB-6044	Her2	634.616377171444
MB-6047	Her2	1566.11135442831
MB-6048	Her2	2073.82754245158
MB-6049	Her2	1186.91238084326
MB-6050	LumA	947.413580748989
MB-6051	LumA	486.64694523274
MB-6052	Basal	2034.86576366414
MB-6053	LumB	713.91984785956
MB-6055	Basal	2268.15081095243
MB-6058	Basal	2042.18227617692
MB-6059	Normal	1880.16049151859
MB-6060	LumB	1663.94609763592
MB-6062	Basal	2693.67921480659
MB-6063	Normal	705.59538014328
MB-6065	LumA	634.717730337375
MB-6068	Basal	1215.34072887576
MB-6069	LumA	730.164351981067
MB-6071	LumA	1418.88636614812
MB-6075	LumB	-289.827892277393
MB-6079	LumB	269.946525702284
MB-6080	LumB	2489.21082088673
MB-6082	Normal	1446.05215093418
MB-6083	LumA	-23.3875959277757
MB-6085	Her2	1758.69316149143
MB-6092	Normal	1034.78023822098
MB-6097	LumA	606.892563032445
MB-6098	Basal	679.083251943279
MB-6100	Her2	862.247085536227
MB-6101	Normal	1053.29633733961
MB-6103	Normal	1491.70671120081
MB-6105	Her2	1867.30779850053
MB-6107	Normal	1426.81251544034
MB-6108	LumA	907.174590840473
MB-6113	Her2	799.659088863162
MB-6114	Her2	1517.38882235461
MB-6116	Her2	2193.96807491353
MB-6118	LumA	1834.05115648169
MB-6122	Basal	1387.74035645812
MB-6124	LumA	433.779090065343
MB-6125	Normal	1178.67004465261
MB-6131	Her2	1286.99023210042
MB-6133	LumA	637.036020660697
MB-6135	LumB	489.460833458692
MB-6138	LumB	1398.40322292822
MB-6141	LumB	-200.033757048409
MB-6143	Basal	654.402498028524
MB-6144	BasalClaudinLow	2446.89971214406
MB-6145	LumB	782.208093858281
MB-6146	Her2	1805.40543148678
MB-6147	NormalClaudinLow	1054.57147741116
MB-6149	LumA	-265.184666690591
MB-6150	LumB	1592.72384803977
MB-6152	Basal	2157.50032207378
MB-6154	LumB	565.246255970823
MB-6156	Her2	1421.37499921542
MB-6157	Basal	1830.90203769464
MB-6160	Her2	2099.6588670443
MB-6163	LumA	851.438591949646
MB-6164	LumB	1338.8769519827
MB-6167	LumA	1076.48817424455
MB-6168	LumA	1408.31874995645
MB-6169	Basal	1881.36949224404
MB-6171	LumA	181.78305826996
MB-6178	Basal	1547.97364573235
MB-6179	LumA	477.461501289958
MB-6181	LumA	-311.412477346118
MB-6182	Her2	1804.91764681886
MB-6183	LumB	525.527053555668
MB-6184	Her2	844.373068864222
MB-6185	LumA	99.5996294028055
MB-6187	Normal	1786.56047915024
MB-6188	Basal	2025.80879386699
MB-6189	LumB	621.185214341606
MB-6190	LumA	551.914636687174
MB-6192	LumB	678.912263073624
MB-6194	Normal	922.87478160386
MB-6195	LumA	1557.28194905795
MB-6200	LumA	679.713743380447
MB-6201	LumB	736.747781887298
MB-6204	Normal	973.699936378508
MB-6207	LumA	773.111287795822
MB-6208	Normal	1905.46405585429
MB-6211	LumA	1347.60316504823
MB-6212	LumA	1336.47270173518
MB-6214	LumA	603.627122179149
MB-6217	LumB	284.686638905531
MB-6218	LumA	2022.06732560703
MB-6223	Basal	2051.32387168097
MB-6224	Her2	2228.95136416508
MB-6225	LumA	984.730703762211
MB-6226	Normal	1014.83008432666
MB-6228	BasalClaudinLow	2557.82350685485
MB-6229	LumA	1244.51659523606
MB-6231	Normal	884.170978353863
MB-6232	LumA	950.607464074016
MB-6233	LumB	1088.38408981694
MB-6234	Normal	1180.02791094431
MB-6237	Basal	1132.43363004384
MB-6238	LumA	859.817557100142
MB-6239	Normal	1024.29090311234
MB-6242	Basal	1582.39171411714
MB-6245	Basal	982.351434374421
MB-6246	Her2	1343.06925103459
MB-6248	Basal	1603.1455641683
MB-6251	Basal	676.53731981858
MB-6253	LumA	241.780253578697
MB-6254	LumB	212.459799086287
MB-6256	LumA	617.430810218451
MB-6257	LumB	138.260071990759
MB-6263	LumA	1283.01906965035
MB-6271	LumA	-77.1073441236003
MB-6272	Basal	1577.81388100483
MB-6273	LumA	291.360035919885
MB-6280	Basal	1535.44779265568
MB-6281	LumB	536.211030048462
MB-6283	LumA	204.132430249469
MB-6284	LumB	689.345351990296
MB-6286	LumA	1147.81805078633
MB-6287	LumB	928.611113806311
MB-6288	LumB	568.531035324969
MB-6297	LumA	1071.99526233263
MB-6300	LumB	1107.87344551317
MB-6302	LumB	942.350724488343
MB-6305	Basal	2288.7847640716
MB-6306	LumB	807.200540991645
MB-6308	LumA	1202.13244663037
MB-6312	LumB	1464.41351721765
MB-6314	Her2	927.565520474661
MB-6317	LumB	960.932186666836
MB-6318	Her2	1551.02722861126
MB-6319	Normal	1095.80162950459
MB-6322	LumB	1118.067825948
MB-6327	LumB	476.933400255047
MB-6328	LumA	504.371520150682
MB-6330	Her2	2555.99031350772
MB-6334	Her2	393.534103211613
MB-6336	Basal	1568.09777769799
MB-6337	Basal	306.188779715073
MB-6344	LumB	634.96637507387
MB-6346	LumB	715.410912579767
MB-6358	Her2	1150.82502044127
MB-6359	Her2	1154.94780099945
MB-6363	Basal	1553.16123219629
MB-7000	LumB	293.950706205822
MB-7001	LumA	1601.76814758786
MB-7002	LumB	1411.01598966956
MB-7003	Normal	1613.93215894515
MB-7004	LumA	950.784434782849
MB-7005	LumB	1383.37712632775
MB-7006	LumA	1076.16054308006
MB-7007	Basal	1423.76113729109
MB-7008	Basal	1611.64000971289
MB-7009	Basal	1264.80844870528
MB-7010	LumA	348.678995576469
MB-7011	LumB	827.099028943852
MB-7012	Basal	998.015284297042
MB-7013	LumA	45.4883875866255
MB-7014	Basal	1497.38168454636
MB-7015	LumB	35.8053921453039
MB-7017	Basal	1850.74679047441
MB-7018	Her2	1708.12420749307
MB-7019	LumB	1312.09345428581
MB-7020	Her2	1106.22567568526
MB-7022	LumB	1322.82496711778
MB-7023	BasalClaudinLow	1883.30187038871
MB-7024	LumB	1656.12839292198
MB-7025	BasalClaudinLow	2577.67423977452
MB-7026	LumB	972.594575239448
MB-7027	Her2	1843.60127459168
MB-7028	LumB	186.574997841874
MB-7029	LumA	1963.7891614265
MB-7030	Basal	977.012652345865
MB-7031	Basal	979.269727056299
MB-7032	LumA	432.812455356994
MB-7034	LumA	294.375273900249
MB-7035	Her2	1514.05051988506
MB-7036	Basal	1552.90308298269
MB-7037	LumA	608.03271457545
MB-7038	Basal	1010.74956604916
MB-7039	BasalClaudinLow	1426.8569157388
MB-7040	LumA	1276.53699437012
MB-7041	LumA	1417.15304874758
MB-7042	LumB	1049.3261632105
MB-7043	Basal	2135.23795675433
MB-7044	NormalClaudinLow	1887.71802049919
MB-7045	Her2	1689.0773795649
MB-7046	Her2	-199.357229354446
MB-7048	Her2	1315.20414256861
MB-7049	Basal	13.7244859230237
MB-7050	Her2	-26.9299642384918
MB-7051	Her2	75.21341540389
MB-7052	Basal	2087.28687529485
MB-7053	LumA	426.443904674193
MB-7054	Basal	1893.14782890526
MB-7055	Basal	-75.2846163139814
MB-7056	LumA	-65.001561522636
MB-7057	Normal	720.744097738117
MB-7058	Normal	131.32743174552
MB-7059	Her2	1282.74386931315
MB-7060	LumA	201.96756043376
MB-7061	Normal	935.985891951908
MB-7062	LumA	1366.46244499137
MB-7063	LumA	1296.51762418281
MB-7065	LumB	340.267008562098
MB-7066	Her2	460.865614928127
MB-7067	Her2	1449.48626610333
MB-7068	Her2	2009.90129336909
MB-7069	Her2	2011.92813025973
MB-7070	Her2	1430.35010627138
MB-7071	Her2	2449.24158536272
MB-7072	LumB	319.224725461922
MB-7073	Basal	1061.05069400042
MB-7074	Normal	408.365294762992
MB-7075	LumB	-500.690711335363
MB-7076	LumA	561.764236114159
MB-7077	LumA	1199.25333495304
MB-7078	BasalClaudinLow	1340.18602020135
MB-7079	NormalClaudinLow	1871.0507912351
MB-7080	LumA	1236.45720897865
MB-7081	Basal	2661.24647738831
MB-7082	Her2	1078.22414171371
MB-7083	LumB	1485.44237100503
MB-7084	Basal	1056.38075951292
MB-7085	Normal	739.050364473481
MB-7086	LumB	1813.14437715969
MB-7087	Basal	1246.59612719644
MB-7088	Her2	1825.08183508395
MB-7089	Basal	2130.99338610676
MB-7090	Basal	166.064645868415
MB-7091	LumA	334.762340348317
MB-7092	Her2	1768.40010993455
MB-7093	LumA	1187.3145834455
MB-7094	LumB	1416.95348964008
MB-7095	LumA	343.524030356306
MB-7096	LumA	892.75900662797
MB-7097	LumB	295.619919625849
MB-7099	LumB	426.608147422588
MB-7100	LumB	-664.349941858905
MB-7101	LumA	906.504477322707
MB-7102	LumB	77.5943423622174
MB-7104	Basal	2454.23746410519
MB-7106	LumA	961.79016421484
MB-7107	LumA	153.613052655218
MB-7109	LumB	484.521533746409
MB-7111	Basal	1916.59015768063
MB-7112	LumB	1406.16763559973
MB-7113	LumA	882.6484856925
MB-7114	Basal	1742.74286335661
MB-7115	Her2	709.782161329543
MB-7116	LumB	1315.59945268729
MB-7118	LumA	368.424033930377
MB-7119	Basal	1704.23475060675
MB-7121	Basal	2403.22067594165
MB-7122	Basal	1971.4058749244
MB-7123	LumA	1304.67811830904
MB-7124	LumA	-257.963777586493
MB-7127	Normal	84.8211912522769
MB-7128	LumA	1377.14932378772
MB-7130	LumB	198.861939336088
MB-7131	LumB	72.4869850725792
MB-7132	LumB	985.267094810926
MB-7133	LumB	1199.6875172396
MB-7135	Her2	-101.02258311911
MB-7137	LumA	1051.14951830668
MB-7138	LumB	257.082291450843
MB-7140	LumB	480.324260508659
MB-7141	LumA	637.41705952401
MB-7142	LumB	332.826927799841
MB-7143	Her2	606.263263094417
MB-7144	LumB	488.032096651433
MB-7145	Basal	979.882184619906
MB-7147	LumB	590.091722078788
MB-7149	LumB	975.623947681921
MB-7150	LumB	1321.32061998683
MB-7151	Basal	224.903470967338
MB-7152	Her2	102.730109327349
MB-7153	Her2	433.396270036812
MB-7154	Basal	1920.22591399993
MB-7155	Basal	1498.57198744431
MB-7157	LumB	152.009314068919
MB-7158	Basal	2358.65251522707
MB-7159	Basal	-311.675183754189
MB-7160	Her2	541.562625842522
MB-7161	LumA	1607.83858612038
MB-7162	LumA	1268.24886078504
MB-7163	LumA	1112.48079719686
MB-7164	LumA	200.03600133095
MB-7165	Basal	1055.12524774646
MB-7167	Her2	460.373939546379
MB-7168	LumA	1567.53141839163
MB-7170	LumA	1340.6295784779
MB-7171	LumB	121.002374614394
MB-7172	LumB	759.580354328062
MB-7173	LumA	1608.38145504262
MB-7174	LumB	2118.62373466695
MB-7176	LumA	385.245296463031
MB-7181	LumB	341.453834152988
MB-7182	Her2	469.874430693278
MB-7185	LumA	-181.172414007642
MB-7186	LumB	694.467507916953
MB-7187	Normal	1518.18459258878
MB-7189	LumB	415.08691559408
MB-7193	LumB	782.577885508083
MB-7194	LumB	11.54555436769
MB-7195	LumA	263.481137640282
MB-7196	Her2	980.574293504166
MB-7197	LumB	673.719304189499
MB-7198	Basal	388.696989292893
MB-7199	LumB	296.319514339992
MB-7200	LumB	652.552693429422
MB-7201	Basal	2660.99102500793
MB-7205	Basal	1644.05196441218
MB-7207	Her2	1922.49979927708
MB-7208	Basal	2068.55809718055
MB-7212	LumA	525.993108260599
MB-7215	LumA	1299.36854242247
MB-7216	LumB	-165.540214732657
MB-7217	LumA	1138.82904277154
MB-7218	LumA	319.934069706685
MB-7219	LumA	677.486337133693
MB-7220	LumB	405.213347729834
MB-7225	Basal	413.616390805168
MB-7226	LumB	437.664478751852
MB-7227	Normal	813.598835617328
MB-7228	Normal	1090.37179127378
MB-7229	LumA	118.365140462803
MB-7230	LumA	117.292702933084
MB-7231	LumA	578.934092642992
MB-7232	LumA	230.465595290276
MB-7233	Her2	796.083467212686
MB-7234	LumB	-444.070760707858
MB-7235	LumA	802.214251034694
MB-7236	LumB	190.905644627476
MB-7238	Her2	363.849907089756
MB-7241	LumB	798.16386992689
MB-7243	LumA	1521.02205901689
MB-7244	LumA	1403.96512166074
MB-7250	Her2	1976.82472158348
MB-7251	Her2	1868.36990887115
MB-7252	Her2	2352.8225773189
MB-7253	LumB	1522.90443066732
MB-7254	LumA	-24.7705816726911
MB-7256	Her2	900.568283283524
MB-7258	Basal	464.083408429466
MB-7260	Her2	642.0941503818
MB-7262	Her2	1314.18000319409
MB-7263	LumB	209.478278344592
MB-7264	Normal	2279.11790576039
MB-7266	LumB	347.29457816311
MB-7267	Basal	1091.89068695704
MB-7268	LumA	244.219330040829
MB-7269	Basal	1780.69866313399
MB-7270	Basal	1467.91869564716
MB-7273	Her2	1617.97067219782
MB-7275	Her2	1075.57919791373
MB-7276	LumA	1530.6027584558
MB-7277	LumA	740.796735103099
MB-7278	LumA	462.1318717804
MB-7279	Her2	1244.60168583383
MB-7280	LumA	760.810062016367
MB-7281	Her2	1570.62355293431
MB-7283	LumB	73.7260345197378
MB-7284	LumA	553.962936069906
MB-7285	LumBClaudinLow	1558.65613647454
MB-7286	LumB	1056.98664229245
MB-7287	LumB	1711.83945471935
MB-7288	LumB	944.70797722896
MB-7289	Normal	1652.83895803615
MB-7291	Her2	2368.08642905237
MB-7292	LumB	748.954226917173
MB-7293	LumA	1391.5435233268
MB-7294	LumB	624.803189424773
MB-7295	LumA	1209.5083762668
MB-7296	LumB	1075.23438410057
MB-7297	LumB	1481.08570467916
MB-7298	LumB	1772.94335308424
MB-7299	LumB	2159.64265790162

## Sheet: FigS3B
Patient_ID	PAM50ClaudinLow	StromalScore
MB-0000	NormalClaudinLow	1017.35091677009
MB-0002	LumA	357.315257171416
MB-0005	LumB	1095.36975784382
MB-0006	LumB	1012.5253076146
MB-0010	LumB	993.250651016037
MB-0014	LumB	1147.66821682104
MB-0022	LumB	1447.72241651356
MB-0028	LumB	-46.2443794482682
MB-0035	Her2	-857.116445622604
MB-0036	LumA	680.476599427881
MB-0039	LumB	-906.342318627954
MB-0045	Basal	1124.94759906948
MB-0046	LumA	7.8707164298621
MB-0048	Her2	1458.67180941561
MB-0050	Normal	741.30211387933
MB-0053	LumB	615.498168956634
MB-0054	LumB	1166.23075572234
MB-0056	LumB	487.921389549189
MB-0060	LumB	-301.338901941541
MB-0062	Basal	-55.949241379681
MB-0064	LumB	208.87021602569
MB-0066	LumB	548.089735040019
MB-0068	LumA	946.485859081183
MB-0079	Her2	805.3252114603
MB-0081	LumB	1317.11971319763
MB-0083	LumB	845.771387212859
MB-0093	LumB	1341.16510733318
MB-0095	LumB	-212.227657300305
MB-0097	LumA	196.866026574243
MB-0100	Basal	662.73466659009
MB-0101	Normal	880.387255445314
MB-0102	LumB	891.321305054902
MB-0106	LumA	611.235712391151
MB-0107	LumB	-64.2047411656505
MB-0108	LumB	981.778228238322
MB-0109	Basal	-822.571071710079
MB-0111	LumA	1190.05943962853
MB-0112	LumA	834.637812398815
MB-0113	Her2	532.003340933879
MB-0114	LumA	69.1157884071497
MB-0115	Basal	419.038750612486
MB-0116	Normal	989.484629358499
MB-0117	LumA	920.892447724631
MB-0119	LumB	316.296345138613
MB-0120	LumB	1089.31640169607
MB-0121	LumA	799.502915589574
MB-0122	LumA	557.992728734307
MB-0123	LumB	651.851615353496
MB-0124	LumA	1091.54135379781
MB-0125	LumB	-77.0241791698089
MB-0126	LumA	800.847189212784
MB-0128	Normal	1326.45541196751
MB-0129	Her2	1085.52941503964
MB-0130	LumA	1083.09092048155
MB-0131	LumA	719.138237737001
MB-0133	LumA	808.326975009223
MB-0134	LumB	444.803025217415
MB-0135	LumB	616.102615000437
MB-0136	LumA	1314.09680852276
MB-0138	LumA	1056.25395727482
MB-0139	LumA	867.328940266083
MB-0140	LumB	616.119011740586
MB-0142	LumA	-416.832639489376
MB-0143	LumA	578.158956026096
MB-0144	LumB	901.918553692277
MB-0145	LumA	975.758158686715
MB-0146	LumB	211.02937883722
MB-0147	LumA	112.253889539434
MB-0148	Her2	944.053641327664
MB-0149	Basal	-276.024272605651
MB-0150	Basal	762.629294571098
MB-0151	LumB	353.554663724437
MB-0152	Her2	723.398497624811
MB-0154	LumA	1103.79861994057
MB-0155	NormalClaudinLow	1663.66933495434
MB-0157	BasalClaudinLow	1393.58152066467
MB-0162	LumA	773.193047108861
MB-0163	Basal	379.665666386232
MB-0164	Basal	1046.11979220951
MB-0165	LumA	1120.27763299455
MB-0166	LumA	894.749329425115
MB-0167	LumB	363.159801649213
MB-0168	NormalClaudinLow	1570.84482404354
MB-0170	LumA	1454.36542639986
MB-0171	Normal	1239.57822981489
MB-0172	LumA	723.908797504661
MB-0173	LumB	-169.161502082702
MB-0174	BasalClaudinLow	1558.46405072158
MB-0175	LumA	446.098787163048
MB-0176	LumA	588.724713600238
MB-0177	LumA	1237.4317844482
MB-0178	LumB	450.614906817539
MB-0179	BasalClaudinLow	1879.62473982367
MB-0180	LumA	680.777638442691
MB-0181	LumA	1136.62587253922
MB-0184	LumA	-171.752791857607
MB-0188	Her2	994.339541677701
MB-0189	Normal	1435.19878585207
MB-0191	Basal	616.355914444402
MB-0192	Normal	1078.5880686725
MB-0193	LumB	868.810766026218
MB-0194	LumA	1165.71826011498
MB-0195	LumB	80.1737393915255
MB-0197	LumB	1326.47344505017
MB-0198	LumB	1253.52609530857
MB-0199	LumA	1019.95337016944
MB-0200	Basal	-173.286424282504
MB-0201	Basal	1138.39062987725
MB-0202	LumA	942.44764785869
MB-0203	LumA	927.058920096459
MB-0204	LumA	1289.33525351105
MB-0205	Normal	1194.72548801442
MB-0206	BasalClaudinLow	1479.30083589294
MB-0207	LumA	1027.05692778429
MB-0209	NormalClaudinLow	1672.14863579369
MB-0211	BasalClaudinLow	1790.3116234188
MB-0214	Basal	343.625781142336
MB-0215	LumB	1173.46098466994
MB-0218	LumB	876.550859331835
MB-0220	NormalClaudinLow	1460.13743545304
MB-0221	Her2	423.677792120574
MB-0222	Normal	1395.39741442629
MB-0223	LumA	852.55831157236
MB-0224	LumA	1245.03985556874
MB-0225	LumB	-183.704411412453
MB-0226	LumA	957.26465518537
MB-0227	LumA	1078.09071193733
MB-0228	Normal	764.749472530202
MB-0229	LumA	955.971897347934
MB-0230	Her2	270.699671600403
MB-0231	LumA	1004.66685231387
MB-0232	LumA	669.644487892319
MB-0233	LumA	1277.48868109134
MB-0234	LumB	634.38166904574
MB-0235	LumA	819.285257450169
MB-0236	LumA	1146.47484443296
MB-0238	Basal	710.005928829946
MB-0239	LumA	1457.59646959067
MB-0241	BasalClaudinLow	1088.44823550142
MB-0242	LumB	1245.70350783733
MB-0243	LumB	1162.61416219393
MB-0244	Normal	504.105951841808
MB-0245	LumA	943.452588280049
MB-0247	LumA	1416.59785582906
MB-0248	LumA	-58.7378966057913
MB-0249	Her2	602.389585383213
MB-0253	Normal	415.907118690485
MB-0256	LumA	1209.82695732622
MB-0257	LumA	784.716951027198
MB-0258	LumA	759.721301262544
MB-0259	Basal	-555.479857407194
MB-0260	LumA	939.631100410175
MB-0261	LumB	719.942445213481
MB-0262	Her2	1256.26847254948
MB-0263	LumA	962.991646051422
MB-0264	Her2	972.489305985415
MB-0265	BasalClaudinLow	1232.50133748718
MB-0266	LumA	1375.74827343785
MB-0268	LumB	865.523166264128
MB-0269	BasalClaudinLow	1815.98805235862
MB-0270	LumB	153.023458002299
MB-0272	LumB	722.596713295397
MB-0273	LumA	676.958510671099
MB-0275	NormalClaudinLow	1530.40353967145
MB-0278	Basal	-257.973843252965
MB-0279	NormalClaudinLow	1542.38998171952
MB-0280	Normal	-30.6079049669126
MB-0282	Normal	1326.76600610904
MB-0284	BasalClaudinLow	1395.07015474933
MB-0285	NormalClaudinLow	1581.79734225008
MB-0286	LumAClaudinLow	1874.88885642727
MB-0287	LumB	480.833123130067
MB-0288	Normal	1098.62240746837
MB-0289	BasalClaudinLow	1689.35376206057
MB-0290	LumA	983.611142593578
MB-0291	LumB	983.835030832821
MB-0292	Her2	761.711379370103
MB-0293	NormalClaudinLow	1643.94958366184
MB-0294	Normal	1452.17386098124
MB-0295	LumA	966.228428975892
MB-0301	LumA	1030.11467098644
MB-0302	LumA	1438.33837177223
MB-0303	Basal	1001.72050379106
MB-0304	LumB	-522.596878336242
MB-0305	Normal	1081.30496999294
MB-0306	LumA	972.074127009629
MB-0307	LumA	1294.46627443364
MB-0308	LumA	1161.77543692188
MB-0309	LumA	784.35407715753
MB-0310	LumA	1260.24341607347
MB-0311	LumB	697.243124101674
MB-0312	LumB	828.820048824193
MB-0313	LumB	447.945725578414
MB-0314	Her2	398.080024047582
MB-0315	LumA	1335.15242002665
MB-0316	Basal	503.273633878153
MB-0317	LumA	1036.8779103184
MB-0318	Normal	31.9798347141888
MB-0319	LumB	272.644850049257
MB-0320	LumA	1133.43759068854
MB-0321	LumA	-392.892037890652
MB-0322	LumA	472.902377209283
MB-0324	LumA	357.046275051159
MB-0325	LumB	-68.1201533297859
MB-0328	LumB	778.276737218113
MB-0336	LumB	815.821670840255
MB-0339	LumB	538.11185154946
MB-0340	Basal	138.183523896185
MB-0341	LumA	1062.91496971596
MB-0342	Normal	1083.11126509548
MB-0343	Normal	637.82627367483
MB-0344	Normal	1106.62399336642
MB-0345	LumA	877.933629193662
MB-0346	Her2	-164.12914073742
MB-0348	LumA	83.7975179937456
MB-0349	LumB	760.880935728486
MB-0350	BasalClaudinLow	514.074947010097
MB-0352	Her2	1362.11296470986
MB-0353	LumA	373.453425546851
MB-0354	Basal	1631.64609875841
MB-0356	LumA	1069.25305660402
MB-0358	LumA	1110.94118223525
MB-0359	LumA	1074.48701807758
MB-0360	LumB	563.632341715674
MB-0361	Her2	677.194102949804
MB-0362	LumA	943.113419159213
MB-0363	LumB	854.259380343473
MB-0364	LumA	1254.04806479115
MB-0365	Her2	1459.47033361953
MB-0366	LumA	380.566521635133
MB-0367	NormalClaudinLow	1817.82206505651
MB-0368	LumB	-278.322452164229
MB-0369	LumB	-175.765668015756
MB-0370	LumB	59.2650534341813
MB-0371	LumB	1362.8591723596
MB-0372	Basal	419.059680294427
MB-0373	LumB	724.612901849709
MB-0374	LumB	1101.58103633871
MB-0375	Normal	645.52901927932
MB-0377	LumA	1442.31988231854
MB-0378	Her2	238.28570827624
MB-0379	LumA	1344.01373808823
MB-0380	LumB	478.188013550292
MB-0381	Her2	527.735220334863
MB-0382	LumA	1188.98194616746
MB-0383	LumB	942.308510301915
MB-0384	LumB	938.187971410586
MB-0385	LumB	394.719317416248
MB-0386	LumA	1191.87357228439
MB-0388	Normal	1307.79302719462
MB-0389	LumB	1318.27490726103
MB-0391	Her2	918.77085062035
MB-0392	Normal	1170.69448334521
MB-0393	Basal	1156.81278541867
MB-0394	LumA	947.353586616057
MB-0395	Her2	537.151646741711
MB-0396	Basal	-159.094688685529
MB-0397	LumA	592.675079131113
MB-0398	LumB	1250.93621283671
MB-0399	Her2	1199.11438876688
MB-0400	Basal	923.299950531973
MB-0401	Basal	1198.14964192813
MB-0402	NormalClaudinLow	1454.11638840469
MB-0404	LumA	713.323366171428
MB-0406	LumB	620.830866505125
MB-0410	LumA	1179.25399874452
MB-0411	LumA	1308.81288889815
MB-0412	LumB	404.020743472152
MB-0413	LumA	1136.86892217213
MB-0414	Basal	590.348908254816
MB-0417	Her2	292.044540499312
MB-0418	Her2	547.350039828173
MB-0419	LumA	1000.09044123799
MB-0420	BasalClaudinLow	1088.96265900679
MB-0421	Her2	968.809850192837
MB-0422	LumA	642.967426403109
MB-0424	NormalClaudinLow	1840.06645853387
MB-0425	LumA	1144.42340285875
MB-0426	Normal	1117.00415012947
MB-0427	LumA	548.918943377003
MB-0428	LumA	769.634572687799
MB-0429	LumB	401.403943929578
MB-0431	LumA	862.348254908347
MB-0434	LumB	-52.1223931069502
MB-0436	Her2	1249.43197355699
MB-0437	LumB	440.13520688408
MB-0438	Her2	1072.11710485658
MB-0439	LumB	-1090.75847508412
MB-0440	LumB	249.205543744085
MB-0442	NormalClaudinLow	1781.9080953048
MB-0443	LumA	1073.30206836063
MB-0444	LumB	1215.15975150744
MB-0445	LumA	706.11906811047
MB-0446	BasalClaudinLow	1228.23533404502
MB-0449	LumA	605.367596149657
MB-0451	LumA	768.482094426358
MB-0452	LumB	1268.8408556461
MB-0453	Her2	834.472212606435
MB-0454	LumA	-380.054463889895
MB-0455	LumB	791.674295464366
MB-0458	Normal	1178.89757560213
MB-0459	LumB	936.920810539264
MB-0460	LumAClaudinLow	1821.62143484718
MB-0462	Her2	1390.26837793601
MB-0463	LumA	1082.97367413414
MB-0464	Basal	564.7204940547
MB-0465	LumB	944.778319978663
MB-0466	LumA	781.661646840129
MB-0467	Her2	647.931481330204
MB-0468	LumA	752.886590915925
MB-0469	LumB	334.990873857868
MB-0470	BasalClaudinLow	-870.468370696043
MB-0471	LumA	-720.851733236691
MB-0472	LumB	-923.85549206804
MB-0474	LumB	669.71054555296
MB-0475	LumA	1203.51193822589
MB-0476	NormalClaudinLow	1833.3269877776
MB-0478	LumA	1415.53163224038
MB-0479	Her2	550.717570476619
MB-0480	LumA	656.914127595317
MB-0481	Basal	658.831630779382
MB-0482	Normal	985.713988711199
MB-0483	LumB	344.802152843674
MB-0484	Her2	931.190660701072
MB-0485	LumA	854.605089122531
MB-0486	LumA	793.002240634589
MB-0487	Normal	757.708370273933
MB-0488	BasalClaudinLow	1032.00720515892
MB-0489	NormalClaudinLow	1333.65146460081
MB-0490	LumA	940.433454271315
MB-0491	LumA	1309.01316055682
MB-0492	LumB	-602.763244685263
MB-0494	Basal	1487.90735580752
MB-0495	BasalClaudinLow	1658.74575245387
MB-0496	Normal	1101.94104930086
MB-0497	LumA	803.146434564934
MB-0500	Basal	555.454194524272
MB-0501	LumA	709.046312930081
MB-0502	BasalClaudinLow	1602.76630798091
MB-0503	LumA	935.317414863498
MB-0504	LumA	1210.99671567591
MB-0505	LumA	1504.00351206754
MB-0506	Her2	758.519314485426
MB-0507	LumA	1031.12716293704
MB-0508	Normal	1136.33920042661
MB-0509	Basal	819.928372876673
MB-0510	Normal	996.979597585305
MB-0511	LumA	1204.3128737869
MB-0512	LumA	1206.3455537457
MB-0513	LumA	375.824272253473
MB-0514	LumB	967.744294431989
MB-0516	Basal	550.012643499802
MB-0517	LumA	597.501929489397
MB-0519	Normal	1018.13328748946
MB-0521	LumA	1177.88544389732
MB-0522	Her2	385.800469759716
MB-0524	Normal	1337.75878722056
MB-0525	Basal	921.748342249981
MB-0526	LumB	235.837501755823
MB-0527	LumA	1138.39757076197
MB-0528	LumA	1137.15382014542
MB-0529	LumA	633.287520876829
MB-0531	Normal	1173.97215197095
MB-0532	LumB	738.029568138863
MB-0534	Normal	1092.3836615139
MB-0535	LumA	496.454635567466
MB-0536	LumB	1038.51861168536
MB-0537	Normal	1325.83296505507
MB-0538	LumA	1003.55372022035
MB-0540	NormalClaudinLow	589.793552604279
MB-0541	LumA	722.385159540765
MB-0542	Normal	793.217332215299
MB-0544	LumB	869.670927769625
MB-0545	Normal	1084.39810300692
MB-0550	LumB	896.39172333731
MB-0551	Normal	1081.71173018626
MB-0552	Her2	1285.64739894169
MB-0553	LumA	528.838096812435
MB-0554	LumA	1140.08046508747
MB-0558	BasalClaudinLow	505.417270335798
MB-0559	LumA	313.206923805774
MB-0568	LumA	1091.92614227138
MB-0569	LumB	1317.82896147874
MB-0570	LumB	-346.673990927367
MB-0571	LumA	819.301949934996
MB-0573	LumAClaudinLow	1460.65301062798
MB-0574	LumA	575.863955664529
MB-0575	LumA	1456.16730807993
MB-0576	LumB	1171.22487556926
MB-0577	LumB	-297.881252395691
MB-0578	Normal	967.33412928381
MB-0579	LumB	999.057773392686
MB-0580	LumA	1216.13623459128
MB-0581	Basal	609.371676506775
MB-0582	Basal	-540.58921244396
MB-0583	LumA	1035.5574395131
MB-0584	LumB	541.361885832915
MB-0585	LumB	1028.75700812573
MB-0586	LumA	602.129911385768
MB-0587	LumA	333.599281561735
MB-0588	Normal	823.081307806422
MB-0589	LumB	616.953400215161
MB-0590	LumB	-382.637803435624
MB-0591	LumB	752.545301048261
MB-0593	Her2	970.077920946233
MB-0594	LumB	62.874507250941
MB-0596	LumA	1445.55265221352
MB-0597	Normal	1289.429235307
MB-0598	LumB	949.368812297463
MB-0599	LumAClaudinLow	1281.40720972024
MB-0600	LumA	477.740523607159
MB-0601	LumB	1074.36142171069
MB-0603	LumA	680.22454596705
MB-0605	LumA	1254.34699719532
MB-0606	LumB	436.014882537301
MB-0607	LumA	1125.96054522373
MB-0608	Basal	690.421642504518
MB-0609	LumA	733.476668842508
MB-0610	LumA	1518.41557271805
MB-0611	LumB	957.885143181285
MB-0613	BasalClaudinLow	989.070889605636
MB-0614	LumA	1099.37494682751
MB-0615	Normal	1014.82744630958
MB-0616	LumB	786.302227220077
MB-0617	NormalClaudinLow	2152.70286780234
MB-0618	LumB	1158.55936109814
MB-0619	Normal	915.051587776519
MB-0620	Normal	1009.02569332251
MB-0621	LumA	1084.46390668062
MB-0623	Normal	1519.96270822678
MB-0624	LumA	1358.71494076556
MB-0626	LumB	375.568350194469
MB-0627	BasalClaudinLow	1530.09610819411
MB-0628	Normal	814.341129230169
MB-0630	LumB	-189.131972556879
MB-0631	LumA	1058.12093904118
MB-0632	LumA	1292.85553560708
MB-0634	NormalClaudinLow	1652.22355976915
MB-0636	LumA	1138.33858656582
MB-0637	LumB	671.983704803461
MB-0638	Normal	1326.27136316539
MB-0639	Basal	711.559016383458
MB-0640	Normal	1026.37644878002
MB-0641	NormalClaudinLow	1573.92667701059
MB-0642	LumA	365.421636383472
MB-0643	Her2	642.382958571527
MB-0644	LumAClaudinLow	1729.26862411313
MB-0646	LumB	760.426887873778
MB-0649	LumA	1243.5362022017
MB-0650	LumA	1028.09318337575
MB-0652	Her2	1063.86868173111
MB-0653	Her2	257.672626022247
MB-0654	LumA	658.958428163488
MB-0655	Normal	1036.31720352559
MB-0656	Basal	874.711853321569
MB-0657	Normal	1357.05527586999
MB-0658	Basal	1001.51702031685
MB-0659	Normal	-246.63926299899
MB-0660	Her2	917.480360523848
MB-0661	LumA	71.9264049450134
MB-0662	Normal	1086.78912750574
MB-0663	Her2	683.078566614798
MB-0664	Basal	-51.0730414568678
MB-0666	LumA	369.405885253143
MB-0869	Basal	227.871058878061
MB-0872	Normal	592.792774364903
MB-0874	Basal	-59.9449537215102
MB-0877	LumB	56.1315087632549
MB-0880	LumA	442.062086615622
MB-0882	LumB	555.294092920186
MB-0884	LumB	-81.8093621239695
MB-0891	LumA	1302.82503575208
MB-0893	BasalClaudinLow	1622.3450947937
MB-0895	LumB	515.610079159222
MB-0897	Normal	289.591429975665
MB-0899	LumA	1124.16104300486
MB-0901	Basal	338.899321390442
MB-0904	LumA	1027.5019291649
MB-0906	Normal	1195.63332953776
MB-2513	LumA	1300.10669471101
MB-2517	Her2	1125.74838513828
MB-2536	LumA	1418.87764589748
MB-2556	NormalClaudinLow	1442.90467990947
MB-2564	LumA	1011.82748920256
MB-2610	LumA	858.37729813975
MB-2613	LumB	633.231598496279
MB-2614	LumA	1049.03625271314
MB-2616	Normal	1497.3667020372
MB-2617	LumB	1170.77922234985
MB-2618	LumB	562.469659140751
MB-2624	LumA	1427.92465383093
MB-2626	LumB	1152.97536834237
MB-2629	LumB	320.787823271269
MB-2632	Her2	191.465925798749
MB-2634	LumB	-73.1076882336937
MB-2642	LumB	945.85226297854
MB-2643	BasalClaudinLow	1648.6816594804
MB-2645	Basal	314.480820337381
MB-2669	LumA	1233.34828396255
MB-2686	LumB	1165.30398381483
MB-2705	LumB	367.880144174728
MB-2708	LumB	1288.58595303566
MB-2711	LumA	900.313791981662
MB-2712	LumA	837.918618368023
MB-2718	Basal	24.3893461019842
MB-2721	LumA	461.74178866369
MB-2724	BasalClaudinLow	381.796916640044
MB-2725	LumA	875.220378922151
MB-2728	LumB	1247.49289081621
MB-2730	LumB	218.085524803795
MB-2735	LumB	738.476926906125
MB-2742	Her2	833.037275838387
MB-2744	Normal	655.464549717523
MB-2745	LumA	445.498267084584
MB-2747	LumA	841.644854508226
MB-2749	LumA	1436.88832422552
MB-2750	LumA	931.672903189133
MB-2752	LumA	675.247379178712
MB-2753	Basal	730.096084505076
MB-2754	Normal	1025.90615880521
MB-2758	Basal	1427.39800406819
MB-2760	LumB	999.37427697159
MB-2763	LumB	693.463128626442
MB-2764	NormalClaudinLow	1575.46475009113
MB-2765	LumB	1208.54901130611
MB-2767	LumB	1123.05808737766
MB-2769	LumB	1052.60974825622
MB-2770	LumA	513.921794315594
MB-2771	Basal	444.597471032279
MB-2772	LumBClaudinLow	1465.76537625488
MB-2774	LumB	1302.16075149253
MB-2779	LumA	150.303158934894
MB-2781	LumB	516.219018748083
MB-2786	LumA	1013.49974058098
MB-2790	LumA	674.025283427537
MB-2791	LumA	864.863251594245
MB-2792	Her2	1483.76703556844
MB-2793	LumB	556.354256981147
MB-2795	LumB	1467.82572871768
MB-2796	LumB	1308.87071197801
MB-2797	LumA	563.322791852283
MB-2801	LumA	952.221737530934
MB-2803	LumB	668.727441872347
MB-2814	LumB	833.845609415241
MB-2815	Normal	910.76305934838
MB-2819	LumA	861.242173304322
MB-2820	LumA	915.464438289105
MB-2821	BasalClaudinLow	1983.72137741566
MB-2823	Normal	1254.05783774212
MB-2827	Basal	689.547680615079
MB-2833	Basal	821.220019340896
MB-2834	Her2	1207.3046004924
MB-2835	LumA	997.488504183378
MB-2838	LumA	1136.04572897271
MB-2840	LumA	977.486327300683
MB-2842	Basal	309.949083751804
MB-2843	LumA	1253.32865175343
MB-2844	LumB	666.832379327486
MB-2845	LumAClaudinLow	1704.20980728386
MB-2846	Basal	838.17016845241
MB-2847	Her2	599.82814953323
MB-2848	LumA	1215.31582597221
MB-2849	Basal	911.770558736183
MB-2850	BasalClaudinLow	1358.24377253303
MB-2851	LumA	1198.33730186289
MB-2853	LumB	618.895084440464
MB-2854	LumA	420.093444382675
MB-2857	BasalClaudinLow	1483.6141295365
MB-2858	LumB	693.708577116989
MB-2863	LumA	1053.12410265202
MB-2867	LumA	1132.56260782793
MB-2895	Basal	1232.1180717787
MB-2896	NormalClaudinLow	1518.12480287683
MB-2900	Normal	1277.1822961662
MB-2901	LumB	-861.217623099893
MB-2904	Basal	714.349643878332
MB-2912	Basal	829.304806723878
MB-2916	LumA	1219.70267029867
MB-2917	Basal	655.056095907269
MB-2919	LumB	652.878816641991
MB-2922	Her2	725.782698629319
MB-2923	Her2	231.51522964963
MB-2927	LumA	457.679267763556
MB-2929	Her2	1137.52432311605
MB-2931	LumB	1204.29811250359
MB-2932	LumB	50.2534188489763
MB-2933	LumA	908.37376310457
MB-2939	LumB	1246.42323716155
MB-2944	LumA	875.616995764431
MB-2947	LumA	801.386570570094
MB-2951	LumA	885.555788891011
MB-2952	LumA	306.543745132915
MB-2953	LumB	1218.78182216114
MB-2954	LumB	316.55153215841
MB-2957	Basal	783.486724742173
MB-2960	LumA	855.155758017681
MB-2963	Her2ClaudinLow	1845.38754559515
MB-2964	Her2	840.080697509103
MB-2966	LumA	852.635455688232
MB-2969	LumA	1280.21353111658
MB-2970	LumA	1269.04657884088
MB-2971	LumA	1085.00744277502
MB-2977	LumA	1270.3631918261
MB-2983	LumB	642.124959380593
MB-2984	LumB	674.846057646758
MB-2990	LumA	62.9170128920153
MB-2993	BasalClaudinLow	1182.02376637197
MB-2994	LumA	1161.69968017188
MB-2996	LumA	943.64896444785
MB-2999	LumA	266.46967909504
MB-3001	Basal	600.575262946709
MB-3002	LumA	926.866279505075
MB-3005	LumA	1027.83471933029
MB-3006	NormalClaudinLow	1631.42442097086
MB-3007	LumB	812.151449003308
MB-3008	LumA	1046.69775852741
MB-3013	LumA	1388.13637750724
MB-3014	Basal	428.255338593253
MB-3016	LumB	685.641991953789
MB-3021	LumA	359.301578121079
MB-3025	Her2	168.337149341586
MB-3026	LumA	873.978062886282
MB-3028	LumB	1233.42480903295
MB-3031	Her2	790.489209525035
MB-3032	LumA	1246.84705192163
MB-3033	LumA	1072.14687948362
MB-3035	LumA	798.958837814644
MB-3037	LumA	923.334478377743
MB-3046	Basal	1100.28900882138
MB-3049	LumA	1123.36130538853
MB-3050	LumB	225.777129110029
MB-3057	Basal	85.1331950710944
MB-3058	Basal	1240.5685014148
MB-3060	LumB	800.284822172061
MB-3062	BasalClaudinLow	1444.07820689413
MB-3063	Basal	928.30070297655
MB-3064	LumA	1459.53856984951
MB-3067	Basal	763.404526592098
MB-3079	LumA	780.00785716144
MB-3083	LumB	-370.115861200273
MB-3085	Normal	1121.36767196215
MB-3088	LumA	-53.6755026274541
MB-3092	LumB	135.27679075156
MB-3102	LumA	661.613445270702
MB-3103	LumB	1031.94470242473
MB-3104	LumA	140.674895708453
MB-3105	LumA	558.349966938254
MB-3110	LumA	1136.05305514516
MB-3121	LumA	627.251909454151
MB-3122	Her2	587.034124393444
MB-3123	Basal	518.667787611507
MB-3153	Basal	296.163329059408
MB-3165	Basal	103.836523441316
MB-3167	LumA	188.214348471595
MB-3171	LumA	801.705449956112
MB-3181	LumB	276.433730624331
MB-3211	Basal	585.408285418992
MB-3218	Basal	968.180555627594
MB-3222	LumA	1270.78104565344
MB-3228	LumA	1304.38732456673
MB-3235	LumB	953.298416433219
MB-3252	LumA	1084.06872113741
MB-3254	LumA	1057.4064257697
MB-3266	LumB	1265.48624430582
MB-3271	Basal	822.46725308511
MB-3272	LumB	381.672755825659
MB-3275	LumB	1370.51157019621
MB-3277	Basal	511.370351232589
MB-3292	Basal	968.940860904033
MB-3295	Normal	519.433754208824
MB-3297	Basal	373.852873647019
MB-3298	LumA	1249.17314073669
MB-3300	LumB	217.089533456115
MB-3301	LumB	1167.21048548627
MB-3303	LumB	954.034526140833
MB-3328	LumA	992.656868275699
MB-3329	Her2	732.363981138883
MB-3341	LumA	912.893525900577
MB-3344	LumA	761.022802725235
MB-3350	LumB	-583.680622311621
MB-3351	LumA	532.984162171167
MB-3355	Her2	934.399472067806
MB-3357	LumB	84.6438983810238
MB-3360	LumB	712.159669774921
MB-3361	LumB	670.791700746318
MB-3363	Basal	-171.141873094076
MB-3365	LumA	517.684394468299
MB-3367	Basal	858.494173837147
MB-3371	LumB	479.666005250797
MB-3378	LumA	1412.10012770819
MB-3379	LumA	1017.06595161221
MB-3381	LumA	1404.21902181131
MB-3382	LumB	1270.18473095475
MB-3383	BasalClaudinLow	1263.63534516321
MB-3386	Her2	696.136803019326
MB-3388	LumB	464.958930220332
MB-3389	LumB	-148.501274604956
MB-3395	BasalClaudinLow	1300.14269462038
MB-3396	Basal	1421.78225370674
MB-3402	LumB	714.670994796905
MB-3403	LumA	1141.71239357958
MB-3412	LumA	1042.21956177979
MB-3417	LumB	-375.049794124088
MB-3429	Normal	1192.30695643003
MB-3430	LumA	770.135443328359
MB-3435	Her2	535.015432830278
MB-3436	LumB	309.65212644385
MB-3437	LumB	-185.16730299782
MB-3439	LumA	996.237326444134
MB-3450	LumA	529.404681637763
MB-3452	Normal	1277.2200865451
MB-3453	Basal	764.131110524591
MB-3459	LumB	1448.02299919852
MB-3462	LumA	1071.3057864753
MB-3466	Her2	712.273909669527
MB-3467	Her2	1057.22634759672
MB-3470	Her2	788.021193604868
MB-3476	Basal	634.253491892216
MB-3479	NormalClaudinLow	1700.2765859412
MB-3487	LumB	-117.432371214759
MB-3488	Her2	350.510934154735
MB-3490	LumB	891.343154735464
MB-3492	LumB	834.029069443784
MB-3497	Her2	868.293180132251
MB-3500	Basal	108.645678100832
MB-3502	Basal	1050.56067075471
MB-3506	LumB	812.701270232002
MB-3510	LumA	470.766597617282
MB-3525	LumB	328.758362196126
MB-3526	Normal	812.060682644346
MB-3528	Her2	865.599401030663
MB-3530	Her2	857.543625480043
MB-3536	Normal	983.932701886307
MB-3545	LumA	1116.98014342847
MB-3548	LumA	506.863234017302
MB-3556	Her2	1007.74350135058
MB-3567	Basal	1210.75414862403
MB-3576	Her2	827.096246216506
MB-3582	NormalClaudinLow	1394.22169241568
MB-3600	LumB	405.923992669353
MB-3606	Her2	950.169805159661
MB-3614	LumB	1071.49914436638
MB-3702	Basal	1157.25743909004
MB-3706	Basal	575.832501931612
MB-3707	LumAClaudinLow	1785.03554921262
MB-3711	LumA	940.601435818163
MB-3748	LumA	1096.54867627277
MB-3752	BasalClaudinLow	1027.27536681463
MB-3754	LumB	1147.78657420383
MB-3781	LumA	271.020531895552
MB-3797	LumA	-430.975985664814
MB-3824	LumB	347.070787287307
MB-3838	LumB	38.8089529517788
MB-3840	LumB	3.52272654895269
MB-3842	LumB	1091.05523848979
MB-3850	LumA	1560.83528353639
MB-3852	LumA	1032.60568735904
MB-3854	LumA	964.284806163738
MB-3865	LumAClaudinLow	1533.78209688566
MB-3866	Her2	839.343596625851
MB-3871	LumA	1048.82224462155
MB-3874	LumA	1329.9045317478
MB-3978	Her2	422.564505557114
MB-4000	LumA	111.919399604413
MB-4001	LumA	202.588855322854
MB-4003	Her2	112.473403912954
MB-4004	LumB	79.9938220342981
MB-4005	LumB	1155.39347566515
MB-4008	LumB	429.73639522501
MB-4010	Her2	392.592620698364
MB-4011	LumA	414.075546209302
MB-4012	Her2	-375.647760242589
MB-4015	Her2	505.126059807275
MB-4017	LumB	-326.208518473607
MB-4018	LumA	704.47735514858
MB-4024	Basal	115.314428487195
MB-4033	LumA	1147.05462381733
MB-4046	Her2	138.708263868681
MB-4059	Normal	1105.99563424136
MB-4079	Her2	172.068362714975
MB-4091	LumA	1.05828432332015
MB-4098	Her2	-1155.64192916315
MB-4119	Her2	-404.108861811295
MB-4120	LumA	272.314354100006
MB-4126	Her2	635.634920557128
MB-4127	Her2	-550.417077807201
MB-4139	LumB	-341.088283556434
MB-4140	LumA	138.652443426043
MB-4141	Her2	328.618129230567
MB-4145	Her2	669.27013033721
MB-4146	Basal	161.140311521984
MB-4148	LumB	249.260072784219
MB-4154	LumB	927.430003023913
MB-4171	Her2	356.16120951725
MB-4173	LumA	482.580712858142
MB-4189	Her2	-93.1075291921295
MB-4212	LumA	740.527147708028
MB-4213	LumB	528.553788068081
MB-4222	Her2	-199.31893740572
MB-4230	LumA	715.265142198895
MB-4233	LumB	382.30055378635
MB-4234	LumA	322.459090038402
MB-4235	Basal	727.569332809179
MB-4236	Her2	103.245882232071
MB-4250	LumA	605.753307278039
MB-4254	Basal	297.983681409662
MB-4264	LumA	143.854367566823
MB-4266	LumA	425.471908862351
MB-4270	Her2	238.937377491872
MB-4274	LumB	-66.8322034823793
MB-4276	Her2	523.249689347661
MB-4278	Her2	-196.909750334334
MB-4281	Her2	323.264341050476
MB-4282	LumA	512.492553577469
MB-4283	LumA	918.447702497934
MB-4289	Her2	-54.4504975031284
MB-4292	LumA	13.6390532848769
MB-4293	LumA	640.736458863674
MB-4300	Her2	72.8782582091648
MB-4303	Basal	338.40033994766
MB-4306	LumA	-361.843932282459
MB-4310	LumA	-1060.89170641499
MB-4317	Her2	250.79163815765
MB-4318	LumB	-217.305586604834
MB-4322	LumA	445.711323752708
MB-4323	LumA	179.637679230728
MB-4324	Her2	-59.8469225999585
MB-4328	LumA	-158.381639238686
MB-4329	LumA	724.363725001297
MB-4331	Her2	505.204691929729
MB-4332	Basal	-551.247715535389
MB-4333	LumA	-36.168651071524
MB-4339	LumB	-256.450585654689
MB-4341	Her2	481.168896602652
MB-4342	LumA	1251.27433658173
MB-4343	Her2	792.214946579758
MB-4348	Her2	-362.180670169327
MB-4350	Her2	657.064010421009
MB-4351	Her2	185.475388830756
MB-4353	LumB	160.757807084791
MB-4354	Her2	789.945965295168
MB-4357	LumA	302.6809381009
MB-4360	Her2	94.2780019058502
MB-4362	Normal	-543.75197228936
MB-4368	LumA	528.350504240988
MB-4374	LumA	-481.236779091662
MB-4375	Normal	245.828028362482
MB-4381	Normal	0.628459932015874
MB-4390	LumA	732.158510363793
MB-4395	Her2	-376.761427936872
MB-4407	Basal	25.5351695691191
MB-4408	Basal	230.619317687815
MB-4416	BasalClaudinLow	998.109233568651
MB-4417	Basal	67.2575585264015
MB-4418	LumA	-536.537137725654
MB-4421	LumA	-146.257041014483
MB-4426	Basal	199.44376364237
MB-4434	Her2	53.3703974903464
MB-4442	LumA	-296.497964996571
MB-4484	Normal	643.316317794341
MB-4529	LumA	977.989627921511
MB-4548	Her2	-99.7597565861725
MB-4557	LumA	485.283830987258
MB-4564	LumA	272.820493387572
MB-4578	LumA	333.786995352344
MB-4591	LumB	-151.87074811521
MB-4593	LumA	-63.637199631606
MB-4598	LumB	536.177962325078
MB-4599	LumA	-22.7385998561301
MB-4601	Basal	1058.64934802819
MB-4603	Normal	-636.506807230449
MB-4607	LumA	645.771885088256
MB-4616	LumA	-142.729305318839
MB-4618	LumB	658.852112576162
MB-4621	Basal	-470.427089931969
MB-4622	Basal	837.701688487618
MB-4623	LumA	806.704327428801
MB-4626	Her2	-305.608480601135
MB-4627	LumA	426.952062873005
MB-4630	LumB	-296.587408678991
MB-4633	LumA	868.366207093638
MB-4634	LumA	489.598213278023
MB-4639	LumB	-266.296795373385
MB-4640	Her2	715.544741043546
MB-4641	LumA	449.123798017062
MB-4642	LumB	70.211774052048
MB-4643	Her2	286.284613268138
MB-4644	LumB	-202.458976949935
MB-4648	LumB	116.960866340983
MB-4649	LumB	273.394652266421
MB-4651	LumB	484.845140424147
MB-4653	Normal	473.362028798535
MB-4654	LumB	476.096158157441
MB-4655	LumA	119.082875419718
MB-4660	Basal	-708.702999009259
MB-4661	LumA	509.893791343529
MB-4663	Basal	-110.633343833821
MB-4665	LumA	67.8075496056875
MB-4666	LumA	513.043380963843
MB-4667	Her2	882.623574567786
MB-4669	LumB	55.2885057376255
MB-4670	LumA	301.692320446625
MB-4671	LumB	25.6029181660227
MB-4672	LumA	-238.102176419144
MB-4673	LumB	370.143393227264
MB-4674	LumA	-0.0966690039985817
MB-4675	LumA	-263.697744677108
MB-4679	Basal	-106.787490691064
MB-4681	LumA	633.745464804062
MB-4682	LumA	-57.7937142655116
MB-4685	LumB	-719.728231739896
MB-4686	LumA	1048.79362153011
MB-4687	LumA	1077.73329660815
MB-4688	LumB	347.456070134071
MB-4691	LumA	725.678089220915
MB-4692	LumA	-891.473297360148
MB-4694	Basal	46.135856313073
MB-4695	Normal	818.772162366384
MB-4696	Basal	588.521721636466
MB-4698	LumA	848.695232097071
MB-4701	LumA	447.067749879211
MB-4702	LumB	-121.133322463812
MB-4704	LumA	923.674028053205
MB-4705	LumA	674.181966666923
MB-4706	LumA	639.474077875562
MB-4707	Basal	164.389546551278
MB-4708	LumA	965.216529163672
MB-4709	LumA	550.09892201647
MB-4710	LumA	643.204108387527
MB-4711	Basal	949.805753707422
MB-4712	Normal	129.91080695755
MB-4714	Basal	-73.0440203217814
MB-4715	Basal	193.498422461119
MB-4716	LumA	925.98163769273
MB-4717	Basal	-3.33018902381224
MB-4718	Normal	1085.60198834653
MB-4719	LumA	281.958620037551
MB-4721	LumA	598.681532417386
MB-4722	LumA	-17.478511872393
MB-4723	LumB	234.689145667059
MB-4724	Her2	893.41565568458
MB-4725	Her2	1100.07521558486
MB-4729	LumA	-553.607640749936
MB-4730	LumA	232.591582761445
MB-4731	Her2	-120.594047244156
MB-4732	Basal	250.153622480669
MB-4733	Basal	822.132988554927
MB-4735	LumA	284.539334021065
MB-4737	LumB	471.391043363619
MB-4738	Normal	878.728169522138
MB-4739	LumA	1116.10367662855
MB-4741	LumB	650.998938387022
MB-4742	LumA	262.281580196731
MB-4743	Normal	975.565107199834
MB-4744	LumB	154.253666894955
MB-4745	Her2	580.487383044535
MB-4746	Normal	553.371463243204
MB-4749	LumA	146.893804861742
MB-4750	LumB	314.440394844846
MB-4752	LumA	439.032420768423
MB-4757	Basal	535.596880915238
MB-4758	Basal	107.881432703409
MB-4760	LumA	1183.02120324839
MB-4762	LumA	740.623219656895
MB-4763	Her2	359.60539189636
MB-4764	LumA	1314.55374148979
MB-4767	LumB	753.016041767615
MB-4769	Basal	52.0085614010868
MB-4770	Her2	947.850396047352
MB-4771	LumA	805.723750113845
MB-4778	LumA	982.515103408272
MB-4779	LumA	1204.77888834846
MB-4782	Normal	536.391754687312
MB-4784	Normal	395.987188439273
MB-4785	LumA	693.635967977655
MB-4787	LumA	347.112835612944
MB-4790	LumA	451.466800452134
MB-4791	LumB	593.405549286781
MB-4792	Basal	708.582250909104
MB-4793	Basal	582.921737421965
MB-4794	LumA	189.667025014972
MB-4796	LumB	-28.246607771491
MB-4797	LumA	264.644687648228
MB-4798	Normal	589.181125652426
MB-4800	LumA	198.867518088939
MB-4801	LumA	289.712320506667
MB-4802	LumB	-78.2731382676093
MB-4805	LumA	486.106004221072
MB-4806	LumA	753.28097177215
MB-4809	Basal	239.293735090539
MB-4814	Normal	75.878614669432
MB-4818	LumB	54.8767279728826
MB-4820	LumA	-272.015780061486
MB-4822	LumA	956.060142505874
MB-4825	LumA	495.107274699798
MB-4827	LumA	599.865064481001
MB-4828	LumB	575.730233467608
MB-4829	LumB	447.457148664058
MB-4832	LumA	694.97098521544
MB-4834	LumB	563.624200002244
MB-4836	Her2	542.910145141217
MB-4838	LumB	-839.988721627727
MB-4839	LumB	785.435177976013
MB-4843	LumA	947.218199607848
MB-4845	LumA	199.69845799231
MB-4846	LumB	886.014964639958
MB-4849	LumA	-344.098261579833
MB-4851	LumA	226.198056127615
MB-4853	LumA	583.258502889204
MB-4855	LumA	267.026402786679
MB-4858	LumA	208.174677050911
MB-4859	Normal	1120.81029423311
MB-4860	LumA	623.51671648502
MB-4862	LumB	736.92783868891
MB-4865	Basal	944.90334882015
MB-4866	LumA	362.583832210203
MB-4867	LumA	935.973992882789
MB-4869	LumA	386.40734811019
MB-4870	LumA	1123.28939828394
MB-4871	Normal	-122.908636628225
MB-4872	LumA	849.337919774882
MB-4873	LumB	473.093819369827
MB-4876	BasalClaudinLow	1101.67969078266
MB-4878	LumA	796.76793893152
MB-4879	Her2	690.575679836435
MB-4880	Basal	47.3851165145348
MB-4881	Basal	324.762410573222
MB-4882	LumA	1041.08486755712
MB-4883	LumA	938.845566978717
MB-4886	Her2	799.201034522098
MB-4887	Normal	1112.48191353248
MB-4888	Basal	1158.52970969664
MB-4893	Basal	1090.82694900302
MB-4894	LumA	201.387338114913
MB-4896	Basal	769.465488423387
MB-4897	Normal	878.760106261956
MB-4898	LumA	-440.981128679833
MB-4899	LumA	752.355141573609
MB-4900	LumB	1097.25862068061
MB-4904	Her2	845.839197877685
MB-4906	LumA	-629.084086316616
MB-4908	LumB	383.092560739874
MB-4911	Basal	-23.8826981883603
MB-4912	LumB	-33.9994255751102
MB-4925	LumB	828.811492245433
MB-4928	Her2	821.738934451746
MB-4929	Her2	-101.195937175996
MB-4930	LumB	141.508692891985
MB-4931	BasalClaudinLow	702.916588729957
MB-4933	LumA	771.495812032052
MB-4934	LumB	428.567724662439
MB-4935	Her2	473.325004172994
MB-4937	LumB	1007.73863965651
MB-4938	Basal	645.312490367615
MB-4941	LumA	956.385940732959
MB-4942	Basal	439.44597001891
MB-4944	LumB	-16.5345084056604
MB-4945	Basal	442.270107023723
MB-4949	LumB	422.736744009335
MB-4950	LumA	729.890728114139
MB-4952	Her2	1055.76606050629
MB-4956	LumB	169.90887018167
MB-4957	LumB	-117.808739855092
MB-4959	LumA	915.851666353571
MB-4961	LumA	839.02146054537
MB-4962	LumA	-35.3185471972025
MB-4965	LumA	183.868894033224
MB-4966	LumB	1213.62091136362
MB-4967	LumA	999.323695261718
MB-4968	LumA	609.879733523382
MB-4969	LumA	-240.276200552251
MB-4970	LumB	-408.955165102211
MB-4974	Basal	797.614448203768
MB-4976	LumA	782.461350432015
MB-4977	LumA	733.118037502419
MB-4978	Normal	610.097797909214
MB-4981	LumA	1480.92657597417
MB-4982	Her2	719.276193345213
MB-4986	LumA	531.139247438353
MB-4987	LumA	677.166458634716
MB-4991	LumB	724.297872495093
MB-4992	LumA	670.864281173427
MB-4993	Her2	817.25616600856
MB-4994	LumB	661.570047716273
MB-4996	LumA	37.6134811012621
MB-4998	LumB	-29.4124243215413
MB-4999	LumA	-46.8798431614757
MB-5001	LumA	468.126953731926
MB-5004	Her2	888.070192522195
MB-5008	Her2	-497.835105782241
MB-5011	LumA	844.764068936016
MB-5013	LumA	-59.007326634082
MB-5014	LumB	444.007196937324
MB-5015	LumA	160.055964030272
MB-5017	Her2	1169.46623871606
MB-5018	LumA	424.627233220589
MB-5019	Normal	585.388708590128
MB-5020	LumA	764.598091595886
MB-5027	LumA	1288.9659266796
MB-5033	LumB	-454.763113274603
MB-5035	LumA	457.088961367014
MB-5039	LumB	66.6341514890002
MB-5040	LumB	643.762864520362
MB-5041	Her2	833.568173392958
MB-5043	LumA	560.532974259016
MB-5044	LumB	168.525711680813
MB-5045	LumA	562.692776331866
MB-5048	LumA	532.781570544546
MB-5049	LumB	655.585812148939
MB-5050	LumA	851.941112897626
MB-5052	Her2	1211.68999108553
MB-5053	LumA	952.357479874533
MB-5054	Basal	891.193667289391
MB-5057	Basal	352.849079851512
MB-5058	Normal	988.825109355014
MB-5059	LumA	874.382319106221
MB-5060	LumB	720.964896170259
MB-5061	LumB	692.461643070457
MB-5062	LumB	418.273748161505
MB-5063	Her2	-42.9797670270592
MB-5064	LumA	476.842974857179
MB-5065	Basal	1134.21258018029
MB-5066	LumA	1026.75348555994
MB-5068	LumA	-49.4970294039397
MB-5070	Basal	772.66542818636
MB-5072	Her2	729.460679067922
MB-5073	LumA	1157.7086850267
MB-5074	LumA	667.926394301127
MB-5078	LumB	266.219485227315
MB-5079	LumA	24.1957608042787
MB-5081	Normal	1056.54813915376
MB-5084	LumA	579.598900200223
MB-5086	LumA	-449.349012826435
MB-5088	LumA	555.315802839346
MB-5092	LumA	972.698515747795
MB-5093	Her2	1012.57702348853
MB-5097	LumB	1088.1350087063
MB-5098	LumA	-273.94539701983
MB-5100	Basal	643.168402029963
MB-5101	LumB	8.52245321002675
MB-5102	Basal	-75.9820061150021
MB-5105	LumA	356.253370736621
MB-5107	LumB	-2.44246764347295
MB-5110	Normal	720.980109839556
MB-5113	Normal	856.378062348051
MB-5114	Basal	1154.72176277513
MB-5115	Basal	196.258361647009
MB-5116	LumB	-90.3067857404679
MB-5117	LumA	561.845901405342
MB-5118	LumA	684.00074491016
MB-5119	LumA	580.801894106033
MB-5120	Her2	256.982650096183
MB-5121	LumB	-113.270254067093
MB-5122	LumA	468.822635360459
MB-5123	LumA	1034.84835276655
MB-5124	LumB	991.942490911899
MB-5126	Basal	160.110418082322
MB-5130	LumA	477.289728694338
MB-5134	LumA	915.315118702121
MB-5135	Basal	-624.220301068705
MB-5138	Basal	274.500280055836
MB-5139	LumB	687.238052388519
MB-5143	LumA	946.600734599488
MB-5144	LumB	271.268516750077
MB-5145	Normal	680.607311606056
MB-5147	LumA	1066.52009920727
MB-5148	Her2	967.454855085478
MB-5150	Normal	-107.629373313474
MB-5152	LumA	545.142471631278
MB-5154	Normal	1030.36752102182
MB-5155	Normal	1230.43307794409
MB-5157	Normal	971.145923716197
MB-5160	LumB	93.5759773823529
MB-5161	Normal	1252.49715939975
MB-5162	BasalClaudinLow	1572.88424229531
MB-5163	LumA	1145.02634448608
MB-5164	Normal	828.257879708293
MB-5166	LumB	197.853558402387
MB-5167	LumB	345.921591630428
MB-5169	LumB	810.67219034293
MB-5171	Normal	996.500043746145
MB-5173	Basal	486.518851660837
MB-5174	Her2	377.546274031601
MB-5175	Basal	1511.86692544708
MB-5176	LumA	1176.81575359228
MB-5177	LumB	318.083705428537
MB-5178	Normal	339.245135433275
MB-5179	LumA	786.204034548942
MB-5182	LumA	353.03821269818
MB-5183	LumA	577.802475995804
MB-5184	LumA	1387.67573767804
MB-5185	LumA	935.431343691455
MB-5186	LumA	363.945254392193
MB-5188	Basal	797.504936291884
MB-5189	LumA	741.29833840637
MB-5190	Basal	475.317318463546
MB-5191	LumA	1117.88441916732
MB-5193	LumA	-272.531699799595
MB-5195	LumA	834.189085293404
MB-5196	LumA	473.042255373948
MB-5197	LumA	313.528683161355
MB-5199	Basal	970.406138932586
MB-5200	LumB	650.569338462868
MB-5201	LumA	-70.5127179841891
MB-5204	LumA	782.718553442542
MB-5205	Basal	78.4062100774112
MB-5206	LumA	440.239185960848
MB-5208	Basal	322.963171061513
MB-5209	Basal	178.631277014192
MB-5211	LumB	165.744266664463
MB-5212	LumB	355.214247870859
MB-5213	Her2	801.79685342838
MB-5214	Normal	712.364323028138
MB-5215	LumB	-363.740903779054
MB-5218	LumB	388.472173831507
MB-5221	LumA	537.618581125924
MB-5222	Her2	947.150818539342
MB-5223	BasalClaudinLow	1546.46708120467
MB-5224	LumA	950.846722236741
MB-5225	Basal	641.848574459475
MB-5226	LumB	611.663329800473
MB-5227	LumA	728.187228809711
MB-5228	LumB	367.836714750444
MB-5229	Basal	1105.6318016421
MB-5230	LumA	933.554208642364
MB-5231	Her2	565.837955263444
MB-5232	Basal	801.720182949552
MB-5233	LumB	-601.28183125392
MB-5235	Basal	114.719129726404
MB-5236	Basal	-179.78216838328
MB-5238	Normal	914.051146025669
MB-5239	LumB	451.391328805027
MB-5240	LumA	1064.46848894052
MB-5243	LumB	603.051931868089
MB-5244	LumB	-296.03597111566
MB-5251	LumA	672.890867802952
MB-5253	LumA	853.293145149347
MB-5256	LumA	525.971320009098
MB-5258	Basal	172.081437863972
MB-5259	Her2	958.473320123238
MB-5260	LumB	65.9301388991058
MB-5261	LumB	795.504811625918
MB-5264	LumA	1087.69666874278
MB-5266	LumB	39.5303721380794
MB-5267	LumA	1004.41827875104
MB-5268	LumA	906.643657524494
MB-5270	LumA	325.431969722424
MB-5271	LumB	11.5870764513014
MB-5272	Basal	1053.99213251163
MB-5273	LumB	486.858063392061
MB-5275	Her2	235.524110018945
MB-5277	Normal	625.7053683184
MB-5278	Normal	1066.3510543704
MB-5279	LumA	-293.46191362975
MB-5280	Normal	316.576513994403
MB-5281	LumA	829.344730720451
MB-5284	LumA	846.837846790282
MB-5287	LumA	518.474785536474
MB-5288	LumB	313.583208843339
MB-5290	LumA	-72.0672740262128
MB-5291	LumB	35.6261885758583
MB-5292	LumB	603.623720014019
MB-5293	LumA	765.209313355651
MB-5294	Basal	264.838306227249
MB-5295	Basal	516.576968870004
MB-5296	Basal	1072.93397576391
MB-5298	Basal	289.733244891091
MB-5299	Basal	414.187802344883
MB-5300	LumA	981.644596335703
MB-5305	LumA	113.562478009211
MB-5306	LumA	213.091965734531
MB-5308	Normal	638.482400939044
MB-5310	LumA	1096.55324055582
MB-5311	LumAClaudinLow	1855.81596173924
MB-5312	Her2	684.325656547765
MB-5313	Her2	770.313084955027
MB-5315	Her2	803.989008909519
MB-5317	LumB	232.941949810028
MB-5318	LumB	697.457861081616
MB-5322	LumA	618.400665603127
MB-5323	BasalClaudinLow	1179.41623508952
MB-5324	LumA	968.671885862092
MB-5326	Normal	745.128272469884
MB-5327	Her2	671.980181917027
MB-5328	LumB	439.356756965338
MB-5329	LumA	922.716185536076
MB-5330	LumA	866.429529442964
MB-5331	LumA	487.249013673667
MB-5334	LumA	822.846920763081
MB-5335	Basal	-147.089496766324
MB-5338	LumB	638.876416736345
MB-5341	LumB	-24.9221455243412
MB-5345	Normal	1152.01023226182
MB-5346	Basal	-302.565709732373
MB-5347	LumB	-186.095344104648
MB-5348	Basal	574.14171454055
MB-5350	LumBClaudinLow	1563.89731245003
MB-5351	Normal	817.149542742644
MB-5358	LumA	553.76146398902
MB-5360	LumA	746.858156431349
MB-5361	LumA	597.35467370267
MB-5364	Normal	1095.888214653
MB-5365	LumA	530.01526058557
MB-5366	Her2	712.54534902779
MB-5368	Normal	732.84367654333
MB-5369	LumA	469.10587506754
MB-5370	LumB	-143.46576456859
MB-5373	LumB	1144.95445288484
MB-5377	LumB	595.329626434006
MB-5378	Basal	-214.869220418327
MB-5381	Her2	941.937406829275
MB-5382	LumA	746.143814159368
MB-5383	LumA	1079.56609142364
MB-5384	LumA	426.881088970564
MB-5386	LumB	53.2540145812097
MB-5388	LumA	827.621249787013
MB-5389	LumA	79.3158008788665
MB-5390	Basal	55.2893368654959
MB-5392	Her2ClaudinLow	1608.76468647453
MB-5393	LumB	-762.458741424713
MB-5395	LumA	861.369986192058
MB-5396	LumB	397.729637327205
MB-5397	LumA	623.064801419378
MB-5398	LumA	550.206928906673
MB-5399	LumA	555.763929823237
MB-5401	LumA	471.682285610157
MB-5402	LumA	492.252345430586
MB-5403	LumA	257.533392419646
MB-5404	LumA	691.908970893777
MB-5405	LumB	720.489863478211
MB-5406	LumB	672.217730064205
MB-5407	LumA	538.888061068136
MB-5408	Normal	1493.99452051617
MB-5409	Her2	949.494017144471
MB-5410	LumA	30.9937019734745
MB-5411	Her2	207.934449690963
MB-5412	LumA	1219.00870192157
MB-5414	LumB	57.5201361144796
MB-5418	LumB	617.981174594052
MB-5420	Basal	329.358400251491
MB-5421	Basal	389.305761378604
MB-5422	LumA	689.479694395511
MB-5424	LumA	949.769460706146
MB-5425	LumA	959.15723532687
MB-5426	Basal	436.886983717243
MB-5427	Basal	-104.755100982603
MB-5428	LumA	842.634912281392
MB-5429	LumA	597.679830892065
MB-5431	Basal	1238.90979007493
MB-5432	LumA	373.77256796447
MB-5433	LumA	118.279765696984
MB-5434	LumB	84.3311363519128
MB-5435	LumB	489.062519089156
MB-5440	Basal	734.084373674596
MB-5441	Her2	526.832013007836
MB-5442	Basal	297.544488898929
MB-5444	LumA	833.516971954966
MB-5446	Her2	858.583767633392
MB-5447	LumB	1172.25004057916
MB-5450	Basal	705.102329565615
MB-5451	LumA	593.935799635874
MB-5452	LumA	-17.2083446604585
MB-5453	Normal	499.186839854662
MB-5454	LumB	1117.74837009745
MB-5455	LumA	974.596935982623
MB-5457	LumA	1102.46565932567
MB-5458	Basal	402.53617913015
MB-5459	LumB	230.124030879527
MB-5463	LumB	175.641027468011
MB-5464	LumA	-67.0304080838187
MB-5465	BasalClaudinLow	887.835184370036
MB-5468	Basal	577.030175886338
MB-5470	Basal	891.7048847311
MB-5471	LumA	857.526371706911
MB-5472	LumA	705.518233703224
MB-5473	LumA	881.496678353268
MB-5474	Her2	1242.65686406383
MB-5475	LumB	563.866803106277
MB-5477	LumB	231.018624587817
MB-5478	LumA	922.000438831102
MB-5481	LumB	725.937053806682
MB-5482	Basal	655.573017364355
MB-5483	Her2	878.402250383594
MB-5484	LumA	586.303889411584
MB-5485	LumB	-141.510442419444
MB-5486	LumB	410.893016485712
MB-5489	LumA	962.704781617499
MB-5490	LumA	299.274260397696
MB-5491	LumB	14.9756375440599
MB-5492	LumA	805.845469932729
MB-5493	LumB	64.1686773776282
MB-5495	LumA	953.132212351623
MB-5497	LumB	390.228214983108
MB-5498	Her2	848.090596203034
MB-5499	LumA	918.204009804821
MB-5502	LumB	112.03674387078
MB-5505	LumB	-248.907311275629
MB-5510	LumA	492.479170212844
MB-5511	Her2	834.406039821574
MB-5513	Basal	-140.384981760614
MB-5514	LumA	-58.4107503638106
MB-5518	LumB	323.38592033425
MB-5519	LumA	603.019308210298
MB-5520	LumA	999.255382850395
MB-5521	LumB	1184.55244026746
MB-5525	LumB	545.265920656275
MB-5526	Basal	487.981520221761
MB-5527	Her2	462.86847667405
MB-5529	Basal	557.889894959301
MB-5530	Basal	991.831417559099
MB-5531	Basal	1015.74952140287
MB-5532	LumA	515.733400411194
MB-5533	Normal	1031.68508350242
MB-5534	LumB	1187.64612366186
MB-5535	Her2	955.14738494315
MB-5540	LumB	628.439462628801
MB-5541	LumA	1255.10388304716
MB-5543	LumA	909.539794714291
MB-5547	Basal	-352.37740216764
MB-5548	Basal	697.831105167483
MB-5549	Her2	400.918125210922
MB-5550	LumA	42.7777346301288
MB-5551	Basal	213.855364236667
MB-5552	LumB	835.49481523718
MB-5553	LumB	640.670647312494
MB-5554	LumA	845.883807706967
MB-5556	LumB	330.282681262353
MB-5558	Basal	655.48831434418
MB-5559	Basal	284.008232524158
MB-5560	Basal	577.188688145449
MB-5562	LumB	284.390915087204
MB-5563	LumA	525.557516715334
MB-5565	Basal	1138.57669953966
MB-5566	Basal	589.787598809609
MB-5567	LumA	434.19353547385
MB-5571	LumA	337.880079913113
MB-5572	Basal	956.205126859378
MB-5575	LumB	429.451625812862
MB-5576	LumB	837.737631644844
MB-5577	Her2	1023.15971640915
MB-5579	LumA	1216.86871281362
MB-5580	LumA	640.676362918467
MB-5582	LumA	840.371286442006
MB-5583	LumA	895.791318146355
MB-5584	Her2	683.602121712528
MB-5588	Normal	1211.7567023428
MB-5589	LumA	665.924372286788
MB-5590	LumB	443.32079373142
MB-5591	LumA	888.746374074045
MB-5592	LumB	105.571219353741
MB-5593	Her2	635.158692483869
MB-5596	LumA	717.867547641169
MB-5597	LumA	940.559899113106
MB-5599	LumA	882.16326507319
MB-5601	LumA	784.757895166832
MB-5602	Basal	671.700944133566
MB-5603	LumA	1026.97795964639
MB-5604	LumB	253.215801487048
MB-5605	LumB	248.944347473609
MB-5613	LumB	920.68597588659
MB-5616	Basal	884.586712382673
MB-5617	LumA	-315.531105822134
MB-5620	LumA	226.638464959408
MB-5622	LumB	459.226364600656
MB-5623	LumB	260.75744125301
MB-5624	Basal	474.307374120301
MB-5626	LumA	655.354587767812
MB-5628	LumB	-89.4062108691119
MB-5629	LumA	797.44510485307
MB-5632	LumB	671.143639427782
MB-5633	BasalClaudinLow	1311.22411741695
MB-5634	Basal	432.750363195513
MB-5635	LumA	745.967949506415
MB-5636	LumB	-64.0484138430556
MB-5638	LumA	293.134250027549
MB-5640	Normal	161.425930233262
MB-5641	LumB	309.005498642238
MB-5642	LumA	292.003831288294
MB-5645	LumA	433.975353028475
MB-5646	LumB	-52.8089348152374
MB-5647	LumA	415.71386681642
MB-5651	Basal	1313.03456446475
MB-5652	Normal	559.159245744308
MB-5653	LumB	718.630108952569
MB-5654	LumB	322.193789742936
MB-5655	Basal	-453.841108011395
MB-5656	Normal	125.570701892354
MB-6001	LumA	595.682244212887
MB-6006	LumA	1138.33223696039
MB-6007	Her2	242.899644156121
MB-6008	LumB	-1.33576312821595
MB-6010	LumB	942.386171354437
MB-6011	LumB	-492.617132131101
MB-6012	LumA	59.9370550557634
MB-6014	Normal	1380.8320745264
MB-6016	LumA	191.337944700554
MB-6017	LumA	311.000504079056
MB-6018	LumA	883.45450186502
MB-6019	Normal	999.914516292081
MB-6021	LumA	900.670475469964
MB-6022	LumB	-70.1610756627086
MB-6023	Normal	78.8250325404897
MB-6024	LumA	761.64482901816
MB-6026	LumB	-115.358852286758
MB-6029	LumA	796.106965046152
MB-6030	LumA	546.694175068348
MB-6036	Basal	1097.86844803928
MB-6039	Her2	705.909738005435
MB-6042	Normal	934.605616692205
MB-6044	Her2	-253.229173480225
MB-6047	Her2	533.120379143854
MB-6048	Her2	876.239744006148
MB-6049	Her2	954.604755868525
MB-6050	LumA	876.452158466828
MB-6051	LumA	934.402932041681
MB-6052	Basal	1309.89944061499
MB-6053	LumB	205.513334414785
MB-6055	Basal	763.337395585334
MB-6058	Basal	834.635098427144
MB-6059	Normal	1209.43823239602
MB-6060	LumB	925.427544736652
MB-6062	Basal	560.954984327223
MB-6063	Normal	504.134725015873
MB-6065	LumA	419.428785392803
MB-6068	Basal	965.610894950031
MB-6069	LumA	937.32071284164
MB-6071	LumA	1041.65159802324
MB-6075	LumB	-324.374444808692
MB-6079	LumB	182.911267347341
MB-6080	LumB	437.970097149166
MB-6082	Normal	737.861174181185
MB-6083	LumA	33.0139640082855
MB-6085	Her2	814.648343784116
MB-6092	Normal	746.138836904491
MB-6097	LumA	-273.778956438741
MB-6098	Basal	-68.3362045556937
MB-6100	Her2	411.47479582492
MB-6101	Normal	493.345224129808
MB-6103	Normal	769.136073459436
MB-6105	Her2	939.760421309637
MB-6107	Normal	1007.98657613062
MB-6108	LumA	1179.26107409228
MB-6113	Her2	908.423085758769
MB-6114	Her2	823.593587324348
MB-6116	Her2	1038.59688610433
MB-6118	LumA	1244.78100770327
MB-6122	Basal	869.360857486545
MB-6124	LumA	79.2509490397317
MB-6125	Normal	1234.08863002606
MB-6131	Her2	551.930817409209
MB-6133	LumA	521.126502996778
MB-6135	LumB	449.552057507572
MB-6138	LumB	1406.7597519227
MB-6141	LumB	-48.4899819562504
MB-6143	Basal	956.430145261705
MB-6144	BasalClaudinLow	1057.97317123783
MB-6145	LumB	134.257607610233
MB-6146	Her2	1006.9928945467
MB-6147	NormalClaudinLow	1487.2041320743
MB-6149	LumA	-82.2607730283862
MB-6150	LumB	1133.93666894372
MB-6152	Basal	922.573268318531
MB-6154	LumB	29.5854843049336
MB-6156	Her2	952.979480835798
MB-6157	Basal	1070.38010129292
MB-6160	Her2	999.299369645961
MB-6163	LumA	290.190179371103
MB-6164	LumB	1052.60699535933
MB-6167	LumA	593.730327486443
MB-6168	LumA	1417.0033309205
MB-6169	Basal	1101.35592080619
MB-6171	LumA	464.89536067679
MB-6178	Basal	774.618088513935
MB-6179	LumA	166.89395633784
MB-6181	LumA	-833.608057445458
MB-6182	Her2	426.271338683404
MB-6183	LumB	33.4044347818418
MB-6184	Her2	1.14647957077534
MB-6185	LumA	798.506172294309
MB-6187	Normal	1078.06748554638
MB-6188	Basal	427.379200783049
MB-6189	LumB	337.277669672166
MB-6190	LumA	594.200613610392
MB-6192	LumB	568.263721715137
MB-6194	Normal	1180.63070480221
MB-6195	LumA	1314.12949245473
MB-6200	LumA	996.345871426341
MB-6201	LumB	542.32568528944
MB-6204	Normal	1271.56000213794
MB-6207	LumA	732.984274758142
MB-6208	Normal	550.80414030789
MB-6211	LumA	711.837041282941
MB-6212	LumA	1252.09970249296
MB-6214	LumA	677.178317866695
MB-6217	LumB	47.3111192790641
MB-6218	LumA	905.468366238881
MB-6223	Basal	656.096844400168
MB-6224	Her2	1182.64702444569
MB-6225	LumA	986.615581145939
MB-6226	Normal	328.736424632525
MB-6228	BasalClaudinLow	1411.35814848707
MB-6229	LumA	1190.96654132088
MB-6231	Normal	494.245305813996
MB-6232	LumA	959.107714288775
MB-6233	LumB	1175.19536702912
MB-6234	Normal	948.480731646196
MB-6237	Basal	586.932367528078
MB-6238	LumA	888.162469973646
MB-6239	Normal	914.329270785516
MB-6242	Basal	172.07306842783
MB-6245	Basal	83.060056771724
MB-6246	Her2	439.025963385853
MB-6248	Basal	717.036041502396
MB-6251	Basal	235.300744902281
MB-6253	LumA	682.128942358937
MB-6254	LumB	311.356404086723
MB-6256	LumA	523.156526741819
MB-6257	LumB	593.980325571749
MB-6263	LumA	832.48276844142
MB-6271	LumA	4.09594323564533
MB-6272	Basal	748.642586122433
MB-6273	LumA	857.250097278736
MB-6280	Basal	263.720985374796
MB-6281	LumB	-258.618597495893
MB-6283	LumA	619.32582134521
MB-6284	LumB	833.470108000424
MB-6286	LumA	591.054329575331
MB-6287	LumB	822.721706493857
MB-6288	LumB	509.643198505114
MB-6297	LumA	1083.09395464936
MB-6300	LumB	880.361661032757
MB-6302	LumB	819.911635488498
MB-6305	Basal	1028.39199512081
MB-6306	LumB	186.03885962607
MB-6308	LumA	982.17738198597
MB-6312	LumB	903.164460475804
MB-6314	Her2	-450.64038012902
MB-6317	LumB	519.657162324565
MB-6318	Her2	766.153403148605
MB-6319	Normal	1178.99965859519
MB-6322	LumB	872.425153167867
MB-6327	LumB	94.1180171694182
MB-6328	LumA	61.5750129724659
MB-6330	Her2	555.470428787069
MB-6334	Her2	199.071961854037
MB-6336	Basal	234.663693187278
MB-6337	Basal	722.583518266475
MB-6344	LumB	499.118898480966
MB-6346	LumB	342.172332967721
MB-6358	Her2	945.801590449195
MB-6359	Her2	967.186663610742
MB-6363	Basal	928.777242121502
MB-7000	LumB	-182.323418877168
MB-7001	LumA	906.830618524412
MB-7002	LumB	1232.87513120317
MB-7003	Normal	1364.04878092007
MB-7004	LumA	1174.10829870664
MB-7005	LumB	1134.7318983669
MB-7006	LumA	945.74097818165
MB-7007	Basal	455.021735388668
MB-7008	Basal	1515.20908243698
MB-7009	Basal	863.457156185197
MB-7010	LumA	491.589375076541
MB-7011	LumB	585.764302396256
MB-7012	Basal	250.054657301781
MB-7013	LumA	250.87357945375
MB-7014	Basal	986.78766199594
MB-7015	LumB	396.519555243468
MB-7017	Basal	964.855115080037
MB-7018	Her2	1323.99039261242
MB-7019	LumB	1329.02210420362
MB-7020	Her2	874.443276970568
MB-7022	LumB	873.80254186947
MB-7023	BasalClaudinLow	973.55865894152
MB-7024	LumB	698.741529042076
MB-7025	BasalClaudinLow	1913.23615152184
MB-7026	LumB	1070.08781219694
MB-7027	Her2	1294.5826496345
MB-7028	LumB	287.076779128396
MB-7029	LumA	1319.13316902513
MB-7030	Basal	1002.06650522226
MB-7031	Basal	-726.131449046778
MB-7032	LumA	653.490629335126
MB-7034	LumA	-186.934731541947
MB-7035	Her2	1081.30424032768
MB-7036	Basal	381.431113183036
MB-7037	LumA	306.562188720336
MB-7038	Basal	831.52941795129
MB-7039	BasalClaudinLow	1552.89049030499
MB-7040	LumA	952.637603890689
MB-7041	LumA	961.955101543402
MB-7042	LumB	868.537539383846
MB-7043	Basal	1522.61151902475
MB-7044	NormalClaudinLow	1578.85627700887
MB-7045	Her2	837.105499337035
MB-7046	Her2	-278.828389246611
MB-7048	Her2	738.798975923378
MB-7049	Basal	-916.067449890431
MB-7050	Her2	141.51518151706
MB-7051	Her2	495.173400336301
MB-7052	Basal	275.027685974186
MB-7053	LumA	379.364965223947
MB-7054	Basal	341.884623284055
MB-7055	Basal	-463.898098490574
MB-7056	LumA	261.87258770384
MB-7057	Normal	702.391176320551
MB-7058	Normal	883.392744875486
MB-7059	Her2	619.446473753517
MB-7060	LumA	327.829778230585
MB-7061	Normal	1233.75657140538
MB-7062	LumA	966.2260145598
MB-7063	LumA	928.010275746723
MB-7065	LumB	215.850715861739
MB-7066	Her2	378.725814857664
MB-7067	Her2	846.804719439454
MB-7068	Her2	774.679691088228
MB-7069	Her2	971.670938756071
MB-7070	Her2	947.86671677578
MB-7071	Her2	1104.50853676995
MB-7072	LumB	74.5144647397921
MB-7073	Basal	409.62023135625
MB-7074	Normal	978.484924568732
MB-7075	LumB	-759.888188857795
MB-7076	LumA	216.120398868854
MB-7077	LumA	1275.78702448003
MB-7078	BasalClaudinLow	710.980530508771
MB-7079	NormalClaudinLow	1698.95524159636
MB-7080	LumA	814.599622411086
MB-7081	Basal	1101.66662555595
MB-7082	Her2	425.11698340021
MB-7083	LumB	369.939936655378
MB-7084	Basal	-240.85103955731
MB-7085	Normal	482.919316753913
MB-7086	LumB	93.5072693874132
MB-7087	Basal	-57.0033946510295
MB-7088	Her2	563.176361572074
MB-7089	Basal	915.394730324155
MB-7090	Basal	43.6387232402666
MB-7091	LumA	849.909532548517
MB-7092	Her2	275.424076586815
MB-7093	LumA	1166.82405930509
MB-7094	LumB	244.117490219584
MB-7095	LumA	147.769180554136
MB-7096	LumA	868.194277561157
MB-7097	LumB	148.905595361763
MB-7099	LumB	346.039620758119
MB-7100	LumB	-561.796095425116
MB-7101	LumA	419.578867697115
MB-7102	LumB	-545.175145559326
MB-7104	Basal	1089.77528569225
MB-7106	LumA	1034.99752527447
MB-7107	LumA	-169.633481605969
MB-7109	LumB	69.1061759568947
MB-7111	Basal	757.827408768438
MB-7112	LumB	843.931116474611
MB-7113	LumA	1084.58968167631
MB-7114	Basal	258.239781971337
MB-7115	Her2	-386.974085561019
MB-7116	LumB	837.318382493864
MB-7118	LumA	574.711893591722
MB-7119	Basal	343.36609734034
MB-7121	Basal	827.323522367154
MB-7122	Basal	605.281280840041
MB-7123	LumA	468.349396703035
MB-7124	LumA	-145.586103473467
MB-7127	Normal	-143.725145291014
MB-7128	LumA	1024.18293699865
MB-7130	LumB	114.307022810869
MB-7131	LumB	-905.964596009187
MB-7132	LumB	63.1239152993787
MB-7133	LumB	989.775508277986
MB-7135	Her2	-226.226305608227
MB-7137	LumA	694.502430097636
MB-7138	LumB	-188.472858379199
MB-7140	LumB	152.892159134108
MB-7141	LumA	636.548614121163
MB-7142	LumB	660.486578436037
MB-7143	Her2	342.292670551881
MB-7144	LumB	180.231442653954
MB-7145	Basal	77.4248542462984
MB-7147	LumB	-67.6847585138182
MB-7149	LumB	327.322603997355
MB-7150	LumB	715.783366276863
MB-7151	Basal	-527.613645410511
MB-7152	Her2	-41.2712812417093
MB-7153	Her2	-174.952139100322
MB-7154	Basal	162.536326681112
MB-7155	Basal	151.529228840566
MB-7157	LumB	-374.350639970156
MB-7158	Basal	1288.43150006998
MB-7159	Basal	-846.519653953286
MB-7160	Her2	496.382982324405
MB-7161	LumA	610.462970465354
MB-7162	LumA	417.985826854044
MB-7163	LumA	903.277847183077
MB-7164	LumA	306.594973633997
MB-7165	Basal	-521.574524006036
MB-7167	Her2	781.688651643696
MB-7168	LumA	826.810000427645
MB-7170	LumA	470.584169134528
MB-7171	LumB	170.851603334729
MB-7172	LumB	366.313920368132
MB-7173	LumA	595.786387711857
MB-7174	LumB	540.182138877163
MB-7176	LumA	786.367979741161
MB-7181	LumB	-384.424292300087
MB-7182	Her2	308.099513550996
MB-7185	LumA	-605.761068217567
MB-7186	LumB	59.9527102679222
MB-7187	Normal	692.488608786211
MB-7189	LumB	466.977495140549
MB-7193	LumB	473.605543592418
MB-7194	LumB	-548.667413092578
MB-7195	LumA	44.5846674799927
MB-7196	Her2	687.793495003942
MB-7197	LumB	327.487773838408
MB-7198	Basal	190.030087183358
MB-7199	LumB	9.64633212664013
MB-7200	LumB	570.616399235331
MB-7201	Basal	399.040923365396
MB-7205	Basal	806.743624422855
MB-7207	Her2	1011.65747972763
MB-7208	Basal	268.665173397166
MB-7212	LumA	164.519887054791
MB-7215	LumA	1419.97468849834
MB-7216	LumB	-729.842395365224
MB-7217	LumA	1205.66558809948
MB-7218	LumA	268.909125347794
MB-7219	LumA	442.172964152606
MB-7220	LumB	747.05119976878
MB-7225	Basal	-17.0968448162127
MB-7226	LumB	59.4843398882536
MB-7227	Normal	329.8219335561
MB-7228	Normal	1154.85989337147
MB-7229	LumA	-65.6906476579883
MB-7230	LumA	429.843310589716
MB-7231	LumA	-123.520722932874
MB-7232	LumA	-276.351982479908
MB-7233	Her2	621.917725800928
MB-7234	LumB	-263.126292026185
MB-7235	LumA	432.414111315506
MB-7236	LumB	-464.656126120859
MB-7238	Her2	356.707527795806
MB-7241	LumB	357.1632385709
MB-7243	LumA	691.504987275179
MB-7244	LumA	1156.14879382561
MB-7250	Her2	969.966037441678
MB-7251	Her2	643.572135460346
MB-7252	Her2	550.282155414026
MB-7253	LumB	428.114153782326
MB-7254	LumA	344.079980593182
MB-7256	Her2	548.8644729903
MB-7258	Basal	-573.766753281735
MB-7260	Her2	642.588883152874
MB-7262	Her2	-217.317361332245
MB-7263	LumB	144.385747908462
MB-7264	Normal	1207.93658546018
MB-7266	LumB	61.3077239714119
MB-7267	Basal	17.6283326715683
MB-7268	LumA	-44.1437889770223
MB-7269	Basal	374.312971652129
MB-7270	Basal	383.259382001229
MB-7273	Her2	251.039390204566
MB-7275	Her2	1315.38538066482
MB-7276	LumA	523.16779473663
MB-7277	LumA	590.438504804734
MB-7278	LumA	646.891316197752
MB-7279	Her2	261.537297601853
MB-7280	LumA	536.837049065354
MB-7281	Her2	935.313811520561
MB-7283	LumB	-185.164147603696
MB-7284	LumA	893.948775741915
MB-7285	LumBClaudinLow	1651.73148193355
MB-7286	LumB	937.355725930933
MB-7287	LumB	965.103187805687
MB-7288	LumB	560.868858455379
MB-7289	Normal	1299.58604063721
MB-7291	Her2	1238.44210924325
MB-7292	LumB	995.418996792111
MB-7293	LumA	1393.8022787137
MB-7294	LumB	-41.9259630141651
MB-7295	LumA	1370.93309939197
MB-7296	LumB	569.995565913961
MB-7297	LumB	394.114447945788
MB-7298	LumB	666.44508505473
MB-7299	LumB	1178.91209275762

## Sheet: FigS3C
Patient_ID	PAM50ClaudinLow	StromalScore	CL_distance
MB-0000	NormalClaudinLow	1017.35091677009	40.9726993452309
MB-0002	LumA	357.315257171416	45.0699775482223
MB-0005	LumB	1095.36975784382	42.5336886966001
MB-0006	LumB	1012.5253076146	47.8782141053991
MB-0010	LumB	993.250651016037	38.3431853200566
MB-0014	LumB	1147.66821682104	53.1202564446254
MB-0022	LumB	1447.72241651356	47.6070009363439
MB-0028	LumB	-46.2443794482682	48.1227931135508
MB-0035	Her2	-857.116445622604	63.3428682611391
MB-0036	LumA	680.476599427881	38.5114833038494
MB-0039	LumB	-906.342318627954	66.9195729860004
MB-0045	Basal	1124.94759906948	32.9351920387019
MB-0046	LumA	7.8707164298621	45.2255023250851
MB-0048	Her2	1458.67180941561	46.0156946135588
MB-0050	Normal	741.30211387933	38.2057344398673
MB-0053	LumB	615.498168956634	55.4159054301869
MB-0054	LumB	1166.23075572234	50.5448893095211
MB-0056	LumB	487.921389549189	52.6519195341809
MB-0060	LumB	-301.338901941541	45.7840444719574
MB-0062	Basal	-55.949241379681	58.0834167892024
MB-0064	LumB	208.87021602569	50.8641767129452
MB-0066	LumB	548.089735040019	42.6062064053438
MB-0068	LumA	946.485859081183	45.2765377533947
MB-0079	Her2	805.3252114603	47.7302520871899
MB-0081	LumB	1317.11971319763	51.3457393488253
MB-0083	LumB	845.771387212859	50.3293415785289
MB-0093	LumB	1341.16510733318	45.4579656343238
MB-0095	LumB	-212.227657300305	48.4459508023342
MB-0097	LumA	196.866026574243	53.2755472424813
MB-0100	Basal	662.73466659009	38.2933269084507
MB-0101	Normal	880.387255445314	37.9354702586617
MB-0102	LumB	891.321305054902	37.6993922544288
MB-0106	LumA	611.235712391151	39.4272520625783
MB-0107	LumB	-64.2047411656505	53.8459763710294
MB-0108	LumB	981.778228238322	53.15273652594
MB-0109	Basal	-822.571071710079	52.0492002596399
MB-0111	LumA	1190.05943962853	35.3869475929321
MB-0112	LumA	834.637812398815	43.9147283757882
MB-0113	Her2	532.003340933879	43.5954124045172
MB-0114	LumA	69.1157884071497	45.7240362027847
MB-0115	Basal	419.038750612486	38.4603981216392
MB-0116	Normal	989.484629358499	36.8026907078682
MB-0117	LumA	920.892447724631	36.3250015278635
MB-0119	LumB	316.296345138613	43.7352625443817
MB-0120	LumB	1089.31640169607	39.9934865523824
MB-0121	LumA	799.502915589574	38.6027585506601
MB-0122	LumA	557.992728734307	42.8183794090726
MB-0123	LumB	651.851615353496	40.7900652947128
MB-0124	LumA	1091.54135379781	35.3337132887998
MB-0125	LumB	-77.0241791698089	53.0447852770424
MB-0126	LumA	800.847189212784	39.9378229486963
MB-0128	Normal	1326.45541196751	29.5041853251859
MB-0129	Her2	1085.52941503964	40.2584251809281
MB-0130	LumA	1083.09092048155	37.9421342341733
MB-0131	LumA	719.138237737001	40.8743162249496
MB-0133	LumA	808.326975009223	41.4943268123205
MB-0134	LumB	444.803025217415	39.1130974549206
MB-0135	LumB	616.102615000437	42.1276330210349
MB-0136	LumA	1314.09680852276	31.2829323253937
MB-0138	LumA	1056.25395727482	35.49521035376
MB-0139	LumA	867.328940266083	41.0096528044861
MB-0140	LumB	616.119011740586	44.413591243156
MB-0142	LumA	-416.832639489376	54.9601054341108
MB-0143	LumA	578.158956026096	43.7035857961923
MB-0144	LumB	901.918553692277	38.7853244426334
MB-0145	LumA	975.758158686715	37.9797086339765
MB-0146	LumB	211.02937883722	49.0251818692186
MB-0147	LumA	112.253889539434	52.9412327565969
MB-0148	Her2	944.053641327664	39.8376567404037
MB-0149	Basal	-276.024272605651	49.7293281675529
MB-0150	Basal	762.629294571098	40.0368300946902
MB-0151	LumB	353.554663724437	41.6639667441319
MB-0152	Her2	723.398497624811	42.3944691158744
MB-0154	LumA	1103.79861994057	34.3146635170075
MB-0155	NormalClaudinLow	1663.66933495434	30.238667180156
MB-0157	BasalClaudinLow	1393.58152066467	29.3366976184968
MB-0162	LumA	773.193047108861	39.5695211822652
MB-0163	Basal	379.665666386232	41.7441528511741
MB-0164	Basal	1046.11979220951	37.9274760648598
MB-0165	LumA	1120.27763299455	36.9538601629399
MB-0166	LumA	894.749329425115	37.4152783724143
MB-0167	LumB	363.159801649213	43.8512662702144
MB-0168	NormalClaudinLow	1570.84482404354	29.4109707780832
MB-0170	LumA	1454.36542639986	36.9368795373463
MB-0171	Normal	1239.57822981489	33.1331333540245
MB-0172	LumA	723.908797504661	43.1011647548582
MB-0173	LumB	-169.161502082702	53.7912994424543
MB-0174	BasalClaudinLow	1558.46405072158	31.179516405462
MB-0175	LumA	446.098787163048	46.1794501894645
MB-0176	LumA	588.724713600238	41.9889554228577
MB-0177	LumA	1237.4317844482	36.0000582538004
MB-0178	LumB	450.614906817539	43.5722751956803
MB-0179	BasalClaudinLow	1879.62473982367	31.5109924263244
MB-0180	LumA	680.777638442691	43.3777361898178
MB-0181	LumA	1136.62587253922	35.358905774082
MB-0184	LumA	-171.752791857607	48.2814700686626
MB-0188	Her2	994.339541677701	43.7290461603027
MB-0189	Normal	1435.19878585207	31.9553107216427
MB-0191	Basal	616.355914444402	38.8899628740161
MB-0192	Normal	1078.5880686725	34.0927150898193
MB-0193	LumB	868.810766026218	37.8303142434219
MB-0194	LumA	1165.71826011498	38.9779381997401
MB-0195	LumB	80.1737393915255	48.5938796002349
MB-0197	LumB	1326.47344505017	32.9394415356888
MB-0198	LumB	1253.52609530857	34.7839583886022
MB-0199	LumA	1019.95337016944	39.3624367863461
MB-0200	Basal	-173.286424282504	52.6445853587885
MB-0201	Basal	1138.39062987725	36.544481990043
MB-0202	LumA	942.44764785869	38.7890050722023
MB-0203	LumA	927.058920096459	39.0229586325988
MB-0204	LumA	1289.33525351105	32.7242596903423
MB-0205	Normal	1194.72548801442	37.8587817320372
MB-0206	BasalClaudinLow	1479.30083589294	32.4014540161752
MB-0207	LumA	1027.05692778429	35.4611349229907
MB-0209	NormalClaudinLow	1672.14863579369	35.5482067081156
MB-0211	BasalClaudinLow	1790.3116234188	30.9467155966907
MB-0214	Basal	343.625781142336	49.5014094453693
MB-0215	LumB	1173.46098466994	37.7035281011912
MB-0218	LumB	876.550859331835	38.9864921630987
MB-0220	NormalClaudinLow	1460.13743545304	29.8077986248244
MB-0221	Her2	423.677792120574	46.192085434812
MB-0222	Normal	1395.39741442629	33.5317792584616
MB-0223	LumA	852.55831157236	42.768806285917
MB-0224	LumA	1245.03985556874	34.0861613034953
MB-0225	LumB	-183.704411412453	54.6396889618268
MB-0226	LumA	957.26465518537	39.0232825427294
MB-0227	LumA	1078.09071193733	34.7504742614345
MB-0228	Normal	764.749472530202	38.916198115014
MB-0229	LumA	955.971897347934	36.5657236993027
MB-0230	Her2	270.699671600403	48.0105204279988
MB-0231	LumA	1004.66685231387	42.1104100794825
MB-0232	LumA	669.644487892319	40.8465500418044
MB-0233	LumA	1277.48868109134	36.19979842655
MB-0234	LumB	634.38166904574	41.3969734384862
MB-0235	LumA	819.285257450169	43.2347379202612
MB-0236	LumA	1146.47484443296	35.7590071958705
MB-0238	Basal	710.005928829946	40.4338396449675
MB-0239	LumA	1457.59646959067	33.6405536653197
MB-0241	BasalClaudinLow	1088.44823550142	31.7953153850019
MB-0242	LumB	1245.70350783733	34.6856476674121
MB-0243	LumB	1162.61416219393	32.7945575764948
MB-0244	Normal	504.105951841808	43.6640533377063
MB-0245	LumA	943.452588280049	38.3287885488726
MB-0247	LumA	1416.59785582906	29.5742582534032
MB-0248	LumA	-58.7378966057913	53.7309043701498
MB-0249	Her2	602.389585383213	41.5837822539385
MB-0253	Normal	415.907118690485	41.7412952284944
MB-0256	LumA	1209.82695732622	35.9264049033046
MB-0257	LumA	784.716951027198	38.462768185329
MB-0258	LumA	759.721301262544	42.1278003111721
MB-0259	Basal	-555.479857407194	55.9483409360977
MB-0260	LumA	939.631100410175	38.9646760367541
MB-0261	LumB	719.942445213481	41.31926970679
MB-0262	Her2	1256.26847254948	34.0200875171377
MB-0263	LumA	962.991646051422	38.374528026726
MB-0264	Her2	972.489305985415	37.5433962026724
MB-0265	BasalClaudinLow	1232.50133748718	31.4016271798253
MB-0266	LumA	1375.74827343785	36.6411273567435
MB-0268	LumB	865.523166264128	39.6112513201636
MB-0269	BasalClaudinLow	1815.98805235862	35.7546048207289
MB-0270	LumB	153.023458002299	50.6470432523647
MB-0272	LumB	722.596713295397	38.1701329381292
MB-0273	LumA	676.958510671099	43.3605177786648
MB-0275	NormalClaudinLow	1530.40353967145	32.6983441032941
MB-0278	Basal	-257.973843252965	46.4180023851532
MB-0279	NormalClaudinLow	1542.38998171952	27.3535350130487
MB-0280	Normal	-30.6079049669126	47.5351169910923
MB-0282	Normal	1326.76600610904	34.1049618335969
MB-0284	BasalClaudinLow	1395.07015474933	28.7166834528922
MB-0285	NormalClaudinLow	1581.79734225008	38.0506543178859
MB-0286	LumAClaudinLow	1874.88885642727	29.5908687234588
MB-0287	LumB	480.833123130067	43.8924434255422
MB-0288	Normal	1098.62240746837	37.2447804626921
MB-0289	BasalClaudinLow	1689.35376206057	35.5635811131445
MB-0290	LumA	983.611142593578	39.2702189340537
MB-0291	LumB	983.835030832821	35.0116428307235
MB-0292	Her2	761.711379370103	41.6336770828046
MB-0293	NormalClaudinLow	1643.94958366184	31.2498900888279
MB-0294	Normal	1452.17386098124	35.0472581677871
MB-0295	LumA	966.228428975892	37.8389190133529
MB-0301	LumA	1030.11467098644	33.4549803579482
MB-0302	LumA	1438.33837177223	33.4775899543995
MB-0303	Basal	1001.72050379106	37.8810551990722
MB-0304	LumB	-522.596878336242	54.4969710886262
MB-0305	Normal	1081.30496999294	33.7037382296653
MB-0306	LumA	972.074127009629	41.1480077711061
MB-0307	LumA	1294.46627443364	35.6166495898506
MB-0308	LumA	1161.77543692188	39.0768234750712
MB-0309	LumA	784.35407715753	41.7888305008869
MB-0310	LumA	1260.24341607347	33.0763768652311
MB-0311	LumB	697.243124101674	40.1707008527056
MB-0312	LumB	828.820048824193	35.9487018933684
MB-0313	LumB	447.945725578414	41.7261803013249
MB-0314	Her2	398.080024047582	42.4993819126941
MB-0315	LumA	1335.15242002665	35.4707343348123
MB-0316	Basal	503.273633878153	41.4840297382919
MB-0317	LumA	1036.8779103184	36.7814343055274
MB-0318	Normal	31.9798347141888	44.8590090202935
MB-0319	LumB	272.644850049257	43.8564250903196
MB-0320	LumA	1133.43759068854	35.7363194657025
MB-0321	LumA	-392.892037890652	56.6200000377506
MB-0322	LumA	472.902377209283	47.3409073621977
MB-0324	LumA	357.046275051159	47.6190451354614
MB-0325	LumB	-68.1201533297859	45.0857576225044
MB-0328	LumB	778.276737218113	40.4371375963735
MB-0336	LumB	815.821670840255	39.6941613471416
MB-0339	LumB	538.11185154946	43.130916644992
MB-0340	Basal	138.183523896185	49.4654231541095
MB-0341	LumA	1062.91496971596	37.4300969341431
MB-0342	Normal	1083.11126509548	35.3301162513648
MB-0343	Normal	637.82627367483	44.321957772945
MB-0344	Normal	1106.62399336642	36.2687056221605
MB-0345	LumA	877.933629193662	39.7157851793393
MB-0346	Her2	-164.12914073742	49.9225661214111
MB-0348	LumA	83.7975179937456	48.2998682546112
MB-0349	LumB	760.880935728486	42.8738441097791
MB-0350	BasalClaudinLow	514.074947010097	36.4455546343675
MB-0352	Her2	1362.11296470986	37.2728991224488
MB-0353	LumA	373.453425546851	46.7988500944101
MB-0354	Basal	1631.64609875841	31.0061740896238
MB-0356	LumA	1069.25305660402	35.9115851184407
MB-0358	LumA	1110.94118223525	34.6548024448383
MB-0359	LumA	1074.48701807758	34.3030125019576
MB-0360	LumB	563.632341715674	41.0546765327832
MB-0361	Her2	677.194102949804	43.90117078225
MB-0362	LumA	943.113419159213	39.3960782020151
MB-0363	LumB	854.259380343473	37.2014568030602
MB-0364	LumA	1254.04806479115	37.7714247797214
MB-0365	Her2	1459.47033361953	32.5738539504019
MB-0366	LumA	380.566521635133	46.4041864694224
MB-0367	NormalClaudinLow	1817.82206505651	28.8555588977522
MB-0368	LumB	-278.322452164229	52.515418331465
MB-0369	LumB	-175.765668015756	54.1582236381751
MB-0370	LumB	59.2650534341813	49.4874032625864
MB-0371	LumB	1362.8591723596	32.6258680141985
MB-0372	Basal	419.059680294427	42.490312633444
MB-0373	LumB	724.612901849709	41.5798220852064
MB-0374	LumB	1101.58103633871	36.200693223568
MB-0375	Normal	645.52901927932	37.4220198184829
MB-0377	LumA	1442.31988231854	31.9473196724609
MB-0378	Her2	238.28570827624	48.1672195316895
MB-0379	LumA	1344.01373808823	33.6348338474588
MB-0380	LumB	478.188013550292	45.2827608785171
MB-0381	Her2	527.735220334863	41.611042190282
MB-0382	LumA	1188.98194616746	34.7211862715
MB-0383	LumB	942.308510301915	34.2906558457619
MB-0384	LumB	938.187971410586	38.8984804545116
MB-0385	LumB	394.719317416248	43.3157007785539
MB-0386	LumA	1191.87357228439	35.7169617846669
MB-0388	Normal	1307.79302719462	32.5041535086353
MB-0389	LumB	1318.27490726103	33.6585997348648
MB-0391	Her2	918.77085062035	45.0441654544658
MB-0392	Normal	1170.69448334521	31.5612288989775
MB-0393	Basal	1156.81278541867	34.779051832995
MB-0394	LumA	947.353586616057	42.5629405781295
MB-0395	Her2	537.151646741711	46.7887817531542
MB-0396	Basal	-159.094688685529	45.6029172568011
MB-0397	LumA	592.675079131113	36.7244412820182
MB-0398	LumB	1250.93621283671	36.5015539250221
MB-0399	Her2	1199.11438876688	35.5682785866685
MB-0400	Basal	923.299950531973	35.8637868772153
MB-0401	Basal	1198.14964192813	33.5788007290918
MB-0402	NormalClaudinLow	1454.11638840469	29.4602431908569
MB-0404	LumA	713.323366171428	41.1059372226619
MB-0406	LumB	620.830866505125	42.0175375965293
MB-0410	LumA	1179.25399874452	35.0207544664835
MB-0411	LumA	1308.81288889815	33.676465499231
MB-0412	LumB	404.020743472152	43.2516136255373
MB-0413	LumA	1136.86892217213	34.2184756522199
MB-0414	Basal	590.348908254816	36.9244376856399
MB-0417	Her2	292.044540499312	44.2192460506906
MB-0418	Her2	547.350039828173	44.5687490675114
MB-0419	LumA	1000.09044123799	38.9823686190086
MB-0420	BasalClaudinLow	1088.96265900679	32.331482408607
MB-0421	Her2	968.809850192837	37.2129463604671
MB-0422	LumA	642.967426403109	38.5752942365038
MB-0424	NormalClaudinLow	1840.06645853387	32.1647531434167
MB-0425	LumA	1144.42340285875	34.8484284009744
MB-0426	Normal	1117.00415012947	35.0899293450857
MB-0427	LumA	548.918943377003	42.4127613920855
MB-0428	LumA	769.634572687799	41.0376118052254
MB-0429	LumB	401.403943929578	45.2561697623471
MB-0431	LumA	862.348254908347	38.8171772234746
MB-0434	LumB	-52.1223931069502	52.6600052954917
MB-0436	Her2	1249.43197355699	36.9913633753965
MB-0437	LumB	440.13520688408	41.7257216058526
MB-0438	Her2	1072.11710485658	37.8506101189837
MB-0439	LumB	-1090.75847508412	50.2967238850411
MB-0440	LumB	249.205543744085	47.2141304056045
MB-0442	NormalClaudinLow	1781.9080953048	33.5943769625234
MB-0443	LumA	1073.30206836063	35.7419978589505
MB-0444	LumB	1215.15975150744	34.724673369319
MB-0445	LumA	706.11906811047	39.8583939000785
MB-0446	BasalClaudinLow	1228.23533404502	32.7874485648352
MB-0449	LumA	605.367596149657	45.3789906554202
MB-0451	LumA	768.482094426358	40.8351599502657
MB-0452	LumB	1268.8408556461	33.6786387967224
MB-0453	Her2	834.472212606435	36.6777310891219
MB-0454	LumA	-380.054463889895	51.4637463750948
MB-0455	LumB	791.674295464366	39.1993246202443
MB-0458	Normal	1178.89757560213	31.6424929078471
MB-0459	LumB	936.920810539264	37.9642658682051
MB-0460	LumAClaudinLow	1821.62143484718	28.3886355948781
MB-0462	Her2	1390.26837793601	35.2449618519187
MB-0463	LumA	1082.97367413414	35.742513899558
MB-0464	Basal	564.7204940547	43.8085803662839
MB-0465	LumB	944.778319978663	39.7561547302724
MB-0466	LumA	781.661646840129	44.3894450464963
MB-0467	Her2	647.931481330204	42.5537830532217
MB-0468	LumA	752.886590915925	42.5151262421509
MB-0469	LumB	334.990873857868	48.9583018988529
MB-0470	BasalClaudinLow	-870.468370696043	65.0937610241579
MB-0471	LumA	-720.851733236691	53.2982016637657
MB-0472	LumB	-923.85549206804	55.6336683474379
MB-0474	LumB	669.71054555296	40.1014679226108
MB-0475	LumA	1203.51193822589	34.6906956050933
MB-0476	NormalClaudinLow	1833.3269877776	33.9698231386882
MB-0478	LumA	1415.53163224038	32.8160501620199
MB-0479	Her2	550.717570476619	44.8316406531379
MB-0480	LumA	656.914127595317	43.9200381421487
MB-0481	Basal	658.831630779382	40.4932341221708
MB-0482	Normal	985.713988711199	38.1901803894959
MB-0483	LumB	344.802152843674	42.1192702049097
MB-0484	Her2	931.190660701072	44.3636652235822
MB-0485	LumA	854.605089122531	42.2207639931042
MB-0486	LumA	793.002240634589	41.0702724764114
MB-0487	Normal	757.708370273933	38.1833592973586
MB-0488	BasalClaudinLow	1032.00720515892	32.2718146145288
MB-0489	NormalClaudinLow	1333.65146460081	36.1505502927617
MB-0490	LumA	940.433454271315	36.7438117646412
MB-0491	LumA	1309.01316055682	35.1563696107621
MB-0492	LumB	-602.763244685263	50.4319846280609
MB-0494	Basal	1487.90735580752	32.9417227987978
MB-0495	BasalClaudinLow	1658.74575245387	32.1036967145755
MB-0496	Normal	1101.94104930086	35.8611394230062
MB-0497	LumA	803.146434564934	45.2610947972641
MB-0500	Basal	555.454194524272	42.1354305435145
MB-0501	LumA	709.046312930081	42.3671456253475
MB-0502	BasalClaudinLow	1602.76630798091	40.1335960876628
MB-0503	LumA	935.317414863498	39.835838538738
MB-0504	LumA	1210.99671567591	34.5997120235894
MB-0505	LumA	1504.00351206754	32.6280792652756
MB-0506	Her2	758.519314485426	48.4225710601195
MB-0507	LumA	1031.12716293704	36.6160521911796
MB-0508	Normal	1136.33920042661	37.2360655195327
MB-0509	Basal	819.928372876673	35.1431071307599
MB-0510	Normal	996.979597585305	37.5897720303787
MB-0511	LumA	1204.3128737869	34.8677225162512
MB-0512	LumA	1206.3455537457	32.824462107723
MB-0513	LumA	375.824272253473	44.9288940498809
MB-0514	LumB	967.744294431989	37.5441961037258
MB-0516	Basal	550.012643499802	40.7454011794043
MB-0517	LumA	597.501929489397	44.7862634987966
MB-0519	Normal	1018.13328748946	37.3243321857862
MB-0521	LumA	1177.88544389732	33.2962048598133
MB-0522	Her2	385.800469759716	46.381799147719
MB-0524	Normal	1337.75878722056	32.6276372925029
MB-0525	Basal	921.748342249981	38.4185713188192
MB-0526	LumB	235.837501755823	47.8746452175818
MB-0527	LumA	1138.39757076197	34.5415412675764
MB-0528	LumA	1137.15382014542	38.8882617268555
MB-0529	LumA	633.287520876829	41.4244077555558
MB-0531	Normal	1173.97215197095	38.4415829625909
MB-0532	LumB	738.029568138863	42.2581109249227
MB-0534	Normal	1092.3836615139	36.160564551771
MB-0535	LumA	496.454635567466	40.4751532168268
MB-0536	LumB	1038.51861168536	34.4182579722977
MB-0537	Normal	1325.83296505507	35.7674326543426
MB-0538	LumA	1003.55372022035	37.6868554191033
MB-0540	NormalClaudinLow	589.793552604279	48.3617476175375
MB-0541	LumA	722.385159540765	41.4968072186564
MB-0542	Normal	793.217332215299	39.274697018602
MB-0544	LumB	869.670927769625	40.7814002896473
MB-0545	Normal	1084.39810300692	32.9497296753069
MB-0550	LumB	896.39172333731	37.664003931879
MB-0551	Normal	1081.71173018626	36.1592184650779
MB-0552	Her2	1285.64739894169	33.4456787725592
MB-0553	LumA	528.838096812435	46.3633807397688
MB-0554	LumA	1140.08046508747	34.4070786803435
MB-0558	BasalClaudinLow	505.417270335798	38.359007033961
MB-0559	LumA	313.206923805774	44.5483871353402
MB-0568	LumA	1091.92614227138	35.2875499584918
MB-0569	LumB	1317.82896147874	31.8138112137731
MB-0570	LumB	-346.673990927367	51.7842259918206
MB-0571	LumA	819.301949934996	37.1438496652779
MB-0573	LumAClaudinLow	1460.65301062798	30.9419487467714
MB-0574	LumA	575.863955664529	42.5757106407243
MB-0575	LumA	1456.16730807993	30.3474283942178
MB-0576	LumB	1171.22487556926	33.9970378038271
MB-0577	LumB	-297.881252395691	49.0695945937604
MB-0578	Normal	967.33412928381	35.6813778358283
MB-0579	LumB	999.057773392686	37.8813525164083
MB-0580	LumA	1216.13623459128	33.5080288225319
MB-0581	Basal	609.371676506775	40.4673095601712
MB-0582	Basal	-540.58921244396	55.1798109489472
MB-0583	LumA	1035.5574395131	39.4799253805983
MB-0584	LumB	541.361885832915	41.4062712613132
MB-0585	LumB	1028.75700812573	36.3682134774704
MB-0586	LumA	602.129911385768	42.6905322825426
MB-0587	LumA	333.599281561735	45.6833398737956
MB-0588	Normal	823.081307806422	42.3906362176089
MB-0589	LumB	616.953400215161	42.2058770036408
MB-0590	LumB	-382.637803435624	53.9724625045757
MB-0591	LumB	752.545301048261	40.4635911703281
MB-0593	Her2	970.077920946233	41.1711728697247
MB-0594	LumB	62.874507250941	46.2185443611485
MB-0596	LumA	1445.55265221352	32.3532223704861
MB-0597	Normal	1289.429235307	34.1444224406996
MB-0598	LumB	949.368812297463	39.6421850530809
MB-0599	LumAClaudinLow	1281.40720972024	34.8928060711694
MB-0600	LumA	477.740523607159	45.3676868202916
MB-0601	LumB	1074.36142171069	33.4909344213779
MB-0603	LumA	680.22454596705	44.5769855948573
MB-0605	LumA	1254.34699719532	34.7930165345626
MB-0606	LumB	436.014882537301	43.6004683784457
MB-0607	LumA	1125.96054522373	34.4556625279928
MB-0608	Basal	690.421642504518	39.3453764560471
MB-0609	LumA	733.476668842508	41.0665826873618
MB-0610	LumA	1518.41557271805	35.1347948842993
MB-0611	LumB	957.885143181285	38.3590783606699
MB-0613	BasalClaudinLow	989.070889605636	33.715048931778
MB-0614	LumA	1099.37494682751	33.4812754410973
MB-0615	Normal	1014.82744630958	41.507805445255
MB-0616	LumB	786.302227220077	38.4519557814147
MB-0617	NormalClaudinLow	2152.70286780234	36.5105173550847
MB-0618	LumB	1158.55936109814	35.3013659244126
MB-0619	Normal	915.051587776519	38.4177941189196
MB-0620	Normal	1009.02569332251	38.8798099015202
MB-0621	LumA	1084.46390668062	35.4936402606218
MB-0623	Normal	1519.96270822678	30.3677937285714
MB-0624	LumA	1358.71494076556	35.024176459718
MB-0626	LumB	375.568350194469	46.6415231235083
MB-0627	BasalClaudinLow	1530.09610819411	31.3300004264774
MB-0628	Normal	814.341129230169	35.2317950420948
MB-0630	LumB	-189.131972556879	49.2762396308179
MB-0631	LumA	1058.12093904118	39.8424687324479
MB-0632	LumA	1292.85553560708	36.4397618142661
MB-0634	NormalClaudinLow	1652.22355976915	36.8790616573208
MB-0636	LumA	1138.33858656582	33.1356049875033
MB-0637	LumB	671.983704803461	36.9132975000771
MB-0638	Normal	1326.27136316539	33.3716590681305
MB-0639	Basal	711.559016383458	39.343092908759
MB-0640	Normal	1026.37644878002	35.6197294887991
MB-0641	NormalClaudinLow	1573.92667701059	30.7901948238328
MB-0642	LumA	365.421636383472	48.1699756121007
MB-0643	Her2	642.382958571527	44.8645432560299
MB-0644	LumAClaudinLow	1729.26862411313	30.6666145617138
MB-0646	LumB	760.426887873778	40.3262433080263
MB-0649	LumA	1243.5362022017	34.8241267444824
MB-0650	LumA	1028.09318337575	37.1121208500223
MB-0652	Her2	1063.86868173111	39.8477843993625
MB-0653	Her2	257.672626022247	47.6492977392649
MB-0654	LumA	658.958428163488	44.165521138273
MB-0655	Normal	1036.31720352559	36.9717400444632
MB-0656	Basal	874.711853321569	36.0429309539503
MB-0657	Normal	1357.05527586999	33.2637249630436
MB-0658	Basal	1001.51702031685	35.3918789230195
MB-0659	Normal	-246.63926299899	53.7035611822366
MB-0660	Her2	917.480360523848	42.6255419347345
MB-0661	LumA	71.9264049450134	46.7254790027159
MB-0662	Normal	1086.78912750574	35.980940399758
MB-0663	Her2	683.078566614798	44.4558227176818
MB-0664	Basal	-51.0730414568678	44.3708353870279
MB-0666	LumA	369.405885253143	48.8424536001371
MB-0869	Basal	227.871058878061	42.0002548669458
MB-0872	Normal	592.792774364903	41.5573948380149
MB-0874	Basal	-59.9449537215102	44.8700085515534
MB-0877	LumB	56.1315087632549	47.6070449257386
MB-0880	LumA	442.062086615622	40.8867006384928
MB-0882	LumB	555.294092920186	39.5665340585751
MB-0884	LumB	-81.8093621239695	49.8777232354536
MB-0891	LumA	1302.82503575208	32.5887144636718
MB-0893	BasalClaudinLow	1622.3450947937	37.5729043753977
MB-0895	LumB	515.610079159222	41.1276808924487
MB-0897	Normal	289.591429975665	44.3514809374634
MB-0899	LumA	1124.16104300486	33.5471008797483
MB-0901	Basal	338.899321390442	43.8657555874507
MB-0904	LumA	1027.5019291649	33.596253390926
MB-0906	Normal	1195.63332953776	36.342048602628
MB-2513	LumA	1300.10669471101	35.9073067386352
MB-2517	Her2	1125.74838513828	37.7242813297984
MB-2536	LumA	1418.87764589748	34.6543343622357
MB-2556	NormalClaudinLow	1442.90467990947	37.7594077372226
MB-2564	LumA	1011.82748920256	35.1016979149161
MB-2610	LumA	858.37729813975	39.8862338551493
MB-2613	LumB	633.231598496279	44.6112679969146
MB-2614	LumA	1049.03625271314	37.2194895905104
MB-2616	Normal	1497.3667020372	32.4607864995134
MB-2617	LumB	1170.77922234985	35.4501969371746
MB-2618	LumB	562.469659140751	43.7900325448929
MB-2624	LumA	1427.92465383093	29.7079615251464
MB-2626	LumB	1152.97536834237	38.5833816379566
MB-2629	LumB	320.787823271269	48.1012025627098
MB-2632	Her2	191.465925798749	46.6412929571021
MB-2634	LumB	-73.1076882336937	51.8029104235898
MB-2642	LumB	945.85226297854	36.1268672430383
MB-2643	BasalClaudinLow	1648.6816594804	37.6954520217547
MB-2645	Basal	314.480820337381	41.9135027726471
MB-2669	LumA	1233.34828396255	34.4055357840305
MB-2686	LumB	1165.30398381483	38.3494728519756
MB-2705	LumB	367.880144174728	41.0626326885353
MB-2708	LumB	1288.58595303566	35.511533643799
MB-2711	LumA	900.313791981662	36.0619805617842
MB-2712	LumA	837.918618368023	38.4184991616156
MB-2718	Basal	24.3893461019842	46.2255176629604
MB-2721	LumA	461.74178866369	43.1984428662146
MB-2724	BasalClaudinLow	381.796916640044	48.6089152536542
MB-2725	LumA	875.220378922151	36.1729190092379
MB-2728	LumB	1247.49289081621	34.8857683303116
MB-2730	LumB	218.085524803795	47.4323965831273
MB-2735	LumB	738.476926906125	40.4434105560277
MB-2742	Her2	833.037275838387	45.1271158324498
MB-2744	Normal	655.464549717523	37.2565869832894
MB-2745	LumA	445.498267084584	44.0286167717516
MB-2747	LumA	841.644854508226	38.4603849272346
MB-2749	LumA	1436.88832422552	32.1451350482133
MB-2750	LumA	931.672903189133	40.1260758313757
MB-2752	LumA	675.247379178712	41.7065825900685
MB-2753	Basal	730.096084505076	37.5014718811839
MB-2754	Normal	1025.90615880521	38.5971867989634
MB-2758	Basal	1427.39800406819	30.7656127205144
MB-2760	LumB	999.37427697159	36.4255869348208
MB-2763	LumB	693.463128626442	41.3233710404921
MB-2764	NormalClaudinLow	1575.46475009113	28.8467485995803
MB-2765	LumB	1208.54901130611	31.8701507791893
MB-2767	LumB	1123.05808737766	36.848220446799
MB-2769	LumB	1052.60974825622	39.8016864375357
MB-2770	LumA	513.921794315594	45.0527312434461
MB-2771	Basal	444.597471032279	42.0941218431695
MB-2772	LumBClaudinLow	1465.76537625488	30.1554609312202
MB-2774	LumB	1302.16075149253	33.6716776888841
MB-2779	LumA	150.303158934894	48.2311370659554
MB-2781	LumB	516.219018748083	40.1716950627275
MB-2786	LumA	1013.49974058098	37.3396749961253
MB-2790	LumA	674.025283427537	40.5947208152077
MB-2791	LumA	864.863251594245	38.4911342974533
MB-2792	Her2	1483.76703556844	34.6435291760965
MB-2793	LumB	556.354256981147	45.4137024228882
MB-2795	LumB	1467.82572871768	33.9225338722958
MB-2796	LumB	1308.87071197801	32.7769647535171
MB-2797	LumA	563.322791852283	40.3403241674273
MB-2801	LumA	952.221737530934	39.0697116648168
MB-2803	LumB	668.727441872347	40.3516812173551
MB-2814	LumB	833.845609415241	36.7473838241248
MB-2815	Normal	910.76305934838	37.221231144488
MB-2819	LumA	861.242173304322	38.1994418957716
MB-2820	LumA	915.464438289105	38.2981245626869
MB-2821	BasalClaudinLow	1983.72137741566	31.0652990567411
MB-2823	Normal	1254.05783774212	32.3415117221202
MB-2827	Basal	689.547680615079	38.8424558114881
MB-2833	Basal	821.220019340896	39.7159340235682
MB-2834	Her2	1207.3046004924	36.6502434499414
MB-2835	LumA	997.488504183378	38.3627014033857
MB-2838	LumA	1136.04572897271	36.6029140519083
MB-2840	LumA	977.486327300683	38.5518892276859
MB-2842	Basal	309.949083751804	42.2556587593684
MB-2843	LumA	1253.32865175343	34.0220077389666
MB-2844	LumB	666.832379327486	40.858950034602
MB-2845	LumAClaudinLow	1704.20980728386	28.8727515704678
MB-2846	Basal	838.17016845241	39.5006660315947
MB-2847	Her2	599.82814953323	45.9604591845049
MB-2848	LumA	1215.31582597221	34.5504456101741
MB-2849	Basal	911.770558736183	40.8370580649913
MB-2850	BasalClaudinLow	1358.24377253303	36.114777378109
MB-2851	LumA	1198.33730186289	32.1623859347344
MB-2853	LumB	618.895084440464	41.4486898769782
MB-2854	LumA	420.093444382675	46.0338492670164
MB-2857	BasalClaudinLow	1483.6141295365	31.4190497282803
MB-2858	LumB	693.708577116989	44.7801771635847
MB-2863	LumA	1053.12410265202	39.100272148066
MB-2867	LumA	1132.56260782793	33.1695107613693
MB-2895	Basal	1232.1180717787	35.0851246655163
MB-2896	NormalClaudinLow	1518.12480287683	29.3144227686408
MB-2900	Normal	1277.1822961662	33.2851286080014
MB-2901	LumB	-861.217623099893	58.2265181503261
MB-2904	Basal	714.349643878332	39.869927638016
MB-2912	Basal	829.304806723878	37.1450257537003
MB-2916	LumA	1219.70267029867	31.5455378362225
MB-2917	Basal	655.056095907269	40.3277170519466
MB-2919	LumB	652.878816641991	41.9417244439551
MB-2922	Her2	725.782698629319	42.6639547172113
MB-2923	Her2	231.51522964963	51.0719694458164
MB-2927	LumA	457.679267763556	47.0677767184697
MB-2929	Her2	1137.52432311605	37.9471950501898
MB-2931	LumB	1204.29811250359	33.6094285368394
MB-2932	LumB	50.2534188489763	49.3197693393827
MB-2933	LumA	908.37376310457	37.2247671874232
MB-2939	LumB	1246.42323716155	33.5123123271189
MB-2944	LumA	875.616995764431	39.6883552206569
MB-2947	LumA	801.386570570094	38.3757510866306
MB-2951	LumA	885.555788891011	39.0495598681239
MB-2952	LumA	306.543745132915	46.2141783373451
MB-2953	LumB	1218.78182216114	32.5835365993924
MB-2954	LumB	316.55153215841	45.239872244814
MB-2957	Basal	783.486724742173	39.5677306200165
MB-2960	LumA	855.155758017681	38.4968032966748
MB-2963	Her2ClaudinLow	1845.38754559515	25.5206503923252
MB-2964	Her2	840.080697509103	39.6497880286248
MB-2966	LumA	852.635455688232	38.4136710529731
MB-2969	LumA	1280.21353111658	32.783238450831
MB-2970	LumA	1269.04657884088	34.8212822782642
MB-2971	LumA	1085.00744277502	36.9222754626499
MB-2977	LumA	1270.3631918261	33.8602982848454
MB-2983	LumB	642.124959380593	40.9821773783882
MB-2984	LumB	674.846057646758	43.7210074910666
MB-2990	LumA	62.9170128920153	46.5576929090506
MB-2993	BasalClaudinLow	1182.02376637197	30.6075894134258
MB-2994	LumA	1161.69968017188	35.0441136101936
MB-2996	LumA	943.64896444785	39.3594840047128
MB-2999	LumA	266.46967909504	43.0476394272688
MB-3001	Basal	600.575262946709	39.2608049002502
MB-3002	LumA	926.866279505075	39.6172745631602
MB-3005	LumA	1027.83471933029	35.3345200381644
MB-3006	NormalClaudinLow	1631.42442097086	27.7166014292996
MB-3007	LumB	812.151449003308	39.6880280432905
MB-3008	LumA	1046.69775852741	39.4592453368517
MB-3013	LumA	1388.13637750724	30.3200195454968
MB-3014	Basal	428.255338593253	41.887145020479
MB-3016	LumB	685.641991953789	39.5807637851249
MB-3021	LumA	359.301578121079	44.3531350103321
MB-3025	Her2	168.337149341586	47.0899262323931
MB-3026	LumA	873.978062886282	38.0934661392062
MB-3028	LumB	1233.42480903295	39.4657438276845
MB-3031	Her2	790.489209525035	40.7787866182595
MB-3032	LumA	1246.84705192163	32.9990007029665
MB-3033	LumA	1072.14687948362	38.2180166254689
MB-3035	LumA	798.958837814644	39.382110631973
MB-3037	LumA	923.334478377743	39.4515849166087
MB-3046	Basal	1100.28900882138	36.8428244005999
MB-3049	LumA	1123.36130538853	35.6776784719335
MB-3050	LumB	225.777129110029	47.2362623793299
MB-3057	Basal	85.1331950710944	42.6466477114371
MB-3058	Basal	1240.5685014148	36.8621583184439
MB-3060	LumB	800.284822172061	38.9328095482018
MB-3062	BasalClaudinLow	1444.07820689413	30.2027712918331
MB-3063	Basal	928.30070297655	38.4177063619292
MB-3064	LumA	1459.53856984951	34.5697467587869
MB-3067	Basal	763.404526592098	40.0206785756936
MB-3079	LumA	780.00785716144	38.722233976659
MB-3083	LumB	-370.115861200273	52.4530390228632
MB-3085	Normal	1121.36767196215	33.9813342047809
MB-3088	LumA	-53.6755026274541	46.645552869045
MB-3092	LumB	135.27679075156	51.5928664976309
MB-3102	LumA	661.613445270702	47.836949296971
MB-3103	LumB	1031.94470242473	40.020760336467
MB-3104	LumA	140.674895708453	49.6579482660845
MB-3105	LumA	558.349966938254	35.0818768686634
MB-3110	LumA	1136.05305514516	37.9834690679778
MB-3121	LumA	627.251909454151	40.6219406936137
MB-3122	Her2	587.034124393444	45.3891754251364
MB-3123	Basal	518.667787611507	41.0929337665904
MB-3153	Basal	296.163329059408	46.8777480216122
MB-3165	Basal	103.836523441316	43.4774339423527
MB-3167	LumA	188.214348471595	48.7748944437602
MB-3171	LumA	801.705449956112	40.3200499804726
MB-3181	LumB	276.433730624331	45.8733834240644
MB-3211	Basal	585.408285418992	43.6610362166437
MB-3218	Basal	968.180555627594	40.7450186419976
MB-3222	LumA	1270.78104565344	33.19723122712
MB-3228	LumA	1304.38732456673	39.1564963113444
MB-3235	LumB	953.298416433219	37.2271742813518
MB-3252	LumA	1084.06872113741	34.5539150687506
MB-3254	LumA	1057.4064257697	34.1230990701654
MB-3266	LumB	1265.48624430582	32.0175819252218
MB-3271	Basal	822.46725308511	36.6918427478561
MB-3272	LumB	381.672755825659	45.5013168206956
MB-3275	LumB	1370.51157019621	31.6401847446329
MB-3277	Basal	511.370351232589	38.3253274117703
MB-3292	Basal	968.940860904033	31.5699343886263
MB-3295	Normal	519.433754208824	40.5968089912009
MB-3297	Basal	373.852873647019	45.5825519682343
MB-3298	LumA	1249.17314073669	34.947393925909
MB-3300	LumB	217.089533456115	43.9963692597865
MB-3301	LumB	1167.21048548627	35.9898900586202
MB-3303	LumB	954.034526140833	36.9253199099166
MB-3328	LumA	992.656868275699	39.7731495949947
MB-3329	Her2	732.363981138883	44.5901229010608
MB-3341	LumA	912.893525900577	38.2218337074994
MB-3344	LumA	761.022802725235	41.3186987453059
MB-3350	LumB	-583.680622311621	50.4383973517047
MB-3351	LumA	532.984162171167	40.7113440330932
MB-3355	Her2	934.399472067806	43.4427848451962
MB-3357	LumB	84.6438983810238	48.109764640493
MB-3360	LumB	712.159669774921	40.6558700750869
MB-3361	LumB	670.791700746318	42.4659185396711
MB-3363	Basal	-171.141873094076	44.7532660585451
MB-3365	LumA	517.684394468299	42.3088847637995
MB-3367	Basal	858.494173837147	39.8402302412859
MB-3371	LumB	479.666005250797	46.9039870139679
MB-3378	LumA	1412.10012770819	34.0283936538533
MB-3379	LumA	1017.06595161221	36.9005638280134
MB-3381	LumA	1404.21902181131	33.3727957724949
MB-3382	LumB	1270.18473095475	35.0641708065042
MB-3383	BasalClaudinLow	1263.63534516321	33.853425379883
MB-3386	Her2	696.136803019326	43.3510705610342
MB-3388	LumB	464.958930220332	47.3021917690928
MB-3389	LumB	-148.501274604956	48.3615823187118
MB-3395	BasalClaudinLow	1300.14269462038	30.1209532537305
MB-3396	Basal	1421.78225370674	35.8122216433165
MB-3402	LumB	714.670994796905	46.3492666692781
MB-3403	LumA	1141.71239357958	35.0835282913348
MB-3412	LumA	1042.21956177979	38.44983563171
MB-3417	LumB	-375.049794124088	48.7664325380288
MB-3429	Normal	1192.30695643003	35.4349050280496
MB-3430	LumA	770.135443328359	40.9529465390309
MB-3435	Her2	535.015432830278	49.3283621916217
MB-3436	LumB	309.65212644385	50.102732910927
MB-3437	LumB	-185.16730299782	46.9532218411715
MB-3439	LumA	996.237326444134	38.8184671197049
MB-3450	LumA	529.404681637763	44.7777415505104
MB-3452	Normal	1277.2200865451	32.1980665291871
MB-3453	Basal	764.131110524591	41.4785443297132
MB-3459	LumB	1448.02299919852	30.6169071279379
MB-3462	LumA	1071.3057864753	36.7692061160969
MB-3466	Her2	712.273909669527	40.62550278794
MB-3467	Her2	1057.22634759672	37.4420692512799
MB-3470	Her2	788.021193604868	37.9142204091929
MB-3476	Basal	634.253491892216	42.3621169945695
MB-3479	NormalClaudinLow	1700.2765859412	27.2174393452637
MB-3487	LumB	-117.432371214759	49.7398904047273
MB-3488	Her2	350.510934154735	46.1992641014822
MB-3490	LumB	891.343154735464	35.1393960148126
MB-3492	LumB	834.029069443784	37.8191625090702
MB-3497	Her2	868.293180132251	39.3126879115606
MB-3500	Basal	108.645678100832	43.770209853562
MB-3502	Basal	1050.56067075471	37.160483076894
MB-3506	LumB	812.701270232002	40.9862476497435
MB-3510	LumA	470.766597617282	42.2023233863076
MB-3525	LumB	328.758362196126	45.0724424151384
MB-3526	Normal	812.060682644346	43.0916299270054
MB-3528	Her2	865.599401030663	44.109148724951
MB-3530	Her2	857.543625480043	39.3089874877776
MB-3536	Normal	983.932701886307	37.5806849648599
MB-3545	LumA	1116.98014342847	36.440949657639
MB-3548	LumA	506.863234017302	42.9928204999661
MB-3556	Her2	1007.74350135058	39.833658685612
MB-3567	Basal	1210.75414862403	34.8408512340876
MB-3576	Her2	827.096246216506	40.0757556217661
MB-3582	NormalClaudinLow	1394.22169241568	29.5603465664801
MB-3600	LumB	405.923992669353	45.7743372512451
MB-3606	Her2	950.169805159661	39.1340651198761
MB-3614	LumB	1071.49914436638	32.8068766934536
MB-3702	Basal	1157.25743909004	32.2736876981766
MB-3706	Basal	575.832501931612	40.2839195825705
MB-3707	LumAClaudinLow	1785.03554921262	27.2687955923617
MB-3711	LumA	940.601435818163	37.8536365971267
MB-3748	LumA	1096.54867627277	33.9897262554545
MB-3752	BasalClaudinLow	1027.27536681463	37.0932737157044
MB-3754	LumB	1147.78657420383	31.483173487359
MB-3781	LumA	271.020531895552	45.3852542084424
MB-3797	LumA	-430.975985664814	50.2469727518687
MB-3824	LumB	347.070787287307	43.8197966306276
MB-3838	LumB	38.8089529517788	47.034975708104
MB-3840	LumB	3.52272654895269	51.1350998473606
MB-3842	LumB	1091.05523848979	37.177759105998
MB-3850	LumA	1560.83528353639	32.8629003201577
MB-3852	LumA	1032.60568735904	36.463799732701
MB-3854	LumA	964.284806163738	34.1171144480797
MB-3865	LumAClaudinLow	1533.78209688566	31.315777651085
MB-3866	Her2	839.343596625851	40.645462783091
MB-3871	LumA	1048.82224462155	38.0094609378045
MB-3874	LumA	1329.9045317478	32.5675447039642
MB-3978	Her2	422.564505557114	44.0555154568656
MB-4000	LumA	111.919399604413	46.3694707855957
MB-4001	LumA	202.588855322854	48.3944524520811
MB-4003	Her2	112.473403912954	49.1146467961507
MB-4004	LumB	79.9938220342981	48.7029817082381
MB-4005	LumB	1155.39347566515	33.1582612443456
MB-4008	LumB	429.73639522501	42.8321777498057
MB-4010	Her2	392.592620698364	43.563853622583
MB-4011	LumA	414.075546209302	43.3527221108389
MB-4012	Her2	-375.647760242589	63.3694564214356
MB-4015	Her2	505.126059807275	39.5013549480938
MB-4017	LumB	-326.208518473607	53.3160029556105
MB-4018	LumA	704.47735514858	40.241432026211
MB-4024	Basal	115.314428487195	49.8211082497603
MB-4033	LumA	1147.05462381733	34.3431157126368
MB-4046	Her2	138.708263868681	52.2214357818873
MB-4059	Normal	1105.99563424136	32.5892477321634
MB-4079	Her2	172.068362714975	57.8865339990889
MB-4091	LumA	1.05828432332015	54.996259006417
MB-4098	Her2	-1155.64192916315	66.6882097468542
MB-4119	Her2	-404.108861811295	59.5780517963473
MB-4120	LumA	272.314354100006	46.3854555207702
MB-4126	Her2	635.634920557128	50.6538200568193
MB-4127	Her2	-550.417077807201	59.5791572736075
MB-4139	LumB	-341.088283556434	49.8112960770803
MB-4140	LumA	138.652443426043	52.2942688165011
MB-4141	Her2	328.618129230567	54.7462456566274
MB-4145	Her2	669.27013033721	40.6895724061047
MB-4146	Basal	161.140311521984	53.8055230214279
MB-4148	LumB	249.260072784219	46.248877982094
MB-4154	LumB	927.430003023913	36.5046450392327
MB-4171	Her2	356.16120951725	47.4818566809731
MB-4173	LumA	482.580712858142	42.6811232097968
MB-4189	Her2	-93.1075291921295	67.4268275521555
MB-4212	LumA	740.527147708028	43.0012494881618
MB-4213	LumB	528.553788068081	41.8513211574348
MB-4222	Her2	-199.31893740572	61.7773060095811
MB-4230	LumA	715.265142198895	42.9222347293915
MB-4233	LumB	382.30055378635	44.1513698858268
MB-4234	LumA	322.459090038402	45.3221755013755
MB-4235	Basal	727.569332809179	36.3638234411054
MB-4236	Her2	103.245882232071	52.958955657537
MB-4250	LumA	605.753307278039	41.9024892963902
MB-4254	Basal	297.983681409662	42.3098963852784
MB-4264	LumA	143.854367566823	46.89672942867
MB-4266	LumA	425.471908862351	43.7802856606091
MB-4270	Her2	238.937377491872	44.1053179287132
MB-4274	LumB	-66.8322034823793	47.832173154859
MB-4276	Her2	523.249689347661	44.771191284281
MB-4278	Her2	-196.909750334334	49.1636020621737
MB-4281	Her2	323.264341050476	47.9311393790991
MB-4282	LumA	512.492553577469	44.6065623199559
MB-4283	LumA	918.447702497934	40.4782569746727
MB-4289	Her2	-54.4504975031284	55.7111412763472
MB-4292	LumA	13.6390532848769	55.9868280774543
MB-4293	LumA	640.736458863674	43.7412156533025
MB-4300	Her2	72.8782582091648	58.560984237066
MB-4303	Basal	338.40033994766	48.5797309070552
MB-4306	LumA	-361.843932282459	52.7887025046858
MB-4310	LumA	-1060.89170641499	63.7170913327878
MB-4317	Her2	250.79163815765	49.1245949314345
MB-4318	LumB	-217.305586604834	47.1993032935157
MB-4322	LumA	445.711323752708	43.5407638389018
MB-4323	LumA	179.637679230728	49.9702227413541
MB-4324	Her2	-59.8469225999585	57.6576370289992
MB-4328	LumA	-158.381639238686	44.9999456282996
MB-4329	LumA	724.363725001297	39.238216865795
MB-4331	Her2	505.204691929729	44.2038373818181
MB-4332	Basal	-551.247715535389	57.0644464787652
MB-4333	LumA	-36.168651071524	48.7087965626926
MB-4339	LumB	-256.450585654689	52.793095785893
MB-4341	Her2	481.168896602652	47.2615823854285
MB-4342	LumA	1251.27433658173	35.1094449677078
MB-4343	Her2	792.214946579758	46.9767369292318
MB-4348	Her2	-362.180670169327	54.8288202967656
MB-4350	Her2	657.064010421009	57.7111248531608
MB-4351	Her2	185.475388830756	52.8927213403565
MB-4353	LumB	160.757807084791	46.3003900046905
MB-4354	Her2	789.945965295168	46.0831772680606
MB-4357	LumA	302.6809381009	48.4591764677666
MB-4360	Her2	94.2780019058502	54.9185358535855
MB-4362	Normal	-543.75197228936	52.8031256115889
MB-4368	LumA	528.350504240988	47.8976437696242
MB-4374	LumA	-481.236779091662	54.3626713861667
MB-4375	Normal	245.828028362482	47.5999371262619
MB-4381	Normal	0.628459932015874	64.5935824546083
MB-4390	LumA	732.158510363793	41.0364369037391
MB-4395	Her2	-376.761427936872	56.1353504259338
MB-4407	Basal	25.5351695691191	51.7280211882167
MB-4408	Basal	230.619317687815	51.8361616535595
MB-4416	BasalClaudinLow	998.109233568651	42.2101942433239
MB-4417	Basal	67.2575585264015	50.305054576643
MB-4418	LumA	-536.537137725654	57.3864731448096
MB-4421	LumA	-146.257041014483	50.8849208014196
MB-4426	Basal	199.44376364237	60.5984241115274
MB-4434	Her2	53.3703974903464	53.6892312369788
MB-4442	LumA	-296.497964996571	56.249305650488
MB-4484	Normal	643.316317794341	36.7652687733452
MB-4529	LumA	977.989627921511	37.4040901885878
MB-4548	Her2	-99.7597565861725	58.9212386605736
MB-4557	LumA	485.283830987258	50.0611474850972
MB-4564	LumA	272.820493387572	49.2112003584679
MB-4578	LumA	333.786995352344	45.9847215264481
MB-4591	LumB	-151.87074811521	48.7702925439691
MB-4593	LumA	-63.637199631606	48.6591160513331
MB-4598	LumB	536.177962325078	42.4170734425654
MB-4599	LumA	-22.7385998561301	49.7801761770595
MB-4601	Basal	1058.64934802819	41.6992069691544
MB-4603	Normal	-636.506807230449	60.2433934738921
MB-4607	LumA	645.771885088256	43.5724176354246
MB-4616	LumA	-142.729305318839	50.7860800656162
MB-4618	LumB	658.852112576162	42.6070702919427
MB-4621	Basal	-470.427089931969	53.4799565912806
MB-4622	Basal	837.701688487618	38.7724058627228
MB-4623	LumA	806.704327428801	38.933934845588
MB-4626	Her2	-305.608480601135	58.9793600789234
MB-4627	LumA	426.952062873005	41.0681752270865
MB-4630	LumB	-296.587408678991	52.7411590635278
MB-4633	LumA	868.366207093638	36.4705889223025
MB-4634	LumA	489.598213278023	40.6304565563669
MB-4639	LumB	-266.296795373385	51.3792260145981
MB-4640	Her2	715.544741043546	39.2275796792311
MB-4641	LumA	449.123798017062	43.8796861045503
MB-4642	LumB	70.211774052048	44.5461101995713
MB-4643	Her2	286.284613268138	49.1003253683324
MB-4644	LumB	-202.458976949935	50.7971397156608
MB-4648	LumB	116.960866340983	44.0735010024962
MB-4649	LumB	273.394652266421	49.0616166057536
MB-4651	LumB	484.845140424147	42.6679834893611
MB-4653	Normal	473.362028798535	41.0886711893151
MB-4654	LumB	476.096158157441	43.5894566492127
MB-4655	LumA	119.082875419718	49.8589881882811
MB-4660	Basal	-708.702999009259	61.286423889192
MB-4661	LumA	509.893791343529	42.8955860789791
MB-4663	Basal	-110.633343833821	46.1959971332718
MB-4665	LumA	67.8075496056875	49.7477896764082
MB-4666	LumA	513.043380963843	40.2297436266072
MB-4667	Her2	882.623574567786	42.7022245197154
MB-4669	LumB	55.2885057376255	51.9547906343346
MB-4670	LumA	301.692320446625	44.6598865642315
MB-4671	LumB	25.6029181660227	47.9708173093855
MB-4672	LumA	-238.102176419144	47.7129924543219
MB-4673	LumB	370.143393227264	43.2549452022268
MB-4674	LumA	-0.0966690039985817	49.8219307820237
MB-4675	LumA	-263.697744677108	49.2790811902868
MB-4679	Basal	-106.787490691064	47.0224858490824
MB-4681	LumA	633.745464804062	42.0408134107068
MB-4682	LumA	-57.7937142655116	48.3131617924186
MB-4685	LumB	-719.728231739896	51.7413914489599
MB-4686	LumA	1048.79362153011	38.6482325105754
MB-4687	LumA	1077.73329660815	36.239966780927
MB-4688	LumB	347.456070134071	45.1108015708013
MB-4691	LumA	725.678089220915	40.5371348912791
MB-4692	LumA	-891.473297360148	58.1695332285558
MB-4694	Basal	46.135856313073	43.3241335240638
MB-4695	Normal	818.772162366384	40.4797696041588
MB-4696	Basal	588.521721636466	42.7035591686052
MB-4698	LumA	848.695232097071	37.8766642648797
MB-4701	LumA	447.067749879211	43.2610199427663
MB-4702	LumB	-121.133322463812	44.6921998932056
MB-4704	LumA	923.674028053205	36.7301176590698
MB-4705	LumA	674.181966666923	39.6337836555466
MB-4706	LumA	639.474077875562	41.5320279104102
MB-4707	Basal	164.389546551278	42.6057062746014
MB-4708	LumA	965.216529163672	38.954304706536
MB-4709	LumA	550.09892201647	42.9651833725034
MB-4710	LumA	643.204108387527	39.9702478358395
MB-4711	Basal	949.805753707422	34.920703168783
MB-4712	Normal	129.91080695755	47.5842950210866
MB-4714	Basal	-73.0440203217814	50.0525018574838
MB-4715	Basal	193.498422461119	44.6547860224406
MB-4716	LumA	925.98163769273	36.8221983064469
MB-4717	Basal	-3.33018902381224	44.8763160190264
MB-4718	Normal	1085.60198834653	33.3286462545748
MB-4719	LumA	281.958620037551	44.029411903543
MB-4721	LumA	598.681532417386	44.3207281147014
MB-4722	LumA	-17.478511872393	47.9735377609678
MB-4723	LumB	234.689145667059	47.70737456386
MB-4724	Her2	893.41565568458	38.5372792861508
MB-4725	Her2	1100.07521558486	37.3965661019729
MB-4729	LumA	-553.607640749936	54.9791003189982
MB-4730	LumA	232.591582761445	48.3576015577222
MB-4731	Her2	-120.594047244156	51.2531167705016
MB-4732	Basal	250.153622480669	39.0399182114807
MB-4733	Basal	822.132988554927	36.4018462031
MB-4735	LumA	284.539334021065	45.3740863375698
MB-4737	LumB	471.391043363619	42.5563327435904
MB-4738	Normal	878.728169522138	39.3797647082782
MB-4739	LumA	1116.10367662855	35.0948460131742
MB-4741	LumB	650.998938387022	42.8350779473037
MB-4742	LumA	262.281580196731	46.6188955651934
MB-4743	Normal	975.565107199834	40.1882629878714
MB-4744	LumB	154.253666894955	48.9231499877665
MB-4745	Her2	580.487383044535	43.1753577302703
MB-4746	Normal	553.371463243204	38.9102894446062
MB-4749	LumA	146.893804861742	45.6349568993139
MB-4750	LumB	314.440394844846	44.7134018399013
MB-4752	LumA	439.032420768423	43.9993206940369
MB-4757	Basal	535.596880915238	38.2957433829994
MB-4758	Basal	107.881432703409	42.7835013513957
MB-4760	LumA	1183.02120324839	35.0576242645264
MB-4762	LumA	740.623219656895	38.8063647888877
MB-4763	Her2	359.60539189636	47.3680195570529
MB-4764	LumA	1314.55374148979	33.8320817737029
MB-4767	LumB	753.016041767615	41.4880371004382
MB-4769	Basal	52.0085614010868	47.1941397832395
MB-4770	Her2	947.850396047352	38.1057711993226
MB-4771	LumA	805.723750113845	42.1685379221052
MB-4778	LumA	982.515103408272	37.9307294234585
MB-4779	LumA	1204.77888834846	35.1048883386255
MB-4782	Normal	536.391754687312	41.5415162630658
MB-4784	Normal	395.987188439273	44.9376887745824
MB-4785	LumA	693.635967977655	41.3822444655278
MB-4787	LumA	347.112835612944	42.5212124099311
MB-4790	LumA	451.466800452134	41.2191345126686
MB-4791	LumB	593.405549286781	43.2035058461238
MB-4792	Basal	708.582250909104	39.3077152889153
MB-4793	Basal	582.921737421965	46.008735789161
MB-4794	LumA	189.667025014972	46.3446118427585
MB-4796	LumB	-28.246607771491	48.6031060792143
MB-4797	LumA	264.644687648228	48.3859430598571
MB-4798	Normal	589.181125652426	47.2336512623813
MB-4800	LumA	198.867518088939	45.8776652154343
MB-4801	LumA	289.712320506667	44.1852328095022
MB-4802	LumB	-78.2731382676093	51.8817610657303
MB-4805	LumA	486.106004221072	36.7802498323358
MB-4806	LumA	753.28097177215	40.6797212698457
MB-4809	Basal	239.293735090539	42.1762956207252
MB-4814	Normal	75.878614669432	39.0639268946832
MB-4818	LumB	54.8767279728826	46.6738500451227
MB-4820	LumA	-272.015780061486	52.8206066559087
MB-4822	LumA	956.060142505874	36.6184474199779
MB-4825	LumA	495.107274699798	41.040431825004
MB-4827	LumA	599.865064481001	42.7775171165793
MB-4828	LumB	575.730233467608	46.6870585143728
MB-4829	LumB	447.457148664058	42.7720892643914
MB-4832	LumA	694.97098521544	38.0395475710725
MB-4834	LumB	563.624200002244	42.4998477823629
MB-4836	Her2	542.910145141217	49.3055160282358
MB-4838	LumB	-839.988721627727	58.9123885606812
MB-4839	LumB	785.435177976013	38.0171945671239
MB-4843	LumA	947.218199607848	34.8918824935622
MB-4845	LumA	199.69845799231	45.370411697517
MB-4846	LumB	886.014964639958	39.6391680304658
MB-4849	LumA	-344.098261579833	52.1118390156155
MB-4851	LumA	226.198056127615	41.4336997078091
MB-4853	LumA	583.258502889204	40.2804770053414
MB-4855	LumA	267.026402786679	43.3705761120845
MB-4858	LumA	208.174677050911	49.4183411147417
MB-4859	Normal	1120.81029423311	36.0688161681765
MB-4860	LumA	623.51671648502	41.3319377513305
MB-4862	LumB	736.92783868891	37.6827292888517
MB-4865	Basal	944.90334882015	35.6373323338962
MB-4866	LumA	362.583832210203	44.0812270981529
MB-4867	LumA	935.973992882789	36.7448858735507
MB-4869	LumA	386.40734811019	43.1484152218281
MB-4870	LumA	1123.28939828394	34.3872117312622
MB-4871	Normal	-122.908636628225	46.743560519963
MB-4872	LumA	849.337919774882	40.4626000406334
MB-4873	LumB	473.093819369827	41.5193452626861
MB-4876	BasalClaudinLow	1101.67969078266	33.8217805137953
MB-4878	LumA	796.76793893152	39.9705064414064
MB-4879	Her2	690.575679836435	44.2840894445216
MB-4880	Basal	47.3851165145348	53.9997629151558
MB-4881	Basal	324.762410573222	41.6946786778591
MB-4882	LumA	1041.08486755712	34.5850059705727
MB-4883	LumA	938.845566978717	37.1946348996464
MB-4886	Her2	799.201034522098	40.7802232908463
MB-4887	Normal	1112.48191353248	38.1402470804741
MB-4888	Basal	1158.52970969664	33.7576662245482
MB-4893	Basal	1090.82694900302	31.0857457213643
MB-4894	LumA	201.387338114913	41.5889353424217
MB-4896	Basal	769.465488423387	39.845259874139
MB-4897	Normal	878.760106261956	36.1812519753471
MB-4898	LumA	-440.981128679833	51.8378001854435
MB-4899	LumA	752.355141573609	35.6093229192692
MB-4900	LumB	1097.25862068061	32.408550490302
MB-4904	Her2	845.839197877685	36.893493064092
MB-4906	LumA	-629.084086316616	54.696737974871
MB-4908	LumB	383.092560739874	44.1647572582579
MB-4911	Basal	-23.8826981883603	41.4580478237371
MB-4912	LumB	-33.9994255751102	45.2612115610286
MB-4925	LumB	828.811492245433	39.3203633248475
MB-4928	Her2	821.738934451746	40.7324504534826
MB-4929	Her2	-101.195937175996	49.2493554560596
MB-4930	LumB	141.508692891985	50.7421565272963
MB-4931	BasalClaudinLow	702.916588729957	37.7903764445227
MB-4933	LumA	771.495812032052	35.1342166320089
MB-4934	LumB	428.567724662439	40.0829878945341
MB-4935	Her2	473.325004172994	47.5989493131486
MB-4937	LumB	1007.73863965651	36.6659054647736
MB-4938	Basal	645.312490367615	39.917151647752
MB-4941	LumA	956.385940732959	38.9761759128785
MB-4942	Basal	439.44597001891	40.3498068440627
MB-4944	LumB	-16.5345084056604	45.7374027703637
MB-4945	Basal	442.270107023723	40.9091645573603
MB-4949	LumB	422.736744009335	42.5657723107096
MB-4950	LumA	729.890728114139	40.286749950223
MB-4952	Her2	1055.76606050629	38.5217017448124
MB-4956	LumB	169.90887018167	46.3987953163266
MB-4957	LumB	-117.808739855092	54.204452269268
MB-4959	LumA	915.851666353571	34.7317972205937
MB-4961	LumA	839.02146054537	40.1607142445151
MB-4962	LumA	-35.3185471972025	50.5055723509917
MB-4965	LumA	183.868894033224	43.2892115404683
MB-4966	LumB	1213.62091136362	35.7457984931005
MB-4967	LumA	999.323695261718	34.3924535651015
MB-4968	LumA	609.879733523382	38.6825571331843
MB-4969	LumA	-240.276200552251	48.903947379689
MB-4970	LumB	-408.955165102211	50.2868822742712
MB-4974	Basal	797.614448203768	40.6550037631714
MB-4976	LumA	782.461350432015	42.9626751481445
MB-4977	LumA	733.118037502419	42.4738510472734
MB-4978	Normal	610.097797909214	40.1226568813986
MB-4981	LumA	1480.92657597417	34.7005186746938
MB-4982	Her2	719.276193345213	39.6426307083879
MB-4986	LumA	531.139247438353	40.2987946619548
MB-4987	LumA	677.166458634716	44.0755249706288
MB-4991	LumB	724.297872495093	37.9259336807443
MB-4992	LumA	670.864281173427	42.3099568014196
MB-4993	Her2	817.25616600856	36.7372158880877
MB-4994	LumB	661.570047716273	40.9906300550364
MB-4996	LumA	37.6134811012621	47.7862494634237
MB-4998	LumB	-29.4124243215413	52.0983595619222
MB-4999	LumA	-46.8798431614757	45.3037362517964
MB-5001	LumA	468.126953731926	45.3261349316825
MB-5004	Her2	888.070192522195	46.8527701316693
MB-5008	Her2	-497.835105782241	51.9444294801198
MB-5011	LumA	844.764068936016	40.0784058997647
MB-5013	LumA	-59.007326634082	48.1245616607173
MB-5014	LumB	444.007196937324	43.2586699875766
MB-5015	LumA	160.055964030272	49.2814447359825
MB-5017	Her2	1169.46623871606	33.712405979721
MB-5018	LumA	424.627233220589	45.4103734130631
MB-5019	Normal	585.388708590128	41.0102397820357
MB-5020	LumA	764.598091595886	39.484664342532
MB-5027	LumA	1288.9659266796	32.9282389149044
MB-5033	LumB	-454.763113274603	50.8530392452225
MB-5035	LumA	457.088961367014	37.6315540119316
MB-5039	LumB	66.6341514890002	52.0860596958009
MB-5040	LumB	643.762864520362	41.9471642989016
MB-5041	Her2	833.568173392958	37.5268311416841
MB-5043	LumA	560.532974259016	41.7395001633733
MB-5044	LumB	168.525711680813	53.349950506926
MB-5045	LumA	562.692776331866	42.7757564324728
MB-5048	LumA	532.781570544546	44.9034496790273
MB-5049	LumB	655.585812148939	44.6683561440262
MB-5050	LumA	851.941112897626	38.3508493987886
MB-5052	Her2	1211.68999108553	35.5731531536777
MB-5053	LumA	952.357479874533	38.9037215257944
MB-5054	Basal	891.193667289391	37.3514317153267
MB-5057	Basal	352.849079851512	40.0955668145594
MB-5058	Normal	988.825109355014	37.7395781835087
MB-5059	LumA	874.382319106221	37.5208145407637
MB-5060	LumB	720.964896170259	42.2020306827724
MB-5061	LumB	692.461643070457	41.3280887489179
MB-5062	LumB	418.273748161505	41.5725939661139
MB-5063	Her2	-42.9797670270592	46.7221535690224
MB-5064	LumA	476.842974857179	40.5006137616714
MB-5065	Basal	1134.21258018029	36.0013417254684
MB-5066	LumA	1026.75348555994	37.8822925335727
MB-5068	LumA	-49.4970294039397	48.6118580927423
MB-5070	Basal	772.66542818636	37.6462140998166
MB-5072	Her2	729.460679067922	43.6328838038834
MB-5073	LumA	1157.7086850267	33.3991353673837
MB-5074	LumA	667.926394301127	43.6011990914291
MB-5078	LumB	266.219485227315	46.7969057401832
MB-5079	LumA	24.1957608042787	48.8956947324861
MB-5081	Normal	1056.54813915376	34.3543578379445
MB-5084	LumA	579.598900200223	43.6589601613657
MB-5086	LumA	-449.349012826435	54.4733648671889
MB-5088	LumA	555.315802839346	44.7330187365867
MB-5092	LumA	972.698515747795	38.0403509256296
MB-5093	Her2	1012.57702348853	34.5745385531499
MB-5097	LumB	1088.1350087063	37.4029718525094
MB-5098	LumA	-273.94539701983	48.2776386112096
MB-5100	Basal	643.168402029963	37.2405821630409
MB-5101	LumB	8.52245321002675	49.3740489126113
MB-5102	Basal	-75.9820061150021	47.642047896428
MB-5105	LumA	356.253370736621	44.3420487742888
MB-5107	LumB	-2.44246764347295	47.3790994061841
MB-5110	Normal	720.980109839556	45.8510113824943
MB-5113	Normal	856.378062348051	41.4106771197686
MB-5114	Basal	1154.72176277513	34.4483191977674
MB-5115	Basal	196.258361647009	41.4878449047513
MB-5116	LumB	-90.3067857404679	46.9178963685037
MB-5117	LumA	561.845901405342	43.3602570781071
MB-5118	LumA	684.00074491016	44.2735249204617
MB-5119	LumA	580.801894106033	41.4872597176267
MB-5120	Her2	256.982650096183	48.6519313248023
MB-5121	LumB	-113.270254067093	49.242339545532
MB-5122	LumA	468.822635360459	46.4516382021351
MB-5123	LumA	1034.84835276655	37.5964370261768
MB-5124	LumB	991.942490911899	39.737861946724
MB-5126	Basal	160.110418082322	45.3912358418319
MB-5130	LumA	477.289728694338	44.9798873378346
MB-5134	LumA	915.315118702121	38.4228882427379
MB-5135	Basal	-624.220301068705	46.8478134615499
MB-5138	Basal	274.500280055836	46.4605713126252
MB-5139	LumB	687.238052388519	44.2972472994286
MB-5143	LumA	946.600734599488	37.2040899511543
MB-5144	LumB	271.268516750077	44.6628535882936
MB-5145	Normal	680.607311606056	38.610582887529
MB-5147	LumA	1066.52009920727	39.6695945359993
MB-5148	Her2	967.454855085478	39.9175536381504
MB-5150	Normal	-107.629373313474	44.9746257374787
MB-5152	LumA	545.142471631278	41.0818987842667
MB-5154	Normal	1030.36752102182	36.7192333365539
MB-5155	Normal	1230.43307794409	37.3229420503969
MB-5157	Normal	971.145923716197	37.4700977754648
MB-5160	LumB	93.5759773823529	46.5323828967093
MB-5161	Normal	1252.49715939975	32.7459096052572
MB-5162	BasalClaudinLow	1572.88424229531	33.390889586682
MB-5163	LumA	1145.02634448608	38.4634603820739
MB-5164	Normal	828.257879708293	37.2266998224633
MB-5166	LumB	197.853558402387	46.4096360175048
MB-5167	LumB	345.921591630428	49.0660921006003
MB-5169	LumB	810.67219034293	35.8291903996497
MB-5171	Normal	996.500043746145	34.0765398298427
MB-5173	Basal	486.518851660837	37.6852013917557
MB-5174	Her2	377.546274031601	52.598134316182
MB-5175	Basal	1511.86692544708	31.9096089907738
MB-5176	LumA	1176.81575359228	35.3024475443326
MB-5177	LumB	318.083705428537	42.8168017353151
MB-5178	Normal	339.245135433275	44.069841273231
MB-5179	LumA	786.204034548942	42.0602669299029
MB-5182	LumA	353.03821269818	45.4645329918479
MB-5183	LumA	577.802475995804	42.2220571307758
MB-5184	LumA	1387.67573767804	33.9378597179493
MB-5185	LumA	935.431343691455	36.3535663291881
MB-5186	LumA	363.945254392193	44.2314379744385
MB-5188	Basal	797.504936291884	34.635400960373
MB-5189	LumA	741.29833840637	41.5878230383876
MB-5190	Basal	475.317318463546	50.0066393204112
MB-5191	LumA	1117.88441916732	38.2411489562325
MB-5193	LumA	-272.531699799595	49.5968584074334
MB-5195	LumA	834.189085293404	40.3499515742677
MB-5196	LumA	473.042255373948	45.7522859766813
MB-5197	LumA	313.528683161355	44.4727465401594
MB-5199	Basal	970.406138932586	37.8817146847389
MB-5200	LumB	650.569338462868	41.4549189990478
MB-5201	LumA	-70.5127179841891	50.6056718560535
MB-5204	LumA	782.718553442542	42.3688078822693
MB-5205	Basal	78.4062100774112	42.0732463483779
MB-5206	LumA	440.239185960848	40.4136337236814
MB-5208	Basal	322.963171061513	43.328637860886
MB-5209	Basal	178.631277014192	51.7150593515292
MB-5211	LumB	165.744266664463	46.552557273074
MB-5212	LumB	355.214247870859	47.1654518576631
MB-5213	Her2	801.79685342838	41.2825419238441
MB-5214	Normal	712.364323028138	39.077091489182
MB-5215	LumB	-363.740903779054	53.7186080419072
MB-5218	LumB	388.472173831507	44.3407596081191
MB-5221	LumA	537.618581125924	42.272448255099
MB-5222	Her2	947.150818539342	35.8239376636692
MB-5223	BasalClaudinLow	1546.46708120467	30.8039348934633
MB-5224	LumA	950.846722236741	37.8182411142107
MB-5225	Basal	641.848574459475	38.7897066966074
MB-5226	LumB	611.663329800473	41.9111896497048
MB-5227	LumA	728.187228809711	38.0996318656112
MB-5228	LumB	367.836714750444	46.9400420653827
MB-5229	Basal	1105.6318016421	34.7115757236527
MB-5230	LumA	933.554208642364	38.9049103262252
MB-5231	Her2	565.837955263444	44.8983820178608
MB-5232	Basal	801.720182949552	42.5439675363681
MB-5233	LumB	-601.28183125392	57.4590465820904
MB-5235	Basal	114.719129726404	43.6129428810724
MB-5236	Basal	-179.78216838328	47.1562233614319
MB-5238	Normal	914.051146025669	35.6003299234299
MB-5239	LumB	451.391328805027	41.4310201949489
MB-5240	LumA	1064.46848894052	38.3995202060968
MB-5243	LumB	603.051931868089	38.9510643242241
MB-5244	LumB	-296.03597111566	52.792124577919
MB-5251	LumA	672.890867802952	43.3105217225123
MB-5253	LumA	853.293145149347	42.23621242266
MB-5256	LumA	525.971320009098	42.1958531337297
MB-5258	Basal	172.081437863972	44.618133018428
MB-5259	Her2	958.473320123238	41.4947787855511
MB-5260	LumB	65.9301388991058	47.9325809613662
MB-5261	LumB	795.504811625918	37.0098779094657
MB-5264	LumA	1087.69666874278	38.8226789023966
MB-5266	LumB	39.5303721380794	51.3186131306057
MB-5267	LumA	1004.41827875104	36.0456110555274
MB-5268	LumA	906.643657524494	38.7462898651177
MB-5270	LumA	325.431969722424	48.0358162936826
MB-5271	LumB	11.5870764513014	50.5461361029711
MB-5272	Basal	1053.99213251163	33.9897229428235
MB-5273	LumB	486.858063392061	40.4104832319638
MB-5275	Her2	235.524110018945	46.1539341576829
MB-5277	Normal	625.7053683184	39.9082613147728
MB-5278	Normal	1066.3510543704	36.1786277586996
MB-5279	LumA	-293.46191362975	50.6444164347214
MB-5280	Normal	316.576513994403	44.1790961061993
MB-5281	LumA	829.344730720451	41.7375425884016
MB-5284	LumA	846.837846790282	39.8164531265285
MB-5287	LumA	518.474785536474	42.6707962635563
MB-5288	LumB	313.583208843339	44.3681129379625
MB-5290	LumA	-72.0672740262128	47.7202420579298
MB-5291	LumB	35.6261885758583	47.6072895947625
MB-5292	LumB	603.623720014019	45.4156712610863
MB-5293	LumA	765.209313355651	43.0366020725118
MB-5294	Basal	264.838306227249	42.1529910853391
MB-5295	Basal	516.576968870004	41.833056886544
MB-5296	Basal	1072.93397576391	35.2927782330487
MB-5298	Basal	289.733244891091	45.3309768205889
MB-5299	Basal	414.187802344883	41.0798240848233
MB-5300	LumA	981.644596335703	38.4608315364869
MB-5305	LumA	113.562478009211	48.8265861579279
MB-5306	LumA	213.091965734531	49.0376927948028
MB-5308	Normal	638.482400939044	39.628480003523
MB-5310	LumA	1096.55324055582	38.8642764327184
MB-5311	LumAClaudinLow	1855.81596173924	29.1754654246357
MB-5312	Her2	684.325656547765	38.0980363103054
MB-5313	Her2	770.313084955027	39.6797550760389
MB-5315	Her2	803.989008909519	38.3430074618487
MB-5317	LumB	232.941949810028	48.3660225310555
MB-5318	LumB	697.457861081616	38.9422997861371
MB-5322	LumA	618.400665603127	44.2462206204913
MB-5323	BasalClaudinLow	1179.41623508952	31.4807769073134
MB-5324	LumA	968.671885862092	35.5265617536961
MB-5326	Normal	745.128272469884	44.8378223023135
MB-5327	Her2	671.980181917027	39.7733584097227
MB-5328	LumB	439.356756965338	41.8972166130887
MB-5329	LumA	922.716185536076	40.7322508001713
MB-5330	LumA	866.429529442964	39.7650703058846
MB-5331	LumA	487.249013673667	42.776409319426
MB-5334	LumA	822.846920763081	40.5798284532995
MB-5335	Basal	-147.089496766324	45.0853910729622
MB-5338	LumB	638.876416736345	39.5986599261615
MB-5341	LumB	-24.9221455243412	48.7009180284363
MB-5345	Normal	1152.01023226182	31.7024725732977
MB-5346	Basal	-302.565709732373	50.0058627177254
MB-5347	LumB	-186.095344104648	46.6725654783075
MB-5348	Basal	574.14171454055	37.4246004858367
MB-5350	LumBClaudinLow	1563.89731245003	27.9415526916741
MB-5351	Normal	817.149542742644	38.304982689564
MB-5358	LumA	553.76146398902	42.0023800203762
MB-5360	LumA	746.858156431349	41.5362623078675
MB-5361	LumA	597.35467370267	40.9901842259493
MB-5364	Normal	1095.888214653	36.2623574006022
MB-5365	LumA	530.01526058557	41.6681793965696
MB-5366	Her2	712.54534902779	41.9068065402539
MB-5368	Normal	732.84367654333	42.3672845449824
MB-5369	LumA	469.10587506754	41.6655260263535
MB-5370	LumB	-143.46576456859	49.8196359467159
MB-5373	LumB	1144.95445288484	32.7836152221311
MB-5377	LumB	595.329626434006	39.3622289546129
MB-5378	Basal	-214.869220418327	44.3799633594685
MB-5381	Her2	941.937406829275	36.3345392210019
MB-5382	LumA	746.143814159368	39.3398358786607
MB-5383	LumA	1079.56609142364	36.5414563942652
MB-5384	LumA	426.881088970564	40.6729623679823
MB-5386	LumB	53.2540145812097	48.1366407325669
MB-5388	LumA	827.621249787013	41.175891944307
MB-5389	LumA	79.3158008788665	49.1476353821027
MB-5390	Basal	55.2893368654959	45.6188751147607
MB-5392	Her2ClaudinLow	1608.76468647453	30.3866995290964
MB-5393	LumB	-762.458741424713	53.5345163142541
MB-5395	LumA	861.369986192058	39.558848776503
MB-5396	LumB	397.729637327205	43.4958352668224
MB-5397	LumA	623.064801419378	38.5569107917379
MB-5398	LumA	550.206928906673	44.393511665489
MB-5399	LumA	555.763929823237	43.2588964274634
MB-5401	LumA	471.682285610157	42.8277692256946
MB-5402	LumA	492.252345430586	41.5504336402466
MB-5403	LumA	257.533392419646	47.540787680874
MB-5404	LumA	691.908970893777	40.4582983306323
MB-5405	LumB	720.489863478211	42.9839998108505
MB-5406	LumB	672.217730064205	42.7560793460637
MB-5407	LumA	538.888061068136	43.1257830777239
MB-5408	Normal	1493.99452051617	31.7465710258492
MB-5409	Her2	949.494017144471	40.3654804647118
MB-5410	LumA	30.9937019734745	52.5046867137746
MB-5411	Her2	207.934449690963	45.8837171164158
MB-5412	LumA	1219.00870192157	33.1019757276767
MB-5414	LumB	57.5201361144796	47.5013624540262
MB-5418	LumB	617.981174594052	46.1486598745345
MB-5420	Basal	329.358400251491	41.8332848979681
MB-5421	Basal	389.305761378604	40.4825452979551
MB-5422	LumA	689.479694395511	38.0739778591798
MB-5424	LumA	949.769460706146	41.8086120150255
MB-5425	LumA	959.15723532687	35.4802145660935
MB-5426	Basal	436.886983717243	41.4523649599795
MB-5427	Basal	-104.755100982603	49.735326761761
MB-5428	LumA	842.634912281392	37.5672190803053
MB-5429	LumA	597.679830892065	39.3293852173252
MB-5431	Basal	1238.90979007493	32.0711967958589
MB-5432	LumA	373.77256796447	47.0241348687829
MB-5433	LumA	118.279765696984	50.2476939656462
MB-5434	LumB	84.3311363519128	48.6841194705339
MB-5435	LumB	489.062519089156	39.7334599553989
MB-5440	Basal	734.084373674596	37.0174079198253
MB-5441	Her2	526.832013007836	49.7498799651525
MB-5442	Basal	297.544488898929	45.1928689864645
MB-5444	LumA	833.516971954966	38.7148516558695
MB-5446	Her2	858.583767633392	43.4157745272073
MB-5447	LumB	1172.25004057916	34.4432318198511
MB-5450	Basal	705.102329565615	38.7781276896228
MB-5451	LumA	593.935799635874	42.5236835029752
MB-5452	LumA	-17.2083446604585	47.13208362407
MB-5453	Normal	499.186839854662	37.9413047521536
MB-5454	LumB	1117.74837009745	36.8471284138356
MB-5455	LumA	974.596935982623	39.8700124285701
MB-5457	LumA	1102.46565932567	35.0258319639877
MB-5458	Basal	402.53617913015	43.8660442299395
MB-5459	LumB	230.124030879527	48.4676380216206
MB-5463	LumB	175.641027468011	48.6653871230626
MB-5464	LumA	-67.0304080838187	46.5442730592693
MB-5465	BasalClaudinLow	887.835184370036	34.6465553295981
MB-5468	Basal	577.030175886338	39.4489327701955
MB-5470	Basal	891.7048847311	39.1341415006331
MB-5471	LumA	857.526371706911	38.0917588986518
MB-5472	LumA	705.518233703224	43.7319185671212
MB-5473	LumA	881.496678353268	37.9930250947737
MB-5474	Her2	1242.65686406383	34.8078419211911
MB-5475	LumB	563.866803106277	43.0608696760818
MB-5477	LumB	231.018624587817	43.0042206586489
MB-5478	LumA	922.000438831102	42.3656669920451
MB-5481	LumB	725.937053806682	37.593277224382
MB-5482	Basal	655.573017364355	34.8958426327358
MB-5483	Her2	878.402250383594	40.8903062280527
MB-5484	LumA	586.303889411584	44.3362635831822
MB-5485	LumB	-141.510442419444	45.3448331527079
MB-5486	LumB	410.893016485712	43.8057583172037
MB-5489	LumA	962.704781617499	34.9495570933921
MB-5490	LumA	299.274260397696	45.7894186493113
MB-5491	LumB	14.9756375440599	47.3064177900506
MB-5492	LumA	805.845469932729	42.6744999037589
MB-5493	LumB	64.1686773776282	50.9241869346721
MB-5495	LumA	953.132212351623	35.6642364394603
MB-5497	LumB	390.228214983108	44.9468599569224
MB-5498	Her2	848.090596203034	40.822487183719
MB-5499	LumA	918.204009804821	37.6944446288404
MB-5502	LumB	112.03674387078	46.8526828076402
MB-5505	LumB	-248.907311275629	46.5649120460883
MB-5510	LumA	492.479170212844	39.7262621483596
MB-5511	Her2	834.406039821574	43.7983657176072
MB-5513	Basal	-140.384981760614	43.0268346989865
MB-5514	LumA	-58.4107503638106	46.4303080235399
MB-5518	LumB	323.38592033425	44.5069860055877
MB-5519	LumA	603.019308210298	43.7459998963274
MB-5520	LumA	999.255382850395	37.4939472786576
MB-5521	LumB	1184.55244026746	35.2964393597261
MB-5525	LumB	545.265920656275	45.740023521411
MB-5526	Basal	487.981520221761	41.7753081601702
MB-5527	Her2	462.86847667405	41.8353892624199
MB-5529	Basal	557.889894959301	44.2169594098385
MB-5530	Basal	991.831417559099	37.1289254907403
MB-5531	Basal	1015.74952140287	36.0336229176913
MB-5532	LumA	515.733400411194	45.3306300197436
MB-5533	Normal	1031.68508350242	35.1092188129185
MB-5534	LumB	1187.64612366186	33.2682938340909
MB-5535	Her2	955.14738494315	41.0916769004557
MB-5540	LumB	628.439462628801	40.3693971411012
MB-5541	LumA	1255.10388304716	35.3956895495678
MB-5543	LumA	909.539794714291	36.3746798261018
MB-5547	Basal	-352.37740216764	49.2955567437011
MB-5548	Basal	697.831105167483	39.8408622700045
MB-5549	Her2	400.918125210922	45.8000362521382
MB-5550	LumA	42.7777346301288	48.2092447383902
MB-5551	Basal	213.855364236667	41.3725800233976
MB-5552	LumB	835.49481523718	39.6866514616863
MB-5553	LumB	640.670647312494	39.1913695616444
MB-5554	LumA	845.883807706967	42.4967107428715
MB-5556	LumB	330.282681262353	46.0329526721472
MB-5558	Basal	655.48831434418	38.4407061994539
MB-5559	Basal	284.008232524158	39.064299417932
MB-5560	Basal	577.188688145449	44.0096742988302
MB-5562	LumB	284.390915087204	45.1407026576213
MB-5563	LumA	525.557516715334	42.7548750207855
MB-5565	Basal	1138.57669953966	33.2791317431363
MB-5566	Basal	589.787598809609	39.0381572252839
MB-5567	LumA	434.19353547385	44.4032778160965
MB-5571	LumA	337.880079913113	40.9935065575786
MB-5572	Basal	956.205126859378	35.7458314019383
MB-5575	LumB	429.451625812862	44.1417152267829
MB-5576	LumB	837.737631644844	39.1832378422039
MB-5577	Her2	1023.15971640915	40.1526576528042
MB-5579	LumA	1216.86871281362	35.7972380749173
MB-5580	LumA	640.676362918467	40.9191192906732
MB-5582	LumA	840.371286442006	36.7518697136545
MB-5583	LumA	895.791318146355	38.3464923758324
MB-5584	Her2	683.602121712528	41.7899580157129
MB-5588	Normal	1211.7567023428	36.9370948168088
MB-5589	LumA	665.924372286788	41.852064415891
MB-5590	LumB	443.32079373142	45.5522812622555
MB-5591	LumA	888.746374074045	37.334198551279
MB-5592	LumB	105.571219353741	46.2401460392228
MB-5593	Her2	635.158692483869	49.6341735769306
MB-5596	LumA	717.867547641169	42.6943789575942
MB-5597	LumA	940.559899113106	41.3466654625304
MB-5599	LumA	882.16326507319	33.994402985232
MB-5601	LumA	784.757895166832	40.1651067746375
MB-5602	Basal	671.700944133566	41.0109580449123
MB-5603	LumA	1026.97795964639	35.2832347387962
MB-5604	LumB	253.215801487048	50.3922287135088
MB-5605	LumB	248.944347473609	44.1136285494873
MB-5613	LumB	920.68597588659	35.2711801309508
MB-5616	Basal	884.586712382673	36.2896745919754
MB-5617	LumA	-315.531105822134	51.165062051527
MB-5620	LumA	226.638464959408	45.5198640366074
MB-5622	LumB	459.226364600656	39.2516627203538
MB-5623	LumB	260.75744125301	41.4966410484931
MB-5624	Basal	474.307374120301	47.0075091846922
MB-5626	LumA	655.354587767812	42.3185998313268
MB-5628	LumB	-89.4062108691119	49.6788568899985
MB-5629	LumA	797.44510485307	36.525911637621
MB-5632	LumB	671.143639427782	39.2691161868628
MB-5633	BasalClaudinLow	1311.22411741695	31.3571071308661
MB-5634	Basal	432.750363195513	42.9027488908965
MB-5635	LumA	745.967949506415	39.6157201807476
MB-5636	LumB	-64.0484138430556	50.4860789604166
MB-5638	LumA	293.134250027549	44.2523454806103
MB-5640	Normal	161.425930233262	45.1382324249457
MB-5641	LumB	309.005498642238	41.8260717430684
MB-5642	LumA	292.003831288294	45.0051178820468
MB-5645	LumA	433.975353028475	44.9761007981326
MB-5646	LumB	-52.8089348152374	49.3421538134287
MB-5647	LumA	415.71386681642	43.1279082961921
MB-5651	Basal	1313.03456446475	33.4601698942626
MB-5652	Normal	559.159245744308	43.6279850264694
MB-5653	LumB	718.630108952569	45.9913767573158
MB-5654	LumB	322.193789742936	44.4419113907072
MB-5655	Basal	-453.841108011395	46.4814239618869
MB-5656	Normal	125.570701892354	43.5842751083815
MB-6001	LumA	595.682244212887	40.5374022206216
MB-6006	LumA	1138.33223696039	31.7500583743793
MB-6007	Her2	242.899644156121	47.3653482385746
MB-6008	LumB	-1.33576312821595	50.4594802536039
MB-6010	LumB	942.386171354437	36.6791118114007
MB-6011	LumB	-492.617132131101	52.3713118348666
MB-6012	LumA	59.9370550557634	55.9875578199972
MB-6014	Normal	1380.8320745264	29.5941466201844
MB-6016	LumA	191.337944700554	44.8325486899165
MB-6017	LumA	311.000504079056	43.4923190277464
MB-6018	LumA	883.45450186502	34.7932872587936
MB-6019	Normal	999.914516292081	43.1815735392929
MB-6021	LumA	900.670475469964	38.2094354698275
MB-6022	LumB	-70.1610756627086	48.3163897094031
MB-6023	Normal	78.8250325404897	48.1506765943337
MB-6024	LumA	761.64482901816	36.2720702873657
MB-6026	LumB	-115.358852286758	47.6733460902936
MB-6029	LumA	796.106965046152	42.6000577403459
MB-6030	LumA	546.694175068348	39.9527062578312
MB-6036	Basal	1097.86844803928	34.7881763399898
MB-6039	Her2	705.909738005435	40.3681765167722
MB-6042	Normal	934.605616692205	35.1218773334433
MB-6044	Her2	-253.229173480225	53.1273475148061
MB-6047	Her2	533.120379143854	42.8484142090044
MB-6048	Her2	876.239744006148	39.6677622354353
MB-6049	Her2	954.604755868525	40.2162453738848
MB-6050	LumA	876.452158466828	36.203809473068
MB-6051	LumA	934.402932041681	36.316781906585
MB-6052	Basal	1309.89944061499	30.1946559027997
MB-6053	LumB	205.513334414785	45.8760366463644
MB-6055	Basal	763.337395585334	36.5493366878038
MB-6058	Basal	834.635098427144	36.5059493656892
MB-6059	Normal	1209.43823239602	36.2461612576189
MB-6060	LumB	925.427544736652	35.639323739301
MB-6062	Basal	560.954984327223	40.3680286490102
MB-6063	Normal	504.134725015873	48.3275716165707
MB-6065	LumA	419.428785392803	47.829836783188
MB-6068	Basal	965.610894950031	33.116517505268
MB-6069	LumA	937.32071284164	38.9384221000133
MB-6071	LumA	1041.65159802324	37.3738049324676
MB-6075	LumB	-324.374444808692	50.2244283795181
MB-6079	LumB	182.911267347341	47.8953689325013
MB-6080	LumB	437.970097149166	40.8499881054646
MB-6082	Normal	737.861174181185	39.1595382937682
MB-6083	LumA	33.0139640082855	47.8208626692934
MB-6085	Her2	814.648343784116	37.6997768392658
MB-6092	Normal	746.138836904491	39.4752600872552
MB-6097	LumA	-273.778956438741	55.4135013084756
MB-6098	Basal	-68.3362045556937	42.8716430460298
MB-6100	Her2	411.47479582492	47.4646556523669
MB-6101	Normal	493.345224129808	38.9582521435184
MB-6103	Normal	769.136073459436	38.8948982417048
MB-6105	Her2	939.760421309637	36.0699353027452
MB-6107	Normal	1007.98657613062	36.6840746209705
MB-6108	LumA	1179.26107409228	35.7676964751087
MB-6113	Her2	908.423085758769	41.0601811493549
MB-6114	Her2	823.593587324348	41.4664888502291
MB-6116	Her2	1038.59688610433	38.2755387120488
MB-6118	LumA	1244.78100770327	32.6307974210541
MB-6122	Basal	869.360857486545	35.8868906765556
MB-6124	LumA	79.2509490397317	45.7239691301549
MB-6125	Normal	1234.08863002606	31.4492128377555
MB-6131	Her2	551.930817409209	47.5677829343532
MB-6133	LumA	521.126502996778	41.5792057746767
MB-6135	LumB	449.552057507572	43.0898682618086
MB-6138	LumB	1406.7597519227	34.2562562264008
MB-6141	LumB	-48.4899819562504	50.831295367051
MB-6143	Basal	956.430145261705	36.5955929664338
MB-6144	BasalClaudinLow	1057.97317123783	33.8783062115454
MB-6145	LumB	134.257607610233	52.1047300823779
MB-6146	Her2	1006.9928945467	38.1378395917496
MB-6147	NormalClaudinLow	1487.2041320743	30.2993421779842
MB-6149	LumA	-82.2607730283862	52.3736980741609
MB-6150	LumB	1133.93666894372	38.2452346349008
MB-6152	Basal	922.573268318531	36.3805328795354
MB-6154	LumB	29.5854843049336	48.4033175249021
MB-6156	Her2	952.979480835798	39.3319972296278
MB-6157	Basal	1070.38010129292	35.6930370708064
MB-6160	Her2	999.299369645961	38.0619542650232
MB-6163	LumA	290.190179371103	43.3142251402968
MB-6164	LumB	1052.60699535933	36.0936478860073
MB-6167	LumA	593.730327486443	47.9237221637801
MB-6168	LumA	1417.0033309205	31.8183127448906
MB-6169	Basal	1101.35592080619	36.3123494767726
MB-6171	LumA	464.89536067679	40.8127215990961
MB-6178	Basal	774.618088513935	36.9855411566817
MB-6179	LumA	166.89395633784	43.7978876892389
MB-6181	LumA	-833.608057445458	57.1426129071034
MB-6182	Her2	426.271338683404	47.7563190024715
MB-6183	LumB	33.4044347818418	45.232646786637
MB-6184	Her2	1.14647957077534	44.3540531395612
MB-6185	LumA	798.506172294309	37.7094698799085
MB-6187	Normal	1078.06748554638	35.5805037547952
MB-6188	Basal	427.379200783049	41.890265594048
MB-6189	LumB	337.277669672166	41.7464247427046
MB-6190	LumA	594.200613610392	42.2224726611111
MB-6192	LumB	568.263721715137	39.3943428467958
MB-6194	Normal	1180.63070480221	34.3492766395333
MB-6195	LumA	1314.12949245473	34.6813257029811
MB-6200	LumA	996.345871426341	38.4251831520477
MB-6201	LumB	542.32568528944	45.5946017712836
MB-6204	Normal	1271.56000213794	31.9736209348265
MB-6207	LumA	732.984274758142	41.9137177948351
MB-6208	Normal	550.80414030789	43.8837076267784
MB-6211	LumA	711.837041282941	40.3285347628979
MB-6212	LumA	1252.09970249296	36.4900818025201
MB-6214	LumA	677.178317866695	40.2588230282574
MB-6217	LumB	47.3111192790641	51.1771664017134
MB-6218	LumA	905.468366238881	41.5807782732995
MB-6223	Basal	656.096844400168	40.5656721772653
MB-6224	Her2	1182.64702444569	39.5334868033776
MB-6225	LumA	986.615581145939	40.4663274670367
MB-6226	Normal	328.736424632525	45.6266003880062
MB-6228	BasalClaudinLow	1411.35814848707	29.800670360001
MB-6229	LumA	1190.96654132088	38.6794482841691
MB-6231	Normal	494.245305813996	47.217138317841
MB-6232	LumA	959.107714288775	38.1287510308594
MB-6233	LumB	1175.19536702912	33.8244721113357
MB-6234	Normal	948.480731646196	36.1294426960631
MB-6237	Basal	586.932367528078	37.3590927745076
MB-6238	LumA	888.162469973646	37.7770105515456
MB-6239	Normal	914.329270785516	36.7141748701419
MB-6242	Basal	172.07306842783	44.9681400639772
MB-6245	Basal	83.060056771724	41.3880421592819
MB-6246	Her2	439.025963385853	44.3445441281114
MB-6248	Basal	717.036041502396	42.4756582575779
MB-6251	Basal	235.300744902281	38.1119981551604
MB-6253	LumA	682.128942358937	42.6502262487595
MB-6254	LumB	311.356404086723	45.8009164874233
MB-6256	LumA	523.156526741819	41.8043474771263
MB-6257	LumB	593.980325571749	39.920632117452
MB-6263	LumA	832.48276844142	37.6923096955455
MB-6271	LumA	4.09594323564533	51.0351006678348
MB-6272	Basal	748.642586122433	34.7503684551823
MB-6273	LumA	857.250097278736	43.993479951896
MB-6280	Basal	263.720985374796	44.8319925290091
MB-6281	LumB	-258.618597495893	50.0122310263433
MB-6283	LumA	619.32582134521	43.2550803077067
MB-6284	LumB	833.470108000424	44.7234961138831
MB-6286	LumA	591.054329575331	44.6325833562028
MB-6287	LumB	822.721706493857	35.7805194405572
MB-6288	LumB	509.643198505114	42.1920212917827
MB-6297	LumA	1083.09395464936	37.7068881746746
MB-6300	LumB	880.361661032757	38.5264700877488
MB-6302	LumB	819.911635488498	39.7548137700087
MB-6305	Basal	1028.39199512081	33.7468330731262
MB-6306	LumB	186.03885962607	47.3311695585364
MB-6308	LumA	982.17738198597	39.3783372035962
MB-6312	LumB	903.164460475804	41.0259297368297
MB-6314	Her2	-450.64038012902	56.2838211203983
MB-6317	LumB	519.657162324565	42.8870326275011
MB-6318	Her2	766.153403148605	40.7708318642567
MB-6319	Normal	1178.99965859519	36.7761947648404
MB-6322	LumB	872.425153167867	35.4984913175417
MB-6327	LumB	94.1180171694182	52.1224415999462
MB-6328	LumA	61.5750129724659	47.4045522678795
MB-6330	Her2	555.470428787069	41.4181624224336
MB-6334	Her2	199.071961854037	45.2579436165026
MB-6336	Basal	234.663693187278	43.5757055400925
MB-6337	Basal	722.583518266475	42.813785689731
MB-6344	LumB	499.118898480966	41.4082163402569
MB-6346	LumB	342.172332967721	47.7311310925044
MB-6358	Her2	945.801590449195	38.4791946924876
MB-6359	Her2	967.186663610742	35.5750312435832
MB-6363	Basal	928.777242121502	40.8910695420538
MB-7000	LumB	-182.323418877168	48.4761390977476
MB-7001	LumA	906.830618524412	37.9423849252892
MB-7002	LumB	1232.87513120317	32.8383405461305
MB-7003	Normal	1364.04878092007	31.8774134276522
MB-7004	LumA	1174.10829870664	40.6845177157904
MB-7005	LumB	1134.7318983669	38.3938449955371
MB-7006	LumA	945.74097818165	38.4313978776232
MB-7007	Basal	455.021735388668	44.4637644777465
MB-7008	Basal	1515.20908243698	33.3582739740298
MB-7009	Basal	863.457156185197	37.0307303529756
MB-7010	LumA	491.589375076541	43.5654226911533
MB-7011	LumB	585.764302396256	42.2000286288986
MB-7012	Basal	250.054657301781	45.7522629769853
MB-7013	LumA	250.87357945375	47.8335594234435
MB-7014	Basal	986.78766199594	38.3044328816795
MB-7015	LumB	396.519555243468	42.7606011264532
MB-7017	Basal	964.855115080037	33.8274822483585
MB-7018	Her2	1323.99039261242	33.3286563205137
MB-7019	LumB	1329.02210420362	31.3849293692073
MB-7020	Her2	874.443276970568	40.7549929356141
MB-7022	LumB	873.80254186947	39.94050498047
MB-7023	BasalClaudinLow	973.55865894152	33.6865172732702
MB-7024	LumB	698.741529042076	41.4815571148269
MB-7025	BasalClaudinLow	1913.23615152184	27.8735812191347
MB-7026	LumB	1070.08781219694	32.1427709639155
MB-7027	Her2	1294.5826496345	35.9139733790984
MB-7028	LumB	287.076779128396	45.1446994768026
MB-7029	LumA	1319.13316902513	33.0301241903879
MB-7030	Basal	1002.06650522226	38.1755120378083
MB-7031	Basal	-726.131449046778	51.3289004771183
MB-7032	LumA	653.490629335126	39.6512627125864
MB-7034	LumA	-186.934731541947	50.052378727521
MB-7035	Her2	1081.30424032768	40.3786316726407
MB-7036	Basal	381.431113183036	40.1169615477463
MB-7037	LumA	306.562188720336	48.9517581567163
MB-7038	Basal	831.52941795129	36.5569766515978
MB-7039	BasalClaudinLow	1552.89049030499	30.7160742776544
MB-7040	LumA	952.637603890689	35.5691353941599
MB-7041	LumA	961.955101543402	40.1589889402132
MB-7042	LumB	868.537539383846	37.1957119116359
MB-7043	Basal	1522.61151902475	29.1980636504042
MB-7044	NormalClaudinLow	1578.85627700887	30.1011176586746
MB-7045	Her2	837.105499337035	44.2701244686417
MB-7046	Her2	-278.828389246611	50.2186275540768
MB-7048	Her2	738.798975923378	39.3924293900909
MB-7049	Basal	-916.067449890431	47.3891614634574
MB-7050	Her2	141.51518151706	47.377525804232
MB-7051	Her2	495.173400336301	40.7383170622082
MB-7052	Basal	275.027685974186	41.297203617738
MB-7053	LumA	379.364965223947	41.4314770148813
MB-7054	Basal	341.884623284055	41.0784481347671
MB-7055	Basal	-463.898098490574	49.9124214573269
MB-7056	LumA	261.87258770384	46.5983835326375
MB-7057	Normal	702.391176320551	43.4873508672523
MB-7058	Normal	883.392744875486	37.3371683327831
MB-7059	Her2	619.446473753517	43.7235517434522
MB-7060	LumA	327.829778230585	47.5325082169781
MB-7061	Normal	1233.75657140538	32.0190376878725
MB-7062	LumA	966.2260145598	38.8056084189
MB-7063	LumA	928.010275746723	35.3847135736379
MB-7065	LumB	215.850715861739	47.2256738027916
MB-7066	Her2	378.725814857664	45.9011531321198
MB-7067	Her2	846.804719439454	38.1365777188614
MB-7068	Her2	774.679691088228	35.9608075270815
MB-7069	Her2	971.670938756071	38.5154390356024
MB-7070	Her2	947.86671677578	36.4879631265265
MB-7071	Her2	1104.50853676995	34.979883716372
MB-7072	LumB	74.5144647397921	45.9359366244299
MB-7073	Basal	409.62023135625	44.4674494443302
MB-7074	Normal	978.484924568732	35.8671266626593
MB-7075	LumB	-759.888188857795	53.6284961621758
MB-7076	LumA	216.120398868854	43.2756642441294
MB-7077	LumA	1275.78702448003	34.9689121123661
MB-7078	BasalClaudinLow	710.980530508771	45.9938427100997
MB-7079	NormalClaudinLow	1698.95524159636	29.0121293516119
MB-7080	LumA	814.599622411086	39.0073884527563
MB-7081	Basal	1101.66662555595	35.1938365648993
MB-7082	Her2	425.11698340021	48.223623223022
MB-7083	LumB	369.939936655378	44.4172926765343
MB-7084	Basal	-240.85103955731	45.1229581133058
MB-7085	Normal	482.919316753913	39.5267046115418
MB-7086	LumB	93.5072693874132	47.3637857781804
MB-7087	Basal	-57.0033946510295	44.3736703623055
MB-7088	Her2	563.176361572074	44.3565438744501
MB-7089	Basal	915.394730324155	36.1699813039352
MB-7090	Basal	43.6387232402666	44.2679279361962
MB-7091	LumA	849.909532548517	39.7676777966816
MB-7092	Her2	275.424076586815	44.4425118497362
MB-7093	LumA	1166.82405930509	33.5000414090446
MB-7094	LumB	244.117490219584	48.2005464561877
MB-7095	LumA	147.769180554136	47.5446159168656
MB-7096	LumA	868.194277561157	36.0326699101456
MB-7097	LumB	148.905595361763	50.0276883916951
MB-7099	LumB	346.039620758119	45.5567673189791
MB-7100	LumB	-561.796095425116	51.5973628407312
MB-7101	LumA	419.578867697115	43.1435407718354
MB-7102	LumB	-545.175145559326	49.2828591777117
MB-7104	Basal	1089.77528569225	34.7881454111532
MB-7106	LumA	1034.99752527447	38.3193951113224
MB-7107	LumA	-169.633481605969	54.6012670258458
MB-7109	LumB	69.1061759568947	45.5101246636231
MB-7111	Basal	757.827408768438	34.0373952476044
MB-7112	LumB	843.931116474611	38.4439337072354
MB-7113	LumA	1084.58968167631	36.5847049218072
MB-7114	Basal	258.239781971337	45.5976528951274
MB-7115	Her2	-386.974085561019	53.5165222440128
MB-7116	LumB	837.318382493864	39.3329029725137
MB-7118	LumA	574.711893591722	44.0548011206348
MB-7119	Basal	343.36609734034	44.2885054332411
MB-7121	Basal	827.323522367154	36.658921645276
MB-7122	Basal	605.281280840041	39.670715733356
MB-7123	LumA	468.349396703035	44.6823391716877
MB-7124	LumA	-145.586103473467	47.8242641446448
MB-7127	Normal	-143.725145291014	44.5503036536496
MB-7128	LumA	1024.18293699865	34.4452537585995
MB-7130	LumB	114.307022810869	50.0863845008248
MB-7131	LumB	-905.964596009187	55.5873037823471
MB-7132	LumB	63.1239152993787	44.2955037057211
MB-7133	LumB	989.775508277986	37.338473818256
MB-7135	Her2	-226.226305608227	52.5996277410632
MB-7137	LumA	694.502430097636	39.3372478180225
MB-7138	LumB	-188.472858379199	49.3005916183605
MB-7140	LumB	152.892159134108	45.5604934587138
MB-7141	LumA	636.548614121163	44.6911330900458
MB-7142	LumB	660.486578436037	41.9714516965418
MB-7143	Her2	342.292670551881	47.8380790681722
MB-7144	LumB	180.231442653954	46.3178317923656
MB-7145	Basal	77.4248542462984	48.842468826569
MB-7147	LumB	-67.6847585138182	43.2850070786948
MB-7149	LumB	327.322603997355	46.4799387405567
MB-7150	LumB	715.783366276863	42.6333033170181
MB-7151	Basal	-527.613645410511	49.7174581124502
MB-7152	Her2	-41.2712812417093	49.4286573725112
MB-7153	Her2	-174.952139100322	51.9254463209371
MB-7154	Basal	162.536326681112	41.0458492349807
MB-7155	Basal	151.529228840566	46.0428665747013
MB-7157	LumB	-374.350639970156	48.4939531821653
MB-7158	Basal	1288.43150006998	34.4233277176617
MB-7159	Basal	-846.519653953286	52.7271879695588
MB-7160	Her2	496.382982324405	42.2348017062463
MB-7161	LumA	610.462970465354	40.2452661633533
MB-7162	LumA	417.985826854044	41.2208106281411
MB-7163	LumA	903.277847183077	37.3049239265953
MB-7164	LumA	306.594973633997	41.9300701335683
MB-7165	Basal	-521.574524006036	50.124032079214
MB-7167	Her2	781.688651643696	38.5466896185891
MB-7168	LumA	826.810000427645	37.9701398188106
MB-7170	LumA	470.584169134528	45.9249855776767
MB-7171	LumB	170.851603334729	46.5753408864918
MB-7172	LumB	366.313920368132	45.6650989002071
MB-7173	LumA	595.786387711857	42.6199209955244
MB-7174	LumB	540.182138877163	42.4676797558754
MB-7176	LumA	786.367979741161	37.549805998295
MB-7181	LumB	-384.424292300087	53.0329944045115
MB-7182	Her2	308.099513550996	43.339038528018
MB-7185	LumA	-605.761068217567	55.9359951439228
MB-7186	LumB	59.9527102679222	45.6010137381072
MB-7187	Normal	692.488608786211	42.4344612723259
MB-7189	LumB	466.977495140549	47.5516131254658
MB-7193	LumB	473.605543592418	41.0595956520068
MB-7194	LumB	-548.667413092578	53.0111980499764
MB-7195	LumA	44.5846674799927	49.6898749842663
MB-7196	Her2	687.793495003942	38.9037628749075
MB-7197	LumB	327.487773838408	46.1796729825856
MB-7198	Basal	190.030087183358	40.6733552907778
MB-7199	LumB	9.64633212664013	49.1171927951346
MB-7200	LumB	570.616399235331	39.9511027108978
MB-7201	Basal	399.040923365396	42.2943251609078
MB-7205	Basal	806.743624422855	38.5225982348085
MB-7207	Her2	1011.65747972763	38.1291893597875
MB-7208	Basal	268.665173397166	46.0470404669576
MB-7212	LumA	164.519887054791	41.0878459717389
MB-7215	LumA	1419.97468849834	29.4148429618382
MB-7216	LumB	-729.842395365224	46.7663153886255
MB-7217	LumA	1205.66558809948	31.9523818356802
MB-7218	LumA	268.909125347794	45.4384678005167
MB-7219	LumA	442.172964152606	42.1209427065535
MB-7220	LumB	747.05119976878	38.8359211673745
MB-7225	Basal	-17.0968448162127	49.5896085253288
MB-7226	LumB	59.4843398882536	44.6145610807008
MB-7227	Normal	329.8219335561	43.1483324560075
MB-7228	Normal	1154.85989337147	33.8640431960023
MB-7229	LumA	-65.6906476579883	48.3339952662871
MB-7230	LumA	429.843310589716	41.5693026237229
MB-7231	LumA	-123.520722932874	45.9032047273496
MB-7232	LumA	-276.351982479908	49.7084462434902
MB-7233	Her2	621.917725800928	40.9439426360008
MB-7234	LumB	-263.126292026185	54.8361657550081
MB-7235	LumA	432.414111315506	43.6642039868943
MB-7236	LumB	-464.656126120859	51.3461262780568
MB-7238	Her2	356.707527795806	45.0960312640583
MB-7241	LumB	357.1632385709	42.9459694273299
MB-7243	LumA	691.504987275179	40.0413752434313
MB-7244	LumA	1156.14879382561	36.4732019431384
MB-7250	Her2	969.966037441678	40.5730062225434
MB-7251	Her2	643.572135460346	40.2849657243446
MB-7252	Her2	550.282155414026	42.0442544026738
MB-7253	LumB	428.114153782326	43.6864108283837
MB-7254	LumA	344.079980593182	42.3350710497094
MB-7256	Her2	548.8644729903	45.7091281870424
MB-7258	Basal	-573.766753281735	53.3290553380255
MB-7260	Her2	642.588883152874	39.3452773015731
MB-7262	Her2	-217.317361332245	47.5314392684913
MB-7263	LumB	144.385747908462	47.2782348231742
MB-7264	Normal	1207.93658546018	33.8328842144921
MB-7266	LumB	61.3077239714119	50.9146829489447
MB-7267	Basal	17.6283326715683	44.0519801470614
MB-7268	LumA	-44.1437889770223	46.4695155797656
MB-7269	Basal	374.312971652129	42.2274572380149
MB-7270	Basal	383.259382001229	46.495631098508
MB-7273	Her2	251.039390204566	43.9996452961315
MB-7275	Her2	1315.38538066482	31.9448988544488
MB-7276	LumA	523.16779473663	41.817871208921
MB-7277	LumA	590.438504804734	39.946031118361
MB-7278	LumA	646.891316197752	42.0088140007799
MB-7279	Her2	261.537297601853	51.3416480182855
MB-7280	LumA	536.837049065354	44.7728526902346
MB-7281	Her2	935.313811520561	36.514872253684
MB-7283	LumB	-185.164147603696	53.6642212093944
MB-7284	LumA	893.948775741915	37.7457179759136
MB-7285	LumBClaudinLow	1651.73148193355	29.1445376799568
MB-7286	LumB	937.355725930933	38.7268626784154
MB-7287	LumB	965.103187805687	42.7252687972313
MB-7288	LumB	560.868858455379	45.9354393935992
MB-7289	Normal	1299.58604063721	32.4859350764667
MB-7291	Her2	1238.44210924325	34.0873262430331
MB-7292	LumB	995.418996792111	35.0622417323869
MB-7293	LumA	1393.8022787137	33.4184174642665
MB-7294	LumB	-41.9259630141651	47.4321974317816
MB-7295	LumA	1370.93309939197	29.6787837687064
MB-7296	LumB	569.995565913961	43.2816084726516
MB-7297	LumB	394.114447945788	43.8888767345528
MB-7298	LumB	666.44508505473	45.528067088036
MB-7299	LumB	1178.91209275762	35.7463161621719

## Sheet: FicS3D
Patient_ID	PAM50ClaudinLow	StromalScore	Other_distance
MB-0000	NormalClaudinLow	1017.35091677009	41.8723882292358
MB-0002	LumA	357.315257171416	28.2041685487639
MB-0005	LumB	1095.36975784382	35.9406226629826
MB-0006	LumB	1012.5253076146	38.3449533726414
MB-0010	LumB	993.250651016037	23.6219497984601
MB-0014	LumB	1147.66821682104	45.8111958243765
MB-0022	LumB	1447.72241651356	46.1526094645341
MB-0028	LumB	-46.2443794482682	27.2626515434265
MB-0035	Her2	-857.116445622604	35.9934986853895
MB-0036	LumA	680.476599427881	24.0683144924106
MB-0039	LumB	-906.342318627954	55.757745138471
MB-0045	Basal	1124.94759906948	32.069305636529
MB-0046	LumA	7.8707164298621	21.8147523913158
MB-0048	Her2	1458.67180941561	45.2838142030119
MB-0050	Normal	741.30211387933	24.8204188931741
MB-0053	LumB	615.498168956634	49.0271804746403
MB-0054	LumB	1166.23075572234	47.6614830128146
MB-0056	LumB	487.921389549189	47.1174932739748
MB-0060	LumB	-301.338901941541	34.0787669725801
MB-0062	Basal	-55.949241379681	55.6102346791906
MB-0064	LumB	208.87021602569	43.1702577372367
MB-0066	LumB	548.089735040019	23.0417966192446
MB-0068	LumA	946.485859081183	34.0660961774184
MB-0079	Her2	805.3252114603	41.9262905733957
MB-0081	LumB	1317.11971319763	50.1752433967584
MB-0083	LumB	845.771387212859	42.6737947029813
MB-0093	LumB	1341.16510733318	39.8534282463046
MB-0095	LumB	-212.227657300305	26.3721680730846
MB-0097	LumA	196.866026574243	29.8306388247213
MB-0100	Basal	662.73466659009	30.3082014933493
MB-0101	Normal	880.387255445314	23.1539128001073
MB-0102	LumB	891.321305054902	23.419012375601
MB-0106	LumA	611.235712391151	22.5756617352255
MB-0107	LumB	-64.2047411656505	41.7283262133128
MB-0108	LumB	981.778228238322	51.4230163254895
MB-0109	Basal	-822.571071710079	34.1022913845388
MB-0111	LumA	1190.05943962853	26.6207663830594
MB-0112	LumA	834.637812398815	25.0713692061084
MB-0113	Her2	532.003340933879	23.171625564466
MB-0114	LumA	69.1157884071497	20.8280949811858
MB-0115	Basal	419.038750612486	35.1839546672864
MB-0116	Normal	989.484629358499	26.5602771029386
MB-0117	LumA	920.892447724631	20.1157039661347
MB-0119	LumB	316.296345138613	27.5717300294078
MB-0120	LumB	1089.31640169607	27.1630725497289
MB-0121	LumA	799.502915589574	22.7502278821315
MB-0122	LumA	557.992728734307	22.6614251092875
MB-0123	LumB	651.851615353496	29.3844037153761
MB-0124	LumA	1091.54135379781	24.4214623541004
MB-0125	LumB	-77.0241791698089	27.2007140664562
MB-0126	LumA	800.847189212784	22.1749186618725
MB-0128	Normal	1326.45541196751	25.5584491943736
MB-0129	Her2	1085.52941503964	29.8441940427955
MB-0130	LumA	1083.09092048155	23.5453488381908
MB-0131	LumA	719.138237737001	24.6186937065266
MB-0133	LumA	808.326975009223	25.9542624759185
MB-0134	LumB	444.803025217415	22.7933427526978
MB-0135	LumB	616.102615000437	25.6515830716321
MB-0136	LumA	1314.09680852276	22.9486212828468
MB-0138	LumA	1056.25395727482	20.8700966456297
MB-0139	LumA	867.328940266083	27.9173034967947
MB-0140	LumB	616.119011740586	25.2588474100466
MB-0142	LumA	-416.832639489376	32.1928326503617
MB-0143	LumA	578.158956026096	22.9906942703411
MB-0144	LumB	901.918553692277	19.8433080958428
MB-0145	LumA	975.758158686715	25.6291314391827
MB-0146	LumB	211.02937883722	22.9164706026918
MB-0147	LumA	112.253889539434	38.7015743583694
MB-0148	Her2	944.053641327664	26.5022357475197
MB-0149	Basal	-276.024272605651	36.9202088691537
MB-0150	Basal	762.629294571098	31.5558328359502
MB-0151	LumB	353.554663724437	21.8178494337782
MB-0152	Her2	723.398497624811	28.3342203793874
MB-0154	LumA	1103.79861994057	26.1672861202861
MB-0155	NormalClaudinLow	1663.66933495434	33.6316638291663
MB-0157	BasalClaudinLow	1393.58152066467	32.0800825611373
MB-0162	LumA	773.193047108861	18.3607001216778
MB-0163	Basal	379.665666386232	35.2257869219543
MB-0164	Basal	1046.11979220951	35.0305968576917
MB-0165	LumA	1120.27763299455	22.7022053690749
MB-0166	LumA	894.749329425115	25.6427832565262
MB-0167	LumB	363.159801649213	23.664890495844
MB-0168	NormalClaudinLow	1570.84482404354	33.0467747314623
MB-0170	LumA	1454.36542639986	25.0537845491752
MB-0171	Normal	1239.57822981489	24.9908277793027
MB-0172	LumA	723.908797504661	22.89908331363
MB-0173	LumB	-169.161502082702	33.1122253966009
MB-0174	BasalClaudinLow	1558.46405072158	44.4278645363119
MB-0175	LumA	446.098787163048	28.4642775455562
MB-0176	LumA	588.724713600238	23.4525266009927
MB-0177	LumA	1237.4317844482	23.1802019239226
MB-0178	LumB	450.614906817539	26.9917834116237
MB-0179	BasalClaudinLow	1879.62473982367	41.4333865201155
MB-0180	LumA	680.777638442691	24.1617992207754
MB-0181	LumA	1136.62587253922	23.3382116520904
MB-0184	LumA	-171.752791857607	33.0321367992258
MB-0188	Her2	994.339541677701	26.6926525062596
MB-0189	Normal	1435.19878585207	28.6132912685037
MB-0191	Basal	616.355914444402	34.9433728189979
MB-0192	Normal	1078.5880686725	29.8604352922831
MB-0193	LumB	868.810766026218	22.8605735170669
MB-0194	LumA	1165.71826011498	25.98080524607
MB-0195	LumB	80.1737393915255	26.9828865436903
MB-0197	LumB	1326.47344505017	25.670793572863
MB-0198	LumB	1253.52609530857	27.6110108501564
MB-0199	LumA	1019.95337016944	20.4494248667519
MB-0200	Basal	-173.286424282504	42.3893982046484
MB-0201	Basal	1138.39062987725	29.1273730310079
MB-0202	LumA	942.44764785869	24.6894963496544
MB-0203	LumA	927.058920096459	26.5973685346836
MB-0204	LumA	1289.33525351105	27.8302361582541
MB-0205	Normal	1194.72548801442	27.3097946791951
MB-0206	BasalClaudinLow	1479.30083589294	35.038836598457
MB-0207	LumA	1027.05692778429	22.3648068047071
MB-0209	NormalClaudinLow	1672.14863579369	48.311240252787
MB-0211	BasalClaudinLow	1790.3116234188	36.6989212101062
MB-0214	Basal	343.625781142336	39.3707937106027
MB-0215	LumB	1173.46098466994	25.0690804555098
MB-0218	LumB	876.550859331835	27.8582361633936
MB-0220	NormalClaudinLow	1460.13743545304	35.9140831271327
MB-0221	Her2	423.677792120574	31.3192847718363
MB-0222	Normal	1395.39741442629	26.7149527896331
MB-0223	LumA	852.55831157236	23.5711009288786
MB-0224	LumA	1245.03985556874	24.167169884582
MB-0225	LumB	-183.704411412453	35.3330003268857
MB-0226	LumA	957.26465518537	20.8564331077663
MB-0227	LumA	1078.09071193733	23.9419921534478
MB-0228	Normal	764.749472530202	27.5831234773905
MB-0229	LumA	955.971897347934	19.8445912994807
MB-0230	Her2	270.699671600403	26.9778773781611
MB-0231	LumA	1004.66685231387	24.9957694357739
MB-0232	LumA	669.644487892319	23.6711703289655
MB-0233	LumA	1277.48868109134	26.6373237270611
MB-0234	LumB	634.38166904574	19.8293325332627
MB-0235	LumA	819.285257450169	22.974659131743
MB-0236	LumA	1146.47484443296	22.8760113170464
MB-0238	Basal	710.005928829946	29.6281931692378
MB-0239	LumA	1457.59646959067	27.5192758378246
MB-0241	BasalClaudinLow	1088.44823550142	32.0193194344466
MB-0242	LumB	1245.70350783733	24.0043888549074
MB-0243	LumB	1162.61416219393	23.9097279792736
MB-0244	Normal	504.105951841808	29.5936296582132
MB-0245	LumA	943.452588280049	24.5875722014333
MB-0247	LumA	1416.59785582906	29.2498267033058
MB-0248	LumA	-58.7378966057913	27.2684429311409
MB-0249	Her2	602.389585383213	29.3505025432777
MB-0253	Normal	415.907118690485	23.8894367727674
MB-0256	LumA	1209.82695732622	25.2227600991294
MB-0257	LumA	784.716951027198	23.0512107825437
MB-0258	LumA	759.721301262544	21.8993646449962
MB-0259	Basal	-555.479857407194	37.9955365625438
MB-0260	LumA	939.631100410175	26.2692555874112
MB-0261	LumB	719.942445213481	22.9186521406136
MB-0262	Her2	1256.26847254948	25.5645765129205
MB-0263	LumA	962.991646051422	21.7796871863145
MB-0264	Her2	972.489305985415	27.4909395951611
MB-0265	BasalClaudinLow	1232.50133748718	35.314515293278
MB-0266	LumA	1375.74827343785	30.7456328024335
MB-0268	LumB	865.523166264128	22.7571418072847
MB-0269	BasalClaudinLow	1815.98805235862	58.1648507253231
MB-0270	LumB	153.023458002299	27.7552780677789
MB-0272	LumB	722.596713295397	22.4335436698556
MB-0273	LumA	676.958510671099	25.6629077804028
MB-0275	NormalClaudinLow	1530.40353967145	34.2448983547613
MB-0278	Basal	-257.973843252965	37.2222003816569
MB-0279	NormalClaudinLow	1542.38998171952	31.4524257974617
MB-0280	Normal	-30.6079049669126	28.1003703708508
MB-0282	Normal	1326.76600610904	30.3580457175935
MB-0284	BasalClaudinLow	1395.07015474933	35.5780650807067
MB-0285	NormalClaudinLow	1581.79734225008	46.9008658288522
MB-0286	LumAClaudinLow	1874.88885642727	37.2759544778841
MB-0287	LumB	480.833123130067	27.6288688483827
MB-0288	Normal	1098.62240746837	22.8059239627116
MB-0289	BasalClaudinLow	1689.35376206057	52.0575423320732
MB-0290	LumA	983.611142593578	23.8321054400838
MB-0291	LumB	983.835030832821	25.8230153105098
MB-0292	Her2	761.711379370103	26.5772620779412
MB-0293	NormalClaudinLow	1643.94958366184	35.6881328186151
MB-0294	Normal	1452.17386098124	31.6065279680796
MB-0295	LumA	966.228428975892	21.7238642268854
MB-0301	LumA	1030.11467098644	24.687407807069
MB-0302	LumA	1438.33837177223	25.8401430541344
MB-0303	Basal	1001.72050379106	31.904828475231
MB-0304	LumB	-522.596878336242	32.8371344007009
MB-0305	Normal	1081.30496999294	22.6138409297863
MB-0306	LumA	972.074127009629	22.689822643835
MB-0307	LumA	1294.46627443364	27.7525329927694
MB-0308	LumA	1161.77543692188	27.1099671177629
MB-0309	LumA	784.35407715753	20.0427989528965
MB-0310	LumA	1260.24341607347	23.0847015326943
MB-0311	LumB	697.243124101674	25.2298838557838
MB-0312	LumB	828.820048824193	23.3731735807852
MB-0313	LumB	447.945725578414	25.7889268765682
MB-0314	Her2	398.080024047582	26.5732851383693
MB-0315	LumA	1335.15242002665	28.2494074782024
MB-0316	Basal	503.273633878153	30.9942418921907
MB-0317	LumA	1036.8779103184	24.7483067795648
MB-0318	Normal	31.9798347141888	35.0181051089218
MB-0319	LumB	272.644850049257	27.4793489815703
MB-0320	LumA	1133.43759068854	26.16926490994
MB-0321	LumA	-392.892037890652	32.4499190338158
MB-0322	LumA	472.902377209283	22.4427567677018
MB-0324	LumA	357.046275051159	25.1511154948233
MB-0325	LumB	-68.1201533297859	37.9872545497917
MB-0328	LumB	778.276737218113	24.8389554070698
MB-0336	LumB	815.821670840255	24.6655205831458
MB-0339	LumB	538.11185154946	26.8867551982768
MB-0340	Basal	138.183523896185	41.8513402657937
MB-0341	LumA	1062.91496971596	25.5289585273119
MB-0342	Normal	1083.11126509548	25.8349813488
MB-0343	Normal	637.82627367483	24.4415641175728
MB-0344	Normal	1106.62399336642	22.513339018188
MB-0345	LumA	877.933629193662	23.4270250036713
MB-0346	Her2	-164.12914073742	30.2305479431925
MB-0348	LumA	83.7975179937456	25.3198139540709
MB-0349	LumB	760.880935728486	26.0106994206713
MB-0350	BasalClaudinLow	514.074947010097	39.9007360044552
MB-0352	Her2	1362.11296470986	29.4814117997778
MB-0353	LumA	373.453425546851	23.8297840814218
MB-0354	Basal	1631.64609875841	30.4458812578433
MB-0356	LumA	1069.25305660402	20.8619170730995
MB-0358	LumA	1110.94118223525	24.0230376122183
MB-0359	LumA	1074.48701807758	20.9594462354873
MB-0360	LumB	563.632341715674	24.5985270978816
MB-0361	Her2	677.194102949804	27.4740782194853
MB-0362	LumA	943.113419159213	22.9479982177359
MB-0363	LumB	854.259380343473	23.2965876160228
MB-0364	LumA	1254.04806479115	24.796970702652
MB-0365	Her2	1459.47033361953	29.0245007116246
MB-0366	LumA	380.566521635133	21.0643219002464
MB-0367	NormalClaudinLow	1817.82206505651	38.5409227228931
MB-0368	LumB	-278.322452164229	29.6822995605897
MB-0369	LumB	-175.765668015756	36.3562576025358
MB-0370	LumB	59.2650534341813	30.6793916748168
MB-0371	LumB	1362.8591723596	28.3783412698112
MB-0372	Basal	419.059680294427	36.9853628689298
MB-0373	LumB	724.612901849709	23.9914426623083
MB-0374	LumB	1101.58103633871	26.6896743733593
MB-0375	Normal	645.52901927932	26.2606953674009
MB-0377	LumA	1442.31988231854	28.4760637747443
MB-0378	Her2	238.28570827624	32.6822160543285
MB-0379	LumA	1344.01373808823	22.8894388651164
MB-0380	LumB	478.188013550292	28.87033149647
MB-0381	Her2	527.735220334863	28.6367164840675
MB-0382	LumA	1188.98194616746	21.7341561597519
MB-0383	LumB	942.308510301915	24.7649668498704
MB-0384	LumB	938.187971410586	21.0318222125643
MB-0385	LumB	394.719317416248	26.4691364805339
MB-0386	LumA	1191.87357228439	24.9361859018844
MB-0388	Normal	1307.79302719462	26.1581552800971
MB-0389	LumB	1318.27490726103	30.8623769650361
MB-0391	Her2	918.77085062035	32.92410212743
MB-0392	Normal	1170.69448334521	26.7771679472502
MB-0393	Basal	1156.81278541867	23.660615575882
MB-0394	LumA	947.353586616057	23.6955002408447
MB-0395	Her2	537.151646741711	28.4733327618841
MB-0396	Basal	-159.094688685529	38.1154052619065
MB-0397	LumA	592.675079131113	29.1689832884559
MB-0398	LumB	1250.93621283671	27.0931145649723
MB-0399	Her2	1199.11438876688	27.8434742635264
MB-0400	Basal	923.299950531973	35.592954481772
MB-0401	Basal	1198.14964192813	33.1915591986829
MB-0402	NormalClaudinLow	1454.11638840469	30.5585450406496
MB-0404	LumA	713.323366171428	22.7485388343336
MB-0406	LumB	620.830866505125	21.9539955418983
MB-0410	LumA	1179.25399874452	22.7227473693694
MB-0411	LumA	1308.81288889815	28.3150369891305
MB-0412	LumB	404.020743472152	25.1878098619946
MB-0413	LumA	1136.86892217213	22.2563731572465
MB-0414	Basal	590.348908254816	35.7786947982048
MB-0417	Her2	292.044540499312	23.4658082902407
MB-0418	Her2	547.350039828173	26.6221882478233
MB-0419	LumA	1000.09044123799	24.3686834653251
MB-0420	BasalClaudinLow	1088.96265900679	34.4578922387861
MB-0421	Her2	968.809850192837	27.7737528902109
MB-0422	LumA	642.967426403109	23.4773568016794
MB-0424	NormalClaudinLow	1840.06645853387	48.79905080671
MB-0425	LumA	1144.42340285875	24.2967166641507
MB-0426	Normal	1117.00415012947	25.5828305362228
MB-0427	LumA	548.918943377003	25.7075361193547
MB-0428	LumA	769.634572687799	23.106926486552
MB-0429	LumB	401.403943929578	26.7021073659061
MB-0431	LumA	862.348254908347	24.3818837043655
MB-0434	LumB	-52.1223931069502	29.3926887220628
MB-0436	Her2	1249.43197355699	30.8750489975303
MB-0437	LumB	440.13520688408	26.8731001625373
MB-0438	Her2	1072.11710485658	25.1638873051702
MB-0439	LumB	-1090.75847508412	31.5000916297185
MB-0440	LumB	249.205543744085	26.2378767863182
MB-0442	NormalClaudinLow	1781.9080953048	38.0365815821199
MB-0443	LumA	1073.30206836063	25.4040149486801
MB-0444	LumB	1215.15975150744	27.8739427813738
MB-0445	LumA	706.11906811047	21.9177634707478
MB-0446	BasalClaudinLow	1228.23533404502	36.4026452619949
MB-0449	LumA	605.367596149657	22.6216498017188
MB-0451	LumA	768.482094426358	25.6110106123212
MB-0452	LumB	1268.8408556461	25.6863043403964
MB-0453	Her2	834.472212606435	25.8592797913604
MB-0454	LumA	-380.054463889895	30.4615370645111
MB-0455	LumB	791.674295464366	27.2366053635139
MB-0458	Normal	1178.89757560213	29.5963626681625
MB-0459	LumB	936.920810539264	22.2834085466983
MB-0460	LumAClaudinLow	1821.62143484718	35.8855094053348
MB-0462	Her2	1390.26837793601	26.2812815795874
MB-0463	LumA	1082.97367413414	23.2286405907462
MB-0464	Basal	564.7204940547	26.8229286172825
MB-0465	LumB	944.778319978663	24.0057199952698
MB-0466	LumA	781.661646840129	25.0886964348819
MB-0467	Her2	647.931481330204	27.9718141593707
MB-0468	LumA	752.886590915925	23.2154392726845
MB-0469	LumB	334.990873857868	30.2684740678956
MB-0470	BasalClaudinLow	-870.468370696043	66.1818035198355
MB-0471	LumA	-720.851733236691	29.7151155639194
MB-0472	LumB	-923.85549206804	32.5765818017707
MB-0474	LumB	669.71054555296	26.6901494396392
MB-0475	LumA	1203.51193822589	24.5563670418233
MB-0476	NormalClaudinLow	1833.3269877776	42.9632394557338
MB-0478	LumA	1415.53163224038	29.6864970313831
MB-0479	Her2	550.717570476619	26.6909002621713
MB-0480	LumA	656.914127595317	22.976799136116
MB-0481	Basal	658.831630779382	32.9313999682442
MB-0482	Normal	985.713988711199	28.2697665341266
MB-0483	LumB	344.802152843674	25.5576779749844
MB-0484	Her2	931.190660701072	25.8572108343617
MB-0485	LumA	854.605089122531	25.7970993580448
MB-0486	LumA	793.002240634589	22.9700800992756
MB-0487	Normal	757.708370273933	24.9014168817076
MB-0488	BasalClaudinLow	1032.00720515892	35.1320979796106
MB-0489	NormalClaudinLow	1333.65146460081	43.1377950411512
MB-0490	LumA	940.433454271315	25.8673850559958
MB-0491	LumA	1309.01316055682	23.1470861279472
MB-0492	LumB	-602.763244685263	30.7924395089903
MB-0494	Basal	1487.90735580752	32.0654600773593
MB-0495	BasalClaudinLow	1658.74575245387	46.533547314841
MB-0496	Normal	1101.94104930086	24.9729414120107
MB-0497	LumA	803.146434564934	25.5560893331267
MB-0500	Basal	555.454194524272	32.0530815287527
MB-0501	LumA	709.046312930081	25.9740922845936
MB-0502	BasalClaudinLow	1602.76630798091	55.6266118595114
MB-0503	LumA	935.317414863498	25.2014623425442
MB-0504	LumA	1210.99671567591	21.2647981719567
MB-0505	LumA	1504.00351206754	26.1031231441001
MB-0506	Her2	758.519314485426	31.4522082935747
MB-0507	LumA	1031.12716293704	24.1933767064139
MB-0508	Normal	1136.33920042661	22.6196662148771
MB-0509	Basal	819.928372876673	23.8536779731262
MB-0510	Normal	996.979597585305	21.626241530324
MB-0511	LumA	1204.3128737869	25.2507975955331
MB-0512	LumA	1206.3455537457	27.2187118772061
MB-0513	LumA	375.824272253473	29.7336317178484
MB-0514	LumB	967.744294431989	21.2430152649736
MB-0516	Basal	550.012643499802	34.2164285124881
MB-0517	LumA	597.501929489397	24.4122104303056
MB-0519	Normal	1018.13328748946	31.4745141889354
MB-0521	LumA	1177.88544389732	26.4751358657886
MB-0522	Her2	385.800469759716	26.3932726107448
MB-0524	Normal	1337.75878722056	30.5633616364735
MB-0525	Basal	921.748342249981	32.7949324633247
MB-0526	LumB	235.837501755823	29.2912428796028
MB-0527	LumA	1138.39757076197	29.0262435314747
MB-0528	LumA	1137.15382014542	27.2132609033342
MB-0529	LumA	633.287520876829	18.3168860908464
MB-0531	Normal	1173.97215197095	38.2994113851246
MB-0532	LumB	738.029568138863	26.5513837377627
MB-0534	Normal	1092.3836615139	34.7240097088606
MB-0535	LumA	496.454635567466	21.9789823224321
MB-0536	LumB	1038.51861168536	30.2341928206849
MB-0537	Normal	1325.83296505507	32.0653731476625
MB-0538	LumA	1003.55372022035	23.0749684710034
MB-0540	NormalClaudinLow	589.793552604279	53.7055429358565
MB-0541	LumA	722.385159540765	21.0828472051979
MB-0542	Normal	793.217332215299	23.1217709241551
MB-0544	LumB	869.670927769625	23.4800323254512
MB-0545	Normal	1084.39810300692	24.1345893904932
MB-0550	LumB	896.39172333731	20.8433984149688
MB-0551	Normal	1081.71173018626	29.4904934679844
MB-0552	Her2	1285.64739894169	27.9763853691813
MB-0553	LumA	528.838096812435	27.5219357158301
MB-0554	LumA	1140.08046508747	27.6067084253083
MB-0558	BasalClaudinLow	505.417270335798	38.5999801293212
MB-0559	LumA	313.206923805774	27.3644122760388
MB-0568	LumA	1091.92614227138	21.3339909464961
MB-0569	LumB	1317.82896147874	27.4951957226291
MB-0570	LumB	-346.673990927367	32.6034626213434
MB-0571	LumA	819.301949934996	22.000743495775
MB-0573	LumAClaudinLow	1460.65301062798	33.152294301807
MB-0574	LumA	575.863955664529	22.6985391737439
MB-0575	LumA	1456.16730807993	27.8990677220886
MB-0576	LumB	1171.22487556926	25.459957449852
MB-0577	LumB	-297.881252395691	28.8228681625778
MB-0578	Normal	967.33412928381	29.30331923046
MB-0579	LumB	999.057773392686	22.8232522961905
MB-0580	LumA	1216.13623459128	23.8323387091013
MB-0581	Basal	609.371676506775	32.5935701990995
MB-0582	Basal	-540.58921244396	38.2389461169166
MB-0583	LumA	1035.5574395131	23.7503971016812
MB-0584	LumB	541.361885832915	25.8750032913137
MB-0585	LumB	1028.75700812573	24.0948162664888
MB-0586	LumA	602.129911385768	25.9337107464706
MB-0587	LumA	333.599281561735	25.0829823208409
MB-0588	Normal	823.081307806422	27.7093493151806
MB-0589	LumB	616.953400215161	23.3341073069343
MB-0590	LumB	-382.637803435624	31.0715811916922
MB-0591	LumB	752.545301048261	25.0948772929204
MB-0593	Her2	970.077920946233	28.5978477612879
MB-0594	LumB	62.874507250941	29.7033886428421
MB-0596	LumA	1445.55265221352	25.1052299157171
MB-0597	Normal	1289.429235307	27.2952751264004
MB-0598	LumB	949.368812297463	22.4186345722408
MB-0599	LumAClaudinLow	1281.40720972024	35.2303829035289
MB-0600	LumA	477.740523607159	24.683317371075
MB-0601	LumB	1074.36142171069	30.191784974633
MB-0603	LumA	680.22454596705	26.0663149994005
MB-0605	LumA	1254.34699719532	22.7357921287942
MB-0606	LumB	436.014882537301	22.1529343963895
MB-0607	LumA	1125.96054522373	22.2307804738952
MB-0608	Basal	690.421642504518	36.2025118132394
MB-0609	LumA	733.476668842508	21.5359856316267
MB-0610	LumA	1518.41557271805	33.4614081227886
MB-0611	LumB	957.885143181285	25.3019004250515
MB-0613	BasalClaudinLow	989.070889605636	47.1365095053536
MB-0614	LumA	1099.37494682751	22.4429113692032
MB-0615	Normal	1014.82744630958	28.6079093850114
MB-0616	LumB	786.302227220077	25.8116888201971
MB-0617	NormalClaudinLow	2152.70286780234	53.2661866116171
MB-0618	LumB	1158.55936109814	23.6167538403326
MB-0619	Normal	915.051587776519	23.3041241029154
MB-0620	Normal	1009.02569332251	36.7187201853098
MB-0621	LumA	1084.46390668062	21.9295591105611
MB-0623	Normal	1519.96270822678	27.4931744873392
MB-0624	LumA	1358.71494076556	28.1321590923518
MB-0626	LumB	375.568350194469	26.0533327656939
MB-0627	BasalClaudinLow	1530.09610819411	32.9241500719603
MB-0628	Normal	814.341129230169	22.7845150493585
MB-0630	LumB	-189.131972556879	32.5347156574316
MB-0631	LumA	1058.12093904118	24.7961152797596
MB-0632	LumA	1292.85553560708	30.8862682288885
MB-0634	NormalClaudinLow	1652.22355976915	44.9415741794584
MB-0636	LumA	1138.33858656582	28.8705760849728
MB-0637	LumB	671.983704803461	29.1586248708658
MB-0638	Normal	1326.27136316539	30.0662263402532
MB-0639	Basal	711.559016383458	32.0185551155709
MB-0640	Normal	1026.37644878002	20.6374759702143
MB-0641	NormalClaudinLow	1573.92667701059	33.6513683014194
MB-0642	LumA	365.421636383472	26.8534677377269
MB-0643	Her2	642.382958571527	27.6098500012329
MB-0644	LumAClaudinLow	1729.26862411313	35.5924967718137
MB-0646	LumB	760.426887873778	25.0600885849895
MB-0649	LumA	1243.5362022017	22.6383306837528
MB-0650	LumA	1028.09318337575	24.284511609641
MB-0652	Her2	1063.86868173111	24.8941783152422
MB-0653	Her2	257.672626022247	23.8551335089657
MB-0654	LumA	658.958428163488	20.3027547408008
MB-0655	Normal	1036.31720352559	27.5069998566586
MB-0656	Basal	874.711853321569	34.8337783679705
MB-0657	Normal	1357.05527586999	30.4110560873459
MB-0658	Basal	1001.51702031685	31.8356406930962
MB-0659	Normal	-246.63926299899	37.4318838938692
MB-0660	Her2	917.480360523848	25.3913503558842
MB-0661	LumA	71.9264049450134	26.3925405448919
MB-0662	Normal	1086.78912750574	23.856850634522
MB-0663	Her2	683.078566614798	27.6651426035723
MB-0664	Basal	-51.0730414568678	32.4129042263294
MB-0666	LumA	369.405885253143	23.5434754232708
MB-0869	Basal	227.871058878061	34.6392046875529
MB-0872	Normal	592.792774364903	18.0822149876027
MB-0874	Basal	-59.9449537215102	39.1021512707342
MB-0877	LumB	56.1315087632549	30.8309261261963
MB-0880	LumA	442.062086615622	21.8155143996306
MB-0882	LumB	555.294092920186	26.3048181903763
MB-0884	LumB	-81.8093621239695	26.7173119123747
MB-0891	LumA	1302.82503575208	24.5771034680487
MB-0893	BasalClaudinLow	1622.3450947937	52.0393766605616
MB-0895	LumB	515.610079159222	24.2435767226592
MB-0897	Normal	289.591429975665	24.0802437858051
MB-0899	LumA	1124.16104300486	18.9639702063446
MB-0901	Basal	338.899321390442	38.2525497125816
MB-0904	LumA	1027.5019291649	19.3437814186262
MB-0906	Normal	1195.63332953776	29.5177220655167
MB-2513	LumA	1300.10669471101	24.7912279556405
MB-2517	Her2	1125.74838513828	25.4179865759361
MB-2536	LumA	1418.87764589748	29.8750845124562
MB-2556	NormalClaudinLow	1442.90467990947	41.3717815865045
MB-2564	LumA	1011.82748920256	23.3356322546232
MB-2610	LumA	858.37729813975	25.4283077529627
MB-2613	LumB	633.231598496279	28.2725535242795
MB-2614	LumA	1049.03625271314	24.5977128839757
MB-2616	Normal	1497.3667020372	31.6971375671667
MB-2617	LumB	1170.77922234985	23.4712340976374
MB-2618	LumB	562.469659140751	31.2200017481812
MB-2624	LumA	1427.92465383093	25.8265466427304
MB-2626	LumB	1152.97536834237	31.7876580448423
MB-2629	LumB	320.787823271269	28.1235271292516
MB-2632	Her2	191.465925798749	28.9285221657368
MB-2634	LumB	-73.1076882336937	30.9919557251788
MB-2642	LumB	945.85226297854	27.4914839613288
MB-2643	BasalClaudinLow	1648.6816594804	53.1122075227576
MB-2645	Basal	314.480820337381	40.5037798615763
MB-2669	LumA	1233.34828396255	26.3384134792275
MB-2686	LumB	1165.30398381483	29.6396605184093
MB-2705	LumB	367.880144174728	20.7433490075498
MB-2708	LumB	1288.58595303566	25.5872866607174
MB-2711	LumA	900.313791981662	23.5433081426125
MB-2712	LumA	837.918618368023	21.1208030922904
MB-2718	Basal	24.3893461019842	36.1917981454914
MB-2721	LumA	461.74178866369	20.9221934428798
MB-2724	BasalClaudinLow	381.796916640044	52.8617224319896
MB-2725	LumA	875.220378922151	26.2100100347524
MB-2728	LumB	1247.49289081621	21.9321609294993
MB-2730	LumB	218.085524803795	28.1630167585006
MB-2735	LumB	738.476926906125	27.016250263478
MB-2742	Her2	833.037275838387	28.7204990732491
MB-2744	Normal	655.464549717523	25.5387498327063
MB-2745	LumA	445.498267084584	19.2363273429909
MB-2747	LumA	841.644854508226	21.4926795339398
MB-2749	LumA	1436.88832422552	27.2164395600714
MB-2750	LumA	931.672903189133	20.6233111966319
MB-2752	LumA	675.247379178712	22.8311849321659
MB-2753	Basal	730.096084505076	34.4595149741633
MB-2754	Normal	1025.90615880521	23.7725044535955
MB-2758	Basal	1427.39800406819	30.5775887966883
MB-2760	LumB	999.37427697159	21.982355094691
MB-2763	LumB	693.463128626442	24.7625710351796
MB-2764	NormalClaudinLow	1575.46475009113	37.1555851795564
MB-2765	LumB	1208.54901130611	25.6107935410717
MB-2767	LumB	1123.05808737766	26.5654760979695
MB-2769	LumB	1052.60974825622	23.8786353650162
MB-2770	LumA	513.921794315594	22.8156587570726
MB-2771	Basal	444.597471032279	36.6602187371822
MB-2772	LumBClaudinLow	1465.76537625488	30.8596923811276
MB-2774	LumB	1302.16075149253	24.3650896074073
MB-2779	LumA	150.303158934894	23.120868702976
MB-2781	LumB	516.219018748083	23.0903190175393
MB-2786	LumA	1013.49974058098	23.1087959215895
MB-2790	LumA	674.025283427537	22.6699100392398
MB-2791	LumA	864.863251594245	20.6514243842073
MB-2792	Her2	1483.76703556844	28.1826250018138
MB-2793	LumB	556.354256981147	25.6945692965553
MB-2795	LumB	1467.82572871768	30.0660181309786
MB-2796	LumB	1308.87071197801	26.6787763561797
MB-2797	LumA	563.322791852283	23.0020797579497
MB-2801	LumA	952.221737530934	22.245857496508
MB-2803	LumB	668.727441872347	23.2044211593049
MB-2814	LumB	833.845609415241	19.0377761491064
MB-2815	Normal	910.76305934838	21.3082283525186
MB-2819	LumA	861.242173304322	20.6521605404178
MB-2820	LumA	915.464438289105	23.5754963371078
MB-2821	BasalClaudinLow	1983.72137741566	49.9415098234459
MB-2823	Normal	1254.05783774212	26.6299451124405
MB-2827	Basal	689.547680615079	31.2063507713422
MB-2833	Basal	821.220019340896	30.2456186797321
MB-2834	Her2	1207.3046004924	29.296846227362
MB-2835	LumA	997.488504183378	22.0391211645132
MB-2838	LumA	1136.04572897271	24.9084712872071
MB-2840	LumA	977.486327300683	22.5239676952357
MB-2842	Basal	309.949083751804	36.4711320787958
MB-2843	LumA	1253.32865175343	25.9132427620067
MB-2844	LumB	666.832379327486	25.1929703077321
MB-2845	LumAClaudinLow	1704.20980728386	34.7568035725464
MB-2846	Basal	838.17016845241	23.8785481776062
MB-2847	Her2	599.82814953323	27.1786294891813
MB-2848	LumA	1215.31582597221	28.09909604251
MB-2849	Basal	911.770558736183	28.5943913739139
MB-2850	BasalClaudinLow	1358.24377253303	37.2454044608628
MB-2851	LumA	1198.33730186289	27.201047031968
MB-2853	LumB	618.895084440464	25.1365184154347
MB-2854	LumA	420.093444382675	24.8024905850103
MB-2857	BasalClaudinLow	1483.6141295365	34.674627843547
MB-2858	LumB	693.708577116989	25.4835589224901
MB-2863	LumA	1053.12410265202	25.6890797868812
MB-2867	LumA	1132.56260782793	24.2593378296162
MB-2895	Basal	1232.1180717787	27.4297711447685
MB-2896	NormalClaudinLow	1518.12480287683	31.2897315989832
MB-2900	Normal	1277.1822961662	28.9318321155202
MB-2901	LumB	-861.217623099893	32.673450168589
MB-2904	Basal	714.349643878332	36.051072641428
MB-2912	Basal	829.304806723878	27.7696124285913
MB-2916	LumA	1219.70267029867	25.0563670403572
MB-2917	Basal	655.056095907269	31.996512003798
MB-2919	LumB	652.878816641991	22.2882645390414
MB-2922	Her2	725.782698629319	24.1974289412144
MB-2923	Her2	231.51522964963	29.9787664944453
MB-2927	LumA	457.679267763556	24.5425037980982
MB-2929	Her2	1137.52432311605	26.4777616048256
MB-2931	LumB	1204.29811250359	25.1228060417253
MB-2932	LumB	50.2534188489763	25.8725161447182
MB-2933	LumA	908.37376310457	21.5690569567445
MB-2939	LumB	1246.42323716155	29.9060456443465
MB-2944	LumA	875.616995764431	20.9275529228632
MB-2947	LumA	801.386570570094	28.506127309792
MB-2951	LumA	885.555788891011	28.6114265721262
MB-2952	LumA	306.543745132915	21.7789134817212
MB-2953	LumB	1218.78182216114	25.5046534482928
MB-2954	LumB	316.55153215841	27.098414828516
MB-2957	Basal	783.486724742173	30.0170180045661
MB-2960	LumA	855.155758017681	24.1614633917116
MB-2963	Her2ClaudinLow	1845.38754559515	35.6086782884885
MB-2964	Her2	840.080697509103	20.9763870176329
MB-2966	LumA	852.635455688232	25.5421795141397
MB-2969	LumA	1280.21353111658	27.253032577637
MB-2970	LumA	1269.04657884088	25.0457659216239
MB-2971	LumA	1085.00744277502	22.2350827357786
MB-2977	LumA	1270.3631918261	26.8246351134083
MB-2983	LumB	642.124959380593	22.3989895535597
MB-2984	LumB	674.846057646758	24.0537773553134
MB-2990	LumA	62.9170128920153	21.7627127888814
MB-2993	BasalClaudinLow	1182.02376637197	30.9644999900311
MB-2994	LumA	1161.69968017188	22.4739869247361
MB-2996	LumA	943.64896444785	24.8184729361101
MB-2999	LumA	266.46967909504	22.9571595084779
MB-3001	Basal	600.575262946709	34.5445348679791
MB-3002	LumA	926.866279505075	22.4478357444271
MB-3005	LumA	1027.83471933029	22.9633021083802
MB-3006	NormalClaudinLow	1631.42442097086	33.2877092519464
MB-3007	LumB	812.151449003308	20.5193222016272
MB-3008	LumA	1046.69775852741	22.2780645437502
MB-3013	LumA	1388.13637750724	28.2733140159462
MB-3014	Basal	428.255338593253	35.1224789827032
MB-3016	LumB	685.641991953789	25.0979132598605
MB-3021	LumA	359.301578121079	25.8764377492284
MB-3025	Her2	168.337149341586	27.470713061827
MB-3026	LumA	873.978062886282	26.4728687234754
MB-3028	LumB	1233.42480903295	26.7385874417342
MB-3031	Her2	790.489209525035	25.9648407065077
MB-3032	LumA	1246.84705192163	25.2500288740654
MB-3033	LumA	1072.14687948362	22.0609742926175
MB-3035	LumA	798.958837814644	21.5691430578837
MB-3037	LumA	923.334478377743	22.5611084629674
MB-3046	Basal	1100.28900882138	30.79403406027
MB-3049	LumA	1123.36130538853	26.2438238267716
MB-3050	LumB	225.777129110029	28.9483220589638
MB-3057	Basal	85.1331950710944	35.3073566145927
MB-3058	Basal	1240.5685014148	33.8594640204137
MB-3060	LumB	800.284822172061	22.5932261704026
MB-3062	BasalClaudinLow	1444.07820689413	34.6339803698068
MB-3063	Basal	928.30070297655	32.3873901556892
MB-3064	LumA	1459.53856984951	29.2258300659329
MB-3067	Basal	763.404526592098	30.0395240563211
MB-3079	LumA	780.00785716144	20.0506705242466
MB-3083	LumB	-370.115861200273	28.5066643956222
MB-3085	Normal	1121.36767196215	26.1737140764558
MB-3088	LumA	-53.6755026274541	26.0752887600722
MB-3092	LumB	135.27679075156	25.1689007949428
MB-3102	LumA	661.613445270702	22.0907062879659
MB-3103	LumB	1031.94470242473	24.3853167153248
MB-3104	LumA	140.674895708453	22.9951979881639
MB-3105	LumA	558.349966938254	28.0319237998241
MB-3110	LumA	1136.05305514516	26.660145220908
MB-3121	LumA	627.251909454151	27.4588152952837
MB-3122	Her2	587.034124393444	25.8651537059818
MB-3123	Basal	518.667787611507	35.2042490827405
MB-3153	Basal	296.163329059408	28.9088603376428
MB-3165	Basal	103.836523441316	29.6567467849232
MB-3167	LumA	188.214348471595	28.8103217409895
MB-3171	LumA	801.705449956112	23.2455035563966
MB-3181	LumB	276.433730624331	23.9471320320806
MB-3211	Basal	585.408285418992	29.8073124729312
MB-3218	Basal	968.180555627594	32.597979859879
MB-3222	LumA	1270.78104565344	29.706840861227
MB-3228	LumA	1304.38732456673	30.206135778303
MB-3235	LumB	953.298416433219	25.9309843785139
MB-3252	LumA	1084.06872113741	26.5410809359632
MB-3254	LumA	1057.4064257697	23.5665059594471
MB-3266	LumB	1265.48624430582	27.187409331364
MB-3271	Basal	822.46725308511	35.4539626335018
MB-3272	LumB	381.672755825659	23.6143142068244
MB-3275	LumB	1370.51157019621	30.186666311433
MB-3277	Basal	511.370351232589	28.8883403952231
MB-3292	Basal	968.940860904033	29.1923218058001
MB-3295	Normal	519.433754208824	21.3569292610544
MB-3297	Basal	373.852873647019	35.1450474122818
MB-3298	LumA	1249.17314073669	26.0668665997383
MB-3300	LumB	217.089533456115	27.3609820448358
MB-3301	LumB	1167.21048548627	25.6953308695801
MB-3303	LumB	954.034526140833	28.4232982982759
MB-3328	LumA	992.656868275699	21.6206059657847
MB-3329	Her2	732.363981138883	24.9909206134928
MB-3341	LumA	912.893525900577	22.2328185313265
MB-3344	LumA	761.022802725235	22.5280078843687
MB-3350	LumB	-583.680622311621	28.0491211381017
MB-3351	LumA	532.984162171167	29.0941619731115
MB-3355	Her2	934.399472067806	25.2122350849336
MB-3357	LumB	84.6438983810238	25.5784108326963
MB-3360	LumB	712.159669774921	26.6991730436127
MB-3361	LumB	670.791700746318	24.154586264726
MB-3363	Basal	-171.141873094076	37.3354033928763
MB-3365	LumA	517.684394468299	29.4540494470082
MB-3367	Basal	858.494173837147	36.9560279567297
MB-3371	LumB	479.666005250797	22.9295202058536
MB-3378	LumA	1412.10012770819	25.7938859474971
MB-3379	LumA	1017.06595161221	24.6929780528312
MB-3381	LumA	1404.21902181131	24.241155660839
MB-3382	LumB	1270.18473095475	27.5186854236354
MB-3383	BasalClaudinLow	1263.63534516321	35.2404647170787
MB-3386	Her2	696.136803019326	25.7097543046769
MB-3388	LumB	464.958930220332	24.7366247157382
MB-3389	LumB	-148.501274604956	31.158971613888
MB-3395	BasalClaudinLow	1300.14269462038	33.3187344360748
MB-3396	Basal	1421.78225370674	28.1962519886044
MB-3402	LumB	714.670994796905	24.9292493276793
MB-3403	LumA	1141.71239357958	26.7001271458339
MB-3412	LumA	1042.21956177979	26.1892975030049
MB-3417	LumB	-375.049794124088	30.1972648583183
MB-3429	Normal	1192.30695643003	29.063514075913
MB-3430	LumA	770.135443328359	22.5243077586329
MB-3435	Her2	535.015432830278	24.7577439799841
MB-3436	LumB	309.65212644385	28.8570706433537
MB-3437	LumB	-185.16730299782	29.0524889143675
MB-3439	LumA	996.237326444134	21.8511436551999
MB-3450	LumA	529.404681637763	23.9965004366863
MB-3452	Normal	1277.2200865451	28.6721520733917
MB-3453	Basal	764.131110524591	25.1921612753605
MB-3459	LumB	1448.02299919852	25.0856800832777
MB-3462	LumA	1071.3057864753	22.4449515581301
MB-3466	Her2	712.273909669527	24.7318653772928
MB-3467	Her2	1057.22634759672	32.1461586939408
MB-3470	Her2	788.021193604868	27.2713032443283
MB-3476	Basal	634.253491892216	33.4503110614659
MB-3479	NormalClaudinLow	1700.2765859412	36.8286411897562
MB-3487	LumB	-117.432371214759	30.6375713097752
MB-3488	Her2	350.510934154735	24.3362331468376
MB-3490	LumB	891.343154735464	22.3908649120501
MB-3492	LumB	834.029069443784	21.1470486918175
MB-3497	Her2	868.293180132251	25.8457781495422
MB-3500	Basal	108.645678100832	41.5728092126625
MB-3502	Basal	1050.56067075471	34.1876406314999
MB-3506	LumB	812.701270232002	25.2493702498478
MB-3510	LumA	470.766597617282	19.1911603259789
MB-3525	LumB	328.758362196126	26.6180010387427
MB-3526	Normal	812.060682644346	23.8007371463867
MB-3528	Her2	865.599401030663	24.7137492168706
MB-3530	Her2	857.543625480043	23.0400369813632
MB-3536	Normal	983.932701886307	21.7729094146768
MB-3545	LumA	1116.98014342847	19.2815677198806
MB-3548	LumA	506.863234017302	21.4877247656342
MB-3556	Her2	1007.74350135058	24.7874038644552
MB-3567	Basal	1210.75414862403	28.6754493986642
MB-3576	Her2	827.096246216506	22.6927565268776
MB-3582	NormalClaudinLow	1394.22169241568	30.4901245459973
MB-3600	LumB	405.923992669353	28.1540265932869
MB-3606	Her2	950.169805159661	27.8935237302948
MB-3614	LumB	1071.49914436638	31.0922286709825
MB-3702	Basal	1157.25743909004	29.0511300013413
MB-3706	Basal	575.832501931612	35.1283242970917
MB-3707	LumAClaudinLow	1785.03554921262	33.0829695245313
MB-3711	LumA	940.601435818163	21.0346013630881
MB-3748	LumA	1096.54867627277	25.1802112013144
MB-3752	BasalClaudinLow	1027.27536681463	39.3404770171328
MB-3754	LumB	1147.78657420383	28.1340473254084
MB-3781	LumA	271.020531895552	25.2031677652717
MB-3797	LumA	-430.975985664814	30.4157589119556
MB-3824	LumB	347.070787287307	22.1655097269179
MB-3838	LumB	38.8089529517788	27.1550431663767
MB-3840	LumB	3.52272654895269	31.2787258598565
MB-3842	LumB	1091.05523848979	29.1572948512415
MB-3850	LumA	1560.83528353639	32.2677601661209
MB-3852	LumA	1032.60568735904	22.6072329590201
MB-3854	LumA	964.284806163738	23.2001897920869
MB-3865	LumAClaudinLow	1533.78209688566	31.357703868522
MB-3866	Her2	839.343596625851	29.3743622880083
MB-3871	LumA	1048.82224462155	26.6869021721557
MB-3874	LumA	1329.9045317478	23.8435070617204
MB-3978	Her2	422.564505557114	25.3277219480687
MB-4000	LumA	111.919399604413	31.9720780853934
MB-4001	LumA	202.588855322854	29.6451460320994
MB-4003	Her2	112.473403912954	33.0111391599531
MB-4004	LumB	79.9938220342981	26.5470744095429
MB-4005	LumB	1155.39347566515	24.2425596163884
MB-4008	LumB	429.73639522501	27.2204801316323
MB-4010	Her2	392.592620698364	28.8757468394634
MB-4011	LumA	414.075546209302	26.9950448414028
MB-4012	Her2	-375.647760242589	41.9164451790502
MB-4015	Her2	505.126059807275	25.4691442821353
MB-4017	LumB	-326.208518473607	28.3889734542993
MB-4018	LumA	704.47735514858	24.5527358693329
MB-4024	Basal	115.314428487195	33.5712119207554
MB-4033	LumA	1147.05462381733	22.519747641115
MB-4046	Her2	138.708263868681	34.9757663176516
MB-4059	Normal	1105.99563424136	21.1514138439032
MB-4079	Her2	172.068362714975	42.6081100980349
MB-4091	LumA	1.05828432332015	41.0952705076604
MB-4098	Her2	-1155.64192916315	52.0460602887547
MB-4119	Her2	-404.108861811295	43.8561295869281
MB-4120	LumA	272.314354100006	23.5505695809049
MB-4126	Her2	635.634920557128	39.7946480001777
MB-4127	Her2	-550.417077807201	38.7232338838115
MB-4139	LumB	-341.088283556434	29.090188174004
MB-4140	LumA	138.652443426043	29.0186953335629
MB-4141	Her2	328.618129230567	41.7752191190926
MB-4145	Her2	669.27013033721	24.7404330020454
MB-4146	Basal	161.140311521984	44.2085646096745
MB-4148	LumB	249.260072784219	22.8823711847087
MB-4154	LumB	927.430003023913	28.919339332412
MB-4171	Her2	356.16120951725	30.5911022380172
MB-4173	LumA	482.580712858142	22.6276109963623
MB-4189	Her2	-93.1075291921295	56.2092940231982
MB-4212	LumA	740.527147708028	26.8881221515444
MB-4213	LumB	528.553788068081	29.0577530208284
MB-4222	Her2	-199.31893740572	47.3217488039679
MB-4230	LumA	715.265142198895	25.3321231728003
MB-4233	LumB	382.30055378635	26.114254926124
MB-4234	LumA	322.459090038402	29.8709456497767
MB-4235	Basal	727.569332809179	28.1517816631393
MB-4236	Her2	103.245882232071	35.6877443176636
MB-4250	LumA	605.753307278039	21.4392555295472
MB-4254	Basal	297.983681409662	31.5046827191778
MB-4264	LumA	143.854367566823	30.1417406157377
MB-4266	LumA	425.471908862351	26.7878691793885
MB-4270	Her2	238.937377491872	25.1255501205518
MB-4274	LumB	-66.8322034823793	28.2533668764398
MB-4276	Her2	523.249689347661	22.5269357228847
MB-4278	Her2	-196.909750334334	31.1811000849661
MB-4281	Her2	323.264341050476	28.5865677226019
MB-4282	LumA	512.492553577469	24.6660702159069
MB-4283	LumA	918.447702497934	28.6064859987122
MB-4289	Her2	-54.4504975031284	36.4038377150548
MB-4292	LumA	13.6390532848769	34.7071626196297
MB-4293	LumA	640.736458863674	26.6372350325671
MB-4300	Her2	72.8782582091648	40.312271764749
MB-4303	Basal	338.40033994766	34.8637749137318
MB-4306	LumA	-361.843932282459	30.168707023109
MB-4310	LumA	-1060.89170641499	46.4933633711802
MB-4317	Her2	250.79163815765	35.8110671250075
MB-4318	LumB	-217.305586604834	28.0622381064653
MB-4322	LumA	445.711323752708	29.2215052230239
MB-4323	LumA	179.637679230728	25.6862545471172
MB-4324	Her2	-59.8469225999585	36.4477494013983
MB-4328	LumA	-158.381639238686	24.0597627392786
MB-4329	LumA	724.363725001297	19.5901400023296
MB-4331	Her2	505.204691929729	28.255020632113
MB-4332	Basal	-551.247715535389	47.3905568739307
MB-4333	LumA	-36.168651071524	23.7762493665822
MB-4339	LumB	-256.450585654689	33.2319655997618
MB-4341	Her2	481.168896602652	28.7798231128667
MB-4342	LumA	1251.27433658173	24.2868413544903
MB-4343	Her2	792.214946579758	36.2718326082389
MB-4348	Her2	-362.180670169327	31.212473001731
MB-4350	Her2	657.064010421009	47.3532783816048
MB-4351	Her2	185.475388830756	38.6495021628377
MB-4353	LumB	160.757807084791	28.3592320322475
MB-4354	Her2	789.945965295168	30.3845685251361
MB-4357	LumA	302.6809381009	31.12883880108
MB-4360	Her2	94.2780019058502	44.7643697499649
MB-4362	Normal	-543.75197228936	29.4143814448511
MB-4368	LumA	528.350504240988	32.4458353034792
MB-4374	LumA	-481.236779091662	33.7349550818889
MB-4375	Normal	245.828028362482	31.1869901943591
MB-4381	Normal	0.628459932015874	48.925748098512
MB-4390	LumA	732.158510363793	20.2339154746864
MB-4395	Her2	-376.761427936872	40.4851843571704
MB-4407	Basal	25.5351695691191	41.3483814023883
MB-4408	Basal	230.619317687815	45.1072098733748
MB-4416	BasalClaudinLow	998.109233568651	42.6139867531143
MB-4417	Basal	67.2575585264015	40.9495786397441
MB-4418	LumA	-536.537137725654	35.9372700512632
MB-4421	LumA	-146.257041014483	30.5073086938191
MB-4426	Basal	199.44376364237	48.2234018316894
MB-4434	Her2	53.3703974903464	33.701122993458
MB-4442	LumA	-296.497964996571	35.845653582046
MB-4484	Normal	643.316317794341	21.3375903610551
MB-4529	LumA	977.989627921511	21.9272851715829
MB-4548	Her2	-99.7597565861725	49.1235835086067
MB-4557	LumA	485.283830987258	32.367679066869
MB-4564	LumA	272.820493387572	26.5647179903431
MB-4578	LumA	333.786995352344	26.4955455684982
MB-4591	LumB	-151.87074811521	26.4392945705644
MB-4593	LumA	-63.637199631606	23.9050148618032
MB-4598	LumB	536.177962325078	22.4466398154086
MB-4599	LumA	-22.7385998561301	27.4194530684279
MB-4601	Basal	1058.64934802819	27.8338933002605
MB-4603	Normal	-636.506807230449	38.3466035433715
MB-4607	LumA	645.771885088256	24.6413645624913
MB-4616	LumA	-142.729305318839	24.0199352034169
MB-4618	LumB	658.852112576162	24.7975391480316
MB-4621	Basal	-470.427089931969	42.8403267167817
MB-4622	Basal	837.701688487618	38.5786861449972
MB-4623	LumA	806.704327428801	21.2851794116703
MB-4626	Her2	-305.608480601135	37.6241712958219
MB-4627	LumA	426.952062873005	20.0760022627915
MB-4630	LumB	-296.587408678991	30.3052173701816
MB-4633	LumA	868.366207093638	19.4460288601417
MB-4634	LumA	489.598213278023	22.0562964714001
MB-4639	LumB	-266.296795373385	25.2870885007602
MB-4640	Her2	715.544741043546	25.9394212313507
MB-4641	LumA	449.123798017062	20.2202801304519
MB-4642	LumB	70.211774052048	25.7954752955263
MB-4643	Her2	286.284613268138	29.3570006809054
MB-4644	LumB	-202.458976949935	29.5579548738755
MB-4648	LumB	116.960866340983	25.9746262236024
MB-4649	LumB	273.394652266421	25.3049918047672
MB-4651	LumB	484.845140424147	25.0814628350299
MB-4653	Normal	473.362028798535	23.1318643516279
MB-4654	LumB	476.096158157441	24.0202248234435
MB-4655	LumA	119.082875419718	26.8294889422274
MB-4660	Basal	-708.702999009259	48.9787532064027
MB-4661	LumA	509.893791343529	22.4244600587995
MB-4663	Basal	-110.633343833821	32.1748341852847
MB-4665	LumA	67.8075496056875	26.8239459112242
MB-4666	LumA	513.043380963843	20.6674128020453
MB-4667	Her2	882.623574567786	27.6718898851841
MB-4669	LumB	55.2885057376255	30.8948839311879
MB-4670	LumA	301.692320446625	24.5198291412329
MB-4671	LumB	25.6029181660227	25.2935816651054
MB-4672	LumA	-238.102176419144	26.0343222649358
MB-4673	LumB	370.143393227264	25.0032621094337
MB-4674	LumA	-0.0966690039985817	28.2612535777867
MB-4675	LumA	-263.697744677108	22.9395023690367
MB-4679	Basal	-106.787490691064	37.2239213933104
MB-4681	LumA	633.745464804062	23.366024802447
MB-4682	LumA	-57.7937142655116	23.3950841308746
MB-4685	LumB	-719.728231739896	30.3575526651443
MB-4686	LumA	1048.79362153011	20.8471181590753
MB-4687	LumA	1077.73329660815	25.2709333863175
MB-4688	LumB	347.456070134071	24.1594486946367
MB-4691	LumA	725.678089220915	24.6889691696107
MB-4692	LumA	-891.473297360148	35.7533416168537
MB-4694	Basal	46.135856313073	33.0181146394294
MB-4695	Normal	818.772162366384	24.7898305381687
MB-4696	Basal	588.521721636466	35.1702513243834
MB-4698	LumA	848.695232097071	19.3904601763875
MB-4701	LumA	447.067749879211	19.744457730102
MB-4702	LumB	-121.133322463812	31.7674834570555
MB-4704	LumA	923.674028053205	23.6915370730568
MB-4705	LumA	674.181966666923	19.0288977270535
MB-4706	LumA	639.474077875562	21.311814499256
MB-4707	Basal	164.389546551278	37.0269477112489
MB-4708	LumA	965.216529163672	22.5744954809835
MB-4709	LumA	550.09892201647	23.3431842630006
MB-4710	LumA	643.204108387527	20.364608827144
MB-4711	Basal	949.805753707422	27.9900227919211
MB-4712	Normal	129.91080695755	24.0864676745356
MB-4714	Basal	-73.0440203217814	35.1289044694689
MB-4715	Basal	193.498422461119	33.5727955745698
MB-4716	LumA	925.98163769273	19.9523855028621
MB-4717	Basal	-3.33018902381224	31.8063072963528
MB-4718	Normal	1085.60198834653	27.1627942576121
MB-4719	LumA	281.958620037551	21.9769284367454
MB-4721	LumA	598.681532417386	23.0607762884859
MB-4722	LumA	-17.478511872393	22.540907173803
MB-4723	LumB	234.689145667059	25.1810282431052
MB-4724	Her2	893.41565568458	25.9015731013927
MB-4725	Her2	1100.07521558486	22.696959240357
MB-4729	LumA	-553.607640749936	26.2584654277211
MB-4730	LumA	232.591582761445	23.2588452219617
MB-4731	Her2	-120.594047244156	28.0469062691477
MB-4732	Basal	250.153622480669	31.963066316871
MB-4733	Basal	822.132988554927	27.4594459244371
MB-4735	LumA	284.539334021065	23.0572822425104
MB-4737	LumB	471.391043363619	24.3282620255792
MB-4738	Normal	878.728169522138	23.0714809220154
MB-4739	LumA	1116.10367662855	23.6145121408576
MB-4741	LumB	650.998938387022	25.5970189505973
MB-4742	LumA	262.281580196731	24.1186484114158
MB-4743	Normal	975.565107199834	25.8480124041547
MB-4744	LumB	154.253666894955	24.578065622898
MB-4745	Her2	580.487383044535	26.6813001557811
MB-4746	Normal	553.371463243204	19.9040505288029
MB-4749	LumA	146.893804861742	20.2033246919497
MB-4750	LumB	314.440394844846	22.7425937084684
MB-4752	LumA	439.032420768423	28.1682007296912
MB-4757	Basal	535.596880915238	32.2442819292115
MB-4758	Basal	107.881432703409	34.0444079579232
MB-4760	LumA	1183.02120324839	20.6871393964334
MB-4762	LumA	740.623219656895	23.6759922301618
MB-4763	Her2	359.60539189636	25.8565025333645
MB-4764	LumA	1314.55374148979	24.5989664502252
MB-4767	LumB	753.016041767615	22.4979854359705
MB-4769	Basal	52.0085614010868	31.2179776088207
MB-4770	Her2	947.850396047352	26.6813530460093
MB-4771	LumA	805.723750113845	19.5829292468958
MB-4778	LumA	982.515103408272	24.6353267780644
MB-4779	LumA	1204.77888834846	23.3089216610079
MB-4782	Normal	536.391754687312	30.5380845895145
MB-4784	Normal	395.987188439273	28.8858311788472
MB-4785	LumA	693.635967977655	23.3420299142105
MB-4787	LumA	347.112835612944	21.5862399347084
MB-4790	LumA	451.466800452134	24.3205028418207
MB-4791	LumB	593.405549286781	25.2383311599103
MB-4792	Basal	708.582250909104	34.4340501008364
MB-4793	Basal	582.921737421965	34.8872562587852
MB-4794	LumA	189.667025014972	22.2688287196316
MB-4796	LumB	-28.246607771491	24.7114013686249
MB-4797	LumA	264.644687648228	25.5042807436297
MB-4798	Normal	589.181125652426	29.5587696088339
MB-4800	LumA	198.867518088939	24.4653293690175
MB-4801	LumA	289.712320506667	24.6293936325743
MB-4802	LumB	-78.2731382676093	25.8916047220688
MB-4805	LumA	486.106004221072	23.4398731661074
MB-4806	LumA	753.28097177215	23.3609857978881
MB-4809	Basal	239.293735090539	30.9845379110037
MB-4814	Normal	75.878614669432	27.5980612138084
MB-4818	LumB	54.8767279728826	24.695197883613
MB-4820	LumA	-272.015780061486	38.5662692072404
MB-4822	LumA	956.060142505874	22.1499821917054
MB-4825	LumA	495.107274699798	23.379329220269
MB-4827	LumA	599.865064481001	20.9257911292095
MB-4828	LumB	575.730233467608	27.8824740768437
MB-4829	LumB	447.457148664058	21.6037200218078
MB-4832	LumA	694.97098521544	19.9130536471933
MB-4834	LumB	563.624200002244	26.4830864587821
MB-4836	Her2	542.910145141217	40.1192836476955
MB-4838	LumB	-839.988721627727	36.2556910031146
MB-4839	LumB	785.435177976013	21.3598684825201
MB-4843	LumA	947.218199607848	20.956205828714
MB-4845	LumA	199.69845799231	24.1109492553566
MB-4846	LumB	886.014964639958	21.9851759247628
MB-4849	LumA	-344.098261579833	26.7971007821704
MB-4851	LumA	226.198056127615	21.6256205013273
MB-4853	LumA	583.258502889204	18.244657039353
MB-4855	LumA	267.026402786679	25.0120817442996
MB-4858	LumA	208.174677050911	24.0851797520024
MB-4859	Normal	1120.81029423311	29.8946115094275
MB-4860	LumA	623.51671648502	22.4632117279489
MB-4862	LumB	736.92783868891	26.4128612865038
MB-4865	Basal	944.90334882015	35.5546405365764
MB-4866	LumA	362.583832210203	24.341433991419
MB-4867	LumA	935.973992882789	21.2790345816765
MB-4869	LumA	386.40734811019	22.9289363718392
MB-4870	LumA	1123.28939828394	27.5636009669763
MB-4871	Normal	-122.908636628225	32.0037792088472
MB-4872	LumA	849.337919774882	25.1496283895696
MB-4873	LumB	473.093819369827	21.515308661119
MB-4876	BasalClaudinLow	1101.67969078266	34.1340250659781
MB-4878	LumA	796.76793893152	20.3808038886655
MB-4879	Her2	690.575679836435	27.4704978175931
MB-4880	Basal	47.3851165145348	40.6128998397578
MB-4881	Basal	324.762410573222	32.6725777316286
MB-4882	LumA	1041.08486755712	27.8963544765578
MB-4883	LumA	938.845566978717	24.9736147846452
MB-4886	Her2	799.201034522098	25.8823153202139
MB-4887	Normal	1112.48191353248	27.2471773858768
MB-4888	Basal	1158.52970969664	32.6522121568377
MB-4893	Basal	1090.82694900302	28.212685568854
MB-4894	LumA	201.387338114913	24.3377099790495
MB-4896	Basal	769.465488423387	23.8704228786619
MB-4897	Normal	878.760106261956	24.3625731558404
MB-4898	LumA	-440.981128679833	27.1477112838518
MB-4899	LumA	752.355141573609	19.0601048095215
MB-4900	LumB	1097.25862068061	27.7738441171644
MB-4904	Her2	845.839197877685	28.6378795273115
MB-4906	LumA	-629.084086316616	31.5531960997776
MB-4908	LumB	383.092560739874	21.6283935810159
MB-4911	Basal	-23.8826981883603	34.0084541425452
MB-4912	LumB	-33.9994255751102	25.9965968776009
MB-4925	LumB	828.811492245433	23.12745228309
MB-4928	Her2	821.738934451746	25.0561247387205
MB-4929	Her2	-101.195937175996	27.6180302025885
MB-4930	LumB	141.508692891985	26.5212674366884
MB-4931	BasalClaudinLow	702.916588729957	41.3703977495332
MB-4933	LumA	771.495812032052	27.2272552324949
MB-4934	LumB	428.567724662439	22.455369603684
MB-4935	Her2	473.325004172994	32.3216616441946
MB-4937	LumB	1007.73863965651	26.2944326372784
MB-4938	Basal	645.312490367615	30.5963343312693
MB-4941	LumA	956.385940732959	28.6691414608942
MB-4942	Basal	439.44597001891	33.0367699865034
MB-4944	LumB	-16.5345084056604	23.9252181261371
MB-4945	Basal	442.270107023723	30.57822863531
MB-4949	LumB	422.736744009335	25.069399836061
MB-4950	LumA	729.890728114139	20.0827555256404
MB-4952	Her2	1055.76606050629	26.684781250041
MB-4956	LumB	169.90887018167	25.0472143030586
MB-4957	LumB	-117.808739855092	37.3672614771975
MB-4959	LumA	915.851666353571	21.309664922191
MB-4961	LumA	839.02146054537	20.5115228068353
MB-4962	LumA	-35.3185471972025	26.1099035475064
MB-4965	LumA	183.868894033224	20.9366569785942
MB-4966	LumB	1213.62091136362	25.6855261570127
MB-4967	LumA	999.323695261718	23.9145278308815
MB-4968	LumA	609.879733523382	22.0598104715267
MB-4969	LumA	-240.276200552251	26.0914327093364
MB-4970	LumB	-408.955165102211	26.9856743517906
MB-4974	Basal	797.614448203768	33.992031818577
MB-4976	LumA	782.461350432015	23.5017677203951
MB-4977	LumA	733.118037502419	23.8602497107896
MB-4978	Normal	610.097797909214	22.7896122269085
MB-4981	LumA	1480.92657597417	28.2423197701963
MB-4982	Her2	719.276193345213	26.6580164462871
MB-4986	LumA	531.139247438353	26.011069051768
MB-4987	LumA	677.166458634716	26.8415026079626
MB-4991	LumB	724.297872495093	24.3093145961889
MB-4992	LumA	670.864281173427	22.5749222216625
MB-4993	Her2	817.25616600856	27.160278759594
MB-4994	LumB	661.570047716273	19.9540895863292
MB-4996	LumA	37.6134811012621	23.0004651074169
MB-4998	LumB	-29.4124243215413	24.4074856899761
MB-4999	LumA	-46.8798431614757	24.0640984645391
MB-5001	LumA	468.126953731926	27.897810179168
MB-5004	Her2	888.070192522195	36.2324282955318
MB-5008	Her2	-497.835105782241	31.6738787762393
MB-5011	LumA	844.764068936016	23.676881812386
MB-5013	LumA	-59.007326634082	22.1086267674506
MB-5014	LumB	444.007196937324	25.5053791571269
MB-5015	LumA	160.055964030272	24.576029639175
MB-5017	Her2	1169.46623871606	27.1480745455343
MB-5018	LumA	424.627233220589	26.5390727175342
MB-5019	Normal	585.388708590128	20.7408646090624
MB-5020	LumA	764.598091595886	19.4485434327546
MB-5027	LumA	1288.9659266796	24.2530750417984
MB-5033	LumB	-454.763113274603	29.1978653258558
MB-5035	LumA	457.088961367014	17.9022820968116
MB-5039	LumB	66.6341514890002	29.5689118804582
MB-5040	LumB	643.762864520362	25.1300288524855
MB-5041	Her2	833.568173392958	30.0481587684726
MB-5043	LumA	560.532974259016	19.9799729428085
MB-5044	LumB	168.525711680813	41.9633536167923
MB-5045	LumA	562.692776331866	24.8128034838634
MB-5048	LumA	532.781570544546	23.0245781694243
MB-5049	LumB	655.585812148939	21.790831307011
MB-5050	LumA	851.941112897626	22.0137419897598
MB-5052	Her2	1211.68999108553	27.7611338579237
MB-5053	LumA	952.357479874533	21.731284824737
MB-5054	Basal	891.193667289391	22.9995917286922
MB-5057	Basal	352.849079851512	30.9783911580054
MB-5058	Normal	988.825109355014	23.8323761455913
MB-5059	LumA	874.382319106221	21.1147326722745
MB-5060	LumB	720.964896170259	24.9074249283956
MB-5061	LumB	692.461643070457	28.6422540276496
MB-5062	LumB	418.273748161505	25.1445369667072
MB-5063	Her2	-42.9797670270592	30.0024623223596
MB-5064	LumA	476.842974857179	25.4829267564836
MB-5065	Basal	1134.21258018029	30.4066821505231
MB-5066	LumA	1026.75348555994	23.4192861168798
MB-5068	LumA	-49.4970294039397	32.6443170230826
MB-5070	Basal	772.66542818636	28.7178899175931
MB-5072	Her2	729.460679067922	26.7734039646856
MB-5073	LumA	1157.7086850267	28.0785593688103
MB-5074	LumA	667.926394301127	21.4225600932379
MB-5078	LumB	266.219485227315	27.5366726571732
MB-5079	LumA	24.1957608042787	26.0078410217883
MB-5081	Normal	1056.54813915376	25.4490824759279
MB-5084	LumA	579.598900200223	21.9522121475902
MB-5086	LumA	-449.349012826435	30.9360213460451
MB-5088	LumA	555.315802839346	21.8221604927034
MB-5092	LumA	972.698515747795	25.7684211872885
MB-5093	Her2	1012.57702348853	27.2806384205735
MB-5097	LumB	1088.1350087063	20.8658337846656
MB-5098	LumA	-273.94539701983	23.1713788959186
MB-5100	Basal	643.168402029963	33.8420768593423
MB-5101	LumB	8.52245321002675	26.8840272109034
MB-5102	Basal	-75.9820061150021	33.471456089259
MB-5105	LumA	356.253370736621	22.8755684798012
MB-5107	LumB	-2.44246764347295	25.101977231411
MB-5110	Normal	720.980109839556	23.6696599329633
MB-5113	Normal	856.378062348051	25.0001390858619
MB-5114	Basal	1154.72176277513	26.3004103167079
MB-5115	Basal	196.258361647009	30.0198524666558
MB-5116	LumB	-90.3067857404679	25.3315282946411
MB-5117	LumA	561.845901405342	20.8474966828835
MB-5118	LumA	684.00074491016	22.0657473605122
MB-5119	LumA	580.801894106033	23.1768927446583
MB-5120	Her2	256.982650096183	29.0875935524732
MB-5121	LumB	-113.270254067093	26.6121462156337
MB-5122	LumA	468.822635360459	24.8315330895132
MB-5123	LumA	1034.84835276655	24.2074829288797
MB-5124	LumB	991.942490911899	21.7301997661555
MB-5126	Basal	160.110418082322	33.3559812968599
MB-5130	LumA	477.289728694338	21.9704781583679
MB-5134	LumA	915.315118702121	24.5394943295446
MB-5135	Basal	-624.220301068705	42.3241225641055
MB-5138	Basal	274.500280055836	28.9954892027665
MB-5139	LumB	687.238052388519	24.4818535664538
MB-5143	LumA	946.600734599488	23.9475839522013
MB-5144	LumB	271.268516750077	25.3556400712075
MB-5145	Normal	680.607311606056	29.5947112689439
MB-5147	LumA	1066.52009920727	23.5929273623085
MB-5148	Her2	967.454855085478	26.4199682507895
MB-5150	Normal	-107.629373313474	24.3555072556236
MB-5152	LumA	545.142471631278	21.0714021065162
MB-5154	Normal	1030.36752102182	25.5319914551166
MB-5155	Normal	1230.43307794409	29.4878195656518
MB-5157	Normal	971.145923716197	23.3731700449531
MB-5160	LumB	93.5759773823529	24.9872604111133
MB-5161	Normal	1252.49715939975	26.8569680066013
MB-5162	BasalClaudinLow	1572.88424229531	51.1625138997228
MB-5163	LumA	1145.02634448608	27.8140177165736
MB-5164	Normal	828.257879708293	23.450898654785
MB-5166	LumB	197.853558402387	23.5066105782987
MB-5167	LumB	345.921591630428	25.4455666291748
MB-5169	LumB	810.67219034293	21.5609917065156
MB-5171	Normal	996.500043746145	25.561033590766
MB-5173	Basal	486.518851660837	35.4401360499667
MB-5174	Her2	377.546274031601	34.7391828977203
MB-5175	Basal	1511.86692544708	31.83360562027
MB-5176	LumA	1176.81575359228	26.2431111679114
MB-5177	LumB	318.083705428537	32.9389945582684
MB-5178	Normal	339.245135433275	25.0720016678114
MB-5179	LumA	786.204034548942	23.7950436950651
MB-5182	LumA	353.03821269818	22.1187336252625
MB-5183	LumA	577.802475995804	21.1387693071659
MB-5184	LumA	1387.67573767804	27.8802138802777
MB-5185	LumA	935.431343691455	27.9079904956875
MB-5186	LumA	363.945254392193	20.3242033151835
MB-5188	Basal	797.504936291884	28.14949069782
MB-5189	LumA	741.29833840637	21.923499218098
MB-5190	Basal	475.317318463546	38.2986397775495
MB-5191	LumA	1117.88441916732	29.7629429919153
MB-5193	LumA	-272.531699799595	26.0191613778929
MB-5195	LumA	834.189085293404	22.0501347287484
MB-5196	LumA	473.042255373948	26.3039705162003
MB-5197	LumA	313.528683161355	24.26079628036
MB-5199	Basal	970.406138932586	24.533831946539
MB-5200	LumB	650.569338462868	25.9822180902424
MB-5201	LumA	-70.5127179841891	25.6051977506948
MB-5204	LumA	782.718553442542	22.4771619934784
MB-5205	Basal	78.4062100774112	30.4877505920557
MB-5206	LumA	440.239185960848	21.5273546338182
MB-5208	Basal	322.963171061513	29.2357986287881
MB-5209	Basal	178.631277014192	40.5064972347461
MB-5211	LumB	165.744266664463	24.4030107001785
MB-5212	LumB	355.214247870859	24.1277050771668
MB-5213	Her2	801.79685342838	28.4090095906673
MB-5214	Normal	712.364323028138	25.6366908041377
MB-5215	LumB	-363.740903779054	32.1671685939245
MB-5218	LumB	388.472173831507	24.9326241169003
MB-5221	LumA	537.618581125924	20.7845638185143
MB-5222	Her2	947.150818539342	29.8499176573279
MB-5223	BasalClaudinLow	1546.46708120467	33.1923020081227
MB-5224	LumA	950.846722236741	21.3721344168979
MB-5225	Basal	641.848574459475	30.9153458148657
MB-5226	LumB	611.663329800473	26.7494091551379
MB-5227	LumA	728.187228809711	19.7399596051734
MB-5228	LumB	367.836714750444	26.8633555993716
MB-5229	Basal	1105.6318016421	22.0093592912482
MB-5230	LumA	933.554208642364	20.0067803399119
MB-5231	Her2	565.837955263444	23.1983193778834
MB-5232	Basal	801.720182949552	32.3847062563218
MB-5233	LumB	-601.28183125392	31.3628377542886
MB-5235	Basal	114.719129726404	28.810623385905
MB-5236	Basal	-179.78216838328	32.0279051592083
MB-5238	Normal	914.051146025669	27.4213337142094
MB-5239	LumB	451.391328805027	21.4733492194273
MB-5240	LumA	1064.46848894052	25.3419167089832
MB-5243	LumB	603.051931868089	24.9326458529608
MB-5244	LumB	-296.03597111566	33.6005575675176
MB-5251	LumA	672.890867802952	20.6325666311133
MB-5253	LumA	853.293145149347	23.8931354982808
MB-5256	LumA	525.971320009098	19.2834224738786
MB-5258	Basal	172.081437863972	33.3729577546386
MB-5259	Her2	958.473320123238	26.4301043149162
MB-5260	LumB	65.9301388991058	27.3408099815839
MB-5261	LumB	795.504811625918	24.3577816968759
MB-5264	LumA	1087.69666874278	23.0438926672561
MB-5266	LumB	39.5303721380794	30.0353269039319
MB-5267	LumA	1004.41827875104	22.6228492682187
MB-5268	LumA	906.643657524494	20.9376427431484
MB-5270	LumA	325.431969722424	24.4654135543082
MB-5271	LumB	11.5870764513014	29.5375603361301
MB-5272	Basal	1053.99213251163	27.765717736048
MB-5273	LumB	486.858063392061	25.5606438377586
MB-5275	Her2	235.524110018945	22.6580062276064
MB-5277	Normal	625.7053683184	23.1042625566831
MB-5278	Normal	1066.3510543704	27.8068169846302
MB-5279	LumA	-293.46191362975	25.9731624155808
MB-5280	Normal	316.576513994403	21.1567419730313
MB-5281	LumA	829.344730720451	26.4804452591517
MB-5284	LumA	846.837846790282	23.0762235132455
MB-5287	LumA	518.474785536474	19.5406723485791
MB-5288	LumB	313.583208843339	21.4123331818695
MB-5290	LumA	-72.0672740262128	21.9229484218302
MB-5291	LumB	35.6261885758583	25.9117681449267
MB-5292	LumB	603.623720014019	23.2719627104738
MB-5293	LumA	765.209313355651	23.8728916262482
MB-5294	Basal	264.838306227249	30.4827807890133
MB-5295	Basal	516.576968870004	32.6919558383781
MB-5296	Basal	1072.93397576391	26.2423584859143
MB-5298	Basal	289.733244891091	34.3935621775106
MB-5299	Basal	414.187802344883	31.4758114856746
MB-5300	LumA	981.644596335703	21.319614800647
MB-5305	LumA	113.562478009211	23.2387944289799
MB-5306	LumA	213.091965734531	30.0586228676053
MB-5308	Normal	638.482400939044	22.6640803290206
MB-5310	LumA	1096.55324055582	27.2633518585287
MB-5311	LumAClaudinLow	1855.81596173924	38.1240766422854
MB-5312	Her2	684.325656547765	24.123955483784
MB-5313	Her2	770.313084955027	24.8606494063696
MB-5315	Her2	803.989008909519	28.0677467913743
MB-5317	LumB	232.941949810028	29.4066733867304
MB-5318	LumB	697.457861081616	20.7421299467639
MB-5322	LumA	618.400665603127	23.8874139173074
MB-5323	BasalClaudinLow	1179.41623508952	32.311803939091
MB-5324	LumA	968.671885862092	19.4082770411153
MB-5326	Normal	745.128272469884	34.8699121395375
MB-5327	Her2	671.980181917027	25.4675660481021
MB-5328	LumB	439.356756965338	22.5899107765337
MB-5329	LumA	922.716185536076	24.665170450332
MB-5330	LumA	866.429529442964	27.0137003436122
MB-5331	LumA	487.249013673667	22.5796840941338
MB-5334	LumA	822.846920763081	20.4069150399602
MB-5335	Basal	-147.089496766324	30.2421886722241
MB-5338	LumB	638.876416736345	26.4915647908416
MB-5341	LumB	-24.9221455243412	25.0414448305475
MB-5345	Normal	1152.01023226182	27.0334003827562
MB-5346	Basal	-302.565709732373	39.1472039356606
MB-5347	LumB	-186.095344104648	29.167685450051
MB-5348	Basal	574.14171454055	27.9875369484903
MB-5350	LumBClaudinLow	1563.89731245003	31.3231141587894
MB-5351	Normal	817.149542742644	24.5559319761122
MB-5358	LumA	553.76146398902	20.0804167419854
MB-5360	LumA	746.858156431349	21.7999587289786
MB-5361	LumA	597.35467370267	21.1174220535379
MB-5364	Normal	1095.888214653	22.2319169396611
MB-5365	LumA	530.01526058557	18.3500131614527
MB-5366	Her2	712.54534902779	25.3960098415227
MB-5368	Normal	732.84367654333	33.2992496760347
MB-5369	LumA	469.10587506754	20.5806441591275
MB-5370	LumB	-143.46576456859	30.4653268034583
MB-5373	LumB	1144.95445288484	25.1463448115253
MB-5377	LumB	595.329626434006	19.2939438916077
MB-5378	Basal	-214.869220418327	34.3901243939634
MB-5381	Her2	941.937406829275	25.679407194094
MB-5382	LumA	746.143814159368	25.0988578554471
MB-5383	LumA	1079.56609142364	27.4781192465958
MB-5384	LumA	426.881088970564	20.1566493035244
MB-5386	LumB	53.2540145812097	22.9937383127288
MB-5388	LumA	827.621249787013	20.6135476733217
MB-5389	LumA	79.3158008788665	27.4575758107485
MB-5390	Basal	55.2893368654959	31.0385530570394
MB-5392	Her2ClaudinLow	1608.76468647453	30.751880643905
MB-5393	LumB	-762.458741424713	32.5712781788296
MB-5395	LumA	861.369986192058	23.3840141655349
MB-5396	LumB	397.729637327205	23.0417259010135
MB-5397	LumA	623.064801419378	21.4979440825004
MB-5398	LumA	550.206928906673	22.1300647544855
MB-5399	LumA	555.763929823237	21.8704261171688
MB-5401	LumA	471.682285610157	21.5105969739152
MB-5402	LumA	492.252345430586	23.0244869381667
MB-5403	LumA	257.533392419646	26.108464724787
MB-5404	LumA	691.908970893777	21.4526061575383
MB-5405	LumB	720.489863478211	31.0200120634244
MB-5406	LumB	672.217730064205	25.1597401437802
MB-5407	LumA	538.888061068136	22.4448956996763
MB-5408	Normal	1493.99452051617	31.064946592144
MB-5409	Her2	949.494017144471	24.6434219904977
MB-5410	LumA	30.9937019734745	31.4457199797542
MB-5411	Her2	207.934449690963	29.9930485088337
MB-5412	LumA	1219.00870192157	23.5857650373398
MB-5414	LumB	57.5201361144796	22.2537380269503
MB-5418	LumB	617.981174594052	21.8292197306963
MB-5420	Basal	329.358400251491	22.7309670529907
MB-5421	Basal	389.305761378604	36.393213379694
MB-5422	LumA	689.479694395511	21.7646602638462
MB-5424	LumA	949.769460706146	24.9245197496146
MB-5425	LumA	959.15723532687	19.9500323885728
MB-5426	Basal	436.886983717243	28.2782999907971
MB-5427	Basal	-104.755100982603	35.9739338572364
MB-5428	LumA	842.634912281392	21.7650548953879
MB-5429	LumA	597.679830892065	20.5124023141343
MB-5431	Basal	1238.90979007493	28.344928405087
MB-5432	LumA	373.77256796447	22.7777585523721
MB-5433	LumA	118.279765696984	25.5542976190832
MB-5434	LumB	84.3311363519128	27.4935899074007
MB-5435	LumB	489.062519089156	22.1715579060061
MB-5440	Basal	734.084373674596	32.3481317474579
MB-5441	Her2	526.832013007836	28.2404121382325
MB-5442	Basal	297.544488898929	33.2875531228162
MB-5444	LumA	833.516971954966	24.2289299662556
MB-5446	Her2	858.583767633392	26.2063399192134
MB-5447	LumB	1172.25004057916	29.0423262191122
MB-5450	Basal	705.102329565615	33.5624587712705
MB-5451	LumA	593.935799635874	18.8504286086834
MB-5452	LumA	-17.2083446604585	22.8859599744271
MB-5453	Normal	499.186839854662	26.3928193806253
MB-5454	LumB	1117.74837009745	25.2563046428705
MB-5455	LumA	974.596935982623	24.9390527399819
MB-5457	LumA	1102.46565932567	21.7548611632974
MB-5458	Basal	402.53617913015	24.0282443965968
MB-5459	LumB	230.124030879527	28.810600696212
MB-5463	LumB	175.641027468011	27.5055827197235
MB-5464	LumA	-67.0304080838187	28.1852485286234
MB-5465	BasalClaudinLow	887.835184370036	35.4221191336061
MB-5468	Basal	577.030175886338	31.1763649986691
MB-5470	Basal	891.7048847311	24.3830818365198
MB-5471	LumA	857.526371706911	21.5188667799815
MB-5472	LumA	705.518233703224	22.7347822873414
MB-5473	LumA	881.496678353268	19.8374902375454
MB-5474	Her2	1242.65686406383	27.5832211786173
MB-5475	LumB	563.866803106277	24.7845067515357
MB-5477	LumB	231.018624587817	22.019143609376
MB-5478	LumA	922.000438831102	26.5486954446376
MB-5481	LumB	725.937053806682	24.0477574465397
MB-5482	Basal	655.573017364355	26.4316015241509
MB-5483	Her2	878.402250383594	23.1374157357279
MB-5484	LumA	586.303889411584	25.0202198509343
MB-5485	LumB	-141.510442419444	25.8780833500325
MB-5486	LumB	410.893016485712	22.4175575248397
MB-5489	LumA	962.704781617499	21.1927126828185
MB-5490	LumA	299.274260397696	22.4417451329513
MB-5491	LumB	14.9756375440599	25.4031542123979
MB-5492	LumA	805.845469932729	23.849012447778
MB-5493	LumB	64.1686773776282	26.6586432733386
MB-5495	LumA	953.132212351623	23.326652803808
MB-5497	LumB	390.228214983108	22.595816679246
MB-5498	Her2	848.090596203034	26.1414003824433
MB-5499	LumA	918.204009804821	23.5628990376024
MB-5502	LumB	112.03674387078	24.1897239592983
MB-5505	LumB	-248.907311275629	25.8861241515058
MB-5510	LumA	492.479170212844	23.2261692480205
MB-5511	Her2	834.406039821574	26.2103338303853
MB-5513	Basal	-140.384981760614	25.7346724890275
MB-5514	LumA	-58.4107503638106	29.0676989885488
MB-5518	LumB	323.38592033425	23.7628532177097
MB-5519	LumA	603.019308210298	22.3756703446126
MB-5520	LumA	999.255382850395	25.0676823502503
MB-5521	LumB	1184.55244026746	26.7681378046235
MB-5525	LumB	545.265920656275	24.9090634566199
MB-5526	Basal	487.981520221761	28.8883893347973
MB-5527	Her2	462.86847667405	35.1898206714919
MB-5529	Basal	557.889894959301	28.3959024291438
MB-5530	Basal	991.831417559099	26.7905874572165
MB-5531	Basal	1015.74952140287	29.2364333956458
MB-5532	LumA	515.733400411194	25.0839952115445
MB-5533	Normal	1031.68508350242	21.9158255612953
MB-5534	LumB	1187.64612366186	25.582900085266
MB-5535	Her2	955.14738494315	24.4172659859135
MB-5540	LumB	628.439462628801	22.3183799681832
MB-5541	LumA	1255.10388304716	28.3144920837671
MB-5543	LumA	909.539794714291	24.3671057312566
MB-5547	Basal	-352.37740216764	39.8829102782556
MB-5548	Basal	697.831105167483	37.6716892353305
MB-5549	Her2	400.918125210922	27.1856380172806
MB-5550	LumA	42.7777346301288	23.9826491449773
MB-5551	Basal	213.855364236667	32.7011323217422
MB-5552	LumB	835.49481523718	24.9890095016093
MB-5553	LumB	640.670647312494	24.2130407629151
MB-5554	LumA	845.883807706967	22.7285406883353
MB-5556	LumB	330.282681262353	25.244176265288
MB-5558	Basal	655.48831434418	26.7993251868614
MB-5559	Basal	284.008232524158	27.3834019460757
MB-5560	Basal	577.188688145449	36.0238726050408
MB-5562	LumB	284.390915087204	23.5695636804558
MB-5563	LumA	525.557516715334	19.6934184876522
MB-5565	Basal	1138.57669953966	30.862359797368
MB-5566	Basal	589.787598809609	30.9735708020759
MB-5567	LumA	434.19353547385	20.5036035868878
MB-5571	LumA	337.880079913113	21.9804230371183
MB-5572	Basal	956.205126859378	34.3425651701995
MB-5575	LumB	429.451625812862	26.9981277500724
MB-5576	LumB	837.737631644844	27.9086361362214
MB-5577	Her2	1023.15971640915	27.009781991804
MB-5579	LumA	1216.86871281362	24.2539223670665
MB-5580	LumA	640.676362918467	25.8956893985135
MB-5582	LumA	840.371286442006	22.3219693939888
MB-5583	LumA	895.791318146355	22.5450466667164
MB-5584	Her2	683.602121712528	29.7623264220572
MB-5588	Normal	1211.7567023428	30.9648553034762
MB-5589	LumA	665.924372286788	22.4903539187256
MB-5590	LumB	443.32079373142	24.576100432455
MB-5591	LumA	888.746374074045	22.3633923302056
MB-5592	LumB	105.571219353741	23.2997570945153
MB-5593	Her2	635.158692483869	31.2883620980099
MB-5596	LumA	717.867547641169	25.2747693410771
MB-5597	LumA	940.559899113106	20.0620284372635
MB-5599	LumA	882.16326507319	23.1247417359317
MB-5601	LumA	784.757895166832	27.107348197743
MB-5602	Basal	671.700944133566	27.3614445744019
MB-5603	LumA	1026.97795964639	21.1979417221885
MB-5604	LumB	253.215801487048	26.5994394994514
MB-5605	LumB	248.944347473609	27.5942135899952
MB-5613	LumB	920.68597588659	29.0862207513123
MB-5616	Basal	884.586712382673	33.8941527151009
MB-5617	LumA	-315.531105822134	34.2482865545282
MB-5620	LumA	226.638464959408	28.8635058317198
MB-5622	LumB	459.226364600656	24.9860110942721
MB-5623	LumB	260.75744125301	21.8522885151029
MB-5624	Basal	474.307374120301	32.661220925495
MB-5626	LumA	655.354587767812	20.9802461082175
MB-5628	LumB	-89.4062108691119	27.8830615718346
MB-5629	LumA	797.44510485307	20.6494897351315
MB-5632	LumB	671.143639427782	25.5618705897522
MB-5633	BasalClaudinLow	1311.22411741695	37.4118473233576
MB-5634	Basal	432.750363195513	32.4627529611098
MB-5635	LumA	745.967949506415	28.2446502135824
MB-5636	LumB	-64.0484138430556	26.3420279231793
MB-5638	LumA	293.134250027549	27.993031168642
MB-5640	Normal	161.425930233262	23.3891245796398
MB-5641	LumB	309.005498642238	25.6565889175981
MB-5642	LumA	292.003831288294	26.5681371677904
MB-5645	LumA	433.975353028475	24.0794518987397
MB-5646	LumB	-52.8089348152374	29.2620029514803
MB-5647	LumA	415.71386681642	22.5840407375711
MB-5651	Basal	1313.03456446475	32.0546829255532
MB-5652	Normal	559.159245744308	26.8118558550932
MB-5653	LumB	718.630108952569	26.4175830537608
MB-5654	LumB	322.193789742936	23.4492585656144
MB-5655	Basal	-453.841108011395	38.9349934208027
MB-5656	Normal	125.570701892354	21.0968917271047
MB-6001	LumA	595.682244212887	19.8288000324406
MB-6006	LumA	1138.33223696039	22.7066838582348
MB-6007	Her2	242.899644156121	24.1757361380558
MB-6008	LumB	-1.33576312821595	27.2284386728541
MB-6010	LumB	942.386171354437	25.6780768962295
MB-6011	LumB	-492.617132131101	31.4469931676176
MB-6012	LumA	59.9370550557634	35.5223073040533
MB-6014	Normal	1380.8320745264	27.3961388527958
MB-6016	LumA	191.337944700554	28.7698822737495
MB-6017	LumA	311.000504079056	21.7900407172486
MB-6018	LumA	883.45450186502	18.8524505362091
MB-6019	Normal	999.914516292081	30.7509534501884
MB-6021	LumA	900.670475469964	23.3935062108047
MB-6022	LumB	-70.1610756627086	26.0815048541261
MB-6023	Normal	78.8250325404897	24.4796838382424
MB-6024	LumA	761.64482901816	21.2633908725267
MB-6026	LumB	-115.358852286758	27.390601808202
MB-6029	LumA	796.106965046152	21.6412480163268
MB-6030	LumA	546.694175068348	20.5434215521292
MB-6036	Basal	1097.86844803928	32.6650961420999
MB-6039	Her2	705.909738005435	23.57519770663
MB-6042	Normal	934.605616692205	19.5801090477452
MB-6044	Her2	-253.229173480225	31.5061000244179
MB-6047	Her2	533.120379143854	23.6839889529932
MB-6048	Her2	876.239744006148	23.8443908657992
MB-6049	Her2	954.604755868525	26.3061126886737
MB-6050	LumA	876.452158466828	20.7604947321084
MB-6051	LumA	934.402932041681	23.2619386349978
MB-6052	Basal	1309.89944061499	26.329435149942
MB-6053	LumB	205.513334414785	24.421868886442
MB-6055	Basal	763.337395585334	35.5076550040453
MB-6058	Basal	834.635098427144	29.1575569575611
MB-6059	Normal	1209.43823239602	24.154719280735
MB-6060	LumB	925.427544736652	26.0443702494044
MB-6062	Basal	560.954984327223	36.8883653404093
MB-6063	Normal	504.134725015873	33.0148644388068
MB-6065	LumA	419.428785392803	24.8879128157403
MB-6068	Basal	965.610894950031	27.2679251121147
MB-6069	LumA	937.32071284164	20.8661017150433
MB-6071	LumA	1041.65159802324	20.2046442735764
MB-6075	LumB	-324.374444808692	31.313857750932
MB-6079	LumB	182.911267347341	26.8849138598031
MB-6080	LumB	437.970097149166	28.039730762889
MB-6082	Normal	737.861174181185	20.6961104214822
MB-6083	LumA	33.0139640082855	23.40658362635
MB-6085	Her2	814.648343784116	28.9481136808378
MB-6092	Normal	746.138836904491	21.9995213478983
MB-6097	LumA	-273.778956438741	34.8389642195155
MB-6098	Basal	-68.3362045556937	37.3410589229614
MB-6100	Her2	411.47479582492	26.4876751802673
MB-6101	Normal	493.345224129808	20.850735075001
MB-6103	Normal	769.136073459436	18.7337286471392
MB-6105	Her2	939.760421309637	18.335142325921
MB-6107	Normal	1007.98657613062	19.0561074235254
MB-6108	LumA	1179.26107409228	24.6082959948262
MB-6113	Her2	908.423085758769	24.9839748511231
MB-6114	Her2	823.593587324348	22.6613816515067
MB-6116	Her2	1038.59688610433	22.3050785537566
MB-6118	LumA	1244.78100770327	21.3305443187729
MB-6122	Basal	869.360857486545	27.2530390073974
MB-6124	LumA	79.2509490397317	26.982462701079
MB-6125	Normal	1234.08863002606	25.1490549353496
MB-6131	Her2	551.930817409209	27.157862866003
MB-6133	LumA	521.126502996778	20.0820877113349
MB-6135	LumB	449.552057507572	22.1272768617759
MB-6138	LumB	1406.7597519227	27.3203830128605
MB-6141	LumB	-48.4899819562504	24.9877340519599
MB-6143	Basal	956.430145261705	36.4386240457525
MB-6144	BasalClaudinLow	1057.97317123783	34.6948657675849
MB-6145	LumB	134.257607610233	30.0974564564405
MB-6146	Her2	1006.9928945467	23.5549360272265
MB-6147	NormalClaudinLow	1487.2041320743	32.3893920683458
MB-6149	LumA	-82.2607730283862	33.8147019093045
MB-6150	LumB	1133.93666894372	25.2417627687814
MB-6152	Basal	922.573268318531	26.9505274794646
MB-6154	LumB	29.5854843049336	23.7262723619736
MB-6156	Her2	952.979480835798	22.3712736599994
MB-6157	Basal	1070.38010129292	23.0875945279826
MB-6160	Her2	999.299369645961	26.0181611077807
MB-6163	LumA	290.190179371103	21.1530133547524
MB-6164	LumB	1052.60699535933	21.5097695719057
MB-6167	LumA	593.730327486443	25.3564468554956
MB-6168	LumA	1417.0033309205	23.789366019201
MB-6169	Basal	1101.35592080619	25.0036134103043
MB-6171	LumA	464.89536067679	19.5584799956025
MB-6178	Basal	774.618088513935	28.8570278578393
MB-6179	LumA	166.89395633784	21.0682465190298
MB-6181	LumA	-833.608057445458	31.2980466291045
MB-6182	Her2	426.271338683404	27.7324136948322
MB-6183	LumB	33.4044347818418	21.9237115272867
MB-6184	Her2	1.14647957077534	25.9014823601417
MB-6185	LumA	798.506172294309	22.9787504289381
MB-6187	Normal	1078.06748554638	29.823430259217
MB-6188	Basal	427.379200783049	31.2707832079698
MB-6189	LumB	337.277669672166	22.2181308937924
MB-6190	LumA	594.200613610392	27.3548907519437
MB-6192	LumB	568.263721715137	26.4881346397322
MB-6194	Normal	1180.63070480221	33.3748301821787
MB-6195	LumA	1314.12949245473	26.5026022644498
MB-6200	LumA	996.345871426341	25.4801249689489
MB-6201	LumB	542.32568528944	22.6686603254461
MB-6204	Normal	1271.56000213794	24.2103939266385
MB-6207	LumA	732.984274758142	22.7399374260353
MB-6208	Normal	550.80414030789	19.8855194626235
MB-6211	LumA	711.837041282941	19.7158842749156
MB-6212	LumA	1252.09970249296	22.8930295545556
MB-6214	LumA	677.178317866695	20.4158664606087
MB-6217	LumB	47.3111192790641	26.2651774861871
MB-6218	LumA	905.468366238881	23.9263565697625
MB-6223	Basal	656.096844400168	27.881785466201
MB-6224	Her2	1182.64702444569	25.6087272038467
MB-6225	LumA	986.615581145939	23.8932899406845
MB-6226	Normal	328.736424632525	24.5587931908605
MB-6228	BasalClaudinLow	1411.35814848707	30.2197598132392
MB-6229	LumA	1190.96654132088	23.0805677723771
MB-6231	Normal	494.245305813996	27.882612801689
MB-6232	LumA	959.107714288775	21.1913049614386
MB-6233	LumB	1175.19536702912	21.2227275214957
MB-6234	Normal	948.480731646196	22.073123783742
MB-6237	Basal	586.932367528078	34.4792285646899
MB-6238	LumA	888.162469973646	22.3512795753203
MB-6239	Normal	914.329270785516	21.9734187678828
MB-6242	Basal	172.07306842783	32.4502305303055
MB-6245	Basal	83.060056771724	35.7156652333605
MB-6246	Her2	439.025963385853	25.1248683209862
MB-6248	Basal	717.036041502396	31.4591672545377
MB-6251	Basal	235.300744902281	37.4454599047264
MB-6253	LumA	682.128942358937	21.2536762384139
MB-6254	LumB	311.356404086723	25.2356200638195
MB-6256	LumA	523.156526741819	23.7920375755944
MB-6257	LumB	593.980325571749	24.4419730331804
MB-6263	LumA	832.48276844142	20.1896254045674
MB-6271	LumA	4.09594323564533	28.4851267821966
MB-6272	Basal	748.642586122433	34.5747688052686
MB-6273	LumA	857.250097278736	29.1822113586202
MB-6280	Basal	263.720985374796	34.9128051390468
MB-6281	LumB	-258.618597495893	27.3434510642085
MB-6283	LumA	619.32582134521	23.7246733291925
MB-6284	LumB	833.470108000424	25.337030640935
MB-6286	LumA	591.054329575331	20.9470650139536
MB-6287	LumB	822.721706493857	26.5471944820719
MB-6288	LumB	509.643198505114	26.9677414957539
MB-6297	LumA	1083.09395464936	20.3039192774886
MB-6300	LumB	880.361661032757	28.189800968977
MB-6302	LumB	819.911635488498	20.4135794291326
MB-6305	Basal	1028.39199512081	30.4653173750715
MB-6306	LumB	186.03885962607	24.3814760319891
MB-6308	LumA	982.17738198597	21.6052146199942
MB-6312	LumB	903.164460475804	23.8704434873832
MB-6314	Her2	-450.64038012902	32.8661444162354
MB-6317	LumB	519.657162324565	22.6675151885296
MB-6318	Her2	766.153403148605	26.3409283765992
MB-6319	Normal	1178.99965859519	25.3638960759344
MB-6322	LumB	872.425153167867	23.2029625071472
MB-6327	LumB	94.1180171694182	26.4061129355083
MB-6328	LumA	61.5750129724659	24.1337629160405
MB-6330	Her2	555.470428787069	25.8343291473579
MB-6334	Her2	199.071961854037	24.448669784388
MB-6336	Basal	234.663693187278	32.1161376162085
MB-6337	Basal	722.583518266475	31.4572361749617
MB-6344	LumB	499.118898480966	23.3102477529619
MB-6346	LumB	342.172332967721	24.4933821766315
MB-6358	Her2	945.801590449195	26.2668676790667
MB-6359	Her2	967.186663610742	25.9229878225557
MB-6363	Basal	928.777242121502	23.0618754671165
MB-7000	LumB	-182.323418877168	27.7781530157635
MB-7001	LumA	906.830618524412	21.5739549713443
MB-7002	LumB	1232.87513120317	25.0333295007817
MB-7003	Normal	1364.04878092007	26.2774263036625
MB-7004	LumA	1174.10829870664	26.91855815604
MB-7005	LumB	1134.7318983669	22.9836975344906
MB-7006	LumA	945.74097818165	21.0297579844132
MB-7007	Basal	455.021735388668	30.7273333679597
MB-7008	Basal	1515.20908243698	30.7993064570571
MB-7009	Basal	863.457156185197	34.853884238317
MB-7010	LumA	491.589375076541	21.6445646981886
MB-7011	LumB	585.764302396256	31.4234766465306
MB-7012	Basal	250.054657301781	34.5673081242801
MB-7013	LumA	250.87357945375	28.472172029258
MB-7014	Basal	986.78766199594	27.7430724931221
MB-7015	LumB	396.519555243468	23.0461255335825
MB-7017	Basal	964.855115080037	31.2830399316575
MB-7018	Her2	1323.99039261242	23.2712007063005
MB-7019	LumB	1329.02210420362	25.4706369771307
MB-7020	Her2	874.443276970568	28.047451958446
MB-7022	LumB	873.80254186947	21.1118865902339
MB-7023	BasalClaudinLow	973.55865894152	46.5402235718595
MB-7024	LumB	698.741529042076	24.7106956647354
MB-7025	BasalClaudinLow	1913.23615152184	40.5401219279588
MB-7026	LumB	1070.08781219694	26.5271357238642
MB-7027	Her2	1294.5826496345	33.9270835549304
MB-7028	LumB	287.076779128396	25.0847455909395
MB-7029	LumA	1319.13316902513	23.0670503835337
MB-7030	Basal	1002.06650522226	31.5923175743447
MB-7031	Basal	-726.131449046778	39.5644046479129
MB-7032	LumA	653.490629335126	20.9365033805388
MB-7034	LumA	-186.934731541947	28.7635810666575
MB-7035	Her2	1081.30424032768	25.572067520502
MB-7036	Basal	381.431113183036	32.6833237088849
MB-7037	LumA	306.562188720336	25.0804346813012
MB-7038	Basal	831.52941795129	34.0324878053669
MB-7039	BasalClaudinLow	1552.89049030499	30.9432543217082
MB-7040	LumA	952.637603890689	25.577112292909
MB-7041	LumA	961.955101543402	20.6219397855012
MB-7042	LumB	868.537539383846	24.0028871227202
MB-7043	Basal	1522.61151902475	27.6738313462986
MB-7044	NormalClaudinLow	1578.85627700887	34.6930363961308
MB-7045	Her2	837.105499337035	28.8197214216566
MB-7046	Her2	-278.828389246611	26.4321374797685
MB-7048	Her2	738.798975923378	21.2626033918421
MB-7049	Basal	-916.067449890431	39.5278512477484
MB-7050	Her2	141.51518151706	23.0478721667567
MB-7051	Her2	495.173400336301	26.6704965149926
MB-7052	Basal	275.027685974186	34.8772717770592
MB-7053	LumA	379.364965223947	26.3875584108477
MB-7054	Basal	341.884623284055	35.208126676851
MB-7055	Basal	-463.898098490574	34.8064680930966
MB-7056	LumA	261.87258770384	23.032996024788
MB-7057	Normal	702.391176320551	24.5923439077839
MB-7058	Normal	883.392744875486	22.9197596966512
MB-7059	Her2	619.446473753517	22.0325772986481
MB-7060	LumA	327.829778230585	26.6125994227782
MB-7061	Normal	1233.75657140538	25.7167717822954
MB-7062	LumA	966.2260145598	20.373423455182
MB-7063	LumA	928.010275746723	19.7787519887767
MB-7065	LumB	215.850715861739	22.5438073464571
MB-7066	Her2	378.725814857664	26.6912399372197
MB-7067	Her2	846.804719439454	26.7406051645981
MB-7068	Her2	774.679691088228	26.3664144014788
MB-7069	Her2	971.670938756071	23.6838860254297
MB-7070	Her2	947.86671677578	23.6898106053785
MB-7071	Her2	1104.50853676995	24.8775801511812
MB-7072	LumB	74.5144647397921	25.2479350822982
MB-7073	Basal	409.62023135625	28.3368195715002
MB-7074	Normal	978.484924568732	25.3988166259104
MB-7075	LumB	-759.888188857795	28.2422180544133
MB-7076	LumA	216.120398868854	26.6292243448214
MB-7077	LumA	1275.78702448003	24.5670181265626
MB-7078	BasalClaudinLow	710.980530508771	67.723339611163
MB-7079	NormalClaudinLow	1698.95524159636	35.7813778954835
MB-7080	LumA	814.599622411086	21.6183045561948
MB-7081	Basal	1101.66662555595	34.0304438141346
MB-7082	Her2	425.11698340021	26.9912638886663
MB-7083	LumB	369.939936655378	23.6745950803669
MB-7084	Basal	-240.85103955731	36.2497570155316
MB-7085	Normal	482.919316753913	22.6656924270596
MB-7086	LumB	93.5072693874132	25.4080588274789
MB-7087	Basal	-57.0033946510295	34.1305691219623
MB-7088	Her2	563.176361572074	23.6274434232608
MB-7089	Basal	915.394730324155	33.9305433943762
MB-7090	Basal	43.6387232402666	29.3493053673001
MB-7091	LumA	849.909532548517	23.4161910772915
MB-7092	Her2	275.424076586815	24.745065893325
MB-7093	LumA	1166.82405930509	23.929083109482
MB-7094	LumB	244.117490219584	28.0789263957464
MB-7095	LumA	147.769180554136	21.9869265899691
MB-7096	LumA	868.194277561157	20.2134057142743
MB-7097	LumB	148.905595361763	27.8299765634039
MB-7099	LumB	346.039620758119	21.9289670005314
MB-7100	LumB	-561.796095425116	29.7158061298333
MB-7101	LumA	419.578867697115	21.7810703800522
MB-7102	LumB	-545.175145559326	29.9223925333875
MB-7104	Basal	1089.77528569225	28.3754259927741
MB-7106	LumA	1034.99752527447	24.5388263064243
MB-7107	LumA	-169.633481605969	27.4455341378724
MB-7109	LumB	69.1061759568947	23.8315793201689
MB-7111	Basal	757.827408768438	26.1787384708893
MB-7112	LumB	843.931116474611	26.8579595158397
MB-7113	LumA	1084.58968167631	25.9595428312566
MB-7114	Basal	258.239781971337	38.0405863453034
MB-7115	Her2	-386.974085561019	31.2614962218279
MB-7116	LumB	837.318382493864	27.3735021526837
MB-7118	LumA	574.711893591722	23.6827111504711
MB-7119	Basal	343.36609734034	34.3419367028045
MB-7121	Basal	827.323522367154	32.3526597702228
MB-7122	Basal	605.281280840041	20.6022979158042
MB-7123	LumA	468.349396703035	25.0281553301314
MB-7124	LumA	-145.586103473467	25.0198314858893
MB-7127	Normal	-143.725145291014	27.5526562181668
MB-7128	LumA	1024.18293699865	24.1123321506167
MB-7130	LumB	114.307022810869	30.4628015317732
MB-7131	LumB	-905.964596009187	31.3451047392032
MB-7132	LumB	63.1239152993787	24.964848447756
MB-7133	LumB	989.775508277986	22.9983682817939
MB-7135	Her2	-226.226305608227	29.5277617629376
MB-7137	LumA	694.502430097636	23.3621239753594
MB-7138	LumB	-188.472858379199	30.5844255559935
MB-7140	LumB	152.892159134108	31.5694563579649
MB-7141	LumA	636.548614121163	27.7040961542796
MB-7142	LumB	660.486578436037	26.670072283044
MB-7143	Her2	342.292670551881	27.1548152870864
MB-7144	LumB	180.231442653954	24.9510588278527
MB-7145	Basal	77.4248542462984	35.7372321522805
MB-7147	LumB	-67.6847585138182	28.4614593820653
MB-7149	LumB	327.322603997355	29.4299982364279
MB-7150	LumB	715.783366276863	22.1390018863266
MB-7151	Basal	-527.613645410511	40.2627322865788
MB-7152	Her2	-41.2712812417093	27.9513107188909
MB-7153	Her2	-174.952139100322	27.1849238599532
MB-7154	Basal	162.536326681112	33.6525385669499
MB-7155	Basal	151.529228840566	36.1678421854249
MB-7157	LumB	-374.350639970156	24.5473668148088
MB-7158	Basal	1288.43150006998	33.92246004928
MB-7159	Basal	-846.519653953286	39.5496782317325
MB-7160	Her2	496.382982324405	25.0862646990248
MB-7161	LumA	610.462970465354	25.6209837834837
MB-7162	LumA	417.985826854044	19.3769445681544
MB-7163	LumA	903.277847183077	17.7193517413643
MB-7164	LumA	306.594973633997	19.2253585646376
MB-7165	Basal	-521.574524006036	37.5730002214422
MB-7167	Her2	781.688651643696	23.0870791471231
MB-7168	LumA	826.810000427645	22.534295244933
MB-7170	LumA	470.584169134528	29.6601496555334
MB-7171	LumB	170.851603334729	25.4401821870186
MB-7172	LumB	366.313920368132	23.3655282837979
MB-7173	LumA	595.786387711857	19.8664538814523
MB-7174	LumB	540.182138877163	26.2135284111285
MB-7176	LumA	786.367979741161	21.2426426926062
MB-7181	LumB	-384.424292300087	32.1253729553748
MB-7182	Her2	308.099513550996	24.8711710551049
MB-7185	LumA	-605.761068217567	30.5940797429272
MB-7186	LumB	59.9527102679222	24.2927786543308
MB-7187	Normal	692.488608786211	27.4449975660774
MB-7189	LumB	466.977495140549	30.0857556344574
MB-7193	LumB	473.605543592418	27.3090938429657
MB-7194	LumB	-548.667413092578	30.5580062255734
MB-7195	LumA	44.5846674799927	26.1590809961318
MB-7196	Her2	687.793495003942	24.8415578501414
MB-7197	LumB	327.487773838408	21.5579099181143
MB-7198	Basal	190.030087183358	24.3820627801728
MB-7199	LumB	9.64633212664013	26.2065015140973
MB-7200	LumB	570.616399235331	20.0514179296444
MB-7201	Basal	399.040923365396	30.7425686086778
MB-7205	Basal	806.743624422855	29.4859547356194
MB-7207	Her2	1011.65747972763	22.8650887405122
MB-7208	Basal	268.665173397166	32.7133733603111
MB-7212	LumA	164.519887054791	19.9515776300308
MB-7215	LumA	1419.97468849834	27.608648316952
MB-7216	LumB	-729.842395365224	27.7554460275326
MB-7217	LumA	1205.66558809948	24.8058463031058
MB-7218	LumA	268.909125347794	22.0657968224268
MB-7219	LumA	442.172964152606	21.3646723402733
MB-7220	LumB	747.05119976878	23.4057302381998
MB-7225	Basal	-17.0968448162127	37.2050196651376
MB-7226	LumB	59.4843398882536	30.1188726762218
MB-7227	Normal	329.8219335561	19.6731900163977
MB-7228	Normal	1154.85989337147	23.7289463416099
MB-7229	LumA	-65.6906476579883	23.7063555526745
MB-7230	LumA	429.843310589716	22.466275070826
MB-7231	LumA	-123.520722932874	26.0708051894111
MB-7232	LumA	-276.351982479908	26.9557410014693
MB-7233	Her2	621.917725800928	25.9043394224413
MB-7234	LumB	-263.126292026185	30.5765113934707
MB-7235	LumA	432.414111315506	19.3149535730489
MB-7236	LumB	-464.656126120859	31.6027177472851
MB-7238	Her2	356.707527795806	25.9642038014627
MB-7241	LumB	357.1632385709	23.7092981549535
MB-7243	LumA	691.504987275179	20.1532720784859
MB-7244	LumA	1156.14879382561	26.0284296828875
MB-7250	Her2	969.966037441678	26.5322044881855
MB-7251	Her2	643.572135460346	22.7674323638831
MB-7252	Her2	550.282155414026	28.1684838386757
MB-7253	LumB	428.114153782326	25.6390440867998
MB-7254	LumA	344.079980593182	23.5000577755643
MB-7256	Her2	548.8644729903	25.1301371538797
MB-7258	Basal	-573.766753281735	37.1297796762694
MB-7260	Her2	642.588883152874	24.9514353359203
MB-7262	Her2	-217.317361332245	30.6967680591315
MB-7263	LumB	144.385747908462	28.0633689605506
MB-7264	Normal	1207.93658546018	25.7791285057126
MB-7266	LumB	61.3077239714119	30.8752851829432
MB-7267	Basal	17.6283326715683	33.3105073364652
MB-7268	LumA	-44.1437889770223	21.1780205724091
MB-7269	Basal	374.312971652129	28.5689234327663
MB-7270	Basal	383.259382001229	30.6122117423264
MB-7273	Her2	251.039390204566	28.7490603497117
MB-7275	Her2	1315.38538066482	29.0261518967126
MB-7276	LumA	523.16779473663	20.5214573923525
MB-7277	LumA	590.438504804734	23.5052790065085
MB-7278	LumA	646.891316197752	22.3602674331261
MB-7279	Her2	261.537297601853	29.0071728700787
MB-7280	LumA	536.837049065354	23.3628419157064
MB-7281	Her2	935.313811520561	26.4991354617563
MB-7283	LumB	-185.164147603696	27.8502946138922
MB-7284	LumA	893.948775741915	24.2356600508239
MB-7285	LumBClaudinLow	1651.73148193355	31.7779563760599
MB-7286	LumB	937.355725930933	23.1406184405806
MB-7287	LumB	965.103187805687	24.8599760081424
MB-7288	LumB	560.868858455379	24.0996569084093
MB-7289	Normal	1299.58604063721	27.3144565882951
MB-7291	Her2	1238.44210924325	28.7744326419427
MB-7292	LumB	995.418996792111	29.9799093211456
MB-7293	LumA	1393.8022787137	27.2093159266217
MB-7294	LumB	-41.9259630141651	25.8587529392362
MB-7295	LumA	1370.93309939197	26.1758445459768
MB-7296	LumB	569.995565913961	27.1762190602515
MB-7297	LumB	394.114447945788	26.1527530732572
MB-7298	LumB	666.44508505473	23.8237453987791
MB-7299	LumB	1178.91209275762	27.7285150478119

## Sheet: FigS3E
Patient_ID	PAM50ClaudinLow	ImmuneScore	CL_distance
MB-0000	NormalClaudinLow	1071.60528811862	40.9726993452309
MB-0002	LumA	33.7672510761142	45.0699775482223
MB-0005	LumB	1004.23820622978	42.5336886966001
MB-0006	LumB	1131.36020395136	47.8782141053991
MB-0010	LumB	761.801829345008	38.3431853200566
MB-0014	LumB	1138.56289687607	53.1202564446254
MB-0022	LumB	2202.11996823105	47.6070009363439
MB-0028	LumB	328.30480214218	48.1227931135508
MB-0035	Her2	-328.168502109448	63.3428682611391
MB-0036	LumA	530.585182376288	38.5114833038494
MB-0039	LumB	-9.20068876034368	66.9195729860004
MB-0045	Basal	2623.57599808004	32.9351920387019
MB-0046	LumA	404.113912987644	45.2255023250851
MB-0048	Her2	2010.05200083771	46.0156946135588
MB-0050	Normal	944.535911127512	38.2057344398673
MB-0053	LumB	1508.74130379672	55.4159054301869
MB-0054	LumB	1869.41309300826	50.5448893095211
MB-0056	LumB	697.038524998406	52.6519195341809
MB-0060	LumB	1635.60637882439	45.7840444719574
MB-0062	Basal	1461.65989146255	58.0834167892024
MB-0064	LumB	466.951337341746	50.8641767129452
MB-0066	LumB	1691.4893209357	42.6062064053438
MB-0068	LumA	972.586438381334	45.2765377533947
MB-0079	Her2	1187.4833620036	47.7302520871899
MB-0081	LumB	2427.52698800518	51.3457393488253
MB-0083	LumB	1089.55846813823	50.3293415785289
MB-0093	LumB	2183.01729301807	45.4579656343238
MB-0095	LumB	413.210897453032	48.4459508023342
MB-0097	LumA	42.3007177575671	53.2755472424813
MB-0100	Basal	1380.74097563576	38.2933269084507
MB-0101	Normal	2006.17618718898	37.9354702586617
MB-0102	LumB	1380.42015753671	37.6993922544288
MB-0106	LumA	473.094385610677	39.4272520625783
MB-0107	LumB	-85.6003480790907	53.8459763710294
MB-0108	LumB	2442.5982800517	53.15273652594
MB-0109	Basal	1328.86657284283	52.0492002596399
MB-0111	LumA	696.270523049008	35.3869475929321
MB-0112	LumA	1284.01958582389	43.9147283757882
MB-0113	Her2	687.714687529509	43.5954124045172
MB-0114	LumA	205.704230377956	45.7240362027847
MB-0115	Basal	1198.31901890895	38.4603981216392
MB-0116	Normal	656.25272806454	36.8026907078682
MB-0117	LumA	1417.45606134204	36.3250015278635
MB-0119	LumB	1213.37099280572	43.7352625443817
MB-0120	LumB	1560.01259480288	39.9934865523824
MB-0121	LumA	1068.60623372103	38.6027585506601
MB-0122	LumA	263.659266745421	42.8183794090726
MB-0123	LumB	923.773104408969	40.7900652947128
MB-0124	LumA	1480.89325460958	35.3337132887998
MB-0125	LumB	111.693032316359	53.0447852770424
MB-0126	LumA	900.922607493413	39.9378229486963
MB-0128	Normal	1845.83269952985	29.5041853251859
MB-0129	Her2	1046.79726032901	40.2584251809281
MB-0130	LumA	923.973464673855	37.9421342341733
MB-0131	LumA	1098.53570031231	40.8743162249496
MB-0133	LumA	369.628440318031	41.4943268123205
MB-0134	LumB	681.300600905636	39.1130974549206
MB-0135	LumB	1054.41562854362	42.1276330210349
MB-0136	LumA	1989.07428492054	31.2829323253937
MB-0138	LumA	824.521922976473	35.49521035376
MB-0139	LumA	818.576533893874	41.0096528044861
MB-0140	LumB	815.223673233412	44.413591243156
MB-0142	LumA	-134.754739901155	54.9601054341108
MB-0143	LumA	906.801120076246	43.7035857961923
MB-0144	LumB	1518.02854678269	38.7853244426334
MB-0145	LumA	439.754486185194	37.9797086339765
MB-0146	LumB	781.79484896047	49.0251818692186
MB-0147	LumA	1107.47903358551	52.9412327565969
MB-0148	Her2	1867.56305299287	39.8376567404037
MB-0149	Basal	134.977973024306	49.7293281675529
MB-0150	Basal	2266.98413936069	40.0368300946902
MB-0151	LumB	973.786865354642	41.6639667441319
MB-0152	Her2	1328.96638001367	42.3944691158744
MB-0154	LumA	850.962459541929	34.3146635170075
MB-0155	NormalClaudinLow	1952.4428575002	30.238667180156
MB-0157	BasalClaudinLow	2105.87391082072	29.3366976184968
MB-0162	LumA	1159.29003411662	39.5695211822652
MB-0163	Basal	311.013385397138	41.7441528511741
MB-0164	Basal	1809.38505660155	37.9274760648598
MB-0165	LumA	1748.66564856305	36.9538601629399
MB-0166	LumA	597.810550686021	37.4152783724143
MB-0167	LumB	1025.16846727922	43.8512662702144
MB-0168	NormalClaudinLow	1251.02535271704	29.4109707780832
MB-0170	LumA	1916.25550720299	36.9368795373463
MB-0171	Normal	1391.4026850158	33.1331333540245
MB-0172	LumA	1520.87918085394	43.1011647548582
MB-0173	LumB	1186.67435041176	53.7912994424543
MB-0174	BasalClaudinLow	2043.16440035181	31.179516405462
MB-0175	LumA	576.164853164986	46.1794501894645
MB-0176	LumA	590.779868663062	41.9889554228577
MB-0177	LumA	912.613564308424	36.0000582538004
MB-0178	LumB	970.444599965967	43.5722751956803
MB-0179	BasalClaudinLow	2733.03746109447	31.5109924263244
MB-0180	LumA	322.404099335869	43.3777361898178
MB-0181	LumA	1158.25262384326	35.358905774082
MB-0184	LumA	425.762504138466	48.2814700686626
MB-0188	Her2	1840.66858967178	43.7290461603027
MB-0189	Normal	1549.83719769224	31.9553107216427
MB-0191	Basal	1372.85115414954	38.8899628740161
MB-0192	Normal	2784.75712377206	34.0927150898193
MB-0193	LumB	254.877649290812	37.8303142434219
MB-0194	LumA	811.98302155097	38.9779381997401
MB-0195	LumB	395.800440543936	48.5938796002349
MB-0197	LumB	2158.71219305978	32.9394415356888
MB-0198	LumB	509.854279549196	34.7839583886022
MB-0199	LumA	1354.77652726721	39.3624367863461
MB-0200	Basal	702.300090422701	52.6445853587885
MB-0201	Basal	804.528728837724	36.544481990043
MB-0202	LumA	905.780275781649	38.7890050722023
MB-0203	LumA	1353.91607110958	39.0229586325988
MB-0204	LumA	833.539620484375	32.7242596903423
MB-0205	Normal	1257.0658629417	37.8587817320372
MB-0206	BasalClaudinLow	2470.85045561222	32.4014540161752
MB-0207	LumA	867.624313036068	35.4611349229907
MB-0209	NormalClaudinLow	2103.9321021751	35.5482067081156
MB-0211	BasalClaudinLow	1469.23003582691	30.9467155966907
MB-0214	Basal	1222.85081101019	49.5014094453693
MB-0215	LumB	1420.76805846294	37.7035281011912
MB-0218	LumB	502.040280979639	38.9864921630987
MB-0220	NormalClaudinLow	2764.34036710472	29.8077986248244
MB-0221	Her2	1268.72030722302	46.192085434812
MB-0222	Normal	2477.26915385832	33.5317792584616
MB-0223	LumA	1444.77576886889	42.768806285917
MB-0224	LumA	1053.59756925369	34.0861613034953
MB-0225	LumB	212.876535252613	54.6396889618268
MB-0226	LumA	863.995851695329	39.0232825427294
MB-0227	LumA	1287.02388287023	34.7504742614345
MB-0228	Normal	586.503143245971	38.916198115014
MB-0229	LumA	852.44910792608	36.5657236993027
MB-0230	Her2	721.552831650154	48.0105204279988
MB-0231	LumA	1129.16560712058	42.1104100794825
MB-0232	LumA	768.100515202063	40.8465500418044
MB-0233	LumA	2227.9886097325	36.19979842655
MB-0234	LumB	1333.45077522408	41.3969734384862
MB-0235	LumA	1335.91701175907	43.2347379202612
MB-0236	LumA	1318.93853226816	35.7590071958705
MB-0238	Basal	2074.09818348069	40.4338396449675
MB-0239	LumA	1520.67392025652	33.6405536653197
MB-0241	BasalClaudinLow	1389.90397659313	31.7953153850019
MB-0242	LumB	1289.88416896099	34.6856476674121
MB-0243	LumB	835.752997761985	32.7945575764948
MB-0244	Normal	1592.94223130239	43.6640533377063
MB-0245	LumA	1738.41868065686	38.3287885488726
MB-0247	LumA	1171.70297037523	29.5742582534032
MB-0248	LumA	437.027555337161	53.7309043701498
MB-0249	Her2	1296.70181670595	41.5837822539385
MB-0253	Normal	436.537675296401	41.7412952284944
MB-0256	LumA	990.04170341925	35.9264049033046
MB-0257	LumA	336.778650615311	38.462768185329
MB-0258	LumA	1335.35555825746	42.1278003111721
MB-0259	Basal	685.131218239738	55.9483409360977
MB-0260	LumA	1667.04804769554	38.9646760367541
MB-0261	LumB	936.967316611322	41.31926970679
MB-0262	Her2	1812.27835420874	34.0200875171377
MB-0263	LumA	1047.23667998562	38.374528026726
MB-0264	Her2	909.554935589124	37.5433962026724
MB-0265	BasalClaudinLow	1928.4347401471	31.4016271798253
MB-0266	LumA	1239.40256202551	36.6411273567435
MB-0268	LumB	438.489749866714	39.6112513201636
MB-0269	BasalClaudinLow	2175.58589411707	35.7546048207289
MB-0270	LumB	1027.75827765092	50.6470432523647
MB-0272	LumB	1706.06071468638	38.1701329381292
MB-0273	LumA	599.752197443833	43.3605177786648
MB-0275	NormalClaudinLow	1200.92502417639	32.6983441032941
MB-0278	Basal	-30.7771219299898	46.4180023851532
MB-0279	NormalClaudinLow	2051.34904502528	27.3535350130487
MB-0280	Normal	746.350792157503	47.5351169910923
MB-0282	Normal	1530.58668029051	34.1049618335969
MB-0284	BasalClaudinLow	1653.53474223619	28.7166834528922
MB-0285	NormalClaudinLow	1519.91061027803	38.0506543178859
MB-0286	LumAClaudinLow	1925.66592897369	29.5908687234588
MB-0287	LumB	457.181664518973	43.8924434255422
MB-0288	Normal	1307.60061752438	37.2447804626921
MB-0289	BasalClaudinLow	2293.57681669753	35.5635811131445
MB-0290	LumA	1198.57635374844	39.2702189340537
MB-0291	LumB	1113.20354788091	35.0116428307235
MB-0292	Her2	840.079559364234	41.6336770828046
MB-0293	NormalClaudinLow	2286.65820269675	31.2498900888279
MB-0294	Normal	1809.22215765012	35.0472581677871
MB-0295	LumA	1573.46686962319	37.8389190133529
MB-0301	LumA	973.595926939589	33.4549803579482
MB-0302	LumA	1431.64904480207	33.4775899543995
MB-0303	Basal	2105.63684522171	37.8810551990722
MB-0304	LumB	-325.02875030788	54.4969710886262
MB-0305	Normal	1945.19733940907	33.7037382296653
MB-0306	LumA	1811.42441438139	41.1480077711061
MB-0307	LumA	2386.25230997352	35.6166495898506
MB-0308	LumA	781.180591602025	39.0768234750712
MB-0309	LumA	937.121870357995	41.7888305008869
MB-0310	LumA	2022.04961296639	33.0763768652311
MB-0311	LumB	9.2583192515186	40.1707008527056
MB-0312	LumB	926.879294328858	35.9487018933684
MB-0313	LumB	747.890604259184	41.7261803013249
MB-0314	Her2	345.035116672024	42.4993819126941
MB-0315	LumA	817.737599525648	35.4707343348123
MB-0316	Basal	2181.71113861581	41.4840297382919
MB-0317	LumA	1205.74357311044	36.7814343055274
MB-0318	Normal	-327.057086277149	44.8590090202935
MB-0319	LumB	891.795522756071	43.8564250903196
MB-0320	LumA	747.298340372353	35.7363194657025
MB-0321	LumA	9.76774805784088	56.6200000377506
MB-0322	LumA	874.787376153715	47.3409073621977
MB-0324	LumA	764.380145343584	47.6190451354614
MB-0325	LumB	1239.50314982849	45.0857576225044
MB-0328	LumB	1332.31991562827	40.4371375963735
MB-0336	LumB	757.643698308469	39.6941613471416
MB-0339	LumB	774.10332471562	43.130916644992
MB-0340	Basal	1681.65878014899	49.4654231541095
MB-0341	LumA	1277.09011003342	37.4300969341431
MB-0342	Normal	1336.57158709107	35.3301162513648
MB-0343	Normal	794.420649881729	44.321957772945
MB-0344	Normal	1535.93029112318	36.2687056221605
MB-0345	LumA	918.370940344977	39.7157851793393
MB-0346	Her2	483.37429712318	49.9225661214111
MB-0348	LumA	315.156942572001	48.2998682546112
MB-0349	LumB	1061.41737245391	42.8738441097791
MB-0350	BasalClaudinLow	494.249772274082	36.4455546343675
MB-0352	Her2	2350.70155088428	37.2728991224488
MB-0353	LumA	186.023848818701	46.7988500944101
MB-0354	Basal	2792.57308284999	31.0061740896238
MB-0356	LumA	1422.81196574492	35.9115851184407
MB-0358	LumA	1662.90334041143	34.6548024448383
MB-0359	LumA	1792.85214694025	34.3030125019576
MB-0360	LumB	645.292755729505	41.0546765327832
MB-0361	Her2	1122.92954197386	43.90117078225
MB-0362	LumA	880.344598212129	39.3960782020151
MB-0363	LumB	2301.15652839031	37.2014568030602
MB-0364	LumA	1114.54687172426	37.7714247797214
MB-0365	Her2	2592.66764197496	32.5738539504019
MB-0366	LumA	696.861129278111	46.4041864694224
MB-0367	NormalClaudinLow	2319.12397977459	28.8555588977522
MB-0368	LumB	921.220057900838	52.515418331465
MB-0369	LumB	659.392388874519	54.1582236381751
MB-0370	LumB	1451.89476929759	49.4874032625864
MB-0371	LumB	1478.91919156263	32.6258680141985
MB-0372	Basal	1491.72843697914	42.490312633444
MB-0373	LumB	1519.07240109922	41.5798220852064
MB-0374	LumB	1080.84286843594	36.200693223568
MB-0375	Normal	2044.13404242642	37.4220198184829
MB-0377	LumA	1688.52358844259	31.9473196724609
MB-0378	Her2	1104.8668424151	48.1672195316895
MB-0379	LumA	1521.0887373902	33.6348338474588
MB-0380	LumB	1610.22332363817	45.2827608785171
MB-0381	Her2	384.862374194434	41.611042190282
MB-0382	LumA	1640.54905278902	34.7211862715
MB-0383	LumB	955.618539866199	34.2906558457619
MB-0384	LumB	1162.84838540228	38.8984804545116
MB-0385	LumB	1210.79982225202	43.3157007785539
MB-0386	LumA	1142.99965534363	35.7169617846669
MB-0388	Normal	2035.29838278261	32.5041535086353
MB-0389	LumB	1537.08365860603	33.6585997348648
MB-0391	Her2	2523.90221077404	45.0441654544658
MB-0392	Normal	1505.57394076294	31.5612288989775
MB-0393	Basal	2182.89726300029	34.779051832995
MB-0394	LumA	1592.71942232426	42.5629405781295
MB-0395	Her2	1529.67517315097	46.7887817531542
MB-0396	Basal	1446.98538095304	45.6029172568011
MB-0397	LumA	448.819888506618	36.7244412820182
MB-0398	LumB	1870.14867507594	36.5015539250221
MB-0399	Her2	1293.29607139296	35.5682785866685
MB-0400	Basal	1395.90567184844	35.8637868772153
MB-0401	Basal	1301.71095332129	33.5788007290918
MB-0402	NormalClaudinLow	1472.57367544912	29.4602431908569
MB-0404	LumA	734.209288031148	41.1059372226619
MB-0406	LumB	848.257439238716	42.0175375965293
MB-0410	LumA	2257.0690534888	35.0207544664835
MB-0411	LumA	936.139403638262	33.676465499231
MB-0412	LumB	1058.80505695104	43.2516136255373
MB-0413	LumA	1580.52662429339	34.2184756522199
MB-0414	Basal	2142.7632829343	36.9244376856399
MB-0417	Her2	638.192884747184	44.2192460506906
MB-0418	Her2	390.012493615379	44.5687490675114
MB-0419	LumA	325.109114877016	38.9823686190086
MB-0420	BasalClaudinLow	1139.99191967614	32.331482408607
MB-0421	Her2	700.363911649153	37.2129463604671
MB-0422	LumA	861.552348882428	38.5752942365038
MB-0424	NormalClaudinLow	1820.46436500233	32.1647531434167
MB-0425	LumA	998.9228817856	34.8484284009744
MB-0426	Normal	824.969298698594	35.0899293450857
MB-0427	LumA	2379.50302010772	42.4127613920855
MB-0428	LumA	2315.13465401393	41.0376118052254
MB-0429	LumB	1012.52719773191	45.2561697623471
MB-0431	LumA	1119.4344659801	38.8171772234746
MB-0434	LumB	458.356784817303	52.6600052954917
MB-0436	Her2	1313.37266110961	36.9913633753965
MB-0437	LumB	1328.91168874865	41.7257216058526
MB-0438	Her2	2306.119747244	37.8506101189837
MB-0439	LumB	155.387946800378	50.2967238850411
MB-0440	LumB	805.58182365633	47.2141304056045
MB-0442	NormalClaudinLow	1905.67684596849	33.5943769625234
MB-0443	LumA	2541.98387815138	35.7419978589505
MB-0444	LumB	753.990029362598	34.724673369319
MB-0445	LumA	943.459532467728	39.8583939000785
MB-0446	BasalClaudinLow	1914.36570986834	32.7874485648352
MB-0449	LumA	507.036804153738	45.3789906554202
MB-0451	LumA	607.273511980848	40.8351599502657
MB-0452	LumB	1305.49865173631	33.6786387967224
MB-0453	Her2	900.81395155243	36.6777310891219
MB-0454	LumA	-28.9445704556035	51.4637463750948
MB-0455	LumB	2463.5850875296	39.1993246202443
MB-0458	Normal	1220.83044980311	31.6424929078471
MB-0459	LumB	979.061477825779	37.9642658682051
MB-0460	LumAClaudinLow	2238.30542671209	28.3886355948781
MB-0462	Her2	2550.55208164156	35.2449618519187
MB-0463	LumA	711.339868822656	35.742513899558
MB-0464	Basal	1496.94148852014	43.8085803662839
MB-0465	LumB	1090.52496332544	39.7561547302724
MB-0466	LumA	797.05600260878	44.3894450464963
MB-0467	Her2	653.217603546205	42.5537830532217
MB-0468	LumA	995.971768390745	42.5151262421509
MB-0469	LumB	1597.68531050156	48.9583018988529
MB-0470	BasalClaudinLow	-706.279456493145	65.0937610241579
MB-0471	LumA	200.296622215855	53.2982016637657
MB-0472	LumB	-320.363158926402	55.6336683474379
MB-0474	LumB	1669.3047143532	40.1014679226108
MB-0475	LumA	2033.41219514134	34.6906956050933
MB-0476	NormalClaudinLow	2969.38370917121	33.9698231386882
MB-0478	LumA	1390.30439212354	32.8160501620199
MB-0479	Her2	996.811878730332	44.8316406531379
MB-0480	LumA	203.525860667103	43.9200381421487
MB-0481	Basal	1169.93977065491	40.4932341221708
MB-0482	Normal	1265.96899658928	38.1901803894959
MB-0483	LumB	1398.64646048949	42.1192702049097
MB-0484	Her2	275.583681530194	44.3636652235822
MB-0485	LumA	1406.34349122654	42.2207639931042
MB-0486	LumA	1160.84594451775	41.0702724764114
MB-0487	Normal	734.633688614444	38.1833592973586
MB-0488	BasalClaudinLow	544.039263804152	32.2718146145288
MB-0489	NormalClaudinLow	2922.40674206033	36.1505502927617
MB-0490	LumA	413.476511475403	36.7438117646412
MB-0491	LumA	1766.0948847774	35.1563696107621
MB-0492	LumB	-88.8757252006697	50.4319846280609
MB-0494	Basal	2058.62488919725	32.9417227987978
MB-0495	BasalClaudinLow	1170.52039415043	32.1036967145755
MB-0496	Normal	1081.63594330083	35.8611394230062
MB-0497	LumA	1407.4600079071	45.2610947972641
MB-0500	Basal	914.66928927658	42.1354305435145
MB-0501	LumA	945.658562019255	42.3671456253475
MB-0502	BasalClaudinLow	2698.7366631005	40.1335960876628
MB-0503	LumA	1087.00052444993	39.835838538738
MB-0504	LumA	1143.43748053287	34.5997120235894
MB-0505	LumA	1453.32433056503	32.6280792652756
MB-0506	Her2	1245.66802414762	48.4225710601195
MB-0507	LumA	1822.93538823527	36.6160521911796
MB-0508	Normal	1663.16989269102	37.2360655195327
MB-0509	Basal	2063.51758642606	35.1431071307599
MB-0510	Normal	1107.86918189281	37.5897720303787
MB-0511	LumA	934.593898863544	34.8677225162512
MB-0512	LumA	605.908075024107	32.824462107723
MB-0513	LumA	621.460321989089	44.9288940498809
MB-0514	LumB	940.052894983331	37.5441961037258
MB-0516	Basal	1042.02895383264	40.7454011794043
MB-0517	LumA	294.008374493938	44.7862634987966
MB-0519	Normal	2801.82895330941	37.3243321857862
MB-0521	LumA	1402.55907028009	33.2962048598133
MB-0522	Her2	1326.57057708475	46.381799147719
MB-0524	Normal	1520.87695650034	32.6276372925029
MB-0525	Basal	686.920602261728	38.4185713188192
MB-0526	LumB	745.296453182369	47.8746452175818
MB-0527	LumA	1662.29534744069	34.5415412675764
MB-0528	LumA	1963.81036598109	38.8882617268555
MB-0529	LumA	781.138029230475	41.4244077555558
MB-0531	Normal	567.558580498455	38.4415829625909
MB-0532	LumB	1721.62335296509	42.2581109249227
MB-0534	Normal	1188.10581042065	36.160564551771
MB-0535	LumA	752.043904420872	40.4751532168268
MB-0536	LumB	1966.91473872606	34.4182579722977
MB-0537	Normal	1396.68798907494	35.7674326543426
MB-0538	LumA	1204.80813571563	37.6868554191033
MB-0540	NormalClaudinLow	3095.07924031733	48.3617476175375
MB-0541	LumA	1542.15625933206	41.4968072186564
MB-0542	Normal	2201.68923598896	39.274697018602
MB-0544	LumB	893.29232247025	40.7814002896473
MB-0545	Normal	1610.34937589645	32.9497296753069
MB-0550	LumB	1287.94179936679	37.664003931879
MB-0551	Normal	958.388391733636	36.1592184650779
MB-0552	Her2	1964.29890325718	33.4456787725592
MB-0553	LumA	606.545520436704	46.3633807397688
MB-0554	LumA	797.732227643841	34.4070786803435
MB-0558	BasalClaudinLow	1491.22692662568	38.359007033961
MB-0559	LumA	330.1983685138	44.5483871353402
MB-0568	LumA	1592.76075563092	35.2875499584918
MB-0569	LumB	2006.75939389467	31.8138112137731
MB-0570	LumB	1069.13186920194	51.7842259918206
MB-0571	LumA	1211.88562972328	37.1438496652779
MB-0573	LumAClaudinLow	2326.63574941109	30.9419487467714
MB-0574	LumA	778.854283254835	42.5757106407243
MB-0575	LumA	1406.79945758263	30.3474283942178
MB-0576	LumB	1303.81096676726	33.9970378038271
MB-0577	LumB	825.501403361122	49.0695945937604
MB-0578	Normal	1011.6908501876	35.6813778358283
MB-0579	LumB	825.559447936511	37.8813525164083
MB-0580	LumA	1741.27122238799	33.5080288225319
MB-0581	Basal	500.02740292544	40.4673095601712
MB-0582	Basal	409.393512045064	55.1798109489472
MB-0583	LumA	706.224292257412	39.4799253805983
MB-0584	LumB	1738.03288572895	41.4062712613132
MB-0585	LumB	1394.00224245243	36.3682134774704
MB-0586	LumA	797.172168387542	42.6905322825426
MB-0587	LumA	740.188663851332	45.6833398737956
MB-0588	Normal	1400.75580857839	42.3906362176089
MB-0589	LumB	1104.33417774788	42.2058770036408
MB-0590	LumB	838.328877726364	53.9724625045757
MB-0591	LumB	832.60434686351	40.4635911703281
MB-0593	Her2	1379.81472984447	41.1711728697247
MB-0594	LumB	1713.55518416039	46.2185443611485
MB-0596	LumA	1929.198987755	32.3532223704861
MB-0597	Normal	1338.03830096802	34.1444224406996
MB-0598	LumB	1462.36795163649	39.6421850530809
MB-0599	LumAClaudinLow	270.13824381888	34.8928060711694
MB-0600	LumA	629.693382268749	45.3676868202916
MB-0601	LumB	789.354447632952	33.4909344213779
MB-0603	LumA	138.583868249909	44.5769855948573
MB-0605	LumA	1274.80445634701	34.7930165345626
MB-0606	LumB	1052.65984717628	43.6004683784457
MB-0607	LumA	1916.31819865618	34.4556625279928
MB-0608	Basal	1866.23098462959	39.3453764560471
MB-0609	LumA	1396.65175640475	41.0665826873618
MB-0610	LumA	2248.08564655009	35.1347948842993
MB-0611	LumB	2160.18527288488	38.3590783606699
MB-0613	BasalClaudinLow	1883.87514996248	33.715048931778
MB-0614	LumA	2307.97212079285	33.4812754410973
MB-0615	Normal	1556.30146133849	41.507805445255
MB-0616	LumB	616.56532653024	38.4519557814147
MB-0617	NormalClaudinLow	1980.40085794047	36.5105173550847
MB-0618	LumB	898.95547651365	35.3013659244126
MB-0619	Normal	1998.55823351685	38.4177941189196
MB-0620	Normal	1179.68620481634	38.8798099015202
MB-0621	LumA	1209.81650281215	35.4936402606218
MB-0623	Normal	1225.28730772584	30.3677937285714
MB-0624	LumA	1514.1417297009	35.024176459718
MB-0626	LumB	1392.64905755077	46.6415231235083
MB-0627	BasalClaudinLow	2264.98843603575	31.3300004264774
MB-0628	Normal	581.247827409309	35.2317950420948
MB-0630	LumB	-9.77778395458697	49.2762396308179
MB-0631	LumA	1494.17108941289	39.8424687324479
MB-0632	LumA	509.27632741066	36.4397618142661
MB-0634	NormalClaudinLow	2306.17762893801	36.8790616573208
MB-0636	LumA	938.010795307066	33.1356049875033
MB-0637	LumB	1693.40535227223	36.9132975000771
MB-0638	Normal	1426.52385221645	33.3716590681305
MB-0639	Basal	999.236625500739	39.343092908759
MB-0640	Normal	1758.73443759397	35.6197294887991
MB-0641	NormalClaudinLow	1882.06199082953	30.7901948238328
MB-0642	LumA	397.762414081975	48.1699756121007
MB-0643	Her2	2055.82080857657	44.8645432560299
MB-0644	LumAClaudinLow	2232.81416196838	30.6666145617138
MB-0646	LumB	1936.42658703446	40.3262433080263
MB-0649	LumA	1494.35233970471	34.8241267444824
MB-0650	LumA	1957.30823073231	37.1121208500223
MB-0652	Her2	1660.08028590694	39.8477843993625
MB-0653	Her2	1223.78594315378	47.6492977392649
MB-0654	LumA	1007.61393548129	44.165521138273
MB-0655	Normal	1809.69329738313	36.9717400444632
MB-0656	Basal	1744.57874771922	36.0429309539503
MB-0657	Normal	1726.22730401891	33.2637249630436
MB-0658	Basal	2022.66350976575	35.3918789230195
MB-0659	Normal	-344.847485736254	53.7035611822366
MB-0660	Her2	1248.01627571056	42.6255419347345
MB-0661	LumA	225.17412399677	46.7254790027159
MB-0662	Normal	2128.40886428239	35.980940399758
MB-0663	Her2	1157.49362525091	44.4558227176818
MB-0664	Basal	1173.08432281501	44.3708353870279
MB-0666	LumA	1183.10125755999	48.8424536001371
MB-0869	Basal	1226.7993215453	42.0002548669458
MB-0872	Normal	1217.48432934235	41.5573948380149
MB-0874	Basal	1255.04941634203	44.8700085515534
MB-0877	LumB	326.232427609416	47.6070449257386
MB-0880	LumA	1019.31251614232	40.8867006384928
MB-0882	LumB	693.187499805228	39.5665340585751
MB-0884	LumB	1029.14033051444	49.8777232354536
MB-0891	LumA	1226.58566990083	32.5887144636718
MB-0893	BasalClaudinLow	2700.86906854925	37.5729043753977
MB-0895	LumB	1464.16731690321	41.1276808924487
MB-0897	Normal	85.7736794843594	44.3514809374634
MB-0899	LumA	1468.77953601341	33.5471008797483
MB-0901	Basal	1642.20350484859	43.8657555874507
MB-0904	LumA	1188.29170759238	33.596253390926
MB-0906	Normal	2291.1427114871	36.342048602628
MB-2513	LumA	1622.91977862736	35.9073067386352
MB-2517	Her2	1835.29565110389	37.7242813297984
MB-2536	LumA	1399.84028082703	34.6543343622357
MB-2556	NormalClaudinLow	1426.09765804911	37.7594077372226
MB-2564	LumA	927.287538885032	35.1016979149161
MB-2610	LumA	786.961514226441	39.8862338551493
MB-2613	LumB	1484.51103787631	44.6112679969146
MB-2614	LumA	1312.13830326343	37.2194895905104
MB-2616	Normal	1619.03430775978	32.4607864995134
MB-2617	LumB	1714.95605688705	35.4501969371746
MB-2618	LumB	484.203570389003	43.7900325448929
MB-2624	LumA	1139.61314188211	29.7079615251464
MB-2626	LumB	1134.83190703626	38.5833816379566
MB-2629	LumB	493.330959633519	48.1012025627098
MB-2632	Her2	1370.11708999217	46.6412929571021
MB-2634	LumB	780.525292273678	51.8029104235898
MB-2642	LumB	773.661334314614	36.1268672430383
MB-2643	BasalClaudinLow	2509.12940586908	37.6954520217547
MB-2645	Basal	681.879378470049	41.9135027726471
MB-2669	LumA	878.298022390826	34.4055357840305
MB-2686	LumB	2183.01949770914	38.3494728519756
MB-2705	LumB	341.785442139248	41.0626326885353
MB-2708	LumB	1817.59250079905	35.511533643799
MB-2711	LumA	1051.21087862484	36.0619805617842
MB-2712	LumA	819.876169602526	38.4184991616156
MB-2718	Basal	1767.43589916918	46.2255176629604
MB-2721	LumA	362.421130156712	43.1984428662146
MB-2724	BasalClaudinLow	3074.87881508449	48.6089152536542
MB-2725	LumA	873.67458584593	36.1729190092379
MB-2728	LumB	1609.24245367576	34.8857683303116
MB-2730	LumB	1358.98031336184	47.4323965831273
MB-2735	LumB	507.81824462059	40.4434105560277
MB-2742	Her2	1728.36419936488	45.1271158324498
MB-2744	Normal	687.018828689121	37.2565869832894
MB-2745	LumA	459.024501895867	44.0286167717516
MB-2747	LumA	837.316624572858	38.4603849272346
MB-2749	LumA	1070.81795641598	32.1451350482133
MB-2750	LumA	1165.36125076894	40.1260758313757
MB-2752	LumA	1316.80757934171	41.7065825900685
MB-2753	Basal	1118.39224574988	37.5014718811839
MB-2754	Normal	938.385907381377	38.5971867989634
MB-2758	Basal	2118.19419091331	30.7656127205144
MB-2760	LumB	1244.12115082372	36.4255869348208
MB-2763	LumB	815.152908030143	41.3233710404921
MB-2764	NormalClaudinLow	1646.92594093167	28.8467485995803
MB-2765	LumB	1791.39537820858	31.8701507791893
MB-2767	LumB	940.682645513875	36.848220446799
MB-2769	LumB	1668.53572952543	39.8016864375357
MB-2770	LumA	595.03958214942	45.0527312434461
MB-2771	Basal	423.209809181029	42.0941218431695
MB-2772	LumBClaudinLow	1445.38439398594	30.1554609312202
MB-2774	LumB	1152.74925598158	33.6716776888841
MB-2779	LumA	1327.48586000903	48.2311370659554
MB-2781	LumB	500.677012169265	40.1716950627275
MB-2786	LumA	1064.82629322182	37.3396749961253
MB-2790	LumA	758.439103622949	40.5947208152077
MB-2791	LumA	1113.28909556638	38.4911342974533
MB-2792	Her2	1365.6133581905	34.6435291760965
MB-2793	LumB	919.731054620131	45.4137024228882
MB-2795	LumB	2410.64618510973	33.9225338722958
MB-2796	LumB	1491.7881719277	32.7769647535171
MB-2797	LumA	362.644275583186	40.3403241674273
MB-2801	LumA	922.181592830494	39.0697116648168
MB-2803	LumB	1026.0240863629	40.3516812173551
MB-2814	LumB	665.762982328887	36.7473838241248
MB-2815	Normal	724.344940681804	37.221231144488
MB-2819	LumA	1123.98571590459	38.1994418957716
MB-2820	LumA	678.11108021374	38.2981245626869
MB-2821	BasalClaudinLow	2083.90859188433	31.0652990567411
MB-2823	Normal	1969.32898465527	32.3415117221202
MB-2827	Basal	1971.31629834134	38.8424558114881
MB-2833	Basal	2574.72979212511	39.7159340235682
MB-2834	Her2	1715.83075182722	36.6502434499414
MB-2835	LumA	764.282725725803	38.3627014033857
MB-2838	LumA	1404.96141436606	36.6029140519083
MB-2840	LumA	910.983333655395	38.5518892276859
MB-2842	Basal	1201.74321875019	42.2556587593684
MB-2843	LumA	1987.94031051125	34.0220077389666
MB-2844	LumB	1564.90480205509	40.858950034602
MB-2845	LumAClaudinLow	1899.87421441403	28.8727515704678
MB-2846	Basal	1660.00378773891	39.5006660315947
MB-2847	Her2	727.598154658831	45.9604591845049
MB-2848	LumA	1199.2303032227	34.5504456101741
MB-2849	Basal	1995.86425745133	40.8370580649913
MB-2850	BasalClaudinLow	2618.97411442257	36.114777378109
MB-2851	LumA	1006.57757767816	32.1623859347344
MB-2853	LumB	562.910932841736	41.4486898769782
MB-2854	LumA	347.508799285893	46.0338492670164
MB-2857	BasalClaudinLow	2630.67472991292	31.4190497282803
MB-2858	LumB	1104.00711842709	44.7801771635847
MB-2863	LumA	1090.0415117296	39.100272148066
MB-2867	LumA	1364.8617099053	33.1695107613693
MB-2895	Basal	2066.23806046815	35.0851246655163
MB-2896	NormalClaudinLow	1657.98422289594	29.3144227686408
MB-2900	Normal	1296.1685806239	33.2851286080014
MB-2901	LumB	130.00772566597	58.2265181503261
MB-2904	Basal	2037.37292793896	39.869927638016
MB-2912	Basal	1899.37868856456	37.1450257537003
MB-2916	LumA	1070.03852540523	31.5455378362225
MB-2917	Basal	1440.6985752388	40.3277170519466
MB-2919	LumB	1191.11972826901	41.9417244439551
MB-2922	Her2	1269.53001963283	42.6639547172113
MB-2923	Her2	384.170784819585	51.0719694458164
MB-2927	LumA	724.609763327904	47.0677767184697
MB-2929	Her2	1473.19339247663	37.9471950501898
MB-2931	LumB	1156.8099826579	33.6094285368394
MB-2932	LumB	521.365365987237	49.3197693393827
MB-2933	LumA	980.787562154977	37.2247671874232
MB-2939	LumB	1067.22392419459	33.5123123271189
MB-2944	LumA	813.12564096435	39.6883552206569
MB-2947	LumA	1634.55437235291	38.3757510866306
MB-2951	LumA	1644.07335874809	39.0495598681239
MB-2952	LumA	96.7292424335915	46.2141783373451
MB-2953	LumB	1538.37698264258	32.5835365993924
MB-2954	LumB	407.104538946047	45.239872244814
MB-2957	Basal	1702.11865933799	39.5677306200165
MB-2960	LumA	660.576120099667	38.4968032966748
MB-2963	Her2ClaudinLow	2041.23203501641	25.5206503923252
MB-2964	Her2	1143.91982664739	39.6497880286248
MB-2966	LumA	1088.85306103228	38.4136710529731
MB-2969	LumA	1145.317533712	32.783238450831
MB-2970	LumA	2066.57826808839	34.8212822782642
MB-2971	LumA	1397.61840254711	36.9222754626499
MB-2977	LumA	666.143674226795	33.8602982848454
MB-2983	LumB	675.495209071372	40.9821773783882
MB-2984	LumB	1447.53438015225	43.7210074910666
MB-2990	LumA	102.04328355745	46.5576929090506
MB-2993	BasalClaudinLow	1582.85354313294	30.6075894134258
MB-2994	LumA	1355.92223026045	35.0441136101936
MB-2996	LumA	1223.46594721915	39.3594840047128
MB-2999	LumA	527.606164139722	43.0476394272688
MB-3001	Basal	1557.70605938178	39.2608049002502
MB-3002	LumA	888.645330841426	39.6172745631602
MB-3005	LumA	1413.6481760608	35.3345200381644
MB-3006	NormalClaudinLow	1732.34569831286	27.7166014292996
MB-3007	LumB	1105.93727544248	39.6880280432905
MB-3008	LumA	1160.25387554975	39.4592453368517
MB-3013	LumA	1605.34110992995	30.3200195454968
MB-3014	Basal	1785.75028773083	41.887145020479
MB-3016	LumB	1016.98644573765	39.5807637851249
MB-3021	LumA	873.16057303275	44.3531350103321
MB-3025	Her2	411.966279996332	47.0899262323931
MB-3026	LumA	818.194915582059	38.0934661392062
MB-3028	LumB	1992.83189914294	39.4657438276845
MB-3031	Her2	2413.2860301167	40.7787866182595
MB-3032	LumA	954.60028336663	32.9990007029665
MB-3033	LumA	1313.43118284663	38.2180166254689
MB-3035	LumA	1179.36740382639	39.382110631973
MB-3037	LumA	875.185230831504	39.4515849166087
MB-3046	Basal	1050.13272005158	36.8428244005999
MB-3049	LumA	1034.22751865796	35.6776784719335
MB-3050	LumB	-82.446963522691	47.2362623793299
MB-3057	Basal	1494.4277763366	42.6466477114371
MB-3058	Basal	1255.38321499249	36.8621583184439
MB-3060	LumB	686.608577047614	38.9328095482018
MB-3062	BasalClaudinLow	2199.85048317033	30.2027712918331
MB-3063	Basal	1193.54216285828	38.4177063619292
MB-3064	LumA	938.395196810506	34.5697467587869
MB-3067	Basal	2428.56755206896	40.0206785756936
MB-3079	LumA	610.327361019086	38.722233976659
MB-3083	LumB	1181.93182121899	52.4530390228632
MB-3085	Normal	1312.63757505455	33.9813342047809
MB-3088	LumA	74.4061072458482	46.645552869045
MB-3092	LumB	63.7571587976061	51.5928664976309
MB-3102	LumA	1253.31864870374	47.836949296971
MB-3103	LumB	1076.50669720727	40.020760336467
MB-3104	LumA	-156.414545374467	49.6579482660845
MB-3105	LumA	547.165951462464	35.0818768686634
MB-3110	LumA	1860.81735944128	37.9834690679778
MB-3121	LumA	619.025731555969	40.6219406936137
MB-3122	Her2	1353.96973779323	45.3891754251364
MB-3123	Basal	1019.01075630033	41.0929337665904
MB-3153	Basal	1296.81689153403	46.8777480216122
MB-3165	Basal	-22.2111227384961	43.4774339423527
MB-3167	LumA	594.41020837823	48.7748944437602
MB-3171	LumA	1159.45280295481	40.3200499804726
MB-3181	LumB	828.695970658951	45.8733834240644
MB-3211	Basal	1562.1909212559	43.6610362166437
MB-3218	Basal	1962.83461306986	40.7450186419976
MB-3222	LumA	565.627708802503	33.19723122712
MB-3228	LumA	581.349847622085	39.1564963113444
MB-3235	LumB	1253.83762540124	37.2271742813518
MB-3252	LumA	709.331226933988	34.5539150687506
MB-3254	LumA	595.659955620587	34.1230990701654
MB-3266	LumB	1196.33563644174	32.0175819252218
MB-3271	Basal	1880.9602246944	36.6918427478561
MB-3272	LumB	1269.42501373283	45.5013168206956
MB-3275	LumB	1149.37268682608	31.6401847446329
MB-3277	Basal	1771.74609596941	38.3253274117703
MB-3292	Basal	2116.63534656505	31.5699343886263
MB-3295	Normal	974.959053056512	40.5968089912009
MB-3297	Basal	1602.19193128287	45.5825519682343
MB-3298	LumA	931.331722751402	34.947393925909
MB-3300	LumB	932.589527259044	43.9963692597865
MB-3301	LumB	1226.07391158811	35.9898900586202
MB-3303	LumB	1996.88469105072	36.9253199099166
MB-3328	LumA	1284.89856949224	39.7731495949947
MB-3329	Her2	1210.72608074717	44.5901229010608
MB-3341	LumA	351.926584214166	38.2218337074994
MB-3344	LumA	524.28370302112	41.3186987453059
MB-3350	LumB	333.735142154912	50.4383973517047
MB-3351	LumA	986.314025701424	40.7113440330932
MB-3355	Her2	1733.79531700818	43.4427848451962
MB-3357	LumB	218.820735830695	48.109764640493
MB-3360	LumB	658.305783612761	40.6558700750869
MB-3361	LumB	678.647568992994	42.4659185396711
MB-3363	Basal	187.296687329104	44.7532660585451
MB-3365	LumA	381.016553811644	42.3088847637995
MB-3367	Basal	2475.68746956283	39.8402302412859
MB-3371	LumB	1072.34061759558	46.9039870139679
MB-3378	LumA	1462.81548184538	34.0283936538533
MB-3379	LumA	680.748777623549	36.9005638280134
MB-3381	LumA	1736.78899858918	33.3727957724949
MB-3382	LumB	1475.94046069324	35.0641708065042
MB-3383	BasalClaudinLow	1083.28505695452	33.853425379883
MB-3386	Her2	2110.64231146061	43.3510705610342
MB-3388	LumB	1368.41269260117	47.3021917690928
MB-3389	LumB	1059.99192381055	48.3615823187118
MB-3395	BasalClaudinLow	2247.73219394556	30.1209532537305
MB-3396	Basal	1566.69118333326	35.8122216433165
MB-3402	LumB	1053.79488601122	46.3492666692781
MB-3403	LumA	813.964762068974	35.0835282913348
MB-3412	LumA	862.582219803603	38.44983563171
MB-3417	LumB	34.1116191804345	48.7664325380288
MB-3429	Normal	1186.42744611221	35.4349050280496
MB-3430	LumA	194.738016502628	40.9529465390309
MB-3435	Her2	1475.5505055216	49.3283621916217
MB-3436	LumB	524.492675313132	50.102732910927
MB-3437	LumB	151.618931665803	46.9532218411715
MB-3439	LumA	1114.69446402027	38.8184671197049
MB-3450	LumA	122.483177949834	44.7777415505104
MB-3452	Normal	1517.65103766704	32.1980665291871
MB-3453	Basal	1107.97929874003	41.4785443297132
MB-3459	LumB	2284.27452643972	30.6169071279379
MB-3462	LumA	1307.41773658689	36.7692061160969
MB-3466	Her2	1433.67615121525	40.62550278794
MB-3467	Her2	500.9387192086	37.4420692512799
MB-3470	Her2	854.743890693701	37.9142204091929
MB-3476	Basal	2473.96729116014	42.3621169945695
MB-3479	NormalClaudinLow	1984.6683311354	27.2174393452637
MB-3487	LumB	1295.05496442409	49.7398904047273
MB-3488	Her2	1037.69954429117	46.1992641014822
MB-3490	LumB	1132.21113700022	35.1393960148126
MB-3492	LumB	1236.62609575912	37.8191625090702
MB-3497	Her2	1507.57378217689	39.3126879115606
MB-3500	Basal	1809.04896931448	43.770209853562
MB-3502	Basal	1725.26259161906	37.160483076894
MB-3506	LumB	555.126395934654	40.9862476497435
MB-3510	LumA	160.385532696416	42.2023233863076
MB-3525	LumB	1475.18329081389	45.0724424151384
MB-3526	Normal	1625.19700121423	43.0916299270054
MB-3528	Her2	2087.7493638457	44.109148724951
MB-3530	Her2	1520.57159038254	39.3089874877776
MB-3536	Normal	1648.00212692053	37.5806849648599
MB-3545	LumA	1455.36248672666	36.440949657639
MB-3548	LumA	1055.26512867203	42.9928204999661
MB-3556	Her2	1937.44362871304	39.833658685612
MB-3567	Basal	2152.3622538082	34.8408512340876
MB-3576	Her2	525.620090558899	40.0757556217661
MB-3582	NormalClaudinLow	1917.42549059204	29.5603465664801
MB-3600	LumB	1735.85832678223	45.7743372512451
MB-3606	Her2	1669.7224716627	39.1340651198761
MB-3614	LumB	560.662965851594	32.8068766934536
MB-3702	Basal	1825.59373350463	32.2736876981766
MB-3706	Basal	1567.55316265525	40.2839195825705
MB-3707	LumAClaudinLow	2268.81034797628	27.2687955923617
MB-3711	LumA	1659.45571991018	37.8536365971267
MB-3748	LumA	1372.4897594792	33.9897262554545
MB-3752	BasalClaudinLow	2706.52680023471	37.0932737157044
MB-3754	LumB	1102.45689771751	31.483173487359
MB-3781	LumA	729.380216193932	45.3852542084424
MB-3797	LumA	513.389789581864	50.2469727518687
MB-3824	LumB	985.289593214112	43.8197966306276
MB-3838	LumB	244.569734955896	47.034975708104
MB-3840	LumB	439.051508627102	51.1350998473606
MB-3842	LumB	2066.52596245737	37.177759105998
MB-3850	LumA	1062.80636268871	32.8629003201577
MB-3852	LumA	2118.97128516467	36.463799732701
MB-3854	LumA	679.791919838501	34.1171144480797
MB-3865	LumAClaudinLow	1158.84017785286	31.315777651085
MB-3866	Her2	1226.3656186919	40.645462783091
MB-3871	LumA	904.521295364279	38.0094609378045
MB-3874	LumA	1268.7465094191	32.5675447039642
MB-3978	Her2	452.92390556193	44.0555154568656
MB-4000	LumA	573.703718032748	46.3694707855957
MB-4001	LumA	878.749055037425	48.3944524520811
MB-4003	Her2	1247.07996106104	49.1146467961507
MB-4004	LumB	838.960774262124	48.7029817082381
MB-4005	LumB	2209.57456806027	33.1582612443456
MB-4008	LumB	418.43653121981	42.8321777498057
MB-4010	Her2	45.6647094824523	43.563853622583
MB-4011	LumA	365.875934225971	43.3527221108389
MB-4012	Her2	-16.5271638727859	63.3694564214356
MB-4015	Her2	925.887848992852	39.5013549480938
MB-4017	LumB	-1.0627194824724	53.3160029556105
MB-4018	LumA	1495.85961920886	40.241432026211
MB-4024	Basal	459.480124556474	49.8211082497603
MB-4033	LumA	2076.90003200921	34.3431157126368
MB-4046	Her2	603.011552102479	52.2214357818873
MB-4059	Normal	1999.29023130635	32.5892477321634
MB-4079	Her2	1402.13748864356	57.8865339990889
MB-4091	LumA	702.99482907269	54.996259006417
MB-4098	Her2	-441.010510265757	66.6882097468542
MB-4119	Her2	-509.181989338194	59.5780517963473
MB-4120	LumA	76.1305568057068	46.3854555207702
MB-4126	Her2	1386.65100465676	50.6538200568193
MB-4127	Her2	-230.587239884935	59.5791572736075
MB-4139	LumB	32.4525237881706	49.8112960770803
MB-4140	LumA	967.428702721768	52.2942688165011
MB-4141	Her2	814.477298494234	54.7462456566274
MB-4145	Her2	1401.22743233752	40.6895724061047
MB-4146	Basal	2320.82305136872	53.8055230214279
MB-4148	LumB	1011.80321106236	46.248877982094
MB-4154	LumB	2555.80600176136	36.5046450392327
MB-4171	Her2	1455.1717053753	47.4818566809731
MB-4173	LumA	371.170454556522	42.6811232097968
MB-4189	Her2	1931.46201946764	67.4268275521555
MB-4212	LumA	292.881838419999	43.0012494881618
MB-4213	LumB	1257.00025675381	41.8513211574348
MB-4222	Her2	311.32253845612	61.7773060095811
MB-4230	LumA	1368.7866599802	42.9222347293915
MB-4233	LumB	865.381394481554	44.1513698858268
MB-4234	LumA	328.455121909835	45.3221755013755
MB-4235	Basal	1210.8093303076	36.3638234411054
MB-4236	Her2	2029.0345597559	52.958955657537
MB-4250	LumA	616.42451080327	41.9024892963902
MB-4254	Basal	1947.42385059806	42.3098963852784
MB-4264	LumA	1177.67911725448	46.89672942867
MB-4266	LumA	641.400020697533	43.7802856606091
MB-4270	Her2	1786.48034779985	44.1053179287132
MB-4274	LumB	945.497736191254	47.832173154859
MB-4276	Her2	1077.50539557494	44.771191284281
MB-4278	Her2	2096.06141615605	49.1636020621737
MB-4281	Her2	603.741678608772	47.9311393790991
MB-4282	LumA	423.370102256338	44.6065623199559
MB-4283	LumA	757.187314605455	40.4782569746727
MB-4289	Her2	-191.394714919329	55.7111412763472
MB-4292	LumA	-91.121356176829	55.9868280774543
MB-4293	LumA	-71.3493528809447	43.7412156533025
MB-4300	Her2	1247.32854822125	58.560984237066
MB-4303	Basal	1302.1252935221	48.5797309070552
MB-4306	LumA	-577.287260558356	52.7887025046858
MB-4310	LumA	-1145.15615192233	63.7170913327878
MB-4317	Her2	1277.42462766769	49.1245949314345
MB-4318	LumB	424.93514060046	47.1993032935157
MB-4322	LumA	168.066413239156	43.5407638389018
MB-4323	LumA	164.497574092184	49.9702227413541
MB-4324	Her2	-294.974302681103	57.6576370289992
MB-4328	LumA	844.907718234595	44.9999456282996
MB-4329	LumA	996.486002064345	39.238216865795
MB-4331	Her2	368.206543220812	44.2038373818181
MB-4332	Basal	1010.70330021642	57.0644464787652
MB-4333	LumA	20.0267122821711	48.7087965626926
MB-4339	LumB	506.779563757696	52.793095785893
MB-4341	Her2	498.858948366105	47.2615823854285
MB-4342	LumA	1700.23413663471	35.1094449677078
MB-4343	Her2	1520.31210594063	46.9767369292318
MB-4348	Her2	187.306896124281	54.8288202967656
MB-4350	Her2	1701.52965350154	57.7111248531608
MB-4351	Her2	1458.64491140337	52.8927213403565
MB-4353	LumB	28.3681001486116	46.3003900046905
MB-4354	Her2	1568.05452770771	46.0831772680606
MB-4357	LumA	2018.24861338892	48.4591764677666
MB-4360	Her2	2003.30573711064	54.9185358535855
MB-4362	Normal	-229.847254999674	52.8031256115889
MB-4368	LumA	515.160263925649	47.8976437696242
MB-4374	LumA	-256.946082262505	54.3626713861667
MB-4375	Normal	-2.08260256094577	47.5999371262619
MB-4381	Normal	605.702468429201	64.5935824546083
MB-4390	LumA	748.523428431972	41.0364369037391
MB-4395	Her2	-277.853928360654	56.1353504259338
MB-4407	Basal	542.642889587663	51.7280211882167
MB-4408	Basal	1605.75347560179	51.8361616535595
MB-4416	BasalClaudinLow	2010.18496746803	42.2101942433239
MB-4417	Basal	1444.29412016297	50.305054576643
MB-4418	LumA	30.8275006547076	57.3864731448096
MB-4421	LumA	-274.520549400093	50.8849208014196
MB-4426	Basal	1619.79965865892	60.5984241115274
MB-4434	Her2	670.528186264425	53.6892312369788
MB-4442	LumA	146.589359458933	56.249305650488
MB-4484	Normal	804.187569168699	36.7652687733452
MB-4529	LumA	1159.40617024602	37.4040901885878
MB-4548	Her2	2285.65698684269	58.9212386605736
MB-4557	LumA	855.547997375911	50.0611474850972
MB-4564	LumA	377.172666825009	49.2112003584679
MB-4578	LumA	823.067359381676	45.9847215264481
MB-4591	LumB	140.978329393337	48.7702925439691
MB-4593	LumA	-45.6837018685928	48.6591160513331
MB-4598	LumB	463.246193591618	42.4170734425654
MB-4599	LumA	7.6772835246648	49.7801761770595
MB-4601	Basal	1581.27934330917	41.6992069691544
MB-4603	Normal	-416.163408167613	60.2433934738921
MB-4607	LumA	483.544771914704	43.5724176354246
MB-4616	LumA	-439.562428374971	50.7860800656162
MB-4618	LumB	1197.19079395581	42.6070702919427
MB-4621	Basal	86.2780114754766	53.4799565912806
MB-4622	Basal	1825.5637990757	38.7724058627228
MB-4623	LumA	1419.96642057593	38.933934845588
MB-4626	Her2	803.403210790044	58.9793600789234
MB-4627	LumA	258.965851224328	41.0681752270865
MB-4630	LumB	445.881132986925	52.7411590635278
MB-4633	LumA	821.849865439926	36.4705889223025
MB-4634	LumA	367.536969845423	40.6304565563669
MB-4639	LumB	-21.7596146914078	51.3792260145981
MB-4640	Her2	907.680045453681	39.2275796792311
MB-4641	LumA	405.197489884478	43.8796861045503
MB-4642	LumB	220.747249679512	44.5461101995713
MB-4643	Her2	552.431441023594	49.1003253683324
MB-4644	LumB	-643.769839563296	50.7971397156608
MB-4648	LumB	229.850128262549	44.0735010024962
MB-4649	LumB	951.944112172158	49.0616166057536
MB-4651	LumB	958.11671588154	42.6679834893611
MB-4653	Normal	278.000727403188	41.0886711893151
MB-4654	LumB	871.01763575218	43.5894566492127
MB-4655	LumA	1407.53495756896	49.8589881882811
MB-4660	Basal	543.033268998879	61.286423889192
MB-4661	LumA	604.709825716098	42.8955860789791
MB-4663	Basal	722.753115322139	46.1959971332718
MB-4665	LumA	668.00317103066	49.7477896764082
MB-4666	LumA	253.901554782389	40.2297436266072
MB-4667	Her2	2192.59589409911	42.7022245197154
MB-4669	LumB	1053.29206032008	51.9547906343346
MB-4670	LumA	754.667638878032	44.6598865642315
MB-4671	LumB	412.189684291321	47.9708173093855
MB-4672	LumA	-299.401017825053	47.7129924543219
MB-4673	LumB	1414.44318108001	43.2549452022268
MB-4674	LumA	-19.0239668441972	49.8219307820237
MB-4675	LumA	524.349417325568	49.2790811902868
MB-4679	Basal	2036.57823028753	47.0224858490824
MB-4681	LumA	837.890657793799	42.0408134107068
MB-4682	LumA	1063.28759166959	48.3131617924186
MB-4685	LumB	-475.462599529276	51.7413914489599
MB-4686	LumA	1393.03429921965	38.6482325105754
MB-4687	LumA	2265.25026292318	36.239966780927
MB-4688	LumB	1636.96246182995	45.1108015708013
MB-4691	LumA	1065.13289747588	40.5371348912791
MB-4692	LumA	419.124640811424	58.1695332285558
MB-4694	Basal	1274.22295980416	43.3241335240638
MB-4695	Normal	509.794414615702	40.4797696041588
MB-4696	Basal	1625.71394322245	42.7035591686052
MB-4698	LumA	1196.57585331397	37.8766642648797
MB-4701	LumA	773.172549899015	43.2610199427663
MB-4702	LumB	292.90519772322	44.6921998932056
MB-4704	LumA	678.622544266831	36.7301176590698
MB-4705	LumA	1081.38780158909	39.6337836555466
MB-4706	LumA	1946.56134537269	41.5320279104102
MB-4707	Basal	888.537921072817	42.6057062746014
MB-4708	LumA	1379.59974506554	38.954304706536
MB-4709	LumA	445.177850840886	42.9651833725034
MB-4710	LumA	706.246975001897	39.9702478358395
MB-4711	Basal	2401.09467703446	34.920703168783
MB-4712	Normal	850.218256686685	47.5842950210866
MB-4714	Basal	1495.53826480853	50.0525018574838
MB-4715	Basal	1347.01973397829	44.6547860224406
MB-4716	LumA	1733.06447148511	36.8221983064469
MB-4717	Basal	642.846671542461	44.8763160190264
MB-4718	Normal	748.488648860128	33.3286462545748
MB-4719	LumA	363.15952670183	44.029411903543
MB-4721	LumA	321.339193537878	44.3207281147014
MB-4722	LumA	79.029989158505	47.9735377609678
MB-4723	LumB	456.974346001811	47.70737456386
MB-4724	Her2	1573.58861027754	38.5372792861508
MB-4725	Her2	1756.7437835928	37.3965661019729
MB-4729	LumA	257.928375941853	54.9791003189982
MB-4730	LumA	342.903256413984	48.3576015577222
MB-4731	Her2	1059.4038917875	51.2531167705016
MB-4732	Basal	1455.02090860667	39.0399182114807
MB-4733	Basal	2343.22127865801	36.4018462031
MB-4735	LumA	532.564679798055	45.3740863375698
MB-4737	LumB	1207.13303426792	42.5563327435904
MB-4738	Normal	347.678352754618	39.3797647082782
MB-4739	LumA	1035.2591874678	35.0948460131742
MB-4741	LumB	820.241210645848	42.8350779473037
MB-4742	LumA	123.575373052746	46.6188955651934
MB-4743	Normal	1135.36931009143	40.1882629878714
MB-4744	LumB	167.405585363883	48.9231499877665
MB-4745	Her2	1441.06965598466	43.1753577302703
MB-4746	Normal	1245.24219267741	38.9102894446062
MB-4749	LumA	293.659320013105	45.6349568993139
MB-4750	LumB	948.428156382294	44.7134018399013
MB-4752	LumA	560.194012544601	43.9993206940369
MB-4757	Basal	1468.61449674615	38.2957433829994
MB-4758	Basal	-61.7998633452784	42.7835013513957
MB-4760	LumA	1205.25116894013	35.0576242645264
MB-4762	LumA	18.1921025542888	38.8063647888877
MB-4763	Her2	1519.00796582754	47.3680195570529
MB-4764	LumA	1442.78947127812	33.8320817737029
MB-4767	LumB	1777.44427809527	41.4880371004382
MB-4769	Basal	767.418465911496	47.1941397832395
MB-4770	Her2	1977.4015984513	38.1057711993226
MB-4771	LumA	1225.1291097156	42.1685379221052
MB-4778	LumA	1620.84787551026	37.9307294234585
MB-4779	LumA	1083.6635634128	35.1048883386255
MB-4782	Normal	404.640726088915	41.5415162630658
MB-4784	Normal	653.440677521542	44.9376887745824
MB-4785	LumA	600.041683290732	41.3822444655278
MB-4787	LumA	1341.1784010251	42.5212124099311
MB-4790	LumA	-63.0328020292953	41.2191345126686
MB-4791	LumB	2238.58401381634	43.2035058461238
MB-4792	Basal	868.534974911589	39.3077152889153
MB-4793	Basal	1562.46923881281	46.008735789161
MB-4794	LumA	893.918494554203	46.3446118427585
MB-4796	LumB	424.807545336072	48.6031060792143
MB-4797	LumA	547.247499188617	48.3859430598571
MB-4798	Normal	806.97143568225	47.2336512623813
MB-4800	LumA	-1.1590054025103	45.8776652154343
MB-4801	LumA	21.3393483369533	44.1852328095022
MB-4802	LumB	845.757065356623	51.8817610657303
MB-4805	LumA	340.91768990098	36.7802498323358
MB-4806	LumA	151.840066651017	40.6797212698457
MB-4809	Basal	1144.43780332658	42.1762956207252
MB-4814	Normal	404.136867625587	39.0639268946832
MB-4818	LumB	775.164368611736	46.6738500451227
MB-4820	LumA	196.279681033165	52.8206066559087
MB-4822	LumA	1219.12016259284	36.6184474199779
MB-4825	LumA	156.992424947938	41.040431825004
MB-4827	LumA	301.971623768934	42.7775171165793
MB-4828	LumB	639.35884707883	46.6870585143728
MB-4829	LumB	1082.81727409125	42.7720892643914
MB-4832	LumA	512.872279190851	38.0395475710725
MB-4834	LumB	734.420898089802	42.4998477823629
MB-4836	Her2	418.972046315605	49.3055160282358
MB-4838	LumB	-717.124480793242	58.9123885606812
MB-4839	LumB	1285.28099278482	38.0171945671239
MB-4843	LumA	1110.38318413448	34.8918824935622
MB-4845	LumA	-40.4873546883155	45.370411697517
MB-4846	LumB	1930.37539184693	39.6391680304658
MB-4849	LumA	278.095489398676	52.1118390156155
MB-4851	LumA	800.520202392008	41.4336997078091
MB-4853	LumA	751.535102354547	40.2804770053414
MB-4855	LumA	384.596007681447	43.3705761120845
MB-4858	LumA	755.928194342656	49.4183411147417
MB-4859	Normal	2493.01445828509	36.0688161681765
MB-4860	LumA	829.294800422556	41.3319377513305
MB-4862	LumB	1087.48391175444	37.6827292888517
MB-4865	Basal	1580.78462163002	35.6373323338962
MB-4866	LumA	837.945970964333	44.0812270981529
MB-4867	LumA	920.570265350749	36.7448858735507
MB-4869	LumA	686.56232287766	43.1484152218281
MB-4870	LumA	1023.30530090647	34.3872117312622
MB-4871	Normal	536.976138012875	46.743560519963
MB-4872	LumA	2088.97794262246	40.4626000406334
MB-4873	LumB	715.326000091152	41.5193452626861
MB-4876	BasalClaudinLow	2852.68700640092	33.8217805137953
MB-4878	LumA	714.515485923007	39.9705064414064
MB-4879	Her2	1342.81139034181	44.2840894445216
MB-4880	Basal	1348.28665280385	53.9997629151558
MB-4881	Basal	1120.65144588474	41.6946786778591
MB-4882	LumA	936.183837272848	34.5850059705727
MB-4883	LumA	116.70561674341	37.1946348996464
MB-4886	Her2	1213.77757690023	40.7802232908463
MB-4887	Normal	1043.32937385369	38.1402470804741
MB-4888	Basal	1705.11428883657	33.7576662245482
MB-4893	Basal	2470.41101159776	31.0857457213643
MB-4894	LumA	275.270406597653	41.5889353424217
MB-4896	Basal	1788.53181974399	39.845259874139
MB-4897	Normal	1048.26747687316	36.1812519753471
MB-4898	LumA	-329.870409002781	51.8378001854435
MB-4899	LumA	1255.79713652786	35.6093229192692
MB-4900	LumB	711.1488383784	32.408550490302
MB-4904	Her2	2559.49190338785	36.893493064092
MB-4906	LumA	-455.629779284282	54.696737974871
MB-4908	LumB	690.334307078516	44.1647572582579
MB-4911	Basal	1099.89120045848	41.4580478237371
MB-4912	LumB	989.670606544924	45.2612115610286
MB-4925	LumB	1628.79929547888	39.3203633248475
MB-4928	Her2	1661.6608914654	40.7324504534826
MB-4929	Her2	-242.265476612679	49.2493554560596
MB-4930	LumB	871.152837377027	50.7421565272963
MB-4931	BasalClaudinLow	2610.57163503479	37.7903764445227
MB-4933	LumA	2093.14953683513	35.1342166320089
MB-4934	LumB	1306.56342192969	40.0829878945341
MB-4935	Her2	1871.49946017272	47.5989493131486
MB-4937	LumB	1380.34270465642	36.6659054647736
MB-4938	Basal	741.220350132441	39.917151647752
MB-4941	LumA	603.376277222264	38.9761759128785
MB-4942	Basal	2428.49263066588	40.3498068440627
MB-4944	LumB	360.952255992155	45.7374027703637
MB-4945	Basal	1140.88434420951	40.9091645573603
MB-4949	LumB	2136.93584975101	42.5657723107096
MB-4950	LumA	1069.7005623511	40.286749950223
MB-4952	Her2	2309.15312172682	38.5217017448124
MB-4956	LumB	567.626623727956	46.3987953163266
MB-4957	LumB	333.549767962654	54.204452269268
MB-4959	LumA	1064.30173825814	34.7317972205937
MB-4961	LumA	752.811084194777	40.1607142445151
MB-4962	LumA	808.235835917749	50.5055723509917
MB-4965	LumA	728.635973970202	43.2892115404683
MB-4966	LumB	1424.89256218755	35.7457984931005
MB-4967	LumA	971.505624453543	34.3924535651015
MB-4968	LumA	1168.40759876668	38.6825571331843
MB-4969	LumA	-366.062848892742	48.903947379689
MB-4970	LumB	107.439277592457	50.2868822742712
MB-4974	Basal	1950.37640503277	40.6550037631714
MB-4976	LumA	597.113546661863	42.9626751481445
MB-4977	LumA	1582.31534916943	42.4738510472734
MB-4978	Normal	709.114706963362	40.1226568813986
MB-4981	LumA	1724.30896910398	34.7005186746938
MB-4982	Her2	1101.21043322114	39.6426307083879
MB-4986	LumA	234.579866659252	40.2987946619548
MB-4987	LumA	505.418636652449	44.0755249706288
MB-4991	LumB	844.874578920642	37.9259336807443
MB-4992	LumA	780.047644009855	42.3099568014196
MB-4993	Her2	1042.4151632739	36.7372158880877
MB-4994	LumB	854.403296039568	40.9906300550364
MB-4996	LumA	277.769889832267	47.7862494634237
MB-4998	LumB	443.632962356524	52.0983595619222
MB-4999	LumA	-99.3744887795043	45.3037362517964
MB-5001	LumA	988.045506419637	45.3261349316825
MB-5004	Her2	1753.03513198692	46.8527701316693
MB-5008	Her2	261.529583427637	51.9444294801198
MB-5011	LumA	1061.57368806735	40.0784058997647
MB-5013	LumA	382.675637674407	48.1245616607173
MB-5014	LumB	915.843118252159	43.2586699875766
MB-5015	LumA	333.618085003508	49.2814447359825
MB-5017	Her2	2517.18023471786	33.712405979721
MB-5018	LumA	1033.17195691033	45.4103734130631
MB-5019	Normal	1098.84164677251	41.0102397820357
MB-5020	LumA	1280.89567927429	39.484664342532
MB-5027	LumA	1200.54127251934	32.9282389149044
MB-5033	LumB	-669.366019577086	50.8530392452225
MB-5035	LumA	1460.69766842667	37.6315540119316
MB-5039	LumB	1214.41021777684	52.0860596958009
MB-5040	LumB	1034.59448337254	41.9471642989016
MB-5041	Her2	2789.63414362493	37.5268311416841
MB-5043	LumA	1063.40711461535	41.7395001633733
MB-5044	LumB	486.123968275314	53.349950506926
MB-5045	LumA	1739.98088084514	42.7757564324728
MB-5048	LumA	589.888518724487	44.9034496790273
MB-5049	LumB	595.679815605687	44.6683561440262
MB-5050	LumA	814.798353315186	38.3508493987886
MB-5052	Her2	2590.02766422429	35.5731531536777
MB-5053	LumA	1113.52253594747	38.9037215257944
MB-5054	Basal	2161.74252688469	37.3514317153267
MB-5057	Basal	1213.28652664831	40.0955668145594
MB-5058	Normal	1518.74751502693	37.7395781835087
MB-5059	LumA	714.366633302017	37.5208145407637
MB-5060	LumB	561.422874239868	42.2020306827724
MB-5061	LumB	1928.28545796426	41.3280887489179
MB-5062	LumB	1694.58226831392	41.5725939661139
MB-5063	Her2	-211.594097415932	46.7221535690224
MB-5064	LumA	979.280054826444	40.5006137616714
MB-5065	Basal	2621.37360390716	36.0013417254684
MB-5066	LumA	1056.99914712296	37.8822925335727
MB-5068	LumA	26.5519729939945	48.6118580927423
MB-5070	Basal	1819.18613196267	37.6462140998166
MB-5072	Her2	718.103711587562	43.6328838038834
MB-5073	LumA	1536.94293675053	33.3991353673837
MB-5074	LumA	896.809910827929	43.6011990914291
MB-5078	LumB	1006.11381273705	46.7969057401832
MB-5079	LumA	-94.2958408686909	48.8956947324861
MB-5081	Normal	1171.27452175744	34.3543578379445
MB-5084	LumA	1043.39610684047	43.6589601613657
MB-5086	LumA	-699.312848833377	54.4733648671889
MB-5088	LumA	1139.50456814252	44.7330187365867
MB-5092	LumA	491.234383905626	38.0403509256296
MB-5093	Her2	590.331823068566	34.5745385531499
MB-5097	LumB	1738.44506126565	37.4029718525094
MB-5098	LumA	-12.5731858234748	48.2776386112096
MB-5100	Basal	2227.12232887969	37.2405821630409
MB-5101	LumB	230.668972858334	49.3740489126113
MB-5102	Basal	774.824749367514	47.642047896428
MB-5105	LumA	370.230109395251	44.3420487742888
MB-5107	LumB	1105.26460719743	47.3790994061841
MB-5110	Normal	734.848186194396	45.8510113824943
MB-5113	Normal	910.384393407042	41.4106771197686
MB-5114	Basal	2095.36557365785	34.4483191977674
MB-5115	Basal	931.157573325137	41.4878449047513
MB-5116	LumB	276.252804299141	46.9178963685037
MB-5117	LumA	866.621776856005	43.3602570781071
MB-5118	LumA	647.718559018657	44.2735249204617
MB-5119	LumA	731.242735461306	41.4872597176267
MB-5120	Her2	1075.04436655176	48.6519313248023
MB-5121	LumB	-9.80154373296194	49.242339545532
MB-5122	LumA	1462.72974740271	46.4516382021351
MB-5123	LumA	1655.39233832486	37.5964370261768
MB-5124	LumB	997.10844513636	39.737861946724
MB-5126	Basal	1628.17814053212	45.3912358418319
MB-5130	LumA	1689.0340991537	44.9798873378346
MB-5134	LumA	144.800161893818	38.4228882427379
MB-5135	Basal	188.435469589819	46.8478134615499
MB-5138	Basal	2013.84351125841	46.4605713126252
MB-5139	LumB	1800.5510594304	44.2972472994286
MB-5143	LumA	789.153995940242	37.2040899511543
MB-5144	LumB	100.748399705205	44.6628535882936
MB-5145	Normal	1477.61453135726	38.610582887529
MB-5147	LumA	1227.6776717146	39.6695945359993
MB-5148	Her2	1571.69315421502	39.9175536381504
MB-5150	Normal	-17.5159229424336	44.9746257374787
MB-5152	LumA	1100.76105698261	41.0818987842667
MB-5154	Normal	1730.20518102904	36.7192333365539
MB-5155	Normal	832.196142015407	37.3229420503969
MB-5157	Normal	1731.28338025079	37.4700977754648
MB-5160	LumB	819.217652652271	46.5323828967093
MB-5161	Normal	1175.3087087339	32.7459096052572
MB-5162	BasalClaudinLow	1852.80995931632	33.390889586682
MB-5163	LumA	1911.09919135495	38.4634603820739
MB-5164	Normal	1805.3643017988	37.2266998224633
MB-5166	LumB	838.639806031378	46.4096360175048
MB-5167	LumB	621.025720279172	49.0660921006003
MB-5169	LumB	647.841498594971	35.8291903996497
MB-5171	Normal	1670.71058718608	34.0765398298427
MB-5173	Basal	878.29504942853	37.6852013917557
MB-5174	Her2	742.250528347464	52.598134316182
MB-5175	Basal	2153.40546929249	31.9096089907738
MB-5176	LumA	2291.48485567141	35.3024475443326
MB-5177	LumB	2632.36767171021	42.8168017353151
MB-5178	Normal	378.228088197332	44.069841273231
MB-5179	LumA	1094.48656630418	42.0602669299029
MB-5182	LumA	195.025385122323	45.4645329918479
MB-5183	LumA	573.274052124491	42.2220571307758
MB-5184	LumA	1200.22660599209	33.9378597179493
MB-5185	LumA	745.13165848974	36.3535663291881
MB-5186	LumA	1405.60908005432	44.2314379744385
MB-5188	Basal	1497.37725985183	34.635400960373
MB-5189	LumA	896.925872626125	41.5878230383876
MB-5190	Basal	1680.65578728783	50.0066393204112
MB-5191	LumA	606.426569957736	38.2411489562325
MB-5193	LumA	873.073421110275	49.5968584074334
MB-5195	LumA	1447.87179906218	40.3499515742677
MB-5196	LumA	885.844669563313	45.7522859766813
MB-5197	LumA	514.987943397197	44.4727465401594
MB-5199	Basal	1553.80683844682	37.8817146847389
MB-5200	LumB	878.390212371661	41.4549189990478
MB-5201	LumA	43.7892443049008	50.6056718560535
MB-5204	LumA	1271.77216879233	42.3688078822693
MB-5205	Basal	1483.25287684999	42.0732463483779
MB-5206	LumA	618.352438504547	40.4136337236814
MB-5208	Basal	1190.94547759138	43.328637860886
MB-5209	Basal	1874.21979210841	51.7150593515292
MB-5211	LumB	637.758936980229	46.552557273074
MB-5212	LumB	1421.54560450131	47.1654518576631
MB-5213	Her2	1509.2731614109	41.2825419238441
MB-5214	Normal	1446.78660516742	39.077091489182
MB-5215	LumB	-328.473290912655	53.7186080419072
MB-5218	LumB	715.507486111738	44.3407596081191
MB-5221	LumA	539.475100523814	42.272448255099
MB-5222	Her2	2619.1100810251	35.8239376636692
MB-5223	BasalClaudinLow	2166.0473856083	30.8039348934633
MB-5224	LumA	1035.61546331757	37.8182411142107
MB-5225	Basal	1825.17248521489	38.7897066966074
MB-5226	LumB	210.702648919768	41.9111896497048
MB-5227	LumA	801.061432175954	38.0996318656112
MB-5228	LumB	467.457242038971	46.9400420653827
MB-5229	Basal	1770.51395164435	34.7115757236527
MB-5230	LumA	1718.37535531761	38.9049103262252
MB-5231	Her2	1113.52512153854	44.8983820178608
MB-5232	Basal	1545.5664632907	42.5439675363681
MB-5233	LumB	-301.756947667247	57.4590465820904
MB-5235	Basal	803.469144722848	43.6129428810724
MB-5236	Basal	1758.03201314061	47.1562233614319
MB-5238	Normal	1547.63340225171	35.6003299234299
MB-5239	LumB	479.850734654647	41.4310201949489
MB-5240	LumA	1280.01618865954	38.3995202060968
MB-5243	LumB	478.821978107352	38.9510643242241
MB-5244	LumB	-421.020330940408	52.792124577919
MB-5251	LumA	1260.80542366865	43.3105217225123
MB-5253	LumA	1699.73830824919	42.23621242266
MB-5256	LumA	1061.20778761114	42.1958531337297
MB-5258	Basal	765.379077369299	44.618133018428
MB-5259	Her2	2006.65877645232	41.4947787855511
MB-5260	LumB	-441.704773737902	47.9325809613662
MB-5261	LumB	1115.1709654464	37.0098779094657
MB-5264	LumA	574.182754280347	38.8226789023966
MB-5266	LumB	890.767077380619	51.3186131306057
MB-5267	LumA	840.720298031246	36.0456110555274
MB-5268	LumA	899.404052806838	38.7462898651177
MB-5270	LumA	-2.56166248657559	48.0358162936826
MB-5271	LumB	2052.70488180144	50.5461361029711
MB-5272	Basal	2601.32965667484	33.9897229428235
MB-5273	LumB	669.658380029148	40.4104832319638
MB-5275	Her2	1207.94030250989	46.1539341576829
MB-5277	Normal	1197.12130926659	39.9082613147728
MB-5278	Normal	521.074272498064	36.1786277586996
MB-5279	LumA	-155.554600185711	50.6444164347214
MB-5280	Normal	844.000035445594	44.1790961061993
MB-5281	LumA	355.168895692601	41.7375425884016
MB-5284	LumA	824.536191699386	39.8164531265285
MB-5287	LumA	517.710186254295	42.6707962635563
MB-5288	LumB	1889.71657875168	44.3681129379625
MB-5290	LumA	-47.8580826622522	47.7202420579298
MB-5291	LumB	505.975855984728	47.6072895947625
MB-5292	LumB	650.2272552675	45.4156712610863
MB-5293	LumA	779.740648866985	43.0366020725118
MB-5294	Basal	1118.4709234051	42.1529910853391
MB-5295	Basal	534.294185069466	41.833056886544
MB-5296	Basal	1913.54865318598	35.2927782330487
MB-5298	Basal	1762.19611145658	45.3309768205889
MB-5299	Basal	1221.59668112533	41.0798240848233
MB-5300	LumA	719.969571288861	38.4608315364869
MB-5305	LumA	131.215034803032	48.8265861579279
MB-5306	LumA	1067.17756680853	49.0376927948028
MB-5308	Normal	1546.73765927222	39.628480003523
MB-5310	LumA	1808.10484529893	38.8642764327184
MB-5311	LumAClaudinLow	1741.66496111066	29.1754654246357
MB-5312	Her2	1990.69101469452	38.0980363103054
MB-5313	Her2	2453.70880954646	39.6797550760389
MB-5315	Her2	2309.38578636373	38.3430074618487
MB-5317	LumB	28.7043568568397	48.3660225310555
MB-5318	LumB	978.098432054297	38.9422997861371
MB-5322	LumA	1097.05899101011	44.2462206204913
MB-5323	BasalClaudinLow	2662.06947056897	31.4807769073134
MB-5324	LumA	838.364629308956	35.5265617536961
MB-5326	Normal	1151.73107285809	44.8378223023135
MB-5327	Her2	967.14445248265	39.7733584097227
MB-5328	LumB	1310.65648858608	41.8972166130887
MB-5329	LumA	793.151824822397	40.7322508001713
MB-5330	LumA	979.627323140144	39.7650703058846
MB-5331	LumA	135.320846722363	42.776409319426
MB-5334	LumA	873.011940374052	40.5798284532995
MB-5335	Basal	221.190695577247	45.0853910729622
MB-5338	LumB	1233.40379455404	39.5986599261615
MB-5341	LumB	-244.415324620049	48.7009180284363
MB-5345	Normal	1132.53173100734	31.7024725732977
MB-5346	Basal	795.07962396377	50.0058627177254
MB-5347	LumB	119.326281593806	46.6725654783075
MB-5348	Basal	2016.28344697324	37.4246004858367
MB-5350	LumBClaudinLow	1716.59056512725	27.9415526916741
MB-5351	Normal	1559.70653157782	38.304982689564
MB-5358	LumA	679.180093433743	42.0023800203762
MB-5360	LumA	773.639896802852	41.5362623078675
MB-5361	LumA	1257.54235037821	40.9901842259493
MB-5364	Normal	1955.93037570466	36.2623574006022
MB-5365	LumA	1005.57635968072	41.6681793965696
MB-5366	Her2	914.933026331489	41.9068065402539
MB-5368	Normal	806.682014935432	42.3672845449824
MB-5369	LumA	585.804781264079	41.6655260263535
MB-5370	LumB	136.855787503145	49.8196359467159
MB-5373	LumB	1987.97350697551	32.7836152221311
MB-5377	LumB	519.873664058593	39.3622289546129
MB-5378	Basal	684.46264063435	44.3799633594685
MB-5381	Her2	1517.18790628416	36.3345392210019
MB-5382	LumA	597.37526229311	39.3398358786607
MB-5383	LumA	430.740144399818	36.5414563942652
MB-5384	LumA	837.365193408291	40.6729623679823
MB-5386	LumB	58.3528546728331	48.1366407325669
MB-5388	LumA	1183.27043931073	41.175891944307
MB-5389	LumA	111.892670837725	49.1476353821027
MB-5390	Basal	782.036517436683	45.6188751147607
MB-5392	Her2ClaudinLow	2179.41224707414	30.3866995290964
MB-5393	LumB	315.452352949785	53.5345163142541
MB-5395	LumA	855.452085981574	39.558848776503
MB-5396	LumB	1171.7679515834	43.4958352668224
MB-5397	LumA	525.838607640627	38.5569107917379
MB-5398	LumA	673.307663538454	44.393511665489
MB-5399	LumA	937.346882330151	43.2588964274634
MB-5401	LumA	311.97593515404	42.8277692256946
MB-5402	LumA	700.965684988152	41.5504336402466
MB-5403	LumA	548.729642223166	47.540787680874
MB-5404	LumA	907.232566699334	40.4582983306323
MB-5405	LumB	2937.53284665462	42.9839998108505
MB-5406	LumB	1658.28873133072	42.7560793460637
MB-5407	LumA	738.071166671487	43.1257830777239
MB-5408	Normal	2789.93562848191	31.7465710258492
MB-5409	Her2	2167.9328236098	40.3654804647118
MB-5410	LumA	-1.17625688939446	52.5046867137746
MB-5411	Her2	664.036091912028	45.8837171164158
MB-5412	LumA	936.173824838598	33.1019757276767
MB-5414	LumB	1174.4373865541	47.5013624540262
MB-5418	LumB	689.18362190984	46.1486598745345
MB-5420	Basal	1767.10246489958	41.8332848979681
MB-5421	Basal	879.97162191901	40.4825452979551
MB-5422	LumA	503.11116694209	38.0739778591798
MB-5424	LumA	1666.8467953133	41.8086120150255
MB-5425	LumA	892.431266026207	35.4802145660935
MB-5426	Basal	1719.15242220465	41.4523649599795
MB-5427	Basal	-221.375259036825	49.735326761761
MB-5428	LumA	637.726303400755	37.5672190803053
MB-5429	LumA	383.084018743227	39.3293852173252
MB-5431	Basal	1490.34345209589	32.0711967958589
MB-5432	LumA	1240.47870890109	47.0241348687829
MB-5433	LumA	40.0225107197047	50.2476939656462
MB-5434	LumB	155.485459582206	48.6841194705339
MB-5435	LumB	492.998973011659	39.7334599553989
MB-5440	Basal	2243.65489690314	37.0174079198253
MB-5441	Her2	1211.01207383356	49.7498799651525
MB-5442	Basal	759.206933422925	45.1928689864645
MB-5444	LumA	1506.53798093568	38.7148516558695
MB-5446	Her2	928.722393428208	43.4157745272073
MB-5447	LumB	1008.0570853093	34.4432318198511
MB-5450	Basal	1706.72506766085	38.7781276896228
MB-5451	LumA	1000.90162861847	42.5236835029752
MB-5452	LumA	395.997920403679	47.13208362407
MB-5453	Normal	1255.12199710336	37.9413047521536
MB-5454	LumB	1997.79067367288	36.8471284138356
MB-5455	LumA	1684.5500724311	39.8700124285701
MB-5457	LumA	1269.97198994311	35.0258319639877
MB-5458	Basal	734.636259321268	43.8660442299395
MB-5459	LumB	-348.202637842528	48.4676380216206
MB-5463	LumB	1717.19683316967	48.6653871230626
MB-5464	LumA	-83.9552360818801	46.5442730592693
MB-5465	BasalClaudinLow	924.804292270523	34.6465553295981
MB-5468	Basal	1114.04089698652	39.4489327701955
MB-5470	Basal	1300.69702969784	39.1341415006331
MB-5471	LumA	740.517658373657	38.0917588986518
MB-5472	LumA	869.997831022969	43.7319185671212
MB-5473	LumA	828.452903427575	37.9930250947737
MB-5474	Her2	2189.03246237305	34.8078419211911
MB-5475	LumB	865.921133711003	43.0608696760818
MB-5477	LumB	574.134028071907	43.0042206586489
MB-5478	LumA	2229.09254790782	42.3656669920451
MB-5481	LumB	705.731729790183	37.593277224382
MB-5482	Basal	1125.58816633607	34.8958426327358
MB-5483	Her2	1553.53848925693	40.8903062280527
MB-5484	LumA	163.64566128682	44.3362635831822
MB-5485	LumB	512.852418548739	45.3448331527079
MB-5486	LumB	811.212437670516	43.8057583172037
MB-5489	LumA	769.901050855906	34.9495570933921
MB-5490	LumA	388.24947588932	45.7894186493113
MB-5491	LumB	-136.05253033975	47.3064177900506
MB-5492	LumA	1543.41254065058	42.6744999037589
MB-5493	LumB	345.822107168599	50.9241869346721
MB-5495	LumA	1142.94640304803	35.6642364394603
MB-5497	LumB	156.97953895101	44.9468599569224
MB-5498	Her2	990.440543403574	40.822487183719
MB-5499	LumA	685.690879798373	37.6944446288404
MB-5502	LumB	916.804424759849	46.8526828076402
MB-5505	LumB	588.266709469841	46.5649120460883
MB-5510	LumA	490.161207798008	39.7262621483596
MB-5511	Her2	1164.95265330402	43.7983657176072
MB-5513	Basal	517.675730298528	43.0268346989865
MB-5514	LumA	130.363854765574	46.4303080235399
MB-5518	LumB	952.588792121567	44.5069860055877
MB-5519	LumA	1054.241521114	43.7459998963274
MB-5520	LumA	1580.65854385467	37.4939472786576
MB-5521	LumB	2713.57947915542	35.2964393597261
MB-5525	LumB	795.770959587666	45.740023521411
MB-5526	Basal	1563.82752894621	41.7753081601702
MB-5527	Her2	2813.95540917652	41.8353892624199
MB-5529	Basal	1367.22861880602	44.2169594098385
MB-5530	Basal	2003.28090883968	37.1289254907403
MB-5531	Basal	1911.6418402727	36.0336229176913
MB-5532	LumA	403.794111022608	45.3306300197436
MB-5533	Normal	1562.28508627728	35.1092188129185
MB-5534	LumB	2517.19950151566	33.2682938340909
MB-5535	Her2	1690.35689042028	41.0916769004557
MB-5540	LumB	1483.03190438147	40.3693971411012
MB-5541	LumA	1328.03372092626	35.3956895495678
MB-5543	LumA	874.280395433505	36.3746798261018
MB-5547	Basal	-16.8917207214644	49.2955567437011
MB-5548	Basal	1772.56296268325	39.8408622700045
MB-5549	Her2	1593.69037211046	45.8000362521382
MB-5550	LumA	653.914543423972	48.2092447383902
MB-5551	Basal	462.396034834845	41.3725800233976
MB-5552	LumB	1769.66034299319	39.6866514616863
MB-5553	LumB	761.351836022655	39.1913695616444
MB-5554	LumA	1613.93040809872	42.4967107428715
MB-5556	LumB	760.741458548586	46.0329526721472
MB-5558	Basal	819.975632584963	38.4407061994539
MB-5559	Basal	727.699117579427	39.064299417932
MB-5560	Basal	1099.05735644493	44.0096742988302
MB-5562	LumB	708.914394926217	45.1407026576213
MB-5563	LumA	1354.88670771524	42.7548750207855
MB-5565	Basal	2385.78813258767	33.2791317431363
MB-5566	Basal	1728.96424161261	39.0381572252839
MB-5567	LumA	666.98700374225	44.4032778160965
MB-5571	LumA	484.435960914279	40.9935065575786
MB-5572	Basal	2856.40628172226	35.7458314019383
MB-5575	LumB	551.762580836212	44.1417152267829
MB-5576	LumB	1218.49171935342	39.1832378422039
MB-5577	Her2	2777.26700557126	40.1526576528042
MB-5579	LumA	1677.66888235941	35.7972380749173
MB-5580	LumA	1433.5888519416	40.9191192906732
MB-5582	LumA	629.667758089746	36.7518697136545
MB-5583	LumA	1082.16125880954	38.3464923758324
MB-5584	Her2	1661.50681098428	41.7899580157129
MB-5588	Normal	2794.28704434208	36.9370948168088
MB-5589	LumA	-187.11021765075	41.852064415891
MB-5590	LumB	1700.61581839799	45.5522812622555
MB-5591	LumA	1021.70529994296	37.334198551279
MB-5592	LumB	58.2201872353864	46.2401460392228
MB-5593	Her2	2004.67464175483	49.6341735769306
MB-5596	LumA	1284.3170217936	42.6943789575942
MB-5597	LumA	685.451962437243	41.3466654625304
MB-5599	LumA	1101.28763362665	33.994402985232
MB-5601	LumA	1950.54097982915	40.1651067746375
MB-5602	Basal	2109.67881547581	41.0109580449123
MB-5603	LumA	2130.15168241443	35.2832347387962
MB-5604	LumB	547.450577868945	50.3922287135088
MB-5605	LumB	1023.01624341116	44.1136285494873
MB-5613	LumB	744.634355986915	35.2711801309508
MB-5616	Basal	2261.83504707547	36.2896745919754
MB-5617	LumA	226.271469533803	51.165062051527
MB-5620	LumA	494.774313189014	45.5198640366074
MB-5622	LumB	424.165068586499	39.2516627203538
MB-5623	LumB	475.47914532401	41.4966410484931
MB-5624	Basal	1657.29317132847	47.0075091846922
MB-5626	LumA	1158.08070635046	42.3185998313268
MB-5628	LumB	1949.2241898581	49.6788568899985
MB-5629	LumA	1269.36881993103	36.525911637621
MB-5632	LumB	951.202136017296	39.2691161868628
MB-5633	BasalClaudinLow	2636.38533072876	31.3571071308661
MB-5634	Basal	2040.0254219757	42.9027488908965
MB-5635	LumA	399.898062123211	39.6157201807476
MB-5636	LumB	960.902041495795	50.4860789604166
MB-5638	LumA	1186.29890748494	44.2523454806103
MB-5640	Normal	1067.5903431808	45.1382324249457
MB-5641	LumB	294.220345642008	41.8260717430684
MB-5642	LumA	433.276739616301	45.0051178820468
MB-5645	LumA	1713.40383915933	44.9761007981326
MB-5646	LumB	218.613074589403	49.3421538134287
MB-5647	LumA	1001.58803117948	43.1279082961921
MB-5651	Basal	1942.52392362129	33.4601698942626
MB-5652	Normal	1419.95539501832	43.6279850264694
MB-5653	LumB	838.585993599533	45.9913767573158
MB-5654	LumB	309.753988207426	44.4419113907072
MB-5655	Basal	505.264535355083	46.4814239618869
MB-5656	Normal	183.738005727379	43.5842751083815
MB-6001	LumA	1726.99792199355	40.5374022206216
MB-6006	LumA	1454.98027284965	31.7500583743793
MB-6007	Her2	926.088054291185	47.3653482385746
MB-6008	LumB	151.720458917264	50.4594802536039
MB-6010	LumB	2122.30294281012	36.6791118114007
MB-6011	LumB	-369.913302990272	52.3713118348666
MB-6012	LumA	144.478510805667	55.9875578199972
MB-6014	Normal	1384.88816743329	29.5941466201844
MB-6016	LumA	373.055757531382	44.8325486899165
MB-6017	LumA	666.065012382682	43.4923190277464
MB-6018	LumA	943.77531489179	34.7932872587936
MB-6019	Normal	1787.99681939894	43.1815735392929
MB-6021	LumA	179.541393068547	38.2094354698275
MB-6022	LumB	-57.5047095650607	48.3163897094031
MB-6023	Normal	-62.2186703539741	48.1506765943337
MB-6024	LumA	771.05213028627	36.2720702873657
MB-6026	LumB	-183.396710084948	47.6733460902936
MB-6029	LumA	692.898203083269	42.6000577403459
MB-6030	LumA	712.163472126971	39.9527062578312
MB-6036	Basal	1759.5016268254	34.7881763399898
MB-6039	Her2	1478.78944049259	40.3681765167722
MB-6042	Normal	2123.6341295762	35.1218773334433
MB-6044	Her2	634.616377171444	53.1273475148061
MB-6047	Her2	1566.11135442831	42.8484142090044
MB-6048	Her2	2073.82754245158	39.6677622354353
MB-6049	Her2	1186.91238084326	40.2162453738848
MB-6050	LumA	947.413580748989	36.203809473068
MB-6051	LumA	486.64694523274	36.316781906585
MB-6052	Basal	2034.86576366414	30.1946559027997
MB-6053	LumB	713.91984785956	45.8760366463644
MB-6055	Basal	2268.15081095243	36.5493366878038
MB-6058	Basal	2042.18227617692	36.5059493656892
MB-6059	Normal	1880.16049151859	36.2461612576189
MB-6060	LumB	1663.94609763592	35.639323739301
MB-6062	Basal	2693.67921480659	40.3680286490102
MB-6063	Normal	705.59538014328	48.3275716165707
MB-6065	LumA	634.717730337375	47.829836783188
MB-6068	Basal	1215.34072887576	33.116517505268
MB-6069	LumA	730.164351981067	38.9384221000133
MB-6071	LumA	1418.88636614812	37.3738049324676
MB-6075	LumB	-289.827892277393	50.2244283795181
MB-6079	LumB	269.946525702284	47.8953689325013
MB-6080	LumB	2489.21082088673	40.8499881054646
MB-6082	Normal	1446.05215093418	39.1595382937682
MB-6083	LumA	-23.3875959277757	47.8208626692934
MB-6085	Her2	1758.69316149143	37.6997768392658
MB-6092	Normal	1034.78023822098	39.4752600872552
MB-6097	LumA	606.892563032445	55.4135013084756
MB-6098	Basal	679.083251943279	42.8716430460298
MB-6100	Her2	862.247085536227	47.4646556523669
MB-6101	Normal	1053.29633733961	38.9582521435184
MB-6103	Normal	1491.70671120081	38.8948982417048
MB-6105	Her2	1867.30779850053	36.0699353027452
MB-6107	Normal	1426.81251544034	36.6840746209705
MB-6108	LumA	907.174590840473	35.7676964751087
MB-6113	Her2	799.659088863162	41.0601811493549
MB-6114	Her2	1517.38882235461	41.4664888502291
MB-6116	Her2	2193.96807491353	38.2755387120488
MB-6118	LumA	1834.05115648169	32.6307974210541
MB-6122	Basal	1387.74035645812	35.8868906765556
MB-6124	LumA	433.779090065343	45.7239691301549
MB-6125	Normal	1178.67004465261	31.4492128377555
MB-6131	Her2	1286.99023210042	47.5677829343532
MB-6133	LumA	637.036020660697	41.5792057746767
MB-6135	LumB	489.460833458692	43.0898682618086
MB-6138	LumB	1398.40322292822	34.2562562264008
MB-6141	LumB	-200.033757048409	50.831295367051
MB-6143	Basal	654.402498028524	36.5955929664338
MB-6144	BasalClaudinLow	2446.89971214406	33.8783062115454
MB-6145	LumB	782.208093858281	52.1047300823779
MB-6146	Her2	1805.40543148678	38.1378395917496
MB-6147	NormalClaudinLow	1054.57147741116	30.2993421779842
MB-6149	LumA	-265.184666690591	52.3736980741609
MB-6150	LumB	1592.72384803977	38.2452346349008
MB-6152	Basal	2157.50032207378	36.3805328795354
MB-6154	LumB	565.246255970823	48.4033175249021
MB-6156	Her2	1421.37499921542	39.3319972296278
MB-6157	Basal	1830.90203769464	35.6930370708064
MB-6160	Her2	2099.6588670443	38.0619542650232
MB-6163	LumA	851.438591949646	43.3142251402968
MB-6164	LumB	1338.8769519827	36.0936478860073
MB-6167	LumA	1076.48817424455	47.9237221637801
MB-6168	LumA	1408.31874995645	31.8183127448906
MB-6169	Basal	1881.36949224404	36.3123494767726
MB-6171	LumA	181.78305826996	40.8127215990961
MB-6178	Basal	1547.97364573235	36.9855411566817
MB-6179	LumA	477.461501289958	43.7978876892389
MB-6181	LumA	-311.412477346118	57.1426129071034
MB-6182	Her2	1804.91764681886	47.7563190024715
MB-6183	LumB	525.527053555668	45.232646786637
MB-6184	Her2	844.373068864222	44.3540531395612
MB-6185	LumA	99.5996294028055	37.7094698799085
MB-6187	Normal	1786.56047915024	35.5805037547952
MB-6188	Basal	2025.80879386699	41.890265594048
MB-6189	LumB	621.185214341606	41.7464247427046
MB-6190	LumA	551.914636687174	42.2224726611111
MB-6192	LumB	678.912263073624	39.3943428467958
MB-6194	Normal	922.87478160386	34.3492766395333
MB-6195	LumA	1557.28194905795	34.6813257029811
MB-6200	LumA	679.713743380447	38.4251831520477
MB-6201	LumB	736.747781887298	45.5946017712836
MB-6204	Normal	973.699936378508	31.9736209348265
MB-6207	LumA	773.111287795822	41.9137177948351
MB-6208	Normal	1905.46405585429	43.8837076267784
MB-6211	LumA	1347.60316504823	40.3285347628979
MB-6212	LumA	1336.47270173518	36.4900818025201
MB-6214	LumA	603.627122179149	40.2588230282574
MB-6217	LumB	284.686638905531	51.1771664017134
MB-6218	LumA	2022.06732560703	41.5807782732995
MB-6223	Basal	2051.32387168097	40.5656721772653
MB-6224	Her2	2228.95136416508	39.5334868033776
MB-6225	LumA	984.730703762211	40.4663274670367
MB-6226	Normal	1014.83008432666	45.6266003880062
MB-6228	BasalClaudinLow	2557.82350685485	29.800670360001
MB-6229	LumA	1244.51659523606	38.6794482841691
MB-6231	Normal	884.170978353863	47.217138317841
MB-6232	LumA	950.607464074016	38.1287510308594
MB-6233	LumB	1088.38408981694	33.8244721113357
MB-6234	Normal	1180.02791094431	36.1294426960631
MB-6237	Basal	1132.43363004384	37.3590927745076
MB-6238	LumA	859.817557100142	37.7770105515456
MB-6239	Normal	1024.29090311234	36.7141748701419
MB-6242	Basal	1582.39171411714	44.9681400639772
MB-6245	Basal	982.351434374421	41.3880421592819
MB-6246	Her2	1343.06925103459	44.3445441281114
MB-6248	Basal	1603.1455641683	42.4756582575779
MB-6251	Basal	676.53731981858	38.1119981551604
MB-6253	LumA	241.780253578697	42.6502262487595
MB-6254	LumB	212.459799086287	45.8009164874233
MB-6256	LumA	617.430810218451	41.8043474771263
MB-6257	LumB	138.260071990759	39.920632117452
MB-6263	LumA	1283.01906965035	37.6923096955455
MB-6271	LumA	-77.1073441236003	51.0351006678348
MB-6272	Basal	1577.81388100483	34.7503684551823
MB-6273	LumA	291.360035919885	43.993479951896
MB-6280	Basal	1535.44779265568	44.8319925290091
MB-6281	LumB	536.211030048462	50.0122310263433
MB-6283	LumA	204.132430249469	43.2550803077067
MB-6284	LumB	689.345351990296	44.7234961138831
MB-6286	LumA	1147.81805078633	44.6325833562028
MB-6287	LumB	928.611113806311	35.7805194405572
MB-6288	LumB	568.531035324969	42.1920212917827
MB-6297	LumA	1071.99526233263	37.7068881746746
MB-6300	LumB	1107.87344551317	38.5264700877488
MB-6302	LumB	942.350724488343	39.7548137700087
MB-6305	Basal	2288.7847640716	33.7468330731262
MB-6306	LumB	807.200540991645	47.3311695585364
MB-6308	LumA	1202.13244663037	39.3783372035962
MB-6312	LumB	1464.41351721765	41.0259297368297
MB-6314	Her2	927.565520474661	56.2838211203983
MB-6317	LumB	960.932186666836	42.8870326275011
MB-6318	Her2	1551.02722861126	40.7708318642567
MB-6319	Normal	1095.80162950459	36.7761947648404
MB-6322	LumB	1118.067825948	35.4984913175417
MB-6327	LumB	476.933400255047	52.1224415999462
MB-6328	LumA	504.371520150682	47.4045522678795
MB-6330	Her2	2555.99031350772	41.4181624224336
MB-6334	Her2	393.534103211613	45.2579436165026
MB-6336	Basal	1568.09777769799	43.5757055400925
MB-6337	Basal	306.188779715073	42.813785689731
MB-6344	LumB	634.96637507387	41.4082163402569
MB-6346	LumB	715.410912579767	47.7311310925044
MB-6358	Her2	1150.82502044127	38.4791946924876
MB-6359	Her2	1154.94780099945	35.5750312435832
MB-6363	Basal	1553.16123219629	40.8910695420538
MB-7000	LumB	293.950706205822	48.4761390977476
MB-7001	LumA	1601.76814758786	37.9423849252892
MB-7002	LumB	1411.01598966956	32.8383405461305
MB-7003	Normal	1613.93215894515	31.8774134276522
MB-7004	LumA	950.784434782849	40.6845177157904
MB-7005	LumB	1383.37712632775	38.3938449955371
MB-7006	LumA	1076.16054308006	38.4313978776232
MB-7007	Basal	1423.76113729109	44.4637644777465
MB-7008	Basal	1611.64000971289	33.3582739740298
MB-7009	Basal	1264.80844870528	37.0307303529756
MB-7010	LumA	348.678995576469	43.5654226911533
MB-7011	LumB	827.099028943852	42.2000286288986
MB-7012	Basal	998.015284297042	45.7522629769853
MB-7013	LumA	45.4883875866255	47.8335594234435
MB-7014	Basal	1497.38168454636	38.3044328816795
MB-7015	LumB	35.8053921453039	42.7606011264532
MB-7017	Basal	1850.74679047441	33.8274822483585
MB-7018	Her2	1708.12420749307	33.3286563205137
MB-7019	LumB	1312.09345428581	31.3849293692073
MB-7020	Her2	1106.22567568526	40.7549929356141
MB-7022	LumB	1322.82496711778	39.94050498047
MB-7023	BasalClaudinLow	1883.30187038871	33.6865172732702
MB-7024	LumB	1656.12839292198	41.4815571148269
MB-7025	BasalClaudinLow	2577.67423977452	27.8735812191347
MB-7026	LumB	972.594575239448	32.1427709639155
MB-7027	Her2	1843.60127459168	35.9139733790984
MB-7028	LumB	186.574997841874	45.1446994768026
MB-7029	LumA	1963.7891614265	33.0301241903879
MB-7030	Basal	977.012652345865	38.1755120378083
MB-7031	Basal	979.269727056299	51.3289004771183
MB-7032	LumA	432.812455356994	39.6512627125864
MB-7034	LumA	294.375273900249	50.052378727521
MB-7035	Her2	1514.05051988506	40.3786316726407
MB-7036	Basal	1552.90308298269	40.1169615477463
MB-7037	LumA	608.03271457545	48.9517581567163
MB-7038	Basal	1010.74956604916	36.5569766515978
MB-7039	BasalClaudinLow	1426.8569157388	30.7160742776544
MB-7040	LumA	1276.53699437012	35.5691353941599
MB-7041	LumA	1417.15304874758	40.1589889402132
MB-7042	LumB	1049.3261632105	37.1957119116359
MB-7043	Basal	2135.23795675433	29.1980636504042
MB-7044	NormalClaudinLow	1887.71802049919	30.1011176586746
MB-7045	Her2	1689.0773795649	44.2701244686417
MB-7046	Her2	-199.357229354446	50.2186275540768
MB-7048	Her2	1315.20414256861	39.3924293900909
MB-7049	Basal	13.7244859230237	47.3891614634574
MB-7050	Her2	-26.9299642384918	47.377525804232
MB-7051	Her2	75.21341540389	40.7383170622082
MB-7052	Basal	2087.28687529485	41.297203617738
MB-7053	LumA	426.443904674193	41.4314770148813
MB-7054	Basal	1893.14782890526	41.0784481347671
MB-7055	Basal	-75.2846163139814	49.9124214573269
MB-7056	LumA	-65.001561522636	46.5983835326375
MB-7057	Normal	720.744097738117	43.4873508672523
MB-7058	Normal	131.32743174552	37.3371683327831
MB-7059	Her2	1282.74386931315	43.7235517434522
MB-7060	LumA	201.96756043376	47.5325082169781
MB-7061	Normal	935.985891951908	32.0190376878725
MB-7062	LumA	1366.46244499137	38.8056084189
MB-7063	LumA	1296.51762418281	35.3847135736379
MB-7065	LumB	340.267008562098	47.2256738027916
MB-7066	Her2	460.865614928127	45.9011531321198
MB-7067	Her2	1449.48626610333	38.1365777188614
MB-7068	Her2	2009.90129336909	35.9608075270815
MB-7069	Her2	2011.92813025973	38.5154390356024
MB-7070	Her2	1430.35010627138	36.4879631265265
MB-7071	Her2	2449.24158536272	34.979883716372
MB-7072	LumB	319.224725461922	45.9359366244299
MB-7073	Basal	1061.05069400042	44.4674494443302
MB-7074	Normal	408.365294762992	35.8671266626593
MB-7075	LumB	-500.690711335363	53.6284961621758
MB-7076	LumA	561.764236114159	43.2756642441294
MB-7077	LumA	1199.25333495304	34.9689121123661
MB-7078	BasalClaudinLow	1340.18602020135	45.9938427100997
MB-7079	NormalClaudinLow	1871.0507912351	29.0121293516119
MB-7080	LumA	1236.45720897865	39.0073884527563
MB-7081	Basal	2661.24647738831	35.1938365648993
MB-7082	Her2	1078.22414171371	48.223623223022
MB-7083	LumB	1485.44237100503	44.4172926765343
MB-7084	Basal	1056.38075951292	45.1229581133058
MB-7085	Normal	739.050364473481	39.5267046115418
MB-7086	LumB	1813.14437715969	47.3637857781804
MB-7087	Basal	1246.59612719644	44.3736703623055
MB-7088	Her2	1825.08183508395	44.3565438744501
MB-7089	Basal	2130.99338610676	36.1699813039352
MB-7090	Basal	166.064645868415	44.2679279361962
MB-7091	LumA	334.762340348317	39.7676777966816
MB-7092	Her2	1768.40010993455	44.4425118497362
MB-7093	LumA	1187.3145834455	33.5000414090446
MB-7094	LumB	1416.95348964008	48.2005464561877
MB-7095	LumA	343.524030356306	47.5446159168656
MB-7096	LumA	892.75900662797	36.0326699101456
MB-7097	LumB	295.619919625849	50.0276883916951
MB-7099	LumB	426.608147422588	45.5567673189791
MB-7100	LumB	-664.349941858905	51.5973628407312
MB-7101	LumA	906.504477322707	43.1435407718354
MB-7102	LumB	77.5943423622174	49.2828591777117
MB-7104	Basal	2454.23746410519	34.7881454111532
MB-7106	LumA	961.79016421484	38.3193951113224
MB-7107	LumA	153.613052655218	54.6012670258458
MB-7109	LumB	484.521533746409	45.5101246636231
MB-7111	Basal	1916.59015768063	34.0373952476044
MB-7112	LumB	1406.16763559973	38.4439337072354
MB-7113	LumA	882.6484856925	36.5847049218072
MB-7114	Basal	1742.74286335661	45.5976528951274
MB-7115	Her2	709.782161329543	53.5165222440128
MB-7116	LumB	1315.59945268729	39.3329029725137
MB-7118	LumA	368.424033930377	44.0548011206348
MB-7119	Basal	1704.23475060675	44.2885054332411
MB-7121	Basal	2403.22067594165	36.658921645276
MB-7122	Basal	1971.4058749244	39.670715733356
MB-7123	LumA	1304.67811830904	44.6823391716877
MB-7124	LumA	-257.963777586493	47.8242641446448
MB-7127	Normal	84.8211912522769	44.5503036536496
MB-7128	LumA	1377.14932378772	34.4452537585995
MB-7130	LumB	198.861939336088	50.0863845008248
MB-7131	LumB	72.4869850725792	55.5873037823471
MB-7132	LumB	985.267094810926	44.2955037057211
MB-7133	LumB	1199.6875172396	37.338473818256
MB-7135	Her2	-101.02258311911	52.5996277410632
MB-7137	LumA	1051.14951830668	39.3372478180225
MB-7138	LumB	257.082291450843	49.3005916183605
MB-7140	LumB	480.324260508659	45.5604934587138
MB-7141	LumA	637.41705952401	44.6911330900458
MB-7142	LumB	332.826927799841	41.9714516965418
MB-7143	Her2	606.263263094417	47.8380790681722
MB-7144	LumB	488.032096651433	46.3178317923656
MB-7145	Basal	979.882184619906	48.842468826569
MB-7147	LumB	590.091722078788	43.2850070786948
MB-7149	LumB	975.623947681921	46.4799387405567
MB-7150	LumB	1321.32061998683	42.6333033170181
MB-7151	Basal	224.903470967338	49.7174581124502
MB-7152	Her2	102.730109327349	49.4286573725112
MB-7153	Her2	433.396270036812	51.9254463209371
MB-7154	Basal	1920.22591399993	41.0458492349807
MB-7155	Basal	1498.57198744431	46.0428665747013
MB-7157	LumB	152.009314068919	48.4939531821653
MB-7158	Basal	2358.65251522707	34.4233277176617
MB-7159	Basal	-311.675183754189	52.7271879695588
MB-7160	Her2	541.562625842522	42.2348017062463
MB-7161	LumA	1607.83858612038	40.2452661633533
MB-7162	LumA	1268.24886078504	41.2208106281411
MB-7163	LumA	1112.48079719686	37.3049239265953
MB-7164	LumA	200.03600133095	41.9300701335683
MB-7165	Basal	1055.12524774646	50.124032079214
MB-7167	Her2	460.373939546379	38.5466896185891
MB-7168	LumA	1567.53141839163	37.9701398188106
MB-7170	LumA	1340.6295784779	45.9249855776767
MB-7171	LumB	121.002374614394	46.5753408864918
MB-7172	LumB	759.580354328062	45.6650989002071
MB-7173	LumA	1608.38145504262	42.6199209955244
MB-7174	LumB	2118.62373466695	42.4676797558754
MB-7176	LumA	385.245296463031	37.549805998295
MB-7181	LumB	341.453834152988	53.0329944045115
MB-7182	Her2	469.874430693278	43.339038528018
MB-7185	LumA	-181.172414007642	55.9359951439228
MB-7186	LumB	694.467507916953	45.6010137381072
MB-7187	Normal	1518.18459258878	42.4344612723259
MB-7189	LumB	415.08691559408	47.5516131254658
MB-7193	LumB	782.577885508083	41.0595956520068
MB-7194	LumB	11.54555436769	53.0111980499764
MB-7195	LumA	263.481137640282	49.6898749842663
MB-7196	Her2	980.574293504166	38.9037628749075
MB-7197	LumB	673.719304189499	46.1796729825856
MB-7198	Basal	388.696989292893	40.6733552907778
MB-7199	LumB	296.319514339992	49.1171927951346
MB-7200	LumB	652.552693429422	39.9511027108978
MB-7201	Basal	2660.99102500793	42.2943251609078
MB-7205	Basal	1644.05196441218	38.5225982348085
MB-7207	Her2	1922.49979927708	38.1291893597875
MB-7208	Basal	2068.55809718055	46.0470404669576
MB-7212	LumA	525.993108260599	41.0878459717389
MB-7215	LumA	1299.36854242247	29.4148429618382
MB-7216	LumB	-165.540214732657	46.7663153886255
MB-7217	LumA	1138.82904277154	31.9523818356802
MB-7218	LumA	319.934069706685	45.4384678005167
MB-7219	LumA	677.486337133693	42.1209427065535
MB-7220	LumB	405.213347729834	38.8359211673745
MB-7225	Basal	413.616390805168	49.5896085253288
MB-7226	LumB	437.664478751852	44.6145610807008
MB-7227	Normal	813.598835617328	43.1483324560075
MB-7228	Normal	1090.37179127378	33.8640431960023
MB-7229	LumA	118.365140462803	48.3339952662871
MB-7230	LumA	117.292702933084	41.5693026237229
MB-7231	LumA	578.934092642992	45.9032047273496
MB-7232	LumA	230.465595290276	49.7084462434902
MB-7233	Her2	796.083467212686	40.9439426360008
MB-7234	LumB	-444.070760707858	54.8361657550081
MB-7235	LumA	802.214251034694	43.6642039868943
MB-7236	LumB	190.905644627476	51.3461262780568
MB-7238	Her2	363.849907089756	45.0960312640583
MB-7241	LumB	798.16386992689	42.9459694273299
MB-7243	LumA	1521.02205901689	40.0413752434313
MB-7244	LumA	1403.96512166074	36.4732019431384
MB-7250	Her2	1976.82472158348	40.5730062225434
MB-7251	Her2	1868.36990887115	40.2849657243446
MB-7252	Her2	2352.8225773189	42.0442544026738
MB-7253	LumB	1522.90443066732	43.6864108283837
MB-7254	LumA	-24.7705816726911	42.3350710497094
MB-7256	Her2	900.568283283524	45.7091281870424
MB-7258	Basal	464.083408429466	53.3290553380255
MB-7260	Her2	642.0941503818	39.3452773015731
MB-7262	Her2	1314.18000319409	47.5314392684913
MB-7263	LumB	209.478278344592	47.2782348231742
MB-7264	Normal	2279.11790576039	33.8328842144921
MB-7266	LumB	347.29457816311	50.9146829489447
MB-7267	Basal	1091.89068695704	44.0519801470614
MB-7268	LumA	244.219330040829	46.4695155797656
MB-7269	Basal	1780.69866313399	42.2274572380149
MB-7270	Basal	1467.91869564716	46.495631098508
MB-7273	Her2	1617.97067219782	43.9996452961315
MB-7275	Her2	1075.57919791373	31.9448988544488
MB-7276	LumA	1530.6027584558	41.817871208921
MB-7277	LumA	740.796735103099	39.946031118361
MB-7278	LumA	462.1318717804	42.0088140007799
MB-7279	Her2	1244.60168583383	51.3416480182855
MB-7280	LumA	760.810062016367	44.7728526902346
MB-7281	Her2	1570.62355293431	36.514872253684
MB-7283	LumB	73.7260345197378	53.6642212093944
MB-7284	LumA	553.962936069906	37.7457179759136
MB-7285	LumBClaudinLow	1558.65613647454	29.1445376799568
MB-7286	LumB	1056.98664229245	38.7268626784154
MB-7287	LumB	1711.83945471935	42.7252687972313
MB-7288	LumB	944.70797722896	45.9354393935992
MB-7289	Normal	1652.83895803615	32.4859350764667
MB-7291	Her2	2368.08642905237	34.0873262430331
MB-7292	LumB	748.954226917173	35.0622417323869
MB-7293	LumA	1391.5435233268	33.4184174642665
MB-7294	LumB	624.803189424773	47.4321974317816
MB-7295	LumA	1209.5083762668	29.6787837687064
MB-7296	LumB	1075.23438410057	43.2816084726516
MB-7297	LumB	1481.08570467916	43.8888767345528
MB-7298	LumB	1772.94335308424	45.528067088036
MB-7299	LumB	2159.64265790162	35.7463161621719

## Sheet: FigS3F
Patient_ID	PAM50ClaudinLow	ImmuneScore	Other_distance
MB-0000	NormalClaudinLow	1071.60528811862	41.8723882292358
MB-0002	LumA	33.7672510761142	28.2041685487639
MB-0005	LumB	1004.23820622978	35.9406226629826
MB-0006	LumB	1131.36020395136	38.3449533726414
MB-0010	LumB	761.801829345008	23.6219497984601
MB-0014	LumB	1138.56289687607	45.8111958243765
MB-0022	LumB	2202.11996823105	46.1526094645341
MB-0028	LumB	328.30480214218	27.2626515434265
MB-0035	Her2	-328.168502109448	35.9934986853895
MB-0036	LumA	530.585182376288	24.0683144924106
MB-0039	LumB	-9.20068876034368	55.757745138471
MB-0045	Basal	2623.57599808004	32.069305636529
MB-0046	LumA	404.113912987644	21.8147523913158
MB-0048	Her2	2010.05200083771	45.2838142030119
MB-0050	Normal	944.535911127512	24.8204188931741
MB-0053	LumB	1508.74130379672	49.0271804746403
MB-0054	LumB	1869.41309300826	47.6614830128146
MB-0056	LumB	697.038524998406	47.1174932739748
MB-0060	LumB	1635.60637882439	34.0787669725801
MB-0062	Basal	1461.65989146255	55.6102346791906
MB-0064	LumB	466.951337341746	43.1702577372367
MB-0066	LumB	1691.4893209357	23.0417966192446
MB-0068	LumA	972.586438381334	34.0660961774184
MB-0079	Her2	1187.4833620036	41.9262905733957
MB-0081	LumB	2427.52698800518	50.1752433967584
MB-0083	LumB	1089.55846813823	42.6737947029813
MB-0093	LumB	2183.01729301807	39.8534282463046
MB-0095	LumB	413.210897453032	26.3721680730846
MB-0097	LumA	42.3007177575671	29.8306388247213
MB-0100	Basal	1380.74097563576	30.3082014933493
MB-0101	Normal	2006.17618718898	23.1539128001073
MB-0102	LumB	1380.42015753671	23.419012375601
MB-0106	LumA	473.094385610677	22.5756617352255
MB-0107	LumB	-85.6003480790907	41.7283262133128
MB-0108	LumB	2442.5982800517	51.4230163254895
MB-0109	Basal	1328.86657284283	34.1022913845388
MB-0111	LumA	696.270523049008	26.6207663830594
MB-0112	LumA	1284.01958582389	25.0713692061084
MB-0113	Her2	687.714687529509	23.171625564466
MB-0114	LumA	205.704230377956	20.8280949811858
MB-0115	Basal	1198.31901890895	35.1839546672864
MB-0116	Normal	656.25272806454	26.5602771029386
MB-0117	LumA	1417.45606134204	20.1157039661347
MB-0119	LumB	1213.37099280572	27.5717300294078
MB-0120	LumB	1560.01259480288	27.1630725497289
MB-0121	LumA	1068.60623372103	22.7502278821315
MB-0122	LumA	263.659266745421	22.6614251092875
MB-0123	LumB	923.773104408969	29.3844037153761
MB-0124	LumA	1480.89325460958	24.4214623541004
MB-0125	LumB	111.693032316359	27.2007140664562
MB-0126	LumA	900.922607493413	22.1749186618725
MB-0128	Normal	1845.83269952985	25.5584491943736
MB-0129	Her2	1046.79726032901	29.8441940427955
MB-0130	LumA	923.973464673855	23.5453488381908
MB-0131	LumA	1098.53570031231	24.6186937065266
MB-0133	LumA	369.628440318031	25.9542624759185
MB-0134	LumB	681.300600905636	22.7933427526978
MB-0135	LumB	1054.41562854362	25.6515830716321
MB-0136	LumA	1989.07428492054	22.9486212828468
MB-0138	LumA	824.521922976473	20.8700966456297
MB-0139	LumA	818.576533893874	27.9173034967947
MB-0140	LumB	815.223673233412	25.2588474100466
MB-0142	LumA	-134.754739901155	32.1928326503617
MB-0143	LumA	906.801120076246	22.9906942703411
MB-0144	LumB	1518.02854678269	19.8433080958428
MB-0145	LumA	439.754486185194	25.6291314391827
MB-0146	LumB	781.79484896047	22.9164706026918
MB-0147	LumA	1107.47903358551	38.7015743583694
MB-0148	Her2	1867.56305299287	26.5022357475197
MB-0149	Basal	134.977973024306	36.9202088691537
MB-0150	Basal	2266.98413936069	31.5558328359502
MB-0151	LumB	973.786865354642	21.8178494337782
MB-0152	Her2	1328.96638001367	28.3342203793874
MB-0154	LumA	850.962459541929	26.1672861202861
MB-0155	NormalClaudinLow	1952.4428575002	33.6316638291663
MB-0157	BasalClaudinLow	2105.87391082072	32.0800825611373
MB-0162	LumA	1159.29003411662	18.3607001216778
MB-0163	Basal	311.013385397138	35.2257869219543
MB-0164	Basal	1809.38505660155	35.0305968576917
MB-0165	LumA	1748.66564856305	22.7022053690749
MB-0166	LumA	597.810550686021	25.6427832565262
MB-0167	LumB	1025.16846727922	23.664890495844
MB-0168	NormalClaudinLow	1251.02535271704	33.0467747314623
MB-0170	LumA	1916.25550720299	25.0537845491752
MB-0171	Normal	1391.4026850158	24.9908277793027
MB-0172	LumA	1520.87918085394	22.89908331363
MB-0173	LumB	1186.67435041176	33.1122253966009
MB-0174	BasalClaudinLow	2043.16440035181	44.4278645363119
MB-0175	LumA	576.164853164986	28.4642775455562
MB-0176	LumA	590.779868663062	23.4525266009927
MB-0177	LumA	912.613564308424	23.1802019239226
MB-0178	LumB	970.444599965967	26.9917834116237
MB-0179	BasalClaudinLow	2733.03746109447	41.4333865201155
MB-0180	LumA	322.404099335869	24.1617992207754
MB-0181	LumA	1158.25262384326	23.3382116520904
MB-0184	LumA	425.762504138466	33.0321367992258
MB-0188	Her2	1840.66858967178	26.6926525062596
MB-0189	Normal	1549.83719769224	28.6132912685037
MB-0191	Basal	1372.85115414954	34.9433728189979
MB-0192	Normal	2784.75712377206	29.8604352922831
MB-0193	LumB	254.877649290812	22.8605735170669
MB-0194	LumA	811.98302155097	25.98080524607
MB-0195	LumB	395.800440543936	26.9828865436903
MB-0197	LumB	2158.71219305978	25.670793572863
MB-0198	LumB	509.854279549196	27.6110108501564
MB-0199	LumA	1354.77652726721	20.4494248667519
MB-0200	Basal	702.300090422701	42.3893982046484
MB-0201	Basal	804.528728837724	29.1273730310079
MB-0202	LumA	905.780275781649	24.6894963496544
MB-0203	LumA	1353.91607110958	26.5973685346836
MB-0204	LumA	833.539620484375	27.8302361582541
MB-0205	Normal	1257.0658629417	27.3097946791951
MB-0206	BasalClaudinLow	2470.85045561222	35.038836598457
MB-0207	LumA	867.624313036068	22.3648068047071
MB-0209	NormalClaudinLow	2103.9321021751	48.311240252787
MB-0211	BasalClaudinLow	1469.23003582691	36.6989212101062
MB-0214	Basal	1222.85081101019	39.3707937106027
MB-0215	LumB	1420.76805846294	25.0690804555098
MB-0218	LumB	502.040280979639	27.8582361633936
MB-0220	NormalClaudinLow	2764.34036710472	35.9140831271327
MB-0221	Her2	1268.72030722302	31.3192847718363
MB-0222	Normal	2477.26915385832	26.7149527896331
MB-0223	LumA	1444.77576886889	23.5711009288786
MB-0224	LumA	1053.59756925369	24.167169884582
MB-0225	LumB	212.876535252613	35.3330003268857
MB-0226	LumA	863.995851695329	20.8564331077663
MB-0227	LumA	1287.02388287023	23.9419921534478
MB-0228	Normal	586.503143245971	27.5831234773905
MB-0229	LumA	852.44910792608	19.8445912994807
MB-0230	Her2	721.552831650154	26.9778773781611
MB-0231	LumA	1129.16560712058	24.9957694357739
MB-0232	LumA	768.100515202063	23.6711703289655
MB-0233	LumA	2227.9886097325	26.6373237270611
MB-0234	LumB	1333.45077522408	19.8293325332627
MB-0235	LumA	1335.91701175907	22.974659131743
MB-0236	LumA	1318.93853226816	22.8760113170464
MB-0238	Basal	2074.09818348069	29.6281931692378
MB-0239	LumA	1520.67392025652	27.5192758378246
MB-0241	BasalClaudinLow	1389.90397659313	32.0193194344466
MB-0242	LumB	1289.88416896099	24.0043888549074
MB-0243	LumB	835.752997761985	23.9097279792736
MB-0244	Normal	1592.94223130239	29.5936296582132
MB-0245	LumA	1738.41868065686	24.5875722014333
MB-0247	LumA	1171.70297037523	29.2498267033058
MB-0248	LumA	437.027555337161	27.2684429311409
MB-0249	Her2	1296.70181670595	29.3505025432777
MB-0253	Normal	436.537675296401	23.8894367727674
MB-0256	LumA	990.04170341925	25.2227600991294
MB-0257	LumA	336.778650615311	23.0512107825437
MB-0258	LumA	1335.35555825746	21.8993646449962
MB-0259	Basal	685.131218239738	37.9955365625438
MB-0260	LumA	1667.04804769554	26.2692555874112
MB-0261	LumB	936.967316611322	22.9186521406136
MB-0262	Her2	1812.27835420874	25.5645765129205
MB-0263	LumA	1047.23667998562	21.7796871863145
MB-0264	Her2	909.554935589124	27.4909395951611
MB-0265	BasalClaudinLow	1928.4347401471	35.314515293278
MB-0266	LumA	1239.40256202551	30.7456328024335
MB-0268	LumB	438.489749866714	22.7571418072847
MB-0269	BasalClaudinLow	2175.58589411707	58.1648507253231
MB-0270	LumB	1027.75827765092	27.7552780677789
MB-0272	LumB	1706.06071468638	22.4335436698556
MB-0273	LumA	599.752197443833	25.6629077804028
MB-0275	NormalClaudinLow	1200.92502417639	34.2448983547613
MB-0278	Basal	-30.7771219299898	37.2222003816569
MB-0279	NormalClaudinLow	2051.34904502528	31.4524257974617
MB-0280	Normal	746.350792157503	28.1003703708508
MB-0282	Normal	1530.58668029051	30.3580457175935
MB-0284	BasalClaudinLow	1653.53474223619	35.5780650807067
MB-0285	NormalClaudinLow	1519.91061027803	46.9008658288522
MB-0286	LumAClaudinLow	1925.66592897369	37.2759544778841
MB-0287	LumB	457.181664518973	27.6288688483827
MB-0288	Normal	1307.60061752438	22.8059239627116
MB-0289	BasalClaudinLow	2293.57681669753	52.0575423320732
MB-0290	LumA	1198.57635374844	23.8321054400838
MB-0291	LumB	1113.20354788091	25.8230153105098
MB-0292	Her2	840.079559364234	26.5772620779412
MB-0293	NormalClaudinLow	2286.65820269675	35.6881328186151
MB-0294	Normal	1809.22215765012	31.6065279680796
MB-0295	LumA	1573.46686962319	21.7238642268854
MB-0301	LumA	973.595926939589	24.687407807069
MB-0302	LumA	1431.64904480207	25.8401430541344
MB-0303	Basal	2105.63684522171	31.904828475231
MB-0304	LumB	-325.02875030788	32.8371344007009
MB-0305	Normal	1945.19733940907	22.6138409297863
MB-0306	LumA	1811.42441438139	22.689822643835
MB-0307	LumA	2386.25230997352	27.7525329927694
MB-0308	LumA	781.180591602025	27.1099671177629
MB-0309	LumA	937.121870357995	20.0427989528965
MB-0310	LumA	2022.04961296639	23.0847015326943
MB-0311	LumB	9.2583192515186	25.2298838557838
MB-0312	LumB	926.879294328858	23.3731735807852
MB-0313	LumB	747.890604259184	25.7889268765682
MB-0314	Her2	345.035116672024	26.5732851383693
MB-0315	LumA	817.737599525648	28.2494074782024
MB-0316	Basal	2181.71113861581	30.9942418921907
MB-0317	LumA	1205.74357311044	24.7483067795648
MB-0318	Normal	-327.057086277149	35.0181051089218
MB-0319	LumB	891.795522756071	27.4793489815703
[truncated: 1,687 more rows]
