# Supplementary material for: Re-definition of claudin-low as a breast cancer phenotype
Source: Nat Commun. 2020 Apr 14;11:1787. doi: 10.1038/s41467-020-15574-5 (PMC7156396; doi:10.1038/s41467-020-15574-5)
Supplement: Supplementary file 9 — Source Data [file 41467_2020_15574_MOESM9_ESM.zip › SourceDataFigS4.xlsx]

## Sheet: FigS4
Patient_ID	CoreCLOtherCL	CLDN3	CLDN4	CLDN7	OCLN	CDH1	VIM	SNAI1	SNAI2	TWIST1	TWIST2	ZEB1	ZEB2	EPCAM	MME	ITGA6	ITGB1	MUC1	THY1	ALDH1A1
MB-0000	OtherClaudinLow	0.133018427906112	1.65570111222621	-0.428885122962846	-0.709268094033813	0.0371951733236639	1.61591657266871	-0.00584166184678372	0.74013369253958	2.80386152867478	3.70034842100277	-0.257451880739121	1.930159301302	-0.371768505577771	4.03636141925125	0.689074234307446	1.37519100170849	-1.41977170254556	-1.83706710977037	3.02905862249387
MB-0002	Other	0.357456862710709	0.0048027575107073	-0.250204036414025	-0.680913785795459	1.35868999824664	0.570491138261621	-0.246711072279268	0.503120122721792	-0.229301463423221	-0.897636810575066	1.39155261491374	-1.34536600925549	0.558912822420301	-0.73522696518631	2.00679028197639	0.747624489985667	-1.06118497022537	-0.133512077029856	-0.64884830092021
MB-0005	Other	-0.940759581565244	0.90737666530017	0.167196121681975	1.15896758705464	1.13963534305495	0.701968997518493	-0.455031567131721	2.15288761362688	0.195892311475742	-0.364863870443933	2.94027564805876	2.08976401832796	2.55111361020746	0.324739550314467	2.12080953505532	1.39098822082593	0.432709233975033	-0.030858039682615	0.454028057231829
MB-0006	Other	1.21559211869412	2.21100644420899	2.74634109552249	2.46848415866614	1.24870571881227	0.666051190762669	-0.789769637426147	0.641086816609633	0.190657644822874	-0.661705984551105	2.13500898102588	1.72099716470069	4.10958769430219	0.336130331693766	0.736672403471111	0.561402729676406	-0.148683362183248	-0.451019019722957	-0.16563379535118
MB-0010	Other	-0.602656910293586	-0.109599493507665	0.493990528133247	1.99211021941935	1.15175071629878	0.983809713318545	0.177538365717428	0.710164933589724	0.266134708779785	-0.151617817420941	2.31825201827008	0.659143585649512	0.321231248413535	0.771110823933601	1.2489829110151	1.30288824777555	1.02638410055803	0.554136725136842	-0.083308042077986
MB-0014	Other	-1.6512264100747	0.393141138435258	0.606222023761918	1.46991006440782	-0.197993918002554	0.327297203613937	-1.15889614556304	0.30103321452232	-0.39687088266755	0.0548447338557378	3.37879657561509	2.49169639333169	3.79653755515003	1.13107457662297	1.78555431306457	0.485651675178373	-0.484263563826972	-2.13535077492418	1.39576948225638
MB-0022	Other	-1.71159462327101	0.0443507695243027	-0.696521026948803	-0.532120022739364	-1.12768424152405	0.777293057181734	-1.4431564773582	0.730000966715724	-0.184142201156174	0.929419203399658	3.08143354732409	3.04055893151994	2.59905626812658	1.70811110090027	1.90941158248318	-0.178402595754627	-0.0273473959217924	-1.6469738934391	1.58811668644125
MB-0028	Other	0.79827946815898	0.326415411430039	1.08407376656874	2.18574332981378	-0.852739974202595	-1.09919550720451	-0.863258970706785	-1.13575962211665	-0.772572568528227	-0.95492490077946	-0.754495450840729	-0.503496353488922	0.190699382105145	-0.781349108936067	-1.43272079629949	0.0657738721014997	-0.591992883337889	-1.02101736146188	-0.867633635125718
MB-0035	Other	-0.789459312312347	1.94862768889741	0.349139786973023	2.29739262087948	-1.50087602634728	-1.8092343356549	-0.0375827255126082	-0.983485059256347	-0.982735700328321	-0.797013496348072	-1.74573285200995	-0.828090903782107	-0.783312953183907	-1.22817056888391	0.437381912848097	-0.66364340464489	1.69975137862642	-1.26630416765169	-0.745214484734174
MB-0036	Other	-1.19494831178386	1.17316319221211	0.48654798648991	-0.327659456984795	0.272680275506475	-0.584279869626367	0.536777301525968	-0.36218657373142	0.0504285865931025	-0.622474419558145	0.288918168884102	-0.92793997758288	-0.892241277098979	-1.13394177702972	0.630189351452384	0.246048143736794	0.541521954025935	-0.0193853163369427	-0.640782177348836
MB-0039	Other	-0.205559566354612	2.84365456490334	2.34557122303199	1.09509305232346	0.0195770265430984	-3.46096828629971	0.222614028435505	-1.97082955400547	-1.16347858473694	-0.374858192759574	-1.02288797307284	-1.07374504269135	6.37884869572446	-1.13222103243519	4.15271572790227	-0.275953213922084	0.0599765778236663	-3.35763620914923	-1.13928804037929
MB-0045	Other	-1.0028005197409	0.825258755970573	-1.33427964157884	-0.53437654625274	0.0542540584279661	0.600474438683308	0.332528999416184	1.14890735921962	1.07046088722633	1.02948378263905	-0.555726659827843	2.22702776256796	0.266250188455124	1.09959957041073	-0.522721309062746	-0.107519492130692	-1.13607837325357	1.2300046081414	0.432326273910279
MB-0046	Other	0.0975775455817511	-0.23675066008966	1.1189556822176	1.68506085871039	1.22041846730004	-0.376360107478309	-0.656714902988137	-0.107710584773463	-0.700930205779661	0.485138982811915	0.492752849489045	-1.02016350122956	1.56552158101729	0.272888666109041	-0.495158488289424	0.25254472191967	1.02206473946537	-1.38050424843626	0.0628321697718409
MB-0048	Other	-1.77052486650855	0.21125981737855	-1.39742034719078	-1.1589765596518	-0.946607760931321	0.410985036260673	-0.621272660792038	1.24739904720744	0.695485109545829	-0.210421965748588	3.18963657013015	3.32894481337782	3.79930677271428	1.54425367709169	1.54607589533707	0.634613742582903	-0.336291116354333	-1.08208009176553	1.52829073382998
MB-0050	Other	-0.761554888976003	0.68683802050274	-0.000359783642193284	0.34699909317773	0.680781723942269	0.382036116469654	-1.4234755325715	1.28814264643973	-0.267695927897899	1.67209946116649	-0.553550733701239	0.154732011478994	-0.207737537628347	1.7884817189517	-0.229018728504514	0.308751788747365	0.416844090107923	-1.24723762215648	1.96474617508523
MB-0053	Other	-1.3200011182966	1.06117363156153	0.896014000183827	2.3794017156842	-0.145923616646779	-0.922962149651055	-0.474356132290434	-0.433662215228526	-0.924396849309086	-0.743066658654703	1.26256210515154	2.16614251820283	2.82089183708925	0.114062186404132	1.19949635691697	0.326275290539937	-2.30363770858413	-2.58465612232518	1.27510861807311
MB-0054	Other	0.130983687866364	0.224629170720462	0.00171236263488858	0.778257049615706	-0.0865915358463235	0.194147718588837	-2.19307736422384	0.393980275540943	-0.00524380392729816	-0.684736969811271	0.94141703486508	3.16480077480824	4.33898146148882	0.195002056595482	1.85305771537417	0.384100076935539	-1.20869478847021	-1.33776828217725	1.15971577836018
MB-0056	Other	-1.43382907576802	1.12976065484115	-0.657763375747704	0.467747094986719	-0.57337587650188	-0.712397721693745	0.679621658711828	0.376340065116168	-0.48083397389047	-1.17617645951774	0.444299484375615	0.946390715318282	4.63172602565397	-0.301224523236041	3.06360980299514	0.71200969880986	-2.5779119131766	-1.82353276728434	0.0579440072128898
MB-0060	Other	-0.057232459350171	0.601324853420789	1.22176475262384	-0.344368752701026	0.457640320438196	0.254318506067692	-0.755041197262672	-1.97149919928424	0.717418658062453	-0.916881913360967	-0.728253513978725	0.1239793279333	1.4836352242069	-0.961879574129654	-1.09867392151035	0.262647060326418	-0.0108782517151432	-2.79806037982377	-1.40064211487899
MB-0062	Other	1.47608113323706	5.01311577265668	1.80308836518018	1.68516028463322	0.199544522864424	0.566604786387196	0.535860100911345	-0.586498661718528	-0.827698104702391	-0.957780662477119	-0.131572304887351	1.82791394641147	6.94302809998318	-0.960684228357506	3.12471601651496	0.805538646059837	-1.8643535882383	-3.90640757700404	-0.608615023154265
MB-0064	Other	-1.38317439592917	0.136550929234761	0.0961740106140268	-0.728208122225258	-1.24121069893454	-0.972386035519821	-0.3324167266649	-0.653471742924057	-1.07196423704637	-0.638004857507239	0.672119029009238	0.461933553077041	5.90660150592392	-1.06218151431738	5.3063075713812	-0.688396988493829	-0.567212027913452	-1.61866189506532	-1.06406228496527
MB-0066	Other	0.660329517638647	0.0755119997523628	0.291424114313799	3.41382896515373	1.44646801752969	-0.0503606446388287	-0.172399602472996	-0.262194129504998	-0.567503288707878	-0.614167498591757	0.279620339862453	0.430786874543671	1.11053682116018	-0.71007627361685	-0.550451473986581	0.0417508945994272	-2.03056145987315	-0.873381228744346	0.14200593843521
MB-0068	Other	-1.16821545131443	-0.923999924054075	-0.731516418871769	0.889698577206178	-0.452664544471935	0.00881270798236986	0.662245071727758	0.71489616711402	-0.314559428925523	0.237210346112491	3.11858697854522	1.1031976077539	3.64874552158804	-0.833865102838404	0.676371354547874	0.267458311671681	-0.245363024094527	-1.53597479967149	0.964938030896745
MB-0079	Other	-1.84681579160324	0.562154965195477	1.25452747212629	-0.602196844768625	-0.198030123724452	-0.18792911432819	0.152219127672796	0.340651056919484	-0.076852035176965	-0.210427254459384	1.09510036670185	1.72738440588777	6.4402408482681	0.0386872349545816	1.62123675670755	0.202537631683407	-2.13296794865479	-1.42447920557683	0.723484274444356
MB-0081	Other	-1.87680620114061	0.877613113323995	-0.487201925428161	-0.722991701320521	-1.30312984735106	0.244786774417739	1.22799288511472	0.537233615184253	-0.888663339054987	0.114571754193826	2.04776204602359	3.55570923772881	4.00736372745578	-0.234035841597557	1.50616043965322	0.126864553885292	-0.132532133551021	-1.11951127621902	0.898717196167399
MB-0083	Other	-1.21876055553092	1.35332982606439	-0.00411362976688887	0.201953890566682	-0.27396031874183	0.194147718588837	-1.25392862985577	0.7156101147559	-0.668096630576967	0.071524649140308	2.64423912686133	2.04890860381116	3.32366882149419	0.100039918100635	1.55634395479314	0.227332051324053	-0.0166551572188807	-2.12004363914914	1.24850189754096
MB-0093	Other	-0.57096757399188	0.189088827290694	0.293389423398158	-0.193650777468279	-0.00343009262590813	-0.0754603856093378	0.112089854489322	0.918409628821046	-0.299977628278678	0.0403911044759503	0.817734029685197	3.15541264479255	2.89742892768819	-0.0381248620558114	0.892037462155307	0.215674683795688	0.116918031819051	-1.18858829467761	1.6703604458988
MB-0095	Other	0.342159281033117	-0.0182463472904022	1.15988281684216	-0.119399047702596	0.305151914459875	-1.0479882743783	-1.01541857297988	-1.28534024138187	-1.27896241301781	-0.568487337687039	-0.778341148714717	-0.823764412916648	1.68245928019499	-1.30378244515683	1.02424718757586	-0.421134246646613	1.07738779000025	-0.879620747527818	-0.0349025650005638
MB-0097	Other	2.69653322554966	1.98045721149633	2.23910643486166	2.15219494600805	2.81689540107196	-0.980326800867717	-1.33759825572196	-0.522310795235204	-0.257326809165828	-0.922810076747191	0.300906275161648	-0.845906639700986	-0.609220205918824	-0.516299366086963	-1.30341298914565	0.36045829919867	0.244908967805229	-1.47320639239931	-0.498582230433011
MB-0100	Other	0.438410581282413	0.191628643682213	-0.217527859048509	0.643031523770963	0.959387324377385	0.439887401347278	-1.45553952130537	0.108927821752227	-0.199211388653528	-0.219151279792765	-2.05726762030024	0.303778898237409	2.88733538787584	-0.280882435616231	1.41672050670596	-0.4289293223855	-0.955250354540107	1.0844672889981	-0.248994046954658
MB-0101	Other	0.556862421746017	-0.960707173147457	0.62484584892092	0.685870333104336	-2.24105051235159	0.161026540177544	0.52706707979069	-0.386420255290102	-0.209326867384649	0.581999135159662	0.428075707888246	0.480563293406642	-1.5002982702526	-0.35613745135359	0.816090088222274	-0.313090697670747	1.25338200286486	-1.09265249938787	0.18683285958047
MB-0102	Other	-0.86688753911128	-0.864136980665555	0.153954758590752	-0.0230826565019491	-0.250878685415231	-0.303517185016557	-0.32025131591501	0.792844266571641	-0.357718474891159	0.00685930025364822	0.119925133030266	0.620615373037957	-0.359807813525192	-0.793798818768722	-0.0399948757722633	0.285164380387086	0.625246734139487	0.806214401462501	0.276731421334871
MB-0106	Other	0.850338020509742	0.359874549245556	0.193595758049807	1.10511698383308	-0.532882214406274	0.164849947869302	-0.363891703731507	-0.316752552344975	0.80434850694541	-0.902434235213615	-0.426503875446021	-0.4519436796482	-0.53196457402249	-0.416432774885051	-0.383017362515219	0.0571039998410918	0.648508990103391	1.19457553865418	-0.925464601019915
MB-0107	Other	0.0272732822832914	1.67289456359363	1.38911941986242	-0.715939348968388	2.62886791074574	-1.10613252433641	0.00944925045087302	-0.330621466553416	-0.909108772166466	-0.592868046874839	0.0127484684434129	0.180819598537748	5.77504357604859	-0.468321346419123	2.05620509596059	0.716584783412484	-0.641591965642142	-1.23913456022747	-1.1907871892276
MB-0108	Other	-0.830970399167012	1.36021129088567	-0.684518483590503	-0.657228607395637	-0.346999111468255	-0.170187718771859	-0.0322057192244616	0.434312380903994	-0.26507713484302	-0.37600979520771	0.990125350047759	4.02766055140125	3.96435645285553	0.565394231276384	1.59566481409239	-0.0475165971889844	-0.76667196798406	-2.37062692682927	1.54209010455749
MB-0109	Other	0.402660632496256	-0.0188839777480713	-0.931870868729086	-0.357861674198043	0.147645477582912	-1.14792607268693	1.87439807836175	-1.90557890181447	-1.40124034505416	-1.39884899650051	-1.63898573711253	0.191793907607811	0.180596024680433	-1.61504551799469	-1.05677510782033	-0.633292297232546	-1.80833238624578	-3.38472365024498	0.0554879696713969
MB-0111	Other	-0.808746649644285	0.0374311276568388	-0.347297620217004	0.638318020029451	0.815752897133704	1.20229727972726	-0.320398718820243	0.929782223147676	0.0527019353370872	1.63615000544665	1.01601173997498	1.05844013924744	-0.489521054747308	-0.0300784564833213	0.036414548404899	0.260530302768156	0.589819546294927	1.18652597576153	0.115284385464014
MB-0112	Other	0.59155577140332	0.679006693200262	0.217050293809393	1.24749637444423	-2.37957005940734	0.295018719647348	-0.48197890090517	-0.130751695110859	0.46701762975876	0.170944090483587	-0.814324501683915	1.30636120327518	1.40464894227808	0.0508033666737544	1.47154803811332	0.40995350022532	0.872172207283862	-0.0727486027559173	1.6743292603176
MB-0113	Other	2.48911747299523	1.70596184821503	2.00097177084879	1.40406249909551	1.41569223474229	0.270937348630757	-0.768945795164392	-0.364933588071794	0.291223784841927	2.00939451151597	0.553629891708769	-0.180441023526872	0.136690005419167	0.644602215352398	0.14717022363972	0.384108592605807	-0.707033150968728	-0.216835408179023	0.131152046181683
MB-0114	Other	-0.664988863707238	0.651462361701173	1.12084494986467	1.44704173366592	0.0302224328361743	-0.522990582330298	0.0680505331874102	-0.420009369208666	-0.908926135151733	-0.963901617367723	0.0114846688765616	-0.883482265270229	0.419522307676592	0.129674624902099	-0.766633396375693	0.0628494071990051	0.716772025126592	-0.354638159917665	-0.92301660949747
MB-0115	Other	0.643168854034573	0.333370978362857	-2.78700853703406	-1.40475721302107	-0.0214307315871509	0.8399484037023	2.28872090418708	2.13497876298152	-0.478837600689702	-0.420046991854675	-0.617918806552639	-0.205833815550241	1.04132046469449	0.114539070647646	1.50533705223695	1.3468480230379	-2.09564235907693	-0.567569075186462	-0.366355974164509
MB-0116	Other	-1.33369502887854	-0.461452402799137	0.58003044251581	-0.221576184847121	-1.63893324317238	0.738281048249311	-0.0963953490750973	1.53763636438453	0.38914893186604	1.11646473325637	2.07968671270274	1.71411863378153	1.500147021	2.06594837184096	0.67210555524667	0.672105289426797	-0.196898985518446	0.351561528900559	1.32614332006952
MB-0117	Other	0.215367519237196	0.402827321688179	-0.349994476674595	-0.0294299428331621	0.00668131302648205	0.327170494512023	-1.85534355379178	-0.212358815648619	0.0120331783618255	-0.454792535718938	-0.479321291658808	-0.0554484518567964	-0.312140434545548	0.635696847929032	-0.72224369947096	0.12236191629375	-0.144037965286588	0.0770025443363328	0.974853132051179
MB-0119	Other	-1.63314938755957	-0.360957088773038	0.990975152112999	0.0839782136400984	-0.998514200281853	-0.465859020303605	2.115194894399	-1.10239948092264	-0.65127171852871	-0.791294506402658	-0.852975572766676	-0.168104674147771	-0.493635271004087	-1.00810398529927	-1.21748111810046	-0.0772831876801077	0.0356014272230611	-0.629678303899072	0.109854713894896
MB-0120	Other	0.68437639828222	-1.19960032750299	-1.34498173673351	-0.509557769462065	0.0790830306512949	0.296075891501631	0.821832029131376	-0.132465640722229	0.968538883044477	0.360792958007397	0.178609433772196	0.173224135319449	-0.828131776078572	-0.0831602028083346	1.61907432928494	0.767802338457359	0.358571439775165	0.58093987434994	0.0633164705541327
MB-0121	Other	0.49010844176965	-0.136011492366968	0.368560442892935	1.8367741550033	-0.266742217177242	0.399269981148913	0.432798265109057	0.0437152538404986	-0.174097867748333	-0.764019721592817	0.864591792879096	0.315173481369536	-0.316273613847226	-0.584252250709299	-0.869883510917146	0.585571450366752	0.798759192638887	-0.45939631114849	-0.620296841445861
MB-0122	Other	0.186460745771604	1.43572086484133	0.411133753488615	1.92358898584467	-0.0753045317867569	0.268868158061048	0.437292403846132	0.408274257063688	0.0112525199217768	-0.312719504250858	1.66101498087424	-0.569446143832839	0.310462686213752	0.0610273129084456	-0.105454889404128	0.802846838771573	0.825498102818519	-0.519090476204375	0.539725448327529
MB-0123	Other	-0.148661971117277	0.208634741334131	-0.42930074588403	0.957889574622291	-1.77314679434775	0.0826062833164661	-1.28437269365855	-0.255681059395779	0.56972393589999	0.258868366461035	0.523063721103336	0.212045859904215	-0.267885061654825	0.950056403706891	-0.344679083665857	1.19102933986513	-1.63220963394944	-1.08037615251931	0.265152252684825
MB-0124	Other	1.61735296278221	0.334545795815175	1.76183682313711	2.5425123898051	0.370844118013996	0.898410480746031	0.411721328102174	0.304273794050312	0.741143382340974	0.748019109831698	0.28634026684427	1.06321087290874	-0.494973230743099	0.216057138692818	0.801990192871042	-0.0402458019139969	0.484345362959638	-0.433584126276253	1.50969701931079
MB-0125	Other	-0.0855843004170881	-0.531295029078126	1.56093430000058	0.680621782494208	0.632934711453052	-1.18833991233221	-0.742197817427906	-0.967241730218265	-1.44311754212862	-0.798630487006638	-0.663430554340497	-1.25315814131697	1.0732158328478	-1.11268230717131	0.781082570142567	-0.155172289543886	1.23597700219905	-1.31556665752529	-0.740676709414867
MB-0126	Other	-1.31177912209364	-1.37297514499042	0.602392155364296	-0.0893349946872603	1.43774651383141	-0.042910187326449	-1.14323757593667	-0.248159172799693	-0.361898250643469	-1.17128758167597	-0.54471074388243	0.0793475650599366	-0.159208088024213	-0.634778711927588	-0.180855123819214	0.488892280074696	0.529920409070706	0.303886732852219	-1.08240847739579
MB-0128	Other	-1.45739331283839	-1.28111765316556	-0.646656429410288	-0.178584526682878	-0.437255582015104	1.26793544815657	0.465672105602737	1.71033224130562	1.00830276309843	1.09137398656142	0.734888301490426	1.11751654863147	-0.698050466699291	0.415745228295912	-0.678289744146023	0.486574795822509	0.541432202183275	1.01665099704652	1.46767197519676
MB-0129	Other	-0.00774085713217905	0.237634180861306	1.23438566823547	0.404284416855845	0.755547588983508	0.566604786387196	-0.927144409757249	0.791913803482445	0.276111582156507	1.00354712648193	1.51671884679709	0.180887335624396	1.06172394835329	-0.306574858021874	1.85463135959649	1.49077595447505	0.288243952910088	0.844249746854434	-0.0788885092583714
MB-0130	Other	0.322075019628058	0.323989490674889	-1.28718723969835	-0.122863706321258	0.544934585399301	0.632988322529017	-1.00283005203975	0.191210440193395	0.208132351855176	0.435607629471123	0.222887639783952	-0.0549662270611792	1.13488506785565	-0.277671238884099	0.931326545746533	0.232969360594285	0.598436974343455	1.00240996544271	0.43121261446023
MB-0131	Other	-0.199938055087659	0.551638619919527	0.327343348784511	1.39966993361543	0.153764627708582	0.530716021079744	-0.513463034407706	0.138922244645834	-0.574629413770558	-1.06639532187905	-0.599022659659811	0.108010171660315	-0.157527153263581	-0.930741809168851	-0.711137892708167	1.0314563062992	1.18224710513587	0.121225744592152	-1.4186185593052
MB-0133	Other	-0.412845423873406	-0.266506355723633	0.304205750450214	0.00941332591488245	0.0928490561883478	0.268868158061048	0.253820069122923	0.605840884817949	0.155633644591257	0.532784561153091	1.63933072439497	-0.54411992952519	-0.748667803877318	1.63300550197021	-2.08010338860385	0.284959628999615	0.825498102818519	-0.108697115374414	1.38382152988138
MB-0134	Other	-1.15947300458099	-1.0774655761665	0.339166801211393	-0.925825353260435	0.536260431399325	-0.0562935600066644	0.178574178602971	-0.227432573646962	-0.644200642324302	-1.13407081375994	0.448678633056848	-0.353346877673022	0.581958446154127	-0.874884536910601	0.625760023459163	-0.0537677625750134	0.340028944592865	0.0426459211941686	-0.856339496224344
MB-0135	Other	-0.256830173098142	0.310776236284278	0.0113263383596152	0.79634729881738	0.453982175965959	0.794216178363424	-0.400117449721652	-0.101259921111055	-0.593146736679065	-1.12674749671836	0.670754368648755	0.854836516251813	0.723040089596857	-1.11654554748647	1.53614873097767	0.419774518239688	-0.367967868224498	-0.524651620747971	0.165104907401403
MB-0136	Other	-0.86105114875366	0.0517310523638755	-0.746266234639688	-0.153895458223988	-0.781867599773644	0.709332128458292	-1.46682702840665	0.762514928684337	-0.0914925328428344	0.937789882330798	1.83852697603928	1.020990068089	-0.130655006237716	0.148480951365414	0.560467397492633	0.950807626867882	-0.0708365243272914	0.361014802346557	1.00884778104817
MB-0138	Other	-0.555266216248608	-0.503218752410973	-0.265521946740404	-0.0326481320251693	-0.0822667489441134	0.67502075573246	-0.437662286726388	0.983097790482584	0.421634712649193	2.07230235326019	1.23134784344488	-0.134118784422335	-0.893558922332954	-0.344132470855195	0.294416449476561	0.47807571209607	1.01032465382586	0.642406418768364	0.64746415432399
MB-0139	Other	-1.15209295741114	0.447624364065312	-0.205079539019601	0.0660270838001138	-0.330486610646744	1.11341854071857	0.412594403552125	2.29789030092776	-0.0350759438299424	1.36193544447851	-0.18078716519033	1.02942340363693	-0.528227871942872	2.45022972500353	-0.423351367469242	1.23894726538717	0.39571783477614	-1.42940657485685	2.2385354567248
MB-0140	Other	-0.386004201143836	0.305752058529105	-0.52373896543474	1.22420552999552	0.885171906696467	-0.55588367173143	-0.210155201776925	0.0840375973528498	-0.94073600983589	-0.852826132523552	0.0342261676358688	-0.434476912278635	0.188439776254481	-0.649939569992524	-0.0100224060406184	-0.916639556870644	0.530266763847973	-0.534775631938824	0.0423315727949867
MB-0142	Other	0.382732538371802	-0.793332745778109	0.899289690085124	0.772564797147978	0.877074904928748	-1.52805759575162	1.32400305106681	-1.51901136882439	-0.997212284491523	-1.03420893633996	-1.90474945944213	-1.71585248301069	1.24446317427912	-0.491422812749473	-1.48023579281935	-1.29985478119162	0.821765710435835	-2.2689663220037	0.0779723418637578
MB-0143	Other	-0.741999889742967	-0.664426015127585	0.169531443882854	0.842669289835489	-2.45715481931112	0.158092217487584	-0.88501035564183	-0.0309859978700914	1.90739147820765	-1.12064685075231	0.176064522744606	-0.892592383597951	0.163379026045896	-0.320572505110599	-1.19595579657408	0.0633016525984788	-0.525610987813712	0.361711890420434	0.252150843165001
MB-0144	Other	-0.643667453632958	-0.423798549772578	0.449359267943581	0.659660449970608	-0.550488418423215	0.602947204371637	-0.904909105041154	0.436109671003886	-0.686326746692442	-0.222944759487483	0.197948957502769	0.820021772926401	0.194495941324739	-0.669396555991217	0.0467899351855315	-0.0137924579308431	1.24641324514464	0.744488979990979	0.108272650238621
MB-0145	Other	-0.458423174480933	-0.252372851546685	-0.449961638330522	0.937046047247369	-1.63175895451709	1.11598473148364	1.10153054170055	1.11868811426808	0.719264598008501	1.44624508492427	1.43246111222508	1.09248628055592	-0.80055063081536	0.859587952435593	-0.463333066554139	0.603753451414282	0.771660422587173	-0.0689255380633212	1.99964149607599
MB-0146	Other	-0.93511119189031	0.53851683518955	-0.429135772240511	0.0871887889969915	1.01395665186844	-0.866748057485265	1.09869732472934	-0.823358890395943	-0.984167939154242	-0.387455154535058	-0.0500554546656829	-0.89587755563915	-0.217336447763327	-1.39105750123906	-0.988934819711313	-0.358270503496854	-1.38552346532009	-0.759752793243209	-0.720509489469203
MB-0147	Other	0.652740088292325	3.97242951002387	1.47069389495104	-0.985260246351641	-2.67905773740363	-0.898024396828873	0.78401804862058	-1.31648413637839	-0.993141029918092	-1.08569186293667	-0.94716378990451	-2.22084644994484	0.547298113630736	-1.29941699793143	1.50009340175556	-1.87212389780988	0.484345362959638	0.157128471559673	-1.55331588063701
MB-0148	Other	0.175375475867733	1.43793248914824	0.317544754579783	-1.13455006102828	0.573166011283723	-0.121640228054626	0.329578998604314	0.849332290255863	0.362812274560116	-0.00572539455544189	0.670656970233901	0.442464543711889	0.977453973248333	-0.31075806224875	0.0683410689117146	0.694326018005137	0.752673124043598	0.14705756341979	0.972157530231552
MB-0149	Other	1.30452927879045	3.55116757033002	-0.355277243011003	-0.183936181646901	0.507431249127722	1.87186371844711	-0.0207077712277492	-0.459187874231088	-1.39431882178069	-1.20084426982131	-0.815511542907845	-0.875655679776991	0.877569407571563	-0.759771282974259	0.861114438880984	0.536857440461623	-2.57284040845932	-1.1741717941286	-1.17386555714962
MB-0150	Other	0.927007838937291	2.30604253872926	-0.472199691786052	0.171559617554601	1.20218864636321	0.30727975398848	1.22054804561982	0.309757915752156	0.448284983367216	-0.203951146706157	-1.25655743031691	0.814288677381665	-0.704287074183051	2.43604489081142	0.0628694719817465	0.151641235810622	-0.127845295271223	-0.0102778534753079	-0.969025394312804
MB-0151	Other	1.66630182632185	-0.157469815825397	1.54046774920833	1.66091094222332	0.473784420108472	-0.428679362616065	-0.0667905419047262	-0.986526454283205	-0.266027896900738	-0.706540598202718	-1.84542356738755	-0.944180176716396	-0.603284190625305	-0.292261846685735	-0.282477299511177	0.465930225690985	-0.411279584333112	-0.605605681580426	-0.273181721385076
MB-0152	Other	1.21631873096576	0.369973079571148	0.314246975017399	-0.245765132138274	1.18645325406133	0.224961187752281	0.258223129177589	-0.890679318804811	-0.369203047396025	-0.389687160133571	-1.1200371905947	-0.229639605197849	2.71054157356008	0.539287538641655	0.839725900256143	0.519495268857283	-0.384892787915321	-0.405492462377234	-0.414880284137191
MB-0154	Other	-0.278081625743168	0.584938054761398	-0.411000170068722	0.344204443968334	1.01303029459439	0.873324679670741	-0.0935511900915361	0.743222536572868	0.175193143987653	0.879979475196765	2.41586761910777	0.33797196460742	-0.210246394384934	0.51632681650752	-0.0826083511459152	1.07051634255847	-0.384452762241994	0.297738707198821	0.684927939608767
MB-0155	CoreClaudinLow	-0.995329285965901	-1.79692967750234	-1.24590180274928	-0.747947908562316	-0.374192094451949	1.0592083337438	-1.4742456556396	0.781895032323906	2.18890061925998	2.65470821886444	1.25533835285084	1.79629182288204	-0.453884646114322	1.09888069404492	0.133657608249555	0.293960554733668	-0.0564954199838854	0.875230388191707	2.24835006834371
MB-0157	OtherClaudinLow	-0.162578810841992	-0.205677440513806	-0.443902876997682	-0.799824353107453	-0.428222462639536	0.710280319120886	-0.391357211784201	0.875165940331695	1.35952509380982	0.470837123614009	-0.897695764401966	0.601243278261167	-0.148188966061313	0.0845733137252916	1.14322682944011	0.594372688118996	-0.534823394405923	1.42487999013773	0.251561940125599
MB-0162	Other	0.405612617377621	0.400553610099265	-0.315727706822402	0.901639787470107	0.260713199305219	0.552143369890023	-0.765982345390869	0.170443325204315	-1.22304027510564	-0.246494077377607	0.0447218320933131	-0.665358342610199	0.667588368852202	-0.0524586353639288	0.375734440244811	0.309119190826912	0.769239459547952	0.218308612173349	-0.627125416720749
MB-0163	Other	0.0259761908268039	0.0710221172437273	-0.995893939741157	0.764912732854672	-0.0872016514727428	2.29372676742998	0.244299182769705	2.08256712930022	-0.458349014694523	0.609110717277549	-0.465913104593571	-1.17366639024763	0.443584449550489	-0.168683974737589	3.58291255064116	0.664611277192355	-2.9337060310799	-0.606818773223129	-1.20930646779631
MB-0164	Other	1.40841673578338	2.45059146422711	1.42275994501654	-0.694265422246419	0.479823796445057	1.52922200311184	3.3117684752962	0.75137985249475	-0.0321148997651854	-0.560363646364287	-0.0917331010814074	1.86081889497102	0.816636876917337	-0.81618707188922	0.157340851436776	0.861142357620513	-0.361241748361283	0.909089112883632	-1.25476923895346
MB-0165	Other	-0.370501778849612	-1.21795756246969	0.14269033461181	0.911824407911244	0.254416931536382	0.530716021079744	-0.412063813097731	1.27447415296085	0.57823124100945	0.400082898263353	1.32396028458403	0.773918440695855	0.939348212624409	-0.545885427572995	-0.184667799348144	-0.0436356439633166	1.11884190546266	1.10601792904067	0.614737710088739
MB-0166	Other	-0.270136904046968	0.401490579137196	0.775738407383187	0.65665795809305	1.34372980371983	0.287860469812447	1.29586918747273	0.455304373363601	1.88601486521431	0.287727689831463	0.309134068100545	-0.371426943862779	-1.20886266268714	-0.0749659945222721	0.0967735966488091	0.809867892018917	-3.04062943191109	-0.164067363415837	0.664579599534295
MB-0167	Other	0.106378483419749	1.67208103551989	0.73502806272124	-0.501416955460135	-0.246743231418506	-0.478632408927582	0.447730233690971	-0.590280986358975	-1.4424786792497	-1.17518111130797	-1.10143021943006	-0.751239815332317	0.723149153140159	-1.25493809210726	-1.09573015583282	-0.385437306231457	-0.013943981835611	-0.32769075668566	-0.733110857377188
MB-0168	CoreClaudinLow	-1.31172149515995	0.0454018431892496	-1.28690386180279	-0.655926531690456	0.297382334107077	1.08608201476782	3.38936936256627	1.54357802121848	1.86119487736565	3.00447950762604	3.4880048692327	0.197047851109952	-1.27258341655347	0.659220632329629	-0.803129352705073	2.08297129597733	-0.322450307696404	1.60434436387975	1.14486660913609
MB-0170	Other	-0.311407955527659	0.0525004364952663	-1.07319871755714	0.458133179245692	0.081813043760967	0.666051190762669	-0.83550364217301	0.469296628074074	1.03307719535193	1.18175998662638	1.84844672702025	0.625771129164085	-1.0497196515097	0.369728185429615	-0.601856454068263	0.553016405605775	0.867022233795193	0.504921648426994	1.40396971683717
MB-0171	Other	-0.856236278819274	0.591922829203122	-0.304244566862807	-0.920447280179493	-0.174737338888044	0.898250752779991	-0.486675859697484	0.595530189597602	0.550675650887515	2.82510052457651	0.256024161401597	0.318815183074804	-0.471992107870428	1.81622959418238	0.210834097820811	0.230061770340956	0.393546826386886	-0.932293783989621	1.91071213831017
MB-0172	Other	0.676703611677345	1.12375984674177	-0.377642594349865	0.514252566340037	0.542841527003759	0.738281048249311	0.0220111734445377	-0.597642428448805	-0.459855923233121	0.78093219678725	0.838382426533722	-0.131154737125367	0.112163621602979	-0.621671361981305	-1.02070283155394	0.697910766422334	0.340028944592865	-1.98233606743371	2.10117939370274
MB-0173	Other	-0.092505378565229	0.837145491291343	1.06517007469846	1.24311588507877	0.837686211205891	-1.21033497095128	0.566206300841295	-1.90134984749634	-0.882278980377628	-1.07100434737121	-1.59447004501956	0.0417802147107296	1.33370594755738	-0.825458433808451	-0.564824650316621	-0.752912297810111	-0.0150755517737282	-2.00492736606181	0.144785089747766
MB-0174	CoreClaudinLow	-1.25948508421815	-1.5355802778891	-0.593616053985323	-0.789062474346724	-0.871323196661094	1.08608201476782	0.549474564070526	2.3480140874334	1.3445112893534	0.164253756702378	-0.622565542538315	3.14977387205407	-1.23725191247565	2.28167919922807	0.214726340197358	0.971157576795553	-0.818734697890837	2.23639448953755	-0.45584960775632
MB-0175	Other	0.852142566776095	0.211813817457329	0.931170965445536	0.0244797803392628	1.07185964702957	-0.898024396828873	-1.19689086926212	-0.592898818127454	3.21116599653184	0.191536980066378	0.649457536250466	-0.821330863932382	1.29504764565067	-0.985962075063054	-0.346010148592538	-0.256673635349396	-0.864272501955016	0.0732601235429204	-0.231144514520944
MB-0176	Other	1.2263831394544	-0.0593494245719679	0.218147842103778	0.573126901124013	0.889919541615679	0.50519981311288	0.0790333281002014	0.752982391100448	-0.0310321649506762	0.633030100498323	1.05471176300987	0.135690776381681	0.861144383513371	0.344468976226886	-0.0748452875517361	0.229343699303342	-1.00423862753286	-1.38399196091601	1.25438528960719
MB-0177	Other	0.0396023396366436	0.0612015785968116	0.708743329003351	-0.0559867492083651	-1.04443740860118	0.856401545862333	-1.54232572797951	1.03461149617919	1.27327959377957	1.19915857283156	1.63955513932529	0.176743109630707	-1.18481611822536	0.188702883599572	-0.809960985541839	0.823030295277788	0.477704278582173	0.560358693693879	1.29027181058031
MB-0178	Other	0.93917169251829	1.65953948132718	0.641166318029241	-0.112942874316989	1.78935976079903	-0.626186225063732	-0.7617141249257	0.701286139191553	-0.388953218115378	-0.680819389956051	0.757404705369057	-0.798910295711465	-0.517973387665582	-0.223383384904998	-1.29223383815444	0.414272629482195	-0.823856898231747	-0.0551787654323342	-0.0876834515996686
MB-0179	CoreClaudinLow	-0.963786799649326	-1.32101685049982	-2.30884002517453	-1.71299569929836	-0.714316045718156	1.51212348420871	1.21351912401331	2.32497623324515	2.27136136446596	4.18430262202802	0.036312317948954	3.21161672110127	1.55308087683169	-0.20277479080012	0.00488028432748586	0.370530053725398	-1.13787620741546	2.04273992153985	2.29663900795176
MB-0180	Other	1.6352062873119	1.87101981048067	0.136873750541239	-0.629115042449825	1.24091310215203	-0.0778818615745006	2.1106604373462	0.0290605139490731	0.570636873430939	-1.06748466104793	-0.241837420289375	-1.20357647576697	-0.329878637628813	-0.702442818336985	-0.545746730810451	0.0306715779461695	0.580345133503562	0.419681294318517	-0.155853903803008
MB-0181	Other	-0.767725555959883	-0.713617499530463	0.155477546207703	-0.869791817773252	-0.335085636980103	1.03775095860125	-0.864006455853137	0.54416024657994	1.47760014662289	0.418364346132407	-0.912142700886954	0.664104050783396	-0.372840523523114	0.721118170161487	-1.13538005441835	0.140147666359495	-0.359094591613144	0.277820975080751	1.5858601123883
MB-0184	Other	-1.21248524408673	-1.08518867617071	1.15695494909897	-0.653818803622582	0.454189763030173	-1.27361290299133	-0.317870621148948	-1.46173146629175	-1.38870681648531	-0.679518135561308	-1.38824252070502	-0.533476013865861	2.17568884249275	-1.81929301508624	0.0198313809764901	-0.420095970485142	-0.0149918533046298	-0.049764537877379	-0.861056929215527
MB-0188	Other	-0.343176868081337	-0.358769477064716	-1.13067568444077	0.128540537624192	-2.08056513928255	0.217976100709969	-1.2122395985245	-0.579688834778331	0.073276731176862	-0.387242400267951	0.574855977956737	0.34300904903748	2.10295136195774	-1.25070081951172	3.13095234486234	0.916757114658827	0.257453483620152	-0.887896757679466	1.09868064049653
MB-0189	CoreClaudinLow	-1.06265964615	0.109563647371822	-1.45613601745231	-1.03069233018807	1.15365575873028	1.15929059431799	-0.616177139914217	1.29114676462787	1.28723204956486	2.31711473804993	1.60855782651513	1.56523949455456	-0.347188210099487	1.05166864984704	0.054870391917901	0.966343032404332	-0.561793338609949	1.58747133654321	1.32079874164219
MB-0191	Other	-0.244368926615268	-0.0858185589145246	0.80575898367972	-1.3620049938902	1.10219670692086	1.08608201476782	0.145262114800165	0.537943175996348	-0.215605181857414	0.391264253836155	-0.406026432431241	0.677275382466046	2.61546238121014	0.296560136314553	-0.417636427756346	1.15052955004738	-0.389825808986179	-0.499142662011436	-0.268895051624995
MB-0192	Other	-0.23737170506657	-0.95091559036765	-1.99422698197418	-1.04441083195469	-0.427831110590899	0.71384610391216	-0.840054855075014	-0.0494814976133916	0.247115349133496	0.232780983192439	0.792298008453636	1.99426680293265	-1.03106965069594	0.389791606806855	-0.00399091381672771	0.13600240007282	-0.37975749707742	-0.986673555944018	1.36115595737066
MB-0193	Other	-0.966500022617142	-0.777917135175921	0.655540549327808	-0.208772988568027	-0.0110211472900536	0.244786774417739	0.210909982065234	0.696305717903314	0.178238095749761	0.54462771314403	-0.227108210466965	-0.919503901130851	-0.292802005617157	-0.309388823018997	0.898326886494365	0.859957429713582	0.956315044292525	1.15488592263057	0.382848012001566
MB-0194	Other	-0.628077130447993	-0.082737405571266	-0.132165552582925	-0.150301254507957	1.0929914814378	0.657069693545609	1.37382834708181	1.23219243489365	0.502996816874115	2.00200264526318	1.2726829514497	0.517573332890104	-0.954220216593979	0.288673864176338	-1.10029400791285	1.28303206519561	-0.00262763847853497	1.16448860687614	0.384774388539014
MB-0195	Other	0.530805540803211	1.65795163864888	0.433774331026205	0.241902684617921	1.29467650865715	-1.02651462339795	-0.472760262644975	-0.0498792069420068	-0.319230968392964	-1.45429874504517	0.569140771563469	-1.36766642926265	-0.517221594768372	-0.685459735191208	-1.87489544878748	0.353165792060423	0.562291728825891	-0.84775483534917	0.143338595548363
MB-0197	Other	0.397107069513102	-0.210294210199716	-1.08424776699824	0.611628867712844	-0.365931835056687	0.610833914745414	0.712546688110533	0.314821999491617	0.687420096740015	0.273880235656542	0.169072848235786	0.584964559448598	0.11040519681614	-0.027951168944868	-1.27969337745898	0.678551984155244	-1.10877714637515	0.809749051667235	0.636209884664881
MB-0198	Other	-1.31167427350664	-1.08069027622701	0.218567166483943	0.416211944519884	-0.0187048051444484	0.808070477069048	1.02873779749578	1.84442756912283	0.664710795770517	0.914263677046766	2.74798689128009	1.42801174122079	0.389605822724639	0.15690065885343	0.0485903707357669	1.37181037285874	0.93319416864002	1.67821106916289	0.950265551328789
MB-0199	Other	-0.0145512177919002	-0.148492511779605	-0.251727338730895	1.40040024117251	0.891381810274988	0.240602646683783	0.103696445373123	0.248541128361793	-0.155266451813717	0.395121606118747	-0.643747051777881	-0.42234596898307	-0.420330799686904	-0.975749279148746	0.0383073006448927	0.335507046664715	1.29332794514338	-0.0535536580356356	-0.0152389063649141
MB-0200	Other	-0.818192982199013	2.43347693028628	-4.43905919445511	-1.45961241257339	-0.0237890816955576	0.327297203613937	0.762568883209338	1.86660379320942	-0.234708698290912	1.69274088905605	-0.870994342141531	-0.827901457951631	3.27586228945679	-0.997672968689775	-1.27588984004217	0.754931693257641	-2.02957166031184	-2.09980002514852	-0.370346828681341
MB-0201	Other	-0.169797336809341	-0.245080161378028	0.00716910712560872	0.0558737736599116	0.204452692864534	0.522271121441562	0.560768370685448	1.01274732411688	1.1316795743757	-0.0793816618350405	0.741815908571815	0.0221834876158296	-0.437436552560544	0.965053357090522	-0.0993178045146107	1.7578923377413	-0.488954026771183	0.782827337507089	0.556064015165406
MB-0202	Other	-0.874633776095034	-0.0542239418005049	0.638040821944308	0.581042555063755	1.43562483087164	-0.213437064422343	-0.749913528866844	0.815755043866294	0.488776945335807	0.538162826994333	0.302984758139822	-0.130273211959888	0.342457972477821	0.445504413905153	-1.13604942904247	1.08701026961493	0.798026010731633	-0.0665539059308095	0.887471154958567
MB-0203	Other	-0.504817137579644	0.284617943537686	-0.937622981159455	0.36286465442623	0.791200309353626	0.441564128309047	-0.273329917128521	0.416375875419798	0.0172521508065972	0.691283963854839	0.0466243331838134	0.829149535955524	0.739499364057288	0.154148352488153	-0.898309764608434	0.163665154988786	-0.251210650419483	-0.0902798039512218	1.78042733421466
MB-0204	Other	-0.016986440929689	-0.343056711621248	0.668243733424396	-0.243351990856755	0.197204177192065	1.18783886838866	0.155466819786643	2.53054715506297	1.03699171825569	2.82826105998271	0.829814774725123	0.946927399042918	0.742178585263677	0.0809240149970131	-0.311642628677833	0.702487550620818	1.02203445419825	1.93393480983612	1.12782761463874
MB-0205	CoreClaudinLow	-0.300151731074088	-0.00420455588565208	-0.513483152068422	0.400388405629025	-1.11056422316813	1.33910202245805	-0.304106198139088	0.508514140918878	0.524739251585177	2.70921363336551	0.293572894286435	2.23774320637286	-0.0991711399456381	2.45561291489348	0.214759973197008	0.30568608426972	0.0481601350404382	0.127114444665307	2.29341824576662
MB-0206	OtherClaudinLow	0.903540059499877	0.0859757732183254	0.763629943983612	0.48087506957654	-0.0811987134987295	0.495605023639811	-1.94230241856415	0.793568966894047	0.456983157833807	1.52038854402435	-0.525813192355321	1.44690257734441	-0.514305541414992	1.07102900015477	-0.161933568883398	1.57610328644711	-0.258155630095826	0.439489073210727	0.992819771300074
MB-0207	Other	0.193840852003494	-0.730052702982286	-0.245919422425956	-0.0398159492939158	0.380757766890853	0.425428990008675	-0.600358211240051	0.671429032645967	0.630310448465158	0.192577049632983	1.26314428132865	-0.22584089064378	-0.0178854704813512	-0.449151604992911	-0.376172058113319	0.798177180820674	0.896670774334504	0.527548228200334	0.689611565687721
MB-0209	CoreClaudinLow	-2.1635762059737	-0.748653450436372	-2.99469943875197	-2.26349644711121	-1.61558019789361	2.0040754424776	0.334085000711172	1.16474109820662	1.43817425984413	2.43615965900571	1.49148927996512	4.14937215795037	-1.32766088698004	3.67978201884428	0.345139067738425	1.12789809801781	-2.03279438991944	0.534929895728718	1.93344022559229
MB-0211	OtherClaudinLow	0.480726423629147	-0.663290496446741	-1.51477100850175	-1.68429830786783	-0.114200572275125	0.94314607933712	1.42820202050344	1.35222975436948	1.81575741731323	1.62908085600575	1.90073475267551	0.888033800611171	-1.0133062124673	0.407397327865499	-0.485310362665968	1.9120906679203	-0.779560392081098	2.01248181898817	0.482137719392891
MB-0214	Other	-2.64192208648865	-0.606512045986687	-0.147395994038741	0.802829904865546	0.0646657852968778	-0.578002510054135	1.9517613768324	1.36926931874077	-0.173898351414757	-0.537580524433149	0.388264614661413	-0.431072852209474	-0.448079000571064	-0.736354579361812	1.55411709379039	0.626127911913261	-0.520501235220503	-0.657742437201925	1.66084779805694
MB-0215	Other	-0.499246838280157	-0.744707967232195	-0.617238088977119	0.752314562237879	-2.58969545627017	0.690132574405978	0.387452794650491	0.619958271704094	0.0219576129087724	1.05527624749504	1.11514074925981	0.716275251115038	0.161873198863117	0.123269816762732	0.0918679297270625	0.147299754024982	0.23205952632997	0.675208900478729	0.406657902432325
MB-0218	Other	-0.401743259118257	-0.216069355318838	2.13927994781139	-0.207120505132194	0.653300515430318	1.07162360342921	-0.821362291121627	1.13392315060017	0.0659545476428988	-0.839666084666796	0.186178717160028	0.296435478478513	0.0712335909404693	0.012300595110373	-1.32554901742961	0.847070133528987	0.0987628544150508	1.18358283034071	-0.374387233323953
MB-0220	CoreClaudinLow	-1.13032665165891	-0.586648832962872	-2.21106996825837	-1.58891455409438	0.416402523791696	1.50237255275713	-1.61232346654862	0.563881653492848	1.32718348963928	2.25275559336836	2.20451627969371	2.63464012888713	-0.187011907055161	2.00498165948629	-0.516052140782863	0.663032644538331	-1.54560556394127	0.271018368911769	1.92562382431039
MB-0221	Other	1.90305373335511	-1.01566832199642	-1.13110504820709	-0.47613042963447	1.67591697675593	-0.837941478671413	-0.648342535104555	-0.518780989710643	-0.586540027399864	-1.47599352044365	-0.172576907813195	0.497380913870842	1.40422904763637	1.81433138978764	0.312884894485727	-0.419053909721737	0.643433766885211	-0.3850543067757	2.44659445318805
MB-0222	Other	-1.14251027444368	-0.0865721791801293	-0.916751809156756	-0.498050796691812	-0.225031168389782	0.94314607933712	-1.07826514938026	0.376340065116168	-0.216365179763656	0.613272348096798	0.676566557434623	1.21409027984023	-0.280463503533623	-0.373857859805642	-0.513194811360606	0.247563359351503	0.361076794324225	-0.220789014774947	1.5292332958427
MB-0223	Other	1.07362852658803	-1.60427104156579	-0.802788901334181	1.93508472291513	1.37862168333558	-0.140531387178677	-2.66545867183639	0.412152568178521	0.522443490942683	0.29943182690141	-0.265356728573369	-0.109040139914526	0.00545433133242244	-0.168774590261208	-1.05899617344029	0.716176543013951	0.144502126649592	0.0760013933032526	0.645934110631659
MB-0224	Other	0.314950730768291	-0.563013633091088	-1.0435992342373	-0.101296549454786	-0.0898842473695075	0.731002970873087	-1.16372472276497	1.09017279712382	0.519818637732725	1.20362027551894	0.440544950614973	0.829842812467028	0.195127686218916	0.229860895915108	0.451357638661634	1.04437188274801	0.211775916544078	1.02447757787274	1.02621361011174
MB-0225	Other	1.86346186948409	-0.478609033427014	0.736291254042813	1.07416033754098	1.19577103370614	-1.8388398952203	0.893279248648125	-1.1172734673103	1.66086401686562	-0.693425789799309	-0.309167772905066	-0.609382744286566	0.68009131594279	-1.43414487347812	0.329302642305414	-0.359545060128565	-0.254681453654078	-2.21716430731662	-0.153787285764987
MB-0226	Other	0.0272732822832914	-0.723842575824116	-0.263938287644906	1.09521776988411	-0.140648832598804	0.632988322529017	-0.292974814698312	0.624964796278735	0.322244094189741	0.240669894269178	0.200801850253856	0.743797870544234	0.612689823700867	0.474156689485085	-0.571237492573767	0.087182941933186	0.484345362959638	0.190542321398952	0.96913287259515
MB-0227	Other	-0.540087544067665	-0.212704315907694	0.198788461482826	0.860060404405518	0.135189051482073	0.566604786387196	0.0940432335220164	0.202460666376956	0.0942760179048276	0.608736032635125	1.04195089762836	0.244285306447125	0.576146194787317	0.318459218468716	-0.852360820952825	0.791720456581189	-0.171210289653528	0.229884585186321	0.0857428727178857
MB-0228	Other	-0.271286396363006	1.53029375505524	0.0189507525041364	0.278783313221251	0.56686713484829	1.03512695010049	-0.285924901855324	1.11767713009359	0.120997017764941	2.18346163677557	0.472202401278361	0.319983931886389	-0.435316596802011	3.13745636649525	0.852450770823178	0.948641103373715	-0.221612959444713	-2.0933516759708	2.45495609830845
MB-0229	Other	0.58965643989223	-0.704621667824229	0.790478204298189	0.504051483465344	0.575297577405049	0.399269981148913	2.08515725636032	0.481326269232071	-0.0266666145797273	0.506498618544676	0.703686345990501	-0.388277782824465	-0.080591869490559	-0.560208224038093	0.173463396698315	0.422940582273374	0.364446198951831	0.802314970538176	0.236652098485047
MB-0230	Other	0.998773269068824	1.66019292256691	0.652974329458599	1.02172392782754	1.92682646075447	-0.603498224859823	0.362642531595338	0.636142104775515	-0.3673557072865	-0.967499098403139	-0.651135092609509	-0.537160904238541	0.636264017459524	-0.232344155718472	-1.7187447557489	0.066419039953979	-0.792174237729272	-0.51777242408369	4.35811298317889e-05
MB-0231	Other	-1.24080135572944	-1.11768631200565	-0.192622978316482	0.503192017078485	1.15285026072739	0.666051190762669	-0.337470443627406	0.724905942962644	-0.972396576037533	-0.118479596901228	0.12186293785888	1.83098455711935	1.32502780543998	-1.02678645772473	0.517737106585795	0.774043063649331	0.867022233795193	0.732153701781572	-0.227959895771071
MB-0232	Other	-0.224368994401943	1.23206862576788	1.71372078578683	1.43057139051217	0.0473683011502127	-0.189235840610996	-0.454526384706571	0.475009928318654	-0.189397687698471	1.44291253230812	0.988791551381303	0.21885110681893	-0.461439357997149	-0.925537515924229	-0.576311209772874	0.635787978831413	0.642053769440003	-0.0720517953318834	-0.701560969266119
MB-0233	Other	-1.83236572840528	-1.177132225225	-0.836435405768188	-0.166018636076437	-0.866440050175313	0.777293057181734	-0.257254786806253	0.951919948679938	0.0314721662291088	0.539326070566625	0.0375912687779718	1.54372402327436	-0.131667623841344	0.636263042844693	-0.826421476782041	-0.191556329179145	0.800000195550119	0.680384275795353	1.39675008017776
MB-0234	Other	0.342950838750225	-1.0826005530844	1.17616494765103	0.0354601507937487	-2.59970319203165	-0.255186116223272	-1.4262947363389	-0.586498661718528	-0.284267617673535	-0.593586234085883	0.716336106589497	-0.0970830371487097	0.576714534662797	-0.469030102014987	-0.357377246023394	0.146949517231811	1.41557651113395	-0.749744229094991	0.786107014055129
MB-0235	Other	-0.312524745089869	0.0520577559232764	0.500400279218898	1.04433316029379	1.25573333809629	-0.238832207429651	0.0396504258633917	-0.218817015422824	-0.200447661836686	0.602439099159515	0.932431437256646	-0.20431210550069	0.196216858950756	0.388128455439874	0.426316450256903	0.234182987030289	1.29696843296393	-1.00798520919012	0.409095324971979
MB-0236	Other	-0.360089444186978	0.735799679172928	-0.158999820177937	0.36384728845485	0.420734154884965	0.164849947869302	0.381530780440555	0.363020838490951	0.0437484437676559	0.867430884378287	1.95532475920096	0.567094593534454	-0.339139543085946	-0.233731740807938	0.658115066041616	0.705878377045734	0.266809331246675	-0.331603106473269	1.11238869236601
MB-0238	Other	-2.54679219507461	0.447464545933558	-4.07665044342125	-1.41687248127703	-0.38804381798102	-0.395492563158171	0.323581090253908	-0.503041440247004	-0.125234633127591	1.02838749960151	-0.101090130517426	0.697056495745464	-0.160675851841032	0.0163431733067732	0.0695897998438414	0.203509926879907	-0.131839534392359	-0.935815651170718	-0.0901292759995036
MB-0239	Other	1.00280857398826	-1.15002556705266	-0.861037007787098	0.266638168218115	-0.665799987929893	0.841943121897012	-0.831241885494511	0.580830236993427	0.133638928269889	1.07077997825697	2.11932018231967	1.23512133360152	-0.264485968992383	0.574593719512648	-0.885880409115069	0.630417897839772	0.541521954025935	0.785749402152085	1.78553541661655
MB-0241	OtherClaudinLow	0.996593725491737	1.44833256738377	-0.645764093068136	0.144350943417164	-0.731081378148106	1.26793544815657	0.853309905974107	-0.193548245214417	1.68868449316345	0.887888954246312	-0.281324637953186	1.69755701586043	0.20506625307934	2.5979177272979	-0.622980046780197	2.01303504921214	-0.227525878793924	1.01188480663686	0.141025338509094
MB-0242	Other	-0.569445621960372	0.59316793575398	-0.410910703998214	1.06368307980778	-0.263194930867412	0.856401545862333	-0.306291736543936	0.979069172726176	-0.0608176987487555	0.132720564772335	1.28898167904352	0.515890279153246	-0.641982799653156	0.877254320174798	-0.63779765183038	0.916832743515541	0.880726740351765	1.4638439020556	-0.159748736344661
MB-0243	Other	-0.767794058597895	-0.0410624275224128	-0.0993094314720318	-0.470340776320408	-0.342986410405254	0.399693582240194	0.198247502549486	1.24455670870503	-0.0155010256167206	0.154165599315069	0.633194268962276	0.17967926691578	-0.420223506532718	0.398111478072263	0.1398230885368	1.50890580257063	0.60467254402331	1.28057891432686	0.468872172509476
MB-0244	Other	-1.15380190399834	-0.922129376744798	1.13580924355222	-1.05818633000855	0.641237657158536	-0.272091357974138	1.19206870155625	-0.524970268243283	-0.885750875247943	-0.500241247325533	-1.2400387879905	0.320097123874568	3.49787628666032	0.123748116480964	-0.356684998427745	-0.2777176686357	0.653758142015433	-0.40866305206882	0.451766225751456
MB-0245	Other	-0.140506031140563	0.249009771980853	0.526940607987862	0.0307198345868228	0.0826206322762239	0.194147718588837	-0.470131101347887	0.761278055099942	0.128453623181427	-0.246313830227579	-0.117541171463904	1.20969601828316	1.77965545083087	0.177092317714654	-0.348682395641458	0.163567260794471	0.607536035042255	0.786901527422212	0.95358765005158
MB-0247	Other	0.0610820701654596	-0.741733343671351	-0.179678257594756	-0.459784236761359	0.102392862517893	0.784352717612775	-1.05237419119049	1.06380294979095	1.17872183373315	1.47701863275292	0.972286678049562	0.645322401357454	-0.0935590845585702	1.2072250561112	0.695016525107071	0.96502633211347	-0.0207838585102014	0.993499486732664	0.694198239592708
MB-0248	Other	0.274262666154126	1.90186441988166	1.92160286703981	2.05940924255654	0.262161901596751	-1.31038075294097	-0.336815137078545	-0.462866789749219	-1.5607251538454	-0.760649785792024	-1.050822744755	-0.915267097688235	1.14605896395672	-1.1718596394926	-0.641360845030924	0.544421037562443	0.60467254402331	-0.791691623120593	-0.676633857966889
MB-0249	Other	0.471167420394055	0.953046213764067	0.664984047131441	0.940593704911322	1.14920489522372	0.987375207695338	0.498415191905794	1.51774226150631	-0.379246212711682	-0.439013507730227	-0.208840606102691	-0.245325618726382	-0.205953087174794	0.0448285976043863	-0.430724109065544	1.47819814901037	0.103804823943815	0.626976674894442	-0.0794268998973845
MB-0253	Other	-0.861753043044483	-1.36548228443507	0.1583961712545	-0.620179682490404	0.979376299266219	-0.302862704410727	-0.628981501332891	-0.547970964334073	-0.977880598655251	-0.870096311031349	-1.08316142962602	-1.47230949345352	1.28221822507978	-1.33620632854869	0.479105773228015	-0.372361822453108	-0.80732170478913	-0.356502311778613	-0.461163806372357
MB-0256	Other	0.12557005528436	0.230184159123055	0.286101820118827	0.386528778818399	0.747251020560875	0.738281048249311	-0.778395072760571	1.15050026527066	-0.0667166648415962	0.643525731618011	3.09810386778637	0.416533404518638	-0.797974927668722	-0.16024170639276	0.97259520748846	0.839902294590333	1.02206473946537	0.325957164595738	1.13565412281114
MB-0257	Other	-1.50003761989965	-1.726056288037	0.647334498267688	0.857352216104036	1.12116161545197	0.316524455114795	-1.7728701998512	0.3287280071495	-0.160315441317892	-0.0137583570931015	0.18386553052907	-0.0691245278551727	-0.450903244574515	-0.326250713370242	-0.0718869879244609	0.582246421678999	1.02799801458647	0.630712854753005	0.124249467979882
MB-0258	Other	-0.387977635824749	-0.342746151522887	-1.07311900066964	0.83586553218982	-0.506147833708421	-0.0934596060936193	0.951235266917628	-0.757558433199814	-0.431665138505869	-0.0889809882912402	-0.828145780955995	0.324833164621	-0.0709208562352855	-0.358188768377719	-1.5173972291965	-0.241756341868413	-0.368060294100463	-1.02482434453406	0.848003445831286
MB-0259	Other	2.03117258701408	4.78608911138516	0.882398172369349	1.94970053397866	0.585313506836192	-0.0754603856093378	0.187898872960651	0.193086788222419	-0.504025625763383	-0.216086163549764	-0.789574349058447	-0.240834012017479	2.61608920073032	-0.712331716928934	1.01019015629987	1.20164007478041	-0.00619370721620763	-2.06475856128655	-0.986484122970926
MB-0260	Other	-1.18232387689114	0.409902247869937	-0.430630375930331	-0.533675540081919	-0.484138452642804	0.244786774417739	2.12435857975908	-0.183220333831105	-0.885021634523974	0.981321561212717	0.49679840647456	1.20696499824199	0.331957583992746	0.8923429249179	-0.581162508883436	0.304869859991582	-0.0166551572188807	-1.49370293213857	0.697233458192944
MB-0261	Other	-0.0513039456842078	-0.168989973024734	0.647224284041197	1.60586534507527	-0.00903414050534327	-0.0508695770814531	-0.891883125018611	0.376304214491886	-0.485660567925685	-0.163863085659588	-0.550815190539865	-0.146456627121601	1.45979189106675	-0.184484280420484	-0.282235222613909	-0.0873607081963635	1.22438143088703	0.0744768495370053	0.170206868333462
MB-0262	Other	0.555561265370698	-0.0681209879906196	0.74657698981737	0.830934850710813	0.320900183341795	0.410985036260673	-1.10663299490939	0.845939177028047	0.402356930786138	-0.225088626783435	0.063588490612894	0.433760003579584	-0.192351592337283	0.906337379017474	-1.4966708536034	0.721997801629226	-0.0922651232826621	0.87325279356371	0.866928581759002
MB-0263	Other	1.06525573464136	0.187781872304285	-1.06300805342799	0.882390013080101	0.26206162533136	0.355040852790695	-0.330140609539038	0.692030745021625	0.148045231962171	0.68813379496369	-1.01124289280218	0.827398144443456	-0.58160550136784	1.03234480772472	0.607156134618134	0.000327780691488758	0.208789708248942	-0.707848119663162	1.13793353685288
MB-0264	Other	0.832457920153507	1.41218733252062	-0.148324633151673	1.78674327596863	-0.0331639852007511	0.986938954633941	-0.448121564915271	-0.0370294845676307	0.300454813567108	-0.408550283661638	1.32013138125342	-0.00796026155313419	-0.289967880096924	-0.0427485064519927	0.0329065557309494	1.39059759177871	-2.07434391071969	0.323213229302658	-0.850142261301485
MB-0265	CoreClaudinLow	-0.996545597133792	-2.38428932071569	-1.32680780721334	-0.586027266688043	0.432737714187384	1.14236746050958	-0.291632032655675	2.96988200457395	2.15704431948687	2.99533466413655	-0.291800020207306	3.31698722123985	-0.436176894670555	2.45416975419363	2.16389154635916	0.904514729807781	-1.15362026111885	1.4638439020556	0.464068452554575
MB-0266	Other	-1.10591296571283	-0.648531982288007	0.445851147225265	-0.482092094853689	-0.467417969430615	1.20229727972726	-0.266699993288177	0.760537043686821	0.878285471527139	1.47948432738533	0.951809431862512	2.21085405923808	0.973686360364123	0.235997100756058	0.164162960461889	0.892252695354032	0.477704278582173	-0.127791379847186	2.32679889039008
MB-0268	Other	0.375698126390594	-0.297963137109657	0.613852522590305	0.895140903233175	1.03323919626438	0.566604786387196	-0.267776010212556	1.18133728668108	1.37967989475596	0.549902937384536	0.758994259309124	-0.121002220414224	-0.316979904430635	0.0682879766482172	-0.930213400276039	0.470854828075594	0.0845913303948322	0.306107467638054	0.716525439263226
MB-0269	CoreClaudinLow	-2.82431295322769	-0.0796457429841462	-3.81061884675834	-2.62655799515452	-2.856695705844	1.72963260634166	2.36511737016072	2.56587756202381	1.23049146427014	0.393103537697948	2.58305731926221	2.75839732152216	-0.989131373965489	1.08467071946304	-0.555007218464548	2.59548016939723	-2.62582003924099	2.07612846163308	1.25266559762733
MB-0270	Other	0.00974556780297933	-0.0471763592723078	0.696220742978095	1.15180489793253	2.24525856676813	-1.22234920348812	0.17585983816799	-0.273418821040842	-1.27321040220455	-0.943415980639127	0.033705585119443	-0.815672417593369	-0.729833609223926	-0.959932010396713	-0.668376627161565	-0.678380188409033	0.541733012530885	-1.02347519538566	0.245851730425019
MB-0272	Other	-0.762538632491058	-2.23473077430085	0.115679104698074	-0.479567643860415	0.29339918085014	0.447327441618396	0.556105145002999	0.266487291468253	-1.19458587440605	0.830091799837513	-0.0849029818820247	0.106470909322987	0.35357775810305	-1.75411665074927	0.68866411108871	-0.203023667990211	0.69809889483095	0.101435970861053	-0.971835692249241
MB-0273	Other	-0.278281256466378	0.84536531087716	0.75928757683192	1.04567490681127	0.120080587569271	0.351378587257244	-1.13739709828872	0.042696762579854	-0.306994271387318	-1.02503160178063	0.0754457467075169	0.163531388993413	0.531677721957692	0.449172684520154	-1.16376764123654	0.00461270447597637	0.590177124652354	-0.618894218375862	1.06012361302369
MB-0275	CoreClaudinLow	0.0140096686942531	-0.135907188974689	-0.153427802070047	0.247181469151529	0.823357229398356	1.26793544815657	0.0175676879395596	2.01010590898031	2.02159215954524	0.394701849372736	1.09444456353213	3.02666465645193	0.130405334711149	1.470313520459	-0.226169091315594	1.35766306327571	0.197658038783784	2.03238319908803	1.98676096027549
MB-0278	Other	-0.762204620089703	-0.0682303498095313	-1.71451824386911	-0.723419000543311	0.977825985058983	0.632988322529017	0.937508576708832	2.40511633589355	-0.747195773569061	1.04226418725717	-1.23409658106622	-0.489752924760562	1.47982442613582	0.807460584282543	1.15199459681405	-0.0464639837675602	-1.85839093554946	-0.859971992012651	3.25002421736399
MB-0279	CoreClaudinLow	-0.989336429908959	-0.341966360510401	-0.491301860705393	-0.606815231329482	-1.37967568524448	0.94314607933712	-1.05184022527333	1.96275065668892	2.03353712282046	0.646675471818689	0.718339683194791	1.04820571466042	-1.24596095119665	2.5986041030568	-0.350235154728325	1.62559987747781	-0.408459724215404	0.698250995799302	1.80494249274666
MB-0280	Other	0.977293412126525	-1.06586402777375	0.822906596088774	0.45027650464895	1.17578410865822	-1.16866357345795	0.9453946964197	-0.973419841795327	-0.807773309616544	-0.266751634727834	-1.20992559852156	-0.793031997359114	-0.957000925119665	-0.0851285272561734	-0.892180749740006	-1.23301295638775	-0.000599500744928445	-2.45907760116385	-0.0194395908744617
MB-0282	Other	-0.370220252912323	0.0367740397436156	-1.30675286167137	-0.57134958816363	0.16133538650737	1.20229727972726	1.63945822441404	1.45014071317071	1.782051831126	3.06618635352688	1.20906698421027	1.58591598664193	-1.04678119374007	2.41950582297714	1.02034848522655	1.28585647760659	-0.594336084752599	-0.549570588159329	2.95998726273996
MB-0284	CoreClaudinLow	-1.55871892390201	-1.24479547999824	-0.990159636475488	-1.33012895963392	-1.21286600876492	1.41998883266285	-0.16757936748414	2.81926429652849	1.51743566244413	1.99642578111026	0.925837265303462	1.33988735201984	-0.352528281174957	1.38485584591934	0.791230918351992	1.05166710418507	-2.21108127355562	1.56931152327252	1.15180251511756
MB-0285	CoreClaudinLow	-1.47472776493379	-0.588016267282854	-1.81604322148292	-1.57392937424871	-2.07042819358846	1.48317456441769	-0.905956402754277	0.0635477313255149	2.40527319914968	4.81544017047786	2.63394003962991	3.06945194208936	-0.389023515507999	4.81595278553052	-0.421076843893422	1.67109799549498	-1.14479961696534	0.0613872255598822	3.41955667542398
MB-0286	CoreClaudinLow	-0.628566847995413	-0.0488705696586475	-1.81667953978923	-0.752291629779	-0.469458830091398	1.5362048552253	-0.949236775509181	1.72016954415862	2.40778123849982	3.31636558081764	3.69443535425455	2.13517613445077	-0.453640076798863	1.59851948687482	0.260612499880085	1.27949526307265	0.14865325670192	1.34187246823294	2.27837670481739
MB-0287	Other	-0.391055237370646	-0.400839554060358	0.606230375315634	0.368222976142505	-0.500549008856179	-0.146106347755267	0.0483186923302153	0.0640288801356584	-0.395730835526073	-0.608113279574586	0.162386118040658	-0.888927383157693	-0.238641106817929	-0.408341864826367	-1.43198544925299	0.569137374357405	-0.552142599081092	-0.69871002111601	-0.885209035570708
MB-0288	Other	0.0146272503721634	0.0149855281266652	-0.0717955341202059	1.03165709453561	0.370750768909416	0.439887401347278	0.184097323608244	0.532466515203506	1.13193778927544	0.47730684227448	0.354141762428281	0.236411480789151	0.0538853681299074	0.457650840051713	-0.918426001114556	1.3255387428606	-0.356263489515964	-0.380372566338421	1.36464473207943
MB-0289	CoreClaudinLow	-2.6573311037247	-0.432989813322509	-4.01159740585663	-3.00880503231813	-3.1795154361451	1.87186371844711	-0.663656359918928	2.01353962644074	1.60111378558844	3.59988610182643	1.97196122081964	4.12102675901672	0.299901997991422	3.70588831298391	0.059813867284031	1.21919524465616	-2.61893313637884	1.2463581385234	1.89256699912604
MB-0290	Other	-0.900468144437859	1.26953689936686	-0.507210014113276	1.65880271475509	-0.791815820193666	0.632988322529017	-1.77696515512216	1.21164930681567	0.49847953210205	0.469937277096088	1.01665355942887	0.563352230288402	-0.432926472090771	0.239519089727122	-0.824103485857343	0.852941776000152	1.00461858567231	-0.0264218665757778	1.41671001614895
MB-0291	Other	0.615874739456105	-1.08566569518519	0.208817400327245	0.61751485519288	0.849179156762938	0.689949979456024	1.08699211416325	0.816818761033163	0.552254657788844	0.172258785585482	0.412790258416046	0.391806110311291	-1.01433725821217	0.0961565531542366	-0.495090965157099	1.46881401685072	0.78034123626464	0.446626767602292	0.0301123201247706
MB-0292	Other	0.839605018357719	0.887862859043979	1.39131704340877	1.04021657896269	1.3683588538198	0.0903613475421075	1.37878566434416	0.601423648035849	1.37110020815679	0.298842629673206	0.26254935865407	0.0127849274624032	1.29873697325367	-0.604612705559225	1.32658486475694	0.520415527356715	0.309275568315392	0.785653417343031	-1.19345922935248
MB-0293	CoreClaudinLow	-1.1664811847281	-1.56791612937417	-1.90293243590257	-0.894430126792643	-0.291473541324067	1.20229727972726	0.269428899732332	1.44086860023175	1.34120131681405	2.1087140473471	1.20476143120814	2.05588531370509	-0.340919203074838	0.25542629014998	0.580864148327345	0.390788513586504	-0.645886318390285	0.574174021776737	1.87649800249382
MB-0294	Other	1.64701710844309	0.593631472739308	0.251127492563765	-1.39664290764227	0.539321714256209	0.464332484937925	0.542626571352253	1.56558170634207	1.84043264991819	4.00483451491709	0.595830446786865	1.20080048649247	0.22036182805334	0.772183526238193	0.258944418609524	-0.55468814948542	1.35330128679184	1.60942176805282	0.672866508995755
MB-0295	Other	-0.14496858047812	-0.661659537718853	-0.150772092859323	0.383860363148707	1.15602602557259	1.34879322953971	0.258223129177589	0.4606233484054	-0.553809377363562	0.0528256292419264	0.529472942086879	0.330752687851239	-0.793265732860684	0.657062788890662	-0.804128164182675	0.701834205753607	-0.337646299261109	-1.10262226978256	1.56788698680712
MB-0301	Other	-0.964403962712092	-0.435261063939952	0.812202321672756	0.495643616338173	-0.0932842290200677	0.957990034842922	0.640368167912171	0.313320675933668	-0.135132391852771	-0.909943335701966	0.820477951445343	-0.099785539185401	0.708478987055444	-0.299512703926148	-0.0434454308623012	0.876519087876468	0.0114005365039292	1.03344983799326	-1.06108424351946
MB-0302	Other	0.461175726599269	-0.16351312153265	0.872223372222499	0.17953349608018	-2.25393129049953	1.09403640434302	0.820566791101831	1.62918366256195	1.35876831086458	3.00782925371032	0.615045830370898	1.31451404036851	0.109931094658541	0.198772637371141	-0.558021875717029	0.54214436003824	0.579226381752623	1.21335205111928	2.11310711024461
MB-0303	Other	-2.7432514547268	-0.721615567246666	-0.871299981779132	-1.23832392816563	0.901119229773073	0.738281048249311	0.348320030244242	0.160215595819815	0.0311067142783165	0.782227110230946	0.163172744553161	1.34799161735212	0.781470534996175	-0.300389104023287	2.26755715424368	0.273106555219225	0.164845736591064	-0.394715218815247	1.95388439318228
MB-0304	Other	0.441592062590659	-0.91273503399961	0.34850873886534	-0.63340985798818	1.05469126951004	-1.94340774638926	-2.62325907278147	-1.17303462430384	-0.480801315270722	-1.60556983951776	-0.812806955381003	-1.68863857549567	-1.26132471692035	-1.3985061716999	-1.45527426026983	0.00997895284735946	-0.0489344804153728	-1.9351934603766	-1.65970818402895
MB-0305	Other	0.398064454780577	-2.57005061707217	-0.333439463194274	0.934386995738292	-0.186502332498688	0.534148732903898	0.221661109150029	0.28253455362288	0.847130737202518	1.48521144869494	0.735937755654895	0.495036065163882	-0.420045703135075	0.0533056255330836	-1.70251624003398	-0.217820733702716	0.541432202183275	0.281667300391094	0.697847246054683
MB-0306	Other	0.870021095253191	0.163396378956757	-0.157548363672695	1.09284780653062	-1.7413737720889	0.456810535155686	0.14593159882586	0.422805998164032	-0.201213198511164	0.627181070622285	1.19627415221539	1.03618631881057	0.812560099183299	-0.280316710849365	1.46362791568962	0.270359214741888	0.529727829607845	0.168501889713912	0.960770485721415
MB-0307	Other	0.451053251838279	0.331957169445278	0.0353204658008441	-1.02046099561189	-0.366356479938206	0.860096161043926	0.227072162809494	0.738262705018651	2.77026795556585	1.15516104495427	-1.38843342124026	0.588047444366096	-0.49732696070379	-0.113698486570114	0.657523521628227	0.0161509170662646	0.648508990103391	0.0778532081046968	1.11088469023029
MB-0308	Other	-0.590262257812352	0.736468969580744	0.0272458589699344	-0.218786487620487	-0.343950315558952	0.120620819511084	-0.390838351843614	0.582388503581001	0.883569069638948	0.777713561213541	1.83808183222529	-0.0211808433968566	-0.300592716522685	0.178809646816456	-0.780878012127148	0.57435662095503	0.44485137524155	-0.50434967899589	1.99209737841367
MB-0309	Other	-0.504706621109388	-0.79910345517742	-0.217036137196963	0.0681591273316518	0.260395962833995	0.327297203613937	-0.867460760586552	-0.147529303075004	-0.899038360133656	-0.734522589328626	-0.833150810518013	0.237710736541704	0.26965685734157	-0.75066830346364	0.31983060339999	-0.238609185680726	1.058651470335	0.134546385679131	-0.593783469569743
MB-0310	Other	0.89252571066903	1.63756807304012	0.22871112843999	0.294645609781376	0.379386081677745	0.530716021079744	0.639565565592664	0.311999840406214	0.162316771853556	-0.145350823504502	-0.511454604682772	0.658619348359887	-0.715840003966382	-0.164007975375982	-0.469932136415556	0.137388590457058	0.443210015573099	0.693810231056008	0.610397996945576
MB-0311	Other	1.17555383907481	0.98631385643722	0.543603047280495	1.02180104235284	0.823990500092839	0.636008746800037	0.0142080687529317	0.655242713924226	1.05659670981444	-0.101179281682491	0.0407634071669794	-0.222489598754366	-0.339145658975613	0.964487776888126	-0.072930669114899	0.85097490763315	0.602730374007249	1.29595750047612	-0.694803080077849
MB-0312	Other	0.0631497709668852	0.598672800522713	0.118212843717167	1.30089629874892	0.0244813661063525	-0.123775254325119	1.48743099049266	-0.683969705270899	-0.224436574530077	-0.687842843743592	1.5052370574986	0.0929820570274735	-0.0195273620082509	-0.884168615474815	-0.938359853166155	0.630930650115538	0.00329905582206434	-0.399384963073653	-0.0892436024588299
MB-0313	Other	0.571300691187632	0.155226243697936	-0.294846886934014	-0.155677683931436	-0.143223996495834	0.234899221891659	-0.81144922076189	-0.333272332139685	-0.0607595911908175	-0.571891603112532	0.0869711825560246	0.0904474159389459	0.0253507689217453	0.159017846992338	-0.530475681560685	0.630569342571929	0.545446809342506	-1.09141801684487	-1.18133714436565
MB-0314	Other	-0.478538232075799	0.436872213365156	0.636251343112635	0.46743918315514	0.794571362217541	0.300359820804251	1.07444504002315	-0.12007393504172	0.24361313956351	0.277351796316297	-0.247708438200937	-0.172974775559104	0.364353200678711	0.197352385739907	-1.06694022901476	1.00007743241964	0.698940436418134	0.109847892426709	-0.575674512913282
MB-0315	Other	0.985762363287437	0.0355507066058656	-0.0372535011094527	-0.407953932606525	0.108285506849179	0.522271121441562	-0.0622555848905178	1.1848075830455	2.06633728439813	1.12316066293834	1.93075711956525	0.386746338336347	-0.798045885243118	-0.248336850311485	-0.957969165759418	1.53499904705006	-0.128156985745174	1.20747219343841	1.48999735757159
MB-0316	Other	0.929500903497221	0.715762487834882	1.45344779827186	-1.25222241446501	0.607226769885133	0.113342729508145	-0.0461905466462149	-0.551379546909022	-0.89181561914952	-0.646272834122079	-0.719234983511703	0.174600283408432	0.469317280176364	-1.15245542078234	-0.622407971292681	0.587014057224454	0.588362382136289	-0.0945605572762497	0.513411046774217
MB-0317	Other	-1.06386775494789	-0.897672148424675	0.228332375007048	0.0762002277302859	-0.176095262510429	-0.271342303260353	-0.839357158941766	0.058132862163642	-0.365475620370135	-0.562641863420209	-0.678094350254837	0.770629759037225	-0.957660695652213	-0.587735348066832	-0.442513066848748	0.812281103322742	0.0917394139403508	0.787654578868738	-0.088245216490357
MB-0318	Other	0.510686098111099	0.860518595568811	0.232358361868732	0.510456853774529	1.25763449233748	1.72963260634166	-0.906054038073331	2.11067586846329	1.71794989485132	0.369157855348321	-0.150920010388957	-0.483016603707761	0.65895271133989	-0.219726356377392	4.64755650697327	0.468571663023401	-1.90468175597894	-2.37206677841847	1.20051447966506
MB-0319	Other	-0.0585312967633845	-0.798697753154236	-0.365524500860077	1.05427897039649	0.0376126396948318	-1.29096146876494	0.549880518442451	-0.98564214855943	-0.70435917829043	-1.21048259106323	-0.295971524575827	-0.47544045703735	-0.72683903863996	-1.4072298894676	-0.470652670621885	0.485122484209257	-3.30072371626409	-1.38218284461727	-0.846172615918457
MB-0320	Other	0.0934986611679883	-1.23454612240374	0.0295350895194217	0.0337099044867325	0.341689051708161	1.59298126559185	1.67561866116077	0.437363659161505	2.15726016126246	1.72771259121517	1.54186113842244	0.723422480949159	-0.622311932831941	1.09360309027222	0.333823543280566	-0.0369725685680635	0.468514257819244	-0.181047643844818	2.25737457933564
MB-0321	Other	1.91659566384406	0.377403016881911	2.74185961976702	1.04452915472904	1.94261786577281	-2.54092985197069	-2.23510503369572	-1.19879613642715	-0.51103992031052	0.249065531238657	-1.37646539586495	-1.63715086213223	-1.27072282043335	-1.21617426728201	-0.413289746273205	0.150850746825647	1.00339160916973	-2.42789221359236	-1.01497435772328
MB-0322	Other	0.806210242924901	-0.670070042075146	0.861707621708991	2.15712166137554	1.12051203550734	-0.236260183121475	-0.270312935773709	-0.688114337193761	-0.640022152246965	-0.103795616312818	0.0144489527050531	-0.949535613481944	-0.606012514094481	-1.2150707890875	-1.25344218828951	0.0920819429704791	0.93319416864002	-0.58133167441814	-0.502023935880227
MB-0324	Other	0.640378606916516	1.32610540379618	0.0738593257327393	2.00439459045222	1.20092730278514	-0.488963664277901	-0.308902142146227	-0.711382075775554	-0.473876957633178	0.11556844578657	0.0886582601649605	0.380637913255832	0.792394018077614	-1.16270179965145	-0.989997277546403	0.0469643107618832	-2.23079573927144	-1.78598155312231	0.983501349566724
MB-0325	Other	-1.41842667658871	-1.5841222918745	0.0647564675593776	-0.424582753754316	1.36901928490642	-0.676573478908543	-0.201413269569007	-1.032511497113	0.501351132795504	-0.4253070629186	-1.06972077045802	0.161510584461104	0.45241373982194	-1.04316981579751	-1.22413490586957	-0.549922568618678	-2.69995911955275	-1.74195634940792	0.87472189145739
MB-0328	Other	1.27460213298474	1.05134558631185	0.212204697977682	2.57917946091943	1.26874641151279	0.0818359147049223	1.95118882103749	-0.113412202197668	0.150076816566931	0.758853880964025	0.215416215566805	-0.299077482699252	-0.330542521712541	-0.642531008000922	-1.28088623140687	0.771043276954654	0.479045704936874	-0.054908201043339	0.0864563953310037
MB-0336	Other	0.33636135664078	-0.474574575654595	0.716601258120037	0.822502007101393	1.60100113168765	0.456054624134742	-0.151521007295676	0.909736697460059	0.347832142101431	0.768958324004346	0.388354470995363	0.577669009947334	1.08301297449332	0.00743951551539351	0.27356098717115	0.401049925320362	0.70420661382664	0.878550539900585	0.566212894921888
MB-0339	Other	-0.44012000031537	-1.849625504244	1.03199449468023	-1.02438263625864	0.27231822723522	-1.2471189325914	-0.808501762610854	-0.892389520108533	-0.0390854241189785	0.125622399634612	-0.837027489307707	-0.86000757053678	-0.405616700496921	-1.04632317291395	-1.3253804014596	-0.0139630493369668	0.00209226949756141	-1.13061369170916	-0.58219047223167
MB-0340	Other	0.916196394109948	2.34730759655599	1.92978730754781	0.680833941985463	0.456382962661904	-0.906449901830231	-0.147883823824564	-0.793041694461876	2.5714298240483	-0.27408721415089	-0.873688909347364	0.103108571905102	2.84340587782319	0.778827196364818	-0.661322192514665	1.2895064007864	1.058651470335	-1.76808598000787	-1.38578204789496
MB-0341	Other	1.49337201309136	-0.989821169403858	1.33485387520341	0.687747572556766	1.18383077544344	0.934752886103754	0.809818670927741	1.13280934969031	0.194262760993545	1.67133426930604	0.588237651431526	0.316495636798246	-0.0238260466569863	0.0372691605899655	0.00531796033880629	1.12717701446233	0.501294367349527	0.212376827864141	0.511560194760407
MB-0342	CoreClaudinLow	-1.34929052361841	-0.439035319829207	-0.659292285008356	-1.35295753390585	-0.490755877610334	1.03512695010049	0.760496850326824	0.619316158564857	0.933489429233246	1.16323600311095	1.0393665852671	1.56064628746645	-0.717005895137731	0.495813873798129	0.506990898380301	0.315762710128824	0.216977015586963	-0.77623956053593	3.11940917164872
MB-0343	Other	1.14613988331367	0.649230913138802	-0.510972315826775	1.19687557753351	0.383048244488922	0.439887401347278	-0.326227904482873	-0.570180302718632	-0.41245423340141	0.409139495704548	0.138371367509908	-0.265585058626703	0.368685155861911	0.237294874854605	0.296287377056584	-0.740299607034694	-1.21723677014096	-2.0933516759708	0.411856723320369
MB-0344	Other	-0.885311986291173	0.360070104777595	0.00470853899665477	-0.550452783337086	0.0437681045418763	0.419112866416227	0.509618634068874	0.222037708988545	0.904249809119089	0.675862287200213	0.430174741471198	0.325237659056634	-0.845496848354517	2.04956124754948	-0.119455485915005	0.309626620650807	0.571146415999284	-1.17652081280396	1.98374698088014
MB-0345	Other	0.656631506690268	0.542172388657599	0.225580160930667	0.812082338794365	0.313566527689558	0.728961988388449	-0.616421892446271	0.85782352242553	0.638867933577122	0.699005733789189	1.3245060521037	0.377112913156177	-0.905591428752521	0.0219263737970884	-0.514360901716494	0.347479079518975	-0.315321850083406	-0.620432603689808	2.018975963575
MB-0346	Other	0.839092313243565	1.03328560854919	0.122141011585744	-0.0514018871182791	1.8168479810684	-1.56766192396365	1.05048054024091	-0.980098356737082	-0.0337844918285892	-0.955146845528399	-0.815620272337476	-1.01969891483442	-0.569987310970807	0.542901421589081	-0.948885283000623	-0.351830240696239	0.176645932782027	-1.62836280547416	-0.673015009792583
MB-0348	Other	-0.699501594400376	-0.336687201373072	0.984057210147322	1.61738901947407	0.327386563281037	-0.717626457698886	-0.262913042808636	-0.600827394849252	-1.19099927288327	-0.489111631139395	0.172059807513909	-0.658541249949034	0.642685434158811	-1.20400857509146	0.961068944715225	-0.200864188025655	1.34943586738529	-0.231817147762334	-0.708592450166016
MB-0349	Other	0.0882878237909978	-1.36137876165218	0.727287994410142	1.57154290203969	0.914198695259252	-0.300833931961123	1.11842870847897	0.904002725681924	-0.246027506911319	-0.54191130000694	-0.0320347528003478	-0.291985257874659	1.22391920503707	-1.24073718611739	-1.07506576512228	-0.658144365395701	0.0759553497069678	0.245505914226514	0.209981316525542
MB-0350	OtherClaudinLow	-2.58126617589021	-1.77146047382834	-2.8835748121404	-1.90071436608988	-0.612665844354894	1.72963260634166	0.837799760602689	4.28547765185809	-0.0283071110913283	0.995931350839914	-0.476230885986367	0.014639229946895	-0.848694438546853	-0.44070502611273	0.410245640159961	0.232360133191978	-2.1761400722518	0.87325279356371	-1.22711375537232
MB-0352	Other	0.853699497004142	-0.747681865723456	0.315838784440848	0.847073625971724	1.19108218529606	0.957990034842922	-0.35343221841576	0.676569159605971	0.196905909157245	0.429488724041921	-0.627368403177315	2.49915761315815	0.409223708048095	0.889868462663343	0.36277227545477	0.364118585490497	0.319915209519147	0.833072681069266	1.51121354204249
MB-0353	Other	0.912160014675901	-0.0134794156935524	-0.456498423105132	1.03394955386384	-0.817795970874113	-0.331739159474702	-1.23497142204892	0.0246132554190782	-0.312074813304736	0.0559257490935816	0.558474676655118	-1.47903599135807	1.88472135373773	-0.691012588456678	0.134391475792195	-0.392495871897187	0.840077521180665	-0.290975098616233	-0.32002062742743
MB-0354	Other	-0.846522819030314	-1.62523989613845	-1.18414713884216	-1.19648950990786	0.973186910365438	0.464332484937925	-0.711302967000257	0.39562383925105	1.18165834322062	1.82232139416653	0.639028574028078	1.71273627087628	-1.09701310206019	-0.289366408924873	-0.366177829505146	1.5539553789173	0.128798461275402	0.547417378421055	2.20195905001102
MB-0356	Other	0.276094211024889	0.174289355230672	0.661982178955162	-0.721888513017025	-0.585453557075715	0.754129244413061	0.157130791317045	-0.100429559540486	-0.346408486527096	1.29082017922174	0.221837765123871	-0.63043286885952	0.65186054911564	0.346094775906205	-0.312290222156798	-0.0478693852714079	1.04383024821798	0.481568108671913	-0.0292263747145208
MB-0358	Other	-0.959949531814262	-0.803829582417122	-0.97048802327929	-1.12907966352981	-0.0673030314565816	0.794216178363424	0.655228792002354	0.788415365440029	1.31909722065001	-0.116328375385841	-0.639313753102997	0.539550821886735	-0.216184222670515	0.352843103166224	-0.537091874503609	1.3289291649207	-0.233317332020143	0.766137962813886	0.862904917687479
MB-0359	Other	-0.643830260729999	0.0366549662573873	-0.329809086187831	0.373456691814717	0.752655946731021	0.0729810129493262	2.79827547749213	0.287751568185702	0.0342422527496432	0.327150854248343	0.046810675367669	0.626995517278714	-1.06353719298992	0.564526505047412	-0.305583860573846	0.372669530268037	0.0419116674430541	-0.469543794405601	0.637966597153216
MB-0360	Other	-0.50160039623496	0.317751529374907	0.0439844724814814	0.57160678140759	0.353903028807488	-0.750291041408207	0.501735157011115	0.175546588281306	-0.781189985278506	-0.49233234139159	-0.31285642752845	-0.610362259398948	-0.510944296736945	4.88165268569383	0.187575232911635	0.30249598832965	-2.00153539564892	-0.764178497726478	-1.38784432868065
MB-0361	Other	1.57060208157332	0.380717659691819	1.915895022909	2.0162159947337	0.765648513604072	0.563778889313395	-0.188880065786598	0.785974047827966	0.771844090837284	-0.429874489387739	-0.62197581086023	0.012251226177477	-0.469867548626832	-0.461338012643392	-1.04425439889708	0.705303947762995	-0.900115879777856	0.567849583989632	0.145470243302567
MB-0362	Other	0.19179550773756	-0.400675411101786	1.33139354081335	0.639763292724426	0.250035408779385	0.43589863417384	0.861481189382735	0.185801014658498	0.495039335076322	1.27216923455271	0.283908786745148	-0.863208826806066	-0.57455831365422	-0.413168010103032	-1.23262212528983	0.445069889021715	0.881237118860074	-0.239054638162182	0.351627277939471
MB-0363	Other	-0.976605405653394	-1.0677854323167	0.146385280449133	-0.67445256507233	-2.52932089064061	0.238376834320339	-0.282508672753645	-0.556295854515038	-0.988361851142691	-0.183031079179618	-0.650841537464245	1.32785465280865	0.048524357706182	-1.01849650753325	-0.190369530335348	-0.295367552123768	0.488888146894733	0.438850767822982	1.06520111213329
MB-0364	Other	0.93055173630609	-0.301700367533835	-0.448525543427607	0.148456878955032	0.630486127672884	0.658773113386445	-0.166261112119309	1.08452828237027	1.29467611075429	2.44095162987617	1.20756559120162	0.542491769978129	-0.0829588560681321	0.617419496687363	-0.493990847223602	0.617435431868801	0.588362382136289	0.11340687843283	2.25606027560591
MB-0365	Other	0.913158987907242	-0.419632265819481	-1.16707840008882	-0.707646878878171	-0.292355548825729	1.26793544815657	-1.71358362002412	0.732213823509987	0.47470293215343	0.622745346119026	0.589225614822535	2.60154732443151	-0.157066915998272	0.60157982924214	0.0346575228430974	0.877970883924581	0.491350244661897	0.965376898809249	0.575339037148073
MB-0366	Other	1.06275332584538	0.568446253230836	0.970609802823149	2.2944370047552	0.915212300920879	-0.153264597590169	-1.14839888459239	-0.107656247454759	-1.02448842673738	-0.451172962223204	-1.0575922410123	-0.116178090580596	0.394808264981112	-0.644252602383116	-0.970039990786509	-0.141266917747587	1.02799801458647	-0.144664408465229	-0.626614702502808
MB-0367	CoreClaudinLow	-2.06717959031608	-0.455668953500714	-2.5735477588942	-0.418149172981972	-2.9252847746778	1.20229727972726	-0.691458799101166	1.79851516823624	2.87155066831046	2.10965551810513	0.751602671104925	1.90527476321179	-0.949570310886628	2.22018102891411	-0.962118068431635	0.78350218273655	0.110174702466256	1.4454006196292	2.11427334096176
MB-0368	Other	0.708454803547397	2.28240170890541	0.0337670918675166	1.21258331857419	1.48609823457193	-1.29698852893236	0.163720203999408	-0.813138318470565	-0.596295647098398	-0.884210555105016	0.0453346507699301	-0.761454148357195	1.03597819720044	-0.93671490506162	-1.65403299921934	0.420646648480712	-0.123061891270317	-2.53414398328353	0.179442440227712
MB-0369	Other	-0.963337764447864	0.377202151281445	0.485576124903847	1.6717407119566	-1.52488409991769	-1.6070221146086	-1.5048639845594	-1.26370741291122	-1.72470520991855	-0.482630156731646	-0.326726175630042	-0.955064907579718	0.589471094727676	-1.03419034337002	-1.10505030823842	0.337582661366739	-1.98453593911962	-1.4916307277576	-0.472037522485199
MB-0370	Other	0.707173733445735	-0.504413927258152	-0.446220964964621	1.12278312738832	1.08405537891788	-0.986844446858426	-0.117715710145177	-1.07242952004739	-0.579286017129466	-0.532395334361625	-1.15056550764819	0.351967798048441	0.76903588042899	-1.03559335663108	-1.06162846201715	-0.514266029303054	-2.84004978884513	-1.0911752675464	-0.796436682931049
MB-0371	Other	0.821810159028182	-0.59773528765772	0.8010275800478	-0.436267703758831	0.667195199395163	0.89113239074309	0.88278456604984	1.33840261333537	0.767169772702871	0.380335620122612	-0.146899696560337	0.860864644393947	-0.0741354450033156	0.808898338271241	-0.46116420289412	0.869162958989216	0.721250147747135	1.5045012986927	0.903191133587723
MB-0372	Other	1.64062733373388	1.49111913255206	-1.24661132069226	-2.59688194227162	1.57412928719379	1.40553040869753	0.256685747873585	0.215763117501206	-0.0779438037534114	0.356475033977916	-0.705529877336283	-1.4146228358641	0.0750957373963577	-1.21982587149931	0.0459285514199768	-0.296793927525089	-3.29556601199794	-1.07704881668707	-0.779891894630241
MB-0373	Other	1.09902046017114	1.05567330914048	0.304462819788021	0.528379146072596	1.02289734212756	0.120969784080054	0.336731846357194	0.243871689107161	-0.0344535069572715	0.104630857714823	0.208039631003968	-0.349702758511344	0.903342332303851	-0.703730711768314	-0.19450540427499	-0.120027264136782	0.224535293388376	-6.9489706532503e-05	0.139370594051126
MB-0374	Other	0.228488388170803	1.47564674473629	0.162251837616606	1.10931324941944	1.51716223963387	0.769706976305462	-1.10453605680687	1.16197785457506	5.19564618086433	-0.258944110651837	0.407341306266659	-0.363712750139743	0.0236548166224345	-0.552860395465733	-0.089399008846197	0.806732328465005	-0.218231429670671	1.14771185909506	-0.814481174205292
MB-0375	Other	0.469218312019393	0.417690864308776	-0.712938407480959	0.350606850199064	0.89206292685943	0.242057471726561	0.497999688271133	0.427555459790676	-0.986146896177907	0.846890567836112	-0.567205264095718	-0.0762147993917866	-0.871011608697717	0.831330946285132	-0.363777298879473	0.509378872455029	-1.21901044539322	-0.740063703604141	0.336821130409367
MB-0377	Other	-0.397854526488759	-0.603557012099967	-0.354285365621231	-0.981736574450146	0.384483320218934	1.02066853876189	2.37432827330384	0.571734136858905	1.35291897708599	2.87164112457019	1.64293655480253	1.20326689482128	-1.36186558335635	1.34617124242336	0.0763668472953252	0.831203962628824	0.669449884635616	-0.193900964499303	1.59347804954393
MB-0378	Other	-0.655923807690397	0.236984194364896	0.32370974942805	-1.09896402520579	1.71110628666177	0.323682704949698	0.371233146914488	0.299627190058812	-0.119678140833071	0.887075583995698	0.791694413840375	0.759685173549383	1.74531053158948	0.821491423373455	1.51676146659699	0.895207085780081	-0.654885473279586	-1.35285608945983	0.543152259568062
MB-0379	Other	-0.387284567681927	-0.664609035486041	-0.710801211895149	0.373664723576215	0.542138268883707	0.677217450887233	0.11287896499335	1.15080194986382	0.382536051037539	0.687672512553451	-0.376456357780921	0.828369869507333	-0.621490363408688	0.317618581107155	-1.27614060803568	0.996840580534252	0.458495912308061	0.943414062320314	0.7481457257809
MB-0380	Other	0.233548571760206	-0.424208568092349	0.336666768192485	0.749514110933797	0.105304398801845	-0.255168236792448	-0.919484886837329	0.0843671821834384	-1.18753783823979	-0.508437644093855	-0.16027376980058	0.844111404721571	-0.0629490165354494	-0.706336164517189	-1.01763079605593	0.163465966144795	-2.11654940623528	-0.558162917594798	0.67291535245112
MB-0381	Other	-0.196727186789099	0.888955372568234	0.740218670394753	0.778146397690171	0.998664911842009	1.03512695010049	0.797901555293539	1.45387986217064	0.443634322580599	0.197213612183705	0.453811721426651	0.292398172948377	0.206670672947876	1.35574155109461	-1.10175552631277	1.35583835441381	0.685381842536752	1.29172289162378	-1.44252188459576
MB-0382	Other	-1.09425094050549	-1.60772040230449	-0.762114185952695	-0.371371492881674	-0.13234706229813	0.784352717612775	-0.604231790745543	0.976561585618394	0.178721347089799	1.29548870328348	0.977396822568276	0.449101257579352	-0.753850646411525	-0.0628684236238946	-0.495548076469206	0.191595241801825	0.798092475178736	0.402001071901509	1.84578558297736
MB-0383	Other	0.780567021095395	0.308559446922858	0.278647612856614	0.602902303969179	0.140010296839329	1.0255297994314	1.11169942088159	0.109032368151919	0.836936759582358	0.850418156277349	0.428976472119712	0.831227481512279	0.531626638657887	1.39742719481076	1.0442567791489	0.848862897570538	-0.43850889750161	0.580429450458801	0.189389183176504
MB-0384	Other	0.305980705569921	0.00141129571088301	1.32917659001132	1.56521782851889	0.212499100165924	0.811715911189161	-1.44354392601603	0.66940546524806	-0.377837688477806	-1.14599749620398	0.322884377554431	0.958728709239844	0.97149058082796	-0.395577927148737	-0.0629268435110603	0.523336543785525	1.18682806150972	1.16704187968736	-0.126173274214756
MB-0385	Other	0.12312836640772	0.00372252751823633	-1.03376406074747	0.256692115688058	1.32039953933181	-0.266520299053004	-1.70012374492972	0.0665749209399542	0.770016393242151	-1.22716564243638	0.400493257850046	-0.0706280429221911	2.32189851031156	-0.910735011808675	-0.71915233152538	0.427217258279288	-2.50877093598118	-0.0377060496137421	0.958288431682549
MB-0386	Other	1.24931694729942	-1.2148990398277	-0.501679579925851	0.657143797057238	-0.315651689869922	0.602947204371637	-0.0512068450691086	0.994290213422075	4.14245850259388	1.03938321076539	0.379257670190552	0.216654976837947	-0.230554949211379	0.974895352683168	-0.186386134301493	0.89962298964619	0.890967815664643	0.61579558518003	0.982073696904641
MB-0388	Other	-0.639523934626557	-0.659241703622129	0.619585086005986	0.497812484584868	0.635862103907233	0.666051190762669	-1.58340943461726	1.2286251216446	1.15971293586083	0.479700718644286	1.57043938022743	0.999816535621711	-0.475754364617516	-0.0548976353255887	-0.448321929343834	0.668150998323817	0.763334844421439	1.3193110402312	1.96039023257936
MB-0389	Other	-1.32235083929131	-2.05905654364029	0.399583174150995	-0.119675275895115	0.400980797821445	0.687510573553172	-1.65633813975353	1.48719446213442	0.344145951050345	-0.769171308750228	0.864069407599559	1.12750002822105	1.04410322526211	-0.213278240494223	0.688242136015475	1.00966840981831	1.19374696936133	1.9675224575366	0.595580274053819
MB-0391	Other	-2.85527161233892	-1.46175573579187	0.414292792676684	-1.21752422034314	1.08126336544135	0.470513048100063	3.38936936256627	0.232363822101482	-0.244304250681704	-0.603102626129209	0.316552143055049	0.6465375691127	-1.07048788976315	-0.899298046481174	-0.921262310901006	-0.12724789037469	0.228834402971913	-0.421207311890197	1.27021742334677
MB-0392	Other	0.0349759946900501	-0.438234523124349	0.0243181363283196	0.874165839624212	0.423112832582456	0.813635462539457	-1.29903644009184	0.751987495046982	0.376371440669238	0.643016009476892	0.465948414749982	1.46736966645897	0.38823092386409	0.586324945189186	-0.2656272161353	0.902188103119866	-1.43093840552689	1.24580370771179	0.690304928647781
MB-0393	Other	-0.530752720639896	-1.49316726430559	-0.276331226784015	0.333867306013714	-0.000388559010136973	1.08608201476782	-0.119951716082165	0.294634395931559	0.336372232586637	1.62688048409613	0.28863495166823	0.921863708739845	-0.150752884759553	0.718901036433808	-0.20460475875345	-0.0128838931563913	0.438857437589651	0.581083274885765	1.09266022954729
MB-0394	Other	0.244061760550982	-0.299191946655322	-0.570710234879855	0.3887812036933	1.49158118484552	0.107453149031967	-0.060611854654503	-0.417267190276159	-0.492239193483931	-0.192708899548988	1.19545380553336	0.108562403977319	1.32631169020561	-0.823749381336795	1.25531911774111	0.00211857219092961	0.229615423089687	-0.913553461257602	0.150424796795325
MB-0395	Other	1.9507253150529	-0.0333894852729882	1.48995229993525	0.707714784843688	0.606153816448408	-0.47577985685486	-1.21109897944497	-0.493621716093012	0.0381721743573915	-0.0240081651753098	0.0112603076265276	-0.387192204174866	1.29399703095234	-1.0223066021782	-0.0785827971636623	0.309243316924928	0.585015044416562	-0.467791892229495	-0.571419954056429
MB-0396	Other	1.88139855438086	1.47360405311232	0.4547463239819	0.143388678134875	0.106353874239219	0.632988322529017	-0.269461972902237	-1.11196456416582	0.72066436387171	-1.15197917024795	-2.02902750617556	-0.449052922656606	0.315159874091341	-0.942568067756363	0.22822260390509	0.292936006757651	-1.52541936072503	-2.34330432679586	-0.331340518200659
MB-0397	Other	-0.013253357492747	0.243331218925723	0.82125468313001	1.42514033250862	0.985432611193231	0.840873777887847	0.371905073608735	0.703004139157187	0.452121451411687	3.38011591396256	0.707381894057933	0.858289204790392	0.832379823066774	0.462050346666118	2.40945753306738	0.629176606532255	0.212004865313142	-0.647881769113029	0.187179498960986
MB-0398	Other	-0.0733256284337184	0.166591833122331	-0.910487703090059	-0.714981432832841	0.73433372026718	0.723822636910705	0.0823692205472589	0.867113925476163	0.62408404060533	0.310330406432662	-0.82601547413012	0.692583186934265	0.991883536825284	-0.132661657940295	1.76779280388061	0.85477126142142	0.0424533002489039	1.02729619934301	-0.0431892990473818
MB-0399	Other	1.45081661408401	-1.01560155161793	0.752962042151394	-1.02213769430808	0.968320620567477	0.738281048249311	0.440421612250559	0.555781632866324	1.29403536964503	-0.531820593401424	0.190879938641175	0.953310739954968	0.681119713204473	1.46179604213466	-0.856418168444626	0.89339350958698	0.477704278582173	0.933508122464404	0.19345851720192
MB-0400	Other	-0.437972470435006	-1.72409666379672	-0.827302026984819	-0.37364833827209	-0.519804962260227	2.24539569863669	0.244019354374308	2.17129699825232	0.133346671605482	-0.948783552143192	0.389925907837185	1.31464047060844	2.16617299863632	0.24070029835124	2.16433087791157	1.58903876522663	-1.67619957996756	1.62617291134144	0.632157490682062
MB-0401	Other	-0.807243573632754	-0.766852377122111	-0.980228975199899	-1.1223725164173	-0.529259206810313	0.78691811289469	1.61124275283492	0.721603558610211	0.774391512686156	1.44964717021801	0.680155317509616	0.844293997241647	0.389679670198912	2.186151040552	0.743132168549398	0.68860359878693	-1.78006586462273	0.361014802346557	-0.071186446247415
MB-0402	CoreClaudinLow	-1.07406545816595	-1.20714818245375	-1.1193150950791	-0.438973779709963	-0.472749197312391	1.26793544815657	0.453894207791433	1.68993452245202	1.53927639017854	3.02539392881765	0.8938123685741	1.26959253347746	-1.06095851947117	2.10233773908329	-0.583531085785906	0.993893569766068	0.371832253062269	1.64746677600096	2.07268476456301
MB-0404	Other	1.61038545047459	0.929237261629161	2.19008364957153	1.46017931969226	1.06379366130714	-0.0635716500096058	0.0550623431043767	0.399599536667759	0.439067167234421	0.437842124683822	-0.404253542403616	-0.712233857885637	-0.5118762858973	-0.188122490425413	-1.36561211098455	0.849310630511409	0.636749726247941	0.120565448559234	0.305632466153357
MB-0406	Other	2.12081905109651	1.83780636889151	2.9249542731665	2.72946053034142	0.467048846214989	0.506855453457786	0.546741060829326	-0.714629163643796	0.0292201927985183	-0.270621159985861	0.617095075483846	-0.384558163831656	0.166696110402959	-0.683027582557071	-0.645237230211624	0.399999518214458	0.47962089195423	-0.262685562481875	-0.322982462565032
MB-0410	Other	-0.576035490563502	-1.77218108636739	-1.64717921590049	-0.802817403247643	-1.7339034075027	1.07880393739159	1.09137898975317	0.454278206140343	-0.252649189430462	1.38739836327707	0.375807396319892	0.516179743829753	-0.63339706332694	0.328353298754084	-0.310430357230682	0.171770473313409	0.498328300167642	-0.653252015377639	1.44255881612083
MB-0411	Other	-0.803384512941999	-1.08721744219354	-1.17421525515426	0.666490158656491	0.566415551640731	0.690132574405978	-0.513733627801818	1.36990948188469	1.11208972160109	2.94822989601934	0.847480274104213	0.669526762567471	-0.256305793783173	-0.68261543428298	-1.0244281451487	1.2591235279906	-0.971119291731987	0.823189859583921	2.07244689829861
MB-0412	Other	0.767993743252808	1.79923524312902	-0.317821825036657	-0.298292130489383	0.812252240637573	-0.077666651815356	-0.211100435941456	-0.0682239923654168	0.439901214449411	-0.270311723408762	0.565787618759494	-0.773174031649146	0.421610888731783	-0.192112608061472	-0.951429792296639	0.357906771119122	0.0100863901954334	-0.221586479379383	-0.152272039049509
MB-0413	Other	-0.619716842038295	-1.27713408248263	0.641724464916687	-0.117567455704846	0.516107387894299	0.584657253735731	-0.0942496075976633	0.362829514661054	-0.389207848287187	-0.189477754007869	0.968215506618476	0.681149567446908	-0.332627566723165	-0.340859762569851	-0.936875507287469	0.607910300225612	-0.363600785450296	0.136432173208052	1.06481359011507
MB-0414	Other	0.114207289132045	-1.23821716250509	0.583906709194563	-0.459199513295426	-1.26885915412953	1.14236746050958	-1.44643273869489	-0.186079172090898	-0.580501988715753	-0.356939029603727	-0.331367928295361	0.940364229618298	1.08449787179516	-0.454833118122034	1.33003018620095	0.910253866983789	-1.13730128105502	-0.0264218665757778	-0.600616280857651
MB-0417	Other	-0.161990796449039	-1.32881871438648	0.426266768820677	2.02438885763191	0.350957204053639	-0.347161494364884	-1.05938416425995	-0.236000297615257	-0.250435119430882	0.0726162784791429	-0.642477700774256	-0.343379499057254	0.365775689397442	0.0589867627945847	-0.242653381206218	-0.178839403263666	1.26508637544029	-0.478718013484501	0.324231596474334
MB-0418	Other	2.91694455366011	-0.0370618944763188	1.68023375208765	1.86477607730379	-0.0521743863719013	0.0287518845911088	1.72747264340493	-0.0776570458852179	1.38101234756654	-0.772732488643267	-0.0603856675192269	-0.609034021473481	-0.859205210316749	-0.476483990624634	-0.948623260492413	0.199766954301713	-0.322450307696404	-0.0128390293348277	-0.0438468774204171
MB-0419	Other	-0.171966353873451	-0.920587827626902	-0.983107329084796	0.507557734537139	0.0530473845951863	0.165198798797821	-0.0711813457627891	0.513031351242915	0.866559831096933	0.216860906868574	0.347782750410354	-0.0484635444542812	0.677471925841243	0.359983978272439	-1.17910304297064	0.231116945160753	0.145184084872965	1.24315125914125	-0.0794427553763076
MB-0420	OtherClaudinLow	0.735596109091994	0.566367986280964	0.14674180870159	0.153210541595918	-0.26639061496037	1.02328135999166	-0.293906314208969	1.5397263279355	0.957033982641328	0.559909425798224	0.54057440204952	0.550910436963434	0.371795019486703	0.580567667707245	0.884664423867051	1.51048149852519	-1.9900760227888	1.48351717406452	0.0865714292462969
MB-0421	Other	1.22417002688026	0.466587723083691	-0.307078128166049	0.747394668776152	0.347147086653473	0.986938954633941	-1.25582984735492	0.144690787281367	0.866731752606413	0.268186444458021	1.42336502715748	-0.0835568938552905	-0.719180595682649	1.81967713496584	-1.35926334429925	1.29366266453239	0.826624956399727	0.993256641321238	-0.492808278058538
MB-0422	Other	0.739771295712302	2.24789109650411	0.416124616527639	0.49467443541155	1.52055134248585	-0.0899188095746584	0.704889472155351	0.780680830403576	-0.227760288784372	0.12494009863025	-0.447764724155842	-0.276054913223771	-1.31258404026755	0.305372406733754	-0.840846137077493	0.197620034919208	0.791737365170517	0.0146695825947031	0.425207394419017
MB-0424	CoreClaudinLow	-1.62913474710006	0.17049112939398	-3.00917671817579	-1.71435016678723	-1.75224264276557	0.811715911189161	1.37356225334029	2.29437214392055	3.06882866960579	3.73345978991019	3.14277240108819	2.84470365958325	-0.696548177927912	2.90591691531138	0.586320732644553	1.741753822084	-2.04931624324774	1.05390461088477	2.95118874494706
MB-0425	Other	-0.360788309735068	0.896673136913326	0.370492991875095	0.86427240352719	-0.0194242667688859	0.78691811289469	-0.845733152387215	1.16687653438175	0.292000368110038	1.43426297073898	2.22285709502834	-0.218233611083369	-0.76029043208129	0.108960088925674	-0.975964104259224	1.02546057437558	1.02184873767867	0.765225671415783	-0.348717008465006
MB-0426	Other	-0.782510515417411	-1.34938916028296	-0.953964680270493	0.112576429656062	0.0626606536886363	0.852209438043432	-1.34719427198895	2.10578434875441	-0.656926592033669	1.12027729770071	2.6621292245784	0.900949154954435	1.55852221037757	0.27827838905593	1.04527639862205	0.945322279158584	0.676393656090489	0.873717211384824	1.06301146828888
MB-0427	Other	0.361303392923912	-0.485603024782689	-0.632114139006465	0.34698859768946	-2.3908055530796	0.476229819331719	-2.03606773640478	-1.13649906086779	-0.890584709907557	-0.258954472581964	-1.13124083993818	0.69224157156905	-0.0476243413820892	-0.74591300106242	-0.175261570673511	-0.161822368401273	0.0852225126509124	-1.43908526394942	0.622950403118609
MB-0428	Other	-0.781937367042936	0.483003823084524	0.536836154682909	0.311939603104621	0.769155913426073	0.0444892939426836	1.30731333248053	-0.548893184141314	0.160424878696853	0.413575275226905	-0.514606787423563	0.441549590017959	-0.602242986444506	-0.184461662994967	-1.01354665925884	-0.244989570897792	0.34322502157079	-0.866000401883979	0.92249038183604
MB-0429	Other	-0.221197240714904	-0.540581519855184	-0.0758052887701276	1.23081604718069	-2.06719019736259	0.327170494512023	-1.98361652169949	-1.24166952370877	-0.143740177644316	-0.585392824396091	-0.124470818396357	0.472639692510179	0.149824837046923	-0.51244535652744	-1.25477596695858	0.14078243319076	0.114398307407523	-1.38903281909729	0.139003812057831
MB-0431	Other	-0.248813659940995	-0.0970895182279208	-0.216781251227157	1.37048246397437	-0.837447376822061	1.00386208844235	-0.920659674707369	1.4284727518007	0.284560959176499	1.30649071413408	0.0316036125405525	0.400428866485981	0.208495700341237	-0.249777793518086	-0.639115318148521	0.784136650085124	-1.67087412426981	0.546887552527121	0.913065257881722
MB-0434	Other	-0.0531266809857857	-0.235795956702719	0.512456552594389	2.11980591284296	1.42219866570478	-1.02380563709391	-1.18073645934648	-0.838979078509016	0.0654599990722299	-0.629171252470307	-0.747704504833779	-0.993067131243395	-0.18430672645331	0.387590861661683	-0.778252043088861	0.0798904537495407	-0.451534138267424	-0.937108648565078	-0.800877206367943
MB-0436	Other	1.15698242793042	0.405666207957703	1.22220747257924	1.90905322752598	1.2427818168473	0.534148732903898	0.0472990924786357	0.526319513835866	0.544493025598169	-0.0311054591773155	1.89101167286108	1.01933165728532	0.809125366789196	0.0268430239741282	-0.492178098957369	1.74371021487502	0.0334699773540425	1.06488209490542	1.20779492406081
MB-0437	Other	-1.10235070833975	-2.12812849345798	0.0524091231672177	0.149266878848284	0.946733672670105	0.217976100709969	-0.880707966386142	-1.06665141874065	-1.20664602394774	0.0875393995770849	-0.256304607664186	0.0405376358141881	0.292493887581513	-0.107641809786516	-0.987542066594024	-0.0659547494464681	-0.235568132091303	-1.4844880713743	0.074463682151141
MB-0438	Other	-1.31993947928906	0.287697987950991	-0.74861065580427	0.436012648002597	0.438622303131927	0.526870642900957	0.251925501110381	0.157118501907835	0.438686997322113	-0.360296778674308	0.13679879443526	0.600084365199692	2.29541506310318	-0.795735825524146	-0.0169178157793305	0.43612127545826	-2.20242603001498	0.0574154536145824	1.18778612258214
MB-0439	Other	-0.131846605944617	0.478663658914845	0.659761747084281	1.51556336482147	-0.00611484898992519	-1.73292469762097	-1.04537083903842	-1.48317000635912	-0.935382137441727	-0.824372712548747	0.791936471693041	-1.41178470213089	1.32425318919755	-1.46539191660701	0.51488613428309	-0.660575203214515	-0.730216968826758	-1.14573067632329	-1.40402696292761
MB-0440	Other	0.675728375168055	0.213306872215371	-0.620338956123442	0.78915844047044	0.430795302830606	-0.502487673328532	-0.43897444256214	-0.824671904832582	-0.485343377521363	-0.656329046045602	-0.456886548923024	-0.220269197595023	1.04988851369738	-0.699810139698724	-0.983371752652622	0.0760561768598674	0.164533058687381	-1.1595551940866	0.600801820660546
MB-0442	CoreClaudinLow	-1.00327832437172	-1.98749690140397	-1.21398428758669	-0.361993216529282	-2.44100001247578	1.33910202245805	-1.29233857149728	1.78367218651021	0.708564291878745	1.76311622768067	5.02999492213843	2.2633887958668	-1.20251187457283	0.632582156151297	0.599572233403882	1.20401954689502	-0.14401608850493	1.76851680691694	2.60941924577778
MB-0443	Other	-0.944340352296666	-0.884958232396407	-0.107859084424712	-0.040764658038537	-0.301032730408202	0.586016014717987	1.29759521135514	-0.965119283017335	-0.75570221227902	-0.332393623038473	0.576416124043995	1.36122969477526	-0.524405864563173	-0.73152524361016	-0.0306058591867231	-0.0867209032322381	-0.100228406734061	-0.115102225253838	0.408857191074957
MB-0444	Other	-0.109826244319632	-0.612890393553563	0.477743732295038	1.54679640415669	-2.67975159797919	0.422181979306778	0.536659596327871	1.81489132520281	0.278445537092703	0.242475811340485	1.53780387018675	0.195555299659328	-1.4166351362527	0.642342754405145	-1.29082907692489	1.03268266896322	0.354646608991009	1.20122881091396	0.999512666857458
MB-0445	Other	1.18885455812992	-0.626730598553378	0.118771038515509	0.906434455889928	0.925860305305972	-0.0191600655953178	-1.18571052531571	0.796508954248449	-0.641000891272844	-0.823185856613555	0.493625972843947	-0.58829942431953	-0.676879983258181	-1.05889784930233	-0.69516704208566	0.370059446372426	0.0424465722339116	0.171064735375915	-1.07686497074516
MB-0446	OtherClaudinLow	0.44002430950327	0.0377874311157438	0.545823520217858	0.120020190669233	-0.954199362219711	1.59298126559185	0.300565810042788	0.499945513197679	0.485158386048598	0.841679360608612	1.41995101879682	2.53147735453913	-0.36784844751647	2.38991146097639	-0.380979492307788	1.85422704860247	-0.47643380418086	0.210872852271261	0.185080835173747
MB-0449	Other	0.979627330399566	0.512336325457866	-0.106004939571482	1.35165825787584	0.946928920017376	0.107453149031967	-0.410846921335532	0.277373877828621	-0.31751441128806	-0.0648420765769133	0.58968535520235	-0.318833077216375	1.8204042225234	1.69546585190914	0.276435493079468	0.212785632405463	0.922142438051261	-0.560107516002988	0.43068242520752
MB-0451	Other	0.913508072526119	-1.87192989860516	1.26202083217318	1.45985785132302	0.117966443468875	0.76236243189262	-1.2718439466749	1.66046238693683	-0.275074486190797	-0.0564432026505021	-0.282743211219368	-0.781530762603068	-1.0532902044644	1.25097576681815	-1.46035520884077	1.30281308646565	-0.0420514880202772	0.123670255978212	0.35769405348458
MB-0452	Other	0.998291657527017	2.17698087350388	0.0868577764716554	-0.440996312340714	-0.448379578983239	0.972480530668618	0.22859673795936	0.585066508141308	0.889831326325256	-0.343790549512331	0.845434540576971	0.276181482580817	0.0974278706487997	-0.298143608003784	-0.729471431886874	1.34995220535493	-0.331419536718473	1.11214848776554	0.602979671629155
MB-0453	Other	0.810117257845471	0.783816806755931	1.33336103463459	0.802821392433037	0.551054946720657	0.43742457288498	3.16096903229554	0.911496486432191	0.800577153464838	0.337823289239508	-0.804471121909545	0.339657175362291	0.708483230782291	0.814739989862968	1.08710869991033	0.358374905528525	-0.190474773828441	0.89708573194655	0.942762401505582
MB-0454	Other	-1.53339253363798	-0.403836872299194	-0.158931284324821	0.0981134722719518	1.5081759160115	-1.27135229139671	-0.300010528637556	-0.960371672434959	-1.35286881226287	-0.780170839156493	-0.737690540468567	-1.10868948013789	1.70643591795506	-1.14248228258842	0.322095496355057	-0.167188917518989	0.659610766820077	-1.03947601170978	-1.43429149072493
MB-0455	Other	0.0584583676316279	-1.09244431101849	-0.761719179774753	-0.707334320522297	0.537842371723554	0.368240746650789	-0.302535205144418	-0.998427463037134	-0.484891440334706	-0.35182308565198	0.975571142447708	1.28602737040691	0.206487634121461	-0.23662373919151	-0.221696584753663	0.332546603402849	-0.643306807868504	-1.02875209161781	0.383366742167473
MB-0458	CoreClaudinLow	-0.209712738377543	1.06852277906012	-0.381978671485275	-0.858744938182133	0.0617186867133174	1.03512695010049	-0.124535990717294	2.41062912305426	1.57717213653495	3.12014425464388	1.82104209741969	1.95816782106871	0.0964691576067762	1.58943496887549	1.39792384721415	0.971594935251651	0.0722006144267306	0.2218601398138	2.02994273565201
MB-0459	Other	2.06362830609842	0.798459906897284	0.148441620236992	0.587853645328808	0.939949439457731	0.898410480746031	-0.489253982077966	0.21260569907246	0.802321096529672	0.281046631353195	-0.315677769688444	-0.0204343786436758	-0.0934620350462115	0.255459117598289	-1.10799245793378	0.510619044177467	-0.0301658147600807	0.747190305205271	0.420690448335517
MB-0460	CoreClaudinLow	-1.73752124237184	-1.03614513155374	-2.83704936727679	-0.740068748020348	-0.908412788812312	1.06932267472822	0.676215464549677	2.26571065101113	1.16782453465836	2.39972854776213	1.2051153766809	2.13156260839951	-0.892648828720324	1.29968008089471	-0.0329047095246395	1.23366204035185	-0.990540951414115	1.51660509845004	2.27091077898365
MB-0462	Other	-0.183360827014363	-0.307180942471492	-0.887136609693953	-1.88607161811489	-0.125353721722862	0.217976100709969	0.661720326527268	0.413808371473565	0.299795667657023	0.345123883393611	0.737446498390064	0.901060687697988	-1.41378307015829	-0.00140295127877153	-0.785118938753064	0.932641449121001	-0.272446216062303	0.380388381332173	1.31237771615946
MB-0463	Other	-0.781766965811273	-0.6625000852974	0.255662732558492	-0.265953318575063	0.092549092067128	1.1812408785997	1.37826718294577	1.18961261689993	-0.187486591415693	1.36934201917017	1.52652390983611	0.297147508654917	0.870062822817414	-0.409639777203971	-0.536437370080114	0.771802373329982	0.481272518438631	1.52236199561784	0.160290643522948
MB-0464	Other	0.171322831577475	0.710987077189012	-0.244327855294756	0.694502144924559	0.356590280771477	-0.347161494364884	-0.891144803450487	-0.240528612885548	0.0208473977586727	-0.318229430793656	0.255110804668512	-0.354988620419295	0.744161783196787	-0.516397927628074	-0.967517998431685	1.54117430431492	-1.05987130965871	-0.795311692116348	-0.262271582175913
MB-0465	Other	2.94665586709314	3.13096531983382	0.485200366586385	1.60988358332572	1.09312500579748	0.494594419116654	-1.89149295567619	0.566719789874099	0.76348428560138	-0.218011767791419	1.15084258936238	-0.6675595679424	-0.787638832713555	0.270908939924351	-0.916990502598805	1.23612804653677	0.655546923102636	0.501509112941284	0.214301154688553
MB-0466	Other	1.11021900484604	1.36925109166453	0.103474907113833	0.191068685778321	0.935926049125095	0.113342729508145	0.966621650415707	0.204075922171315	4.42793490688944e-05	0.449227797459672	1.53494149391756	-0.593007274709786	0.0642108028811011	1.72752959880886	0.530766090359259	0.0148900633472058	-0.909750790992135	-0.819101923025938	0.103468028151275
MB-0467	Other	1.45997495599878	-1.83459072577825	0.833354786762573	2.53678310575088	0.368480749049062	1.41271074265991	0.355657913711139	0.429994071421421	0.856284286605214	-0.262308487231268	0.41368031790279	0.553402212832236	0.51352305376992	0.739357617856346	-0.400658313891506	1.95152768591431	-0.236710735483359	0.525169855345584	-0.0874709412712193
MB-0468	Other	0.326515350241545	0.492561430174547	0.291046186317163	0.530868758638839	0.86280953326393	-0.206158974419404	-0.0214608273725531	-0.141069270727394	-0.526334832726344	-0.238458464753392	-0.609020546777838	-0.42154973529233	-0.0889212473192591	-0.309417492038914	-0.667925313210195	0.273325477066165	-1.9971162783945	-0.324877991698397	0.691718786702396
MB-0469	Other	0.603920919806341	-0.089648922394271	0.244155236067958	-0.921335291579261	0.230977302441482	0.0507317532700022	-0.792113199344823	-1.09467831615177	3.96039104187444	-0.563837900667383	-1.11705439601249	0.282147609581966	3.2380291782238	-0.963197743132135	-0.944654131385544	0.315527472161619	-0.721065316761908	-1.16932544038455	0.647886159853781
MB-0470	CoreClaudinLow	-2.700471092563	-1.03505910526971	-4.75023841715555	-2.28135665214759	-3.18686764529792	-2.52207159807031	-1.55860945648234	-2.2038882008492	-1.35242443286471	-1.22309228746744	0.636664435854145	3.32697533621283	-0.678455097033114	-0.954011059536618	-1.2946041259805	-2.94523808965548	-3.30031766307995	2.33041119992461	1.50096246070357
MB-0471	Other	-0.456942045715333	-0.0293851733348226	0.015024699559423	1.09696809376788	1.12169946279809	-1.21116013951322	-0.437635995899071	-2.30725002324544	-1.54270387868812	-1.50684518622163	-0.657155619078514	-0.803346582364394	0.891331960481872	-1.62258803970911	0.260119615430384	-0.611700262431411	0.586732595634921	-2.60707078711902	-1.24640308517558
MB-0472	Other	-1.09164416079969	0.207909531000893	0.23962273931428	0.632549629210566	1.12143182840989	-1.00315081606373	-0.573314242070349	-0.0794013417619625	-1.75654510998683	-0.935706920116418	-0.196437381187309	-0.9627655354027	1.7983200242192	-1.42562348688479	1.77706159693141	0.158617990892536	0.253386849340429	-0.0961461942841791	-1.45647867342562
MB-0474	Other	-0.45033969740728	-0.398156890430475	-0.423292820750227	-0.0890512124583734	-0.214495763718447	-0.140531387178677	-1.62748770291221	0.0430528253914811	-0.245208883154583	-0.675387290219862	-0.460954709784451	0.0214996456952903	0.695937567137245	-0.799655828135434	-0.388378125221747	0.114971538970348	0.833907778105105	-0.346030658731135	-0.211378724468717
MB-0475	Other	0.814320415003367	-1.10513148903955	0.6356713844473	0.338736979840853	0.550526453807292	0.681332220066453	-0.119280075080151	0.316172301321753	0.731231604962446	1.50029643139432	0.154056905138436	0.109973291187978	-0.278179547732144	1.30305378066133	-0.0864118193346079	0.799598688680542	0.556759718161391	0.242697967702297	0.514595111647457
MB-0476	CoreClaudinLow	-2.06552717956913	-1.02085398980851	-3.45279520138037	-1.66150979067579	-1.74213136563495	0.808588942682767	-1.33196989026897	1.00672440340511	0.516806440513165	1.58449454583594	2.69657086169362	2.50385993973401	-1.24714951423609	0.0579159172006148	0.982113512536838	0.190988531570488	-1.91851793475673	0.280960818877294	2.54771428860617
MB-0478	CoreClaudinLow	-1.14556281088977	-0.620843404592769	-0.352214527996066	-0.938040603405964	0.354580907944769	1.41998883266285	-2.19307736422384	0.801455080422875	1.26839409695545	2.46585550191224	1.28145095152478	1.76624877095913	-1.31327945999909	1.7972154544086	-0.45886021780749	1.23976221212522	0.72787380184328	-0.0105755806682119	2.98159459780626
MB-0479	Other	0.237870876735253	0.941549826051751	0.373166142021056	1.09413848976632	1.33968048127274	-0.459987016217048	1.60718640886862	-0.01206649552576	0.195012360558638	0.0578071752919905	0.565940383921262	-0.365667777174308	0.178767383137103	-0.360231030637733	0.514510415463079	1.29829653366993	-0.899807810288454	-0.475357503303105	-0.118025375344264
MB-0480	Other	0.313802191734262	0.388302510251853	-0.29051164071044	1.25552204353365	0.416190153765344	-0.0319784179574028	-0.228260361081824	0.609672372296972	0.609237341405453	0.958704931657106	1.30133130418824	-0.226700643999387	-0.768021633770905	-0.469681695562545	-1.49036788626571	0.562700093747295	-0.57280141989816	-0.079913179301551	-0.0543546936250222
MB-0481	Other	0.285176811575419	0.735172174098751	-3.33255196896816	-0.742930375059264	-0.505692899173648	0.738311402876216	-0.143244624858526	-0.707568526142471	-0.370383784371191	1.57650453945906	-0.198317779417945	-0.0225845811534553	0.789287195829843	0.621670841062645	1.24108840497451	0.796766814475088	-2.8225329350834	-0.462792251129831	-0.0672573677557431
MB-0482	Other	-0.530573381353212	3.55240103311637	-0.28425199446377	0.416102055432425	-0.0937551661422783	0.526870642900957	-0.0168363415562759	-0.075877964097465	1.13472657610091	1.62204943132638	1.42399619554694	0.222086516223497	-0.486427889110752	2.12464632838154	-0.112687048463961	0.700159892802628	-0.533358674263263	0.0714112946507554	0.69996862754165
MB-0483	Other	0.593490143281515	-0.561020723891763	0.358668207525285	0.656286654740617	1.29731584965687	-0.518662901454372	-0.309522887077761	-0.335793326454767	-1.03913915410593	-0.960331473946633	0.291321265529302	0.0519433022803611	0.131336881274225	-0.913118809513402	-1.38144355792661	0.63387344538053	-1.69651445999706	-0.95275795801009	0.320441495495441
MB-0484	Other	2.78461436948618	1.17067720157445	0.999550177307623	0.339393088465609	1.79633910307575	0.120620819511084	2.3521735980769	0.782350517190296	0.655385835415189	2.78431311119012	1.27919534147939	0.0962381082753213	-0.290246299820288	-0.0637954062003554	0.11170351938219	1.41074321111104	0.557151181917935	0.340193095805162	0.537085122167605
MB-0485	Other	0.863806690240039	1.57937717423423	0.305541266692378	1.40041657269529	0.824434868185746	-0.236260183121475	-2.19808295633048	-0.576605008222838	0.251741914731144	0.463809774932821	0.224972770171506	-0.14390974752872	-0.246927318394402	-0.124734127102497	-1.20757745174364	0.243005843136428	0.758210378511943	-2.88734288106812	2.39053096623175
MB-0486	Other	-0.940731122988714	-0.778173566697248	0.0569475704542502	0.314402485630748	0.644081022403732	0.19338222388993	0.448826556190482	0.391719286318348	-0.832545232405771	0.351411204574305	0.924649852790849	0.34807855594767	-0.299514412275887	-0.576490095339148	-0.500875688794991	0.807207532940463	0.39356144157351	-0.146034339798529	0.48647386209631
MB-0487	Other	0.664097848677913	-0.343521374596992	0.560566038471788	-0.680186445549201	0.490115372539407	1.14236746050958	-0.894946374229813	-0.440821322215862	1.33278854362582	2.31053435305872	0.810097869601364	0.84408294972638	-0.110311320548139	2.68978066252656	1.01786866664369	0.568722622421717	0.404325137070108	-1.27488744709087	1.03579142800149
MB-0488	CoreClaudinLow	-0.124351324594733	0.474648645802637	-0.813588652584903	0.288934098884602	0.538239878175515	1.26793544815657	0.91590352333317	2.15541833680898	2.25703063865869	5.96394860588249	1.85222539901846	1.98305825892874	-0.0438968746745609	2.94362109891758	1.72698672445039	1.51642471356852	-1.3255014409327	1.45757321063555	1.37513704062729
MB-0489	CoreClaudinLow	-1.62571077675284	-1.57219846284682	-2.67408352022633	-1.67570015304533	-1.13841766814875	1.33910202245805	1.16423623612081	1.43818463749902	1.03539606101253	1.33926720242403	2.45903319819914	1.48044111371541	-1.0436533824406	0.94648902777783	0.131940013048139	0.169238256181033	-2.74400856158531	1.69178685812013	0.567119684376014
MB-0490	Other	-0.568415992422994	-0.0293701345386166	0.518264497645866	-1.02403879507693	0.523361473928115	-0.272091357974138	0.133698443306317	0.520155335885678	-0.547021454440236	-1.09060488040769	0.370950510941256	-0.756592055426572	-1.06861590682214	-0.46251651225506	-1.45287760641899	0.0300240710959679	-0.515951508611778	1.16542050531801	0.163124127265617
MB-0491	Other	0.27821058723469	0.703956700135545	-0.526241897747332	-0.0879208027953236	-2.11832647324973	0.203517676744649	-0.459054206557369	0.713996339269215	1.04746961035078	2.36889102647727	0.823137854603195	-0.534757496798122	-0.525294154934466	-0.52877289260169	-0.728267188923939	1.16423613989178	-0.633168468179268	0.536767498627194	1.09890614654404
MB-0492	Other	-0.480741123808901	0.340005633762713	1.99630000670093	2.20162118374534	1.63247724425094	-0.939269895168484	0.634864271420786	-0.635892992974077	-1.67763144920354	-0.650295589860547	-0.973077221278379	-0.681562790272785	2.01232030539321	-1.15768759988458	0.0256541860153614	0.0323847516194641	0.751095830778619	0.157128471559673	-1.52101987486518
MB-0494	CoreClaudinLow	-0.560700148556546	-0.796628826806657	0.278430705170087	-0.895966198228996	0.913122992432727	0.849123455859394	1.51505995021152	1.66572312862734	1.64546774653821	1.39946573643213	0.621629239425719	1.90792612690903	0.824821373958797	1.91471217166576	0.46466733653627	0.723081639596171	-0.597865072744015	1.51667388969904	2.14790226245804
MB-0495	CoreClaudinLow	-2.1634479004322	-1.86230027077982	-1.98741964984212	-1.66502774614026	-0.620685390605992	2.05240651127088	2.63784608513006	1.64649840451973	2.05282084106724	0.949525226691634	4.39356662014729	1.7563185174168	-1.44179208154788	1.68077336261193	-0.0157169452149113	2.25232347558109	-0.10917216497558	2.5646749671139	-0.161117391549517
MB-0496	CoreClaudinLow	-0.140934318988016	-0.648248313741	-1.51105089164825	-0.381942216057146	-0.0908566528555758	0.651586491319156	0.110449795398441	0.114102283406463	1.0143057837713	1.83709959266783	1.94506441124629	0.791127844521665	-0.535938397002404	1.87233379135404	-0.253543821259187	1.20185900041827	0.154610782115889	-1.19412094236942	2.08424276016455
MB-0497	Other	0.166195565947491	-0.304494116089171	0.97429512952132	-0.0233834571311264	1.98323575636223	-0.0827384756122792	-1.53700698862133	-1.01224993490114	-0.103357849249678	-0.389909879734809	-0.103083369193323	-0.611382465910568	-0.158106664578394	-0.751187535040046	0.794961718769918	0.540442030923814	-1.19529713950171	-1.52408784741074	1.07293026417686
MB-0500	Other	1.03922069110982	0.752066525732359	1.34735993881376	2.29211750669602	0.84024203745685	0.337615099898007	0.911538374637214	0.158698004709612	-0.751279129886945	-0.608501746501064	-1.67205429500827	-0.477131010979981	1.68380762085199	-0.404531853148853	1.12924641193784	0.519002568021756	0.513115759547613	0.624232342334461	-1.3828100978479
MB-0501	Other	-0.526268701733589	-1.17539297948724	0.546994836235266	1.78924497596277	-0.266537679658105	-0.556773981524749	1.80971098691844	-0.434928931129584	-0.705442647997373	-0.745722824819533	1.78858298528894	-0.382677437351407	-0.742538508482389	-1.36478236962701	0.626367620885088	-0.0760078463279288	0.373531552163385	-0.391413765562295	-1.07806056888053
MB-0502	CoreClaudinLow	-2.92964963305181	-2.08951334317638	-3.78974033069963	-2.29678811974264	-3.31364613226258	1.72963260634166	1.73760226847378	0.0163366797363735	1.46331073724181	1.69790657256486	-0.762505181017082	3.79947159832841	-0.362136937917389	3.60658153574769	0.277085776565461	1.00214189170735	-3.04667246751305	1.48968589604191	1.36373747652354
MB-0503	Other	0.336891873622058	-1.27459159186388	-0.416868614262634	1.52780295628958	0.855074076254955	-0.0622923363287176	0.428089414377741	0.659453524307841	-0.121429463765081	-0.379143731172483	-0.68603322692029	-0.327291790805853	-0.766059431989979	0.203920058953479	-0.714227452810786	0.413217147597868	0.242706784848785	0.362801478191471	0.295470851293846
MB-0504	Other	-0.521027391453734	-1.30470287868252	-0.699035074589402	0.369139243258538	0.493629003227051	0.78691811289469	0.633721323949596	0.945132846177699	0.226947974564608	1.08921464285169	1.9745037922812	0.414463148195528	-0.55144626245932	-0.0989560684763952	0.376581618399714	1.02305284726955	0.362041979286292	-0.171204365794092	1.56857774260441
MB-0505	Other	-0.851462610355071	-1.16839729061571	-1.83643404841869	-0.298729496912117	0.150773572238802	1.60863848266577	0.0798262240262514	2.07808688444894	0.197799860161994	1.4538380895371	1.34780565590291	0.623126066395811	-1.08669158678008	0.498406993312135	-0.380516664730744	0.553610154681168	0.190755960169312	1.18351494896106	1.40442498599499
MB-0506	Other	1.66630182632185	0.105302413424082	1.16459760086849	0.0866246799371087	1.48819777599608	-0.467155683093213	0.534345974954734	-0.282165460377643	0.0509048819828635	0.0177636132334066	-0.430405631878381	-0.806762368462353	0.242186725889881	-1.18433434892181	-1.17073063740186	-0.0796994152927189	0.671426731221201	0.401822058310364	0.359410827567163
MB-0507	Other	0.0469720468052157	0.843702850008386	-0.929776434302914	0.628348982153817	1.26670918687935	0.850079411952746	-1.2895904550986	0.206605919712398	0.400745175530828	0.783707520563607	1.92918929272301	-0.166979796604237	-0.703452998428141	-0.0222140651203692	0.0801885600611025	0.295697633949342	0.305854283761789	-0.693298816634013	0.556470891934077
MB-0508	Other	-0.136333791405079	-0.441497664668186	-0.575413425838101	0.623228371771968	-0.338449116820633	0.270937348630757	-0.418217273724188	0.882638999203417	0.245353152887753	1.85381649912597	1.21692467838213	-0.0720293380186598	-0.619187380657893	0.743286027834345	-1.19854948355007	1.36173744314677	-1.49955696309109	-0.539705065725217	1.03874013610964
MB-0509	Other	-0.457881554872766	-0.596253846808373	0.0275958686026917	0.0220513176489365	-0.372303898133689	0.856401545862333	0.66350214610188	-0.1521018257154	-0.0773069150276414	0.96248119725153	0.906211947703046	1.35282838054831	-0.971010137256646	-0.294535194621632	0.253745285766522	0.749888595555059	0.72787380184328	0.257026410839167	1.09945820549198
MB-0510	Other	0.604806856587157	-0.367406987912551	0.52773616705669	-0.446049070538384	0.621921827250581	0.534148732903898	-0.454732783056969	-0.464124888993036	0.0864786745833067	-0.0997344687062462	1.67536582069143	0.135883897754052	0.788674262503422	-0.628085222370623	-0.437880896501959	-0.00575808414928655	0.438857437589651	-1.30429984658441	1.93439432186951
MB-0511	Other	-0.563744011172518	-0.888124351099615	-0.144569950639613	0.207806930553051	0.56569050175951	1.44407021630616	-0.849010956461938	1.5737301707629	0.120676073994211	1.49837680818712	-0.293383548534698	1.03094839857078	0.742108747200045	0.668886659021723	-0.0379906682336766	0.983824140337024	0.655546923102636	1.08015754544142	1.03191927907901
MB-0512	Other	-0.642550998755628	-0.242764417078792	-1.17860028353715	0.416530920735925	-0.520916842338638	1.26793544815657	-0.00907430512250451	1.2661643270874	0.578892373449818	2.16015956783455	2.65234757956638	0.303046908818363	0.0385859281219181	0.53656898493729	-0.547342413310947	1.26576848026032	0.0247958855584647	1.40218792540121	0.574738240995924
MB-0513	Other	-0.748286708958901	-1.18438176948827	1.35586552743041	0.942972174232592	0.710947483834145	-1.18247668381375	-0.707246751595463	-0.588702693398676	-0.737890328862486	-1.22957075874942	-1.42749853288168	-0.687342126234861	0.789585295747707	-1.25974151687765	-1.36126620683432	-0.244424301741741	0.668844351020099	-0.872249051398621	-0.425586280797525
MB-0514	Other	0.0902072612630925	0.422153300801081	-0.246474917787497	0.121889819518913	-2.42534249297956	0.50519981311288	-0.00127032906959955	-0.326445323339552	0.398844596719131	-0.0328717281111128	0.709075967998141	-1.48445383252405	0.329539641924205	-0.0687702580327985	-0.83472182774342	0.967970474418749	0.270710396253168	-0.361663808383863	0.590492923657907
MB-0516	Other	-1.15929559983508	-1.21723442924756	0.462992803625436	0.0546098059186863	-0.345504231629513	0.983809713318545	-0.521680328549716	-0.287461105401071	0.571151779295588	-0.946524559677102	-0.510921071796118	0.0985016476946472	0.650198927690802	0.293563823981068	0.659962076294436	1.10735252397472	-0.95097405029016	-0.06097838801447	-0.584687223010449
MB-0517	Other	0.396862471855768	-0.956045948165791	0.47593127402848	-0.462352786906612	0.350660139806573	-0.218518787565143	-0.589119278959902	0.0697798912842204	-0.319444365684253	0.558388216511919	-0.158681554212744	-0.128168941121931	-0.535062541957858	-0.0294968761368618	0.297467267544121	-0.249877401357082	0.378015286574007	-0.435530484192358	0.858955793812857
MB-0519	Other	0.158392255348085	-0.414181610664969	-1.32077971569873	0.298492852705372	0.280110951268078	1.12790904917098	-1.16060145675889	0.382564225872172	0.55341270747423	0.979402476734177	-0.381621564858239	1.84511741056157	-1.08203447407426	0.982954175715044	-0.773019617452981	0.46346240870988	-1.83553082414256	-0.167440292673126	0.955109389113562
MB-0521	Other	-0.811954432210426	-1.50608149573446	-1.34413905387569	0.150781073640161	-1.57979923394446	0.709332128458292	-0.132689861184607	1.06485025955475	0.515448268014553	1.30861765847247	3.08743251668285	0.989438393145993	0.392907775935167	1.48947236172421	0.290243841117401	1.54058721714984	-0.0173029847189804	0.00500894095294807	1.07233822372129
MB-0522	Other	1.03385382529982	-0.392759834978712	0.0546197469931283	2.06525041006727	-2.03353682105384	0.410985036260673	-0.499960041213735	-0.279491840008427	-0.810494582260927	-0.457785393546545	0.626833243933433	0.529273945840979	2.4874898206476	-0.126966668888454	-0.237419392992726	0.613096339626487	0.894765323211568	-0.682100645724409	-0.324827030725172
MB-0524	Other	1.30399524399132	0.400785632366284	0.442637449917496	-0.0314946707530656	0.350548114373644	1.13508938313336	-1.32657310693632	1.96578240332894	0.686079988670992	0.962021281148893	1.55702947986624	0.814266750148878	-0.898513876972128	1.06729099666804	-0.767465597520873	1.82442903896526	1.05154876562533	1.84472479826746	0.0872023165273646
MB-0525	Other	-1.01955692027653	0.790494940740164	1.49120834021328	0.258390377489345	0.858009025463942	0.278966134820651	0.350349280715549	1.50092257691795	1.79324594474542	0.69116548939711	0.331265530611658	-0.378861983329398	-0.336711097024239	2.54838948122704	0.245442076672674	1.62400795638506	-0.0120941518320607	0.737176667574288	-1.24752997991098
MB-0526	Other	0.0882473403908506	0.183069743172676	0.232030759477862	1.21032441765655	0.166215507850943	-0.331739159474702	-3.50257814782324	-0.30369648009426	-1.95999685907091	-0.968698789835406	-0.691145957039696	-0.296643811897027	1.84120488635287	-0.67096909309166	-0.557979978857551	0.101110346557316	-0.0747568411469663	-1.39136479374114	0.356902342050001
MB-0527	Other	-1.9273254724508	-2.25562385483682	-0.672756808842551	-0.587402539292479	0.0364443344914862	0.723822636910705	0.326597078828227	0.0850629439420845	0.107335932131706	0.650293958687237	-0.185697449038543	1.00309402893082	-0.977625447066412	0.853789465280281	0.500412994522721	0.498208279290376	-0.558933116535391	0.0617989862941597	1.22523230225105
MB-0528	Other	-0.677874542426304	-1.51265664851213	-0.392827643653378	-0.352472208647618	-0.144162919620079	0.579356633832514	-0.890493432312074	0.49336549544823	-0.482734647077828	-0.744219799345123	0.201002270094059	0.364104727226519	0.557623269095948	-1.04070019205289	-1.45749595685466	0.667453442482337	-3.23480094919199	-0.336540407425787	1.05772081833679
MB-0529	Other	0.720408418034293	0.637327096031649	0.694267878406904	0.97542035482365	1.10626524255939	-0.0899188095746584	0.247677400520398	0.312974781331712	-0.175710716833013	-0.491072995502298	-0.120425583492591	-0.75871495811147	0.533929003665957	-0.555783504123131	-0.562463478845267	0.106882145037576	0.70420661382664	-0.299466809316485	0.553614586245266
MB-0531	CoreClaudinLow	-0.765132913840764	-0.997981106772231	-1.7859261512718	-0.180506847926163	0.563685431971867	1.87186371844711	-0.152772717798211	4.01856494504766	0.457130219866187	6.66546611685365	1.55249000604891	3.46802129497425	0.334250138488946	2.00075614312483	1.34779447439953	0.156646249929518	-0.990716474714996	0.351561528900559	2.28699042378584
MB-0532	Other	0.740961755322723	-0.700821753001917	1.0463752678695	-0.871331481983001	-0.27200470217972	-0.449433795814158	-0.795906192214986	0.105585975721939	-0.30155434695704	-0.0516939334774921	0.354413407068063	-0.560575769551188	-0.509034304867079	-0.560205009678541	0.392264608600906	0.992135960190579	-1.68432577951144	-0.649494949532187	0.254839397325486
MB-0534	Other	-0.486040062058622	0.00262448640467931	-0.952710597494801	-0.665489751023096	0.194286139984065	1.41998883266285	-1.34393838050815	2.07304981962291	1.12392942352555	2.23927616423254	0.564205056677343	0.918654252861672	-1.3308679799963	3.06787261740883	-0.245004289113989	0.957808685538788	-1.32904151880261	-1.5541827924466	3.62251816247761
MB-0535	Other	-0.926339303249219	-0.0942449764156402	0.083027486458142	0.728210162294722	-0.24753212408312	0.0962943386702429	-0.922753534476123	0.530435936794028	-0.871870041305651	0.148004764748254	-0.936923907560824	0.114968264409477	0.50073099361637	-0.631710362490431	-0.771123799396153	0.0476558453585471	0.505727632448051	0.198291486439923	-0.559554923691122
MB-0536	Other	-0.12639050775759	0.181125341128551	0.371106291048918	0.851625109047452	0.110172835238766	0.426999576790004	-1.36921306484976	0.474796199332844	0.569546837653494	0.252842798639157	0.582292398150727	0.462840674716271	-0.558984413630071	-0.144662071458538	-0.96409662596202	0.71195288302614	-1.01228054534945	0.105627008505009	0.860521419613597
MB-0537	Other	-0.538007515879201	-1.7203860732821	-1.41960893743669	-0.352387045534141	0.00562685940402565	1.87186371844711	0.32755693329255	1.86879711706685	2.19185137173638	3.10867205058162	1.18034224889084	2.19246477916014	-0.597563436186812	2.85856187548281	-0.146872870271528	0.391064032607434	-0.562397559741229	-0.832087588662871	2.66695233154779
MB-0538	Other	1.13324206475544	1.26054992203978	0.81052574829108	1.26641869897406	1.04382170335163	-0.140627526999502	1.08801577798678	0.500730238545014	0.898388415368877	0.598505027329664	0.925364731120932	0.144439452421054	-0.346562235537744	0.28659338912726	-1.78873776945371	1.0980526766061	-0.636072224252021	-0.649341258502148	1.02169066885695
MB-0540	CoreClaudinLow	-2.41703301559052	-0.948240292591721	-4.42659398104407	-2.62121604051704	-1.91168358284321	1.50484539420576	0.0375021202982051	-0.542150416985869	-0.925877375982891	-0.720632023105484	0.992503664291898	3.16302123494619	-0.870040999966269	-1.17250599352095	0.48862163946855	-0.545579363228016	-3.43949311748771	-1.65284768831447	0.998562232235598
MB-0541	Other	0.779871533481385	-0.286300597569509	-0.134323854972004	1.02609376170267	0.348549722837558	-0.307657788458108	-0.381974679034876	-0.160021058819594	-0.76877732872285	-0.592330464437963	-0.808161579296036	-0.398491991931073	0.10059709201236	-0.640827973182442	-1.27192425145926	-0.0125742015177137	-0.859201324132177	-0.468774952240555	0.474460341732765
MB-0542	Other	0.993696170940798	0.640202576989608	0.0236154313148301	-0.100240154479267	0.360672010227331	0.276531426056404	-1.1292202010278	-0.33988353134331	-0.193051384126858	0.450149656201725	1.14909395835298	0.63779962145504	0.236854803811363	0.481861120891123	-0.569092833043171	0.249616948807537	-0.172542620615125	-1.40875692973585	0.731498682772079
MB-0544	Other	-0.824795864137757	0.380643114008311	-0.0107336836797558	1.14297817936779	0.304439863173036	0.217976100709969	-0.22849952833082	0.429000861493809	0.131927564920562	-0.0193345128751389	0.487078797985625	0.0960486288398899	1.06220980892415	0.274746872657789	0.0484875827980579	-0.00930182239244984	1.058651470335	-0.360192085737237	0.894593319214301
MB-0545	Other	-1.21379668243748	1.0802196399823	0.157471025530369	-0.816363729874687	0.882220152045681	1.03116808299216	-2.09718703901926	0.293999956116242	0.792721199764242	2.76592072189484	0.0230596829472646	1.023506100434	0.193062761633239	0.459291763688701	-0.496609780706739	0.158185513877931	-0.392448821000703	0.877090596858296	1.13663345574235
MB-0550	Other	1.09274495807055	0.404003491182015	0.757621246799932	0.541819268507972	1.03677871839502	0.522271121441562	-0.459849916551873	-0.480466170332985	-0.0596150372247961	-0.294802631264966	-0.142466643920122	0.395917054798204	0.557484014264489	0.0310580625542599	0.0552526142254944	0.665338980958038	0.698940436418134	0.143407603293577	0.288415494957582
MB-0551	Other	0.336946617913841	-0.491593374819589	-0.243814433913709	-0.0258894093010663	0.972055276165342	1.20229727972726	-0.0946311138571445	1.93207243191997	1.20985695648621	2.10970164474143	-0.420170213945572	0.462675071600988	-0.519665403925991	2.77916115302779	-0.314215104157219	0.75185020212491	-0.657654624894143	-0.859971992012651	3.10210109910907
MB-0552	Other	0.509047537930054	-0.0414792401707028	-0.579780264506882	0.220552529325066	-0.352884736721262	0.777293057181734	0.462064048454309	1.36552790706021	1.21946620417769	0.199546421939636	0.967184446900423	0.849573444803916	0.896922508481398	-0.0107223651705682	-0.37479480813948	1.18874071083338	0.0334699773540425	1.36606310060648	0.52086315394363
MB-0553	Other	1.54338335605921	2.56205810469339	0.790597046592717	-0.0503338523973767	0.844581168364899	-0.376360107478309	0.332291953431987	-0.016771268220532	1.09465408299769	-1.17729207030592	-1.11072486789446	-1.46931381969378	0.842255964776274	-0.716385352421624	0.23288324876746	-1.50003851552573	0.644448347866191	0.951744813287765	-0.557897786577433
MB-0554	Other	1.12238330398276	1.0028855649011	0.588595864997878	0.738356946290539	0.504444850538594	0.856401545862333	-1.47755754279717	1.47617733823248	0.938299984047707	0.712994584753551	0.373874234836457	-0.725099483197223	-1.94514680451169	1.25803995613019	-0.78337906396402	1.24834261867041	0.541432202183275	1.37778431952411	-0.426805267217749
MB-0558	OtherClaudinLow	-0.391623182068758	-0.476538746507683	-1.0911068045699	-0.623210286243997	-0.548307004563322	2.29372676742998	0.361453730521492	1.19902719296074	2.0441216362041	0.700192385695225	-0.228294804355135	0.212808392026247	0.347888962975002	0.27653417221989	0.640236555397513	0.484465253648905	-3.37175079034642	-0.345346133261841	-1.31050690373663
MB-0559	Other	0.391026360229518	-0.539360135875083	-0.569324921420664	-0.394388366944621	-0.335083269088472	-0.609685139260453	-0.123043784496905	-0.74733202184327	-0.388498616750256	-0.425602116586493	-0.528603390999756	-1.17254232762424	-0.968440592602625	-0.725210192407175	-0.705821240183079	-0.520200099383379	-0.740624989068075	-0.3850543067757	-1.13292272314621
MB-0568	Other	-0.479999200999237	-0.217523981388907	-0.0281868526228387	0.440699496048383	-0.0724892737649808	-0.012064431648447	0.811309598675403	0.674112290847238	-0.547351045187412	0.513785162196623	1.36875401374478	0.176321113314725	-0.67073107394	0.349337268960351	0.651089934669815	0.599305358845296	0.185123814317227	-0.903868303122097	1.42395987925715
MB-0569	Other	-0.0161888899700275	-1.4119852236142	-0.00291900167608749	-1.21941123931505	-0.164315672730976	0.6245558096999	-0.00393255924212509	0.816941133134276	0.118997545638816	0.958757316715805	0.458634457193432	2.1366005245522	0.119125011715804	1.03485523133387	-0.612364335562759	0.379489198464991	-1.15186371869236	1.06400985057384	1.19387831119825
MB-0570	Other	0.0363794071397744	0.217708091509174	0.211629382562669	0.04173571903257	0.96696245454327	-1.49228481946362	0.35790306894175	-1.62972964485831	-0.767867470004413	-1.24155378762722	-1.44944951330738	-0.708929522619153	0.731955437820441	-1.38114054456921	0.859361921058902	0.0836872510754675	-0.000599500744928445	-3.01926941204029	-0.532249931596039
MB-0571	Other	-0.551211496497625	-0.503287808891216	-0.0110543718438068	0.508647382464791	-0.223903111650142	0.937259327245477	0.525917197140658	1.29092502588458	0.187470769086852	1.0052192714938	1.29961171421633	0.994557112411682	0.257241811963975	0.68234316233172	-0.756742725126358	0.792382439691751	-0.0642033332545629	0.672398916359766	0.507347383586046
MB-0573	OtherClaudinLow	-1.85900745407835	0.86884098264502	-0.980795257357584	-0.378104953059247	-1.12522240779996	1.37165776386957	0.766463532516667	-0.242662415708721	-0.681685149063458	1.38047700888821	1.11348795993682	1.73601045954861	-0.645558280348682	-0.18754880455607	-0.397135854517989	0.0295368077035577	-1.96658116517914	1.26288478756835	0.752415693059927
MB-0574	Other	0.399479578092561	-0.467285318903676	0.199522501591562	-0.219870362544737	1.52837137983549	0.162022762870397	-0.646944985861734	0.55927591628408	-0.390889189346676	-1.25038347713834	0.00351540021963133	-0.331318309145608	-0.603544511196855	-0.276778516829817	-1.63122772883367	0.445856172612619	-0.0201176684969862	-0.433239021801766	-0.13735999420105
MB-0575	CoreClaudinLow	0.263252291058615	-0.410067211838312	-0.354758870381016	0.292632725759338	-0.0466828446618983	0.68285815877759	0.564816586707845	0.856945542972077	1.00703464354506	3.05319231204362	3.37218515439503	0.484783321676054	-0.17681562550342	-0.0368716904958812	0.234190192638467	1.4340680097971	0.140765214169324	1.09792066848991	1.47080760013587
MB-0576	Other	-0.447220368013741	0.140250438980092	-1.32287793234796	0.182148146211177	0.507695068534214	1.03116808299216	1.6311236893238	0.672073587897063	0.0836930826059955	0.459478391856489	0.898019516655912	0.516130258433997	1.1113916066808	0.114767759067503	-0.834330075690337	0.420701043130105	-1.0618206762589	0.492441226833429	1.2229200135006
MB-0577	Other	1.45234242379913	1.23042376276443	0.673739168017427	0.130605750398805	0.401156644888616	1.03512695010049	-0.709040698805165	-1.0639355621062	-1.46428619603468	-1.27934242863296	-1.0791577298475	0.245310881350221	3.20666442977042	-1.68543706568062	-0.548375925879226	-0.0259784692721851	-0.148683362183248	-0.248482860726373	-1.68014020891621
MB-0578	Other	-0.267296128837671	-0.675620424153325	-0.421301381062873	-0.550622096217695	0.199841142165863	1.61591657266871	-0.544959545526028	1.18220594626518	0.941077911483722	1.57315507993258	1.37317626769977	1.51918348440083	-0.0151284444603149	3.12894287815027	1.1687660133079	0.76038498494627	-0.0619220332576437	-1.45418315924825	2.40085270960042
MB-0579	Other	0.363193076599355	-0.339879985576528	-0.692724631841297	0.266998185769102	0.448046332864221	1.11598473148364	-1.77564012170921	0.427566492172829	0.363783879714392	0.187765563029967	1.11334107276692	-0.793364638101178	0.435936697565947	0.659878879614029	0.0148544763391831	0.728754802125414	0.304406490985929	1.18046560512735	-0.340434761023554
MB-0580	Other	-0.797989265232501	-1.28715572984158	-2.20471140517463	-0.49707544194856	0.341512106511928	-0.0852424797976806	-0.84199328398692	0.446817561007399	1.97582462913164	0.768995095101522	0.814347715881393	0.25682599705277	-1.21118372092145	-0.474628378693843	-0.285224918183519	1.2138865285524	-1.04867184670283	0.716212816373076	0.460082256048272
MB-0581	Other	-0.997925738104533	0.226846198928334	0.945396846812816	-1.09869390295024	-0.832012676712608	0.808070477069048	2.00296773764863	0.546207088583633	1.31055868338569	0.965265690877558	1.30899675134423	0.0718782191354286	2.06278803522375	1.63309516713958	0.0897124785212094	1.02096904165275	-0.340438934530549	-0.280152574316686	-1.17823117953663
MB-0582	Other	-0.0647856370395282	-0.256731372772196	1.07380396732727	-0.334411632554142	0.16466747531187	-1.2725811234643	-0.393135517344399	-1.2091486932181	-0.581949299798702	-0.826904125201283	-1.0806031253658	-0.598074418771614	1.24106364375306	-1.15804696327109	4.5773901678082	0.0663235833213112	-0.454196708802186	-1.04035137779028	-0.697544473138064
MB-0583	Other	-1.24735280499521	-0.826792322900494	-0.4670366465669	-0.423086807277508	0.447476631641008	0.230328363079136	-0.899043622180911	0.453772480528626	0.065688801256068	-0.51660783343182	1.94837956287752	-0.115876788558879	-1.01075228179321	-0.164387778921386	-0.277168944471006	1.13934661364676	0.836360345028788	0.438146541759968	0.776718412431701
MB-0584	Other	-0.226485150942413	-0.0956973505048822	0.569476947797976	0.617762357360066	0.63082249680609	0.210698010707028	-1.90591671349533	-0.802985702166759	-0.786394894202812	-0.0467538328554723	-0.439157653120137	0.120836813124415	-0.0211942141282015	-1.31307326042532	-0.397526619575847	-0.27684986636183	0.763702205079606	-1.15443906407982	-0.592723092066692
MB-0585	Other	0.899867061842504	-0.00891477851076611	-0.472072395271606	-0.679833036567901	0.879139379431514	0.651592779424064	-0.687985510119172	-0.255246384594408	-0.698975012856585	-0.571886749969594	0.721097937592664	0.621019201675432	-0.187142733603684	-0.610443201802239	-1.19727069772323	-0.148990733033397	-2.92390569901351	0.622019706667364	0.517382244827421
MB-0586	Other	0.923379521193263	-0.121731733124611	0.582834638546096	0.783295427022704	0.962478704104865	0.0734382137336998	-1.71605970742524	-0.28395869216523	1.03545381891639	0.179126345051253	-0.0446145187731014	-0.418531521009386	-0.426041395689461	0.0847825362250662	-1.12295492975222	0.713318527886882	-1.03648718769343	-1.47628505453025	1.42844772655742
MB-0587	Other	0.374156118134534	-0.313052359770965	0.427255411540488	0.978550675412905	1.81817655454795	-0.238832207429651	-0.603453779384593	0.291423503037248	-0.116337534882798	-0.700861061535508	-0.762505181017082	-0.114594732242082	0.107350738323403	-1.28080122252385	-0.0460196746257205	-0.169297683817603	0.236842108494952	-0.285242338616371	-0.367774895186884
MB-0588	Other	1.36992233679035	-2.55478811131041	1.52158812503472	0.304864721170337	1.44577569189452	-0.0139612675354329	-0.0578249412512025	0.434312380903994	-0.443606348414684	-0.612821080394928	0.628270641088362	-0.570062030234524	0.557890410872614	2.6641861341513	0.822280947539071	0.561194404714888	0.739689766244403	-0.763126901486139	0.733662016424893
MB-0589	Other	-0.3789385950812	0.686241173076637	1.03064082294603	0.60020904272801	0.877617063448222	0.0729810129493262	-0.803594477200006	-0.00228563171171609	-0.253302983776488	-0.20912251781423	-0.628166978027946	-0.584967119229386	0.943628064403916	-0.888072878158085	-0.327696697436911	0.254859711746408	0.530173933187149	-0.17647746876811	-0.400053269281241
MB-0590	Other	1.73704810783723	1.46017163151191	1.12977644171203	0.276839946051225	0.660798744024687	-1.97570762001391	0.0330955605137435	-1.61876566690445	-0.498742196290048	-0.308651548030907	-0.51873109339613	-1.69810856508012	-0.227871389604927	-0.729604348879127	-1.74840000837958	-0.519561095567042	-0.525429601265491	-2.28801113059194	-1.46178010686755
MB-0591	Other	-0.0152654902423911	-0.364421385945172	0.404768592389968	0.0820777318690947	1.08571719796353	0.447327441618396	0.864420298178403	0.193958095736559	0.0459311531995962	0.000427897810021261	1.01003486452936	-0.44916481875373	-0.0590991278940314	-0.726236288383895	-0.682808210269225	0.479829941434439	0.452231731698453	0.258059445744734	-0.103242871703199
MB-0593	Other	0.47770945703615	1.25674650555789	0.666434012923357	0.696560757210399	-2.21686407740517	1.16644884415289	-0.490476266280979	-0.00550232181807925	-0.119388785059849	2.33712275857356	2.89499270356502	0.19729197010103	1.7398824641278	1.62357801168105	-0.511411941951859	0.967545941909111	-0.666733795936953	0.344216166440803	1.08712796446931
MB-0594	Other	-0.529542451414831	-1.31809676923219	-4.20901090418934	-0.307123172341953	0.370367066346481	-0.271342303260353	-1.94710349074678	-1.11657881776143	0.460425393992645	-1.28260272054126	0.261817262370617	0.472215106512395	1.18138110011995	-1.49782060833884	0.667733763734679	-0.265413628259562	0.0742581971922226	-1.57386717255065	0.792625799052812
MB-0596	Other	0.414998248664177	-1.43773124179509	-0.730110080742278	0.32826556299072	-2.55127857016312	1.13508938313336	0.22628975893053	0.996433227928121	0.847159297443201	1.16799342886524	1.85097677755392	2.04268748451585	0.0937175161248243	0.144533903884596	-0.0525129322694679	0.481955389045294	-0.412812338997476	1.38429476792582	1.88838818932357
MB-0597	CoreClaudinLow	0.844110033300297	0.575494027689218	-0.82032226764261	-0.499473316771471	-0.449362786805565	0.850079411952746	-0.369979926537619	0.36347485756249	0.54603506818366	2.14871689298069	2.41311435697697	1.68649325040159	-0.817312125845323	2.3472605942389	0.905208773013917	1.34911989620265	0.24631393924957	-0.271505343877148	2.37570557120473
MB-0598	Other	0.827007906392527	0.964977033315566	0.223447744114571	-0.00354072805840939	0.813402250197312	0.268868158061048	0.00661683341789942	0.358133414036109	-0.138679414389784	-1.0747552033122	0.161282920958077	0.40573003335038	0.228378826876575	-0.202159402481126	-0.127664815741481	0.922390649436245	0.276933957315562	-0.0210139606905583	0.950566962800311
MB-0599	CoreClaudinLow	-0.105277779404738	0.612214507169959	-0.924602785717908	-1.33786881980177	0.336478128339015	0.900244385077068	-1.6586421690101	2.5842005333589	1.04222536224772	3.41097813882243	3.27581187206103	0.584951050256904	0.861288558985163	0.424281598053697	0.0070310873594285	1.09320187838198	-0.584190974116643	2.04615189316286	0.901326727535096
MB-0600	Other	1.24457030127168	0.0923165067342314	1.17964237801788	1.79700867482049	0.737354339811603	0.316524455114795	0.250087393024476	0.266254278902253	0.899906664458083	-0.113823954185808	-0.107077880695355	-0.157532723498423	-0.244610825775873	-0.508095600203844	0.212900705610688	0.521993630545561	-0.691221102608811	-0.625287023233438	-0.528117504432092
MB-0601	Other	0.764303302607004	-0.0293519822083164	0.0189796263481822	-0.947592402794023	0.288538403660071	0.884666653184667	0.541915804799553	1.4109859577191	1.0673631485275	-0.711521039285897	2.0258587963234	1.75903962609672	0.243909385503048	1.4678636090226	-0.493001063093118	1.43932290747132	-0.443486009456497	1.53254351055171	-0.613512936762588
MB-0603	Other	-0.00157847644855504	0.213823961987186	0.194077901828684	0.494684108262997	0.637688113583412	0.473934193851734	-0.211932378852823	0.86910389569498	-0.660282380088048	-0.252029810169838	0.407680722273959	-0.308931942367094	1.50251537797236	0.233877072868137	0.232692105966522	0.491792440124559	0.424335087759413	0.908435711353689	0.586488552189926
MB-0605	Other	0.239120019142808	-0.839204460702606	0.245502376862517	1.23193102553453	-0.650402431373588	1.0255297994314	0.0776289793823467	0.0416949425917379	-0.246923582141987	0.955337925623282	0.626034002552521	0.410750939095179	-1.2324869030739	0.135712786119864	-0.760660538393254	0.443176337050145	0.625412321812029	0.242977054107048	0.883209665719791
MB-0606	Other	-1.46119186498973	0.0866133695550739	0.272418019062047	-0.720667930075172	1.34186862951079	-0.622289797069395	-1.01000032701856	-0.264348717325592	-0.843145590070277	-1.44564826190614	-0.815851665705646	-0.941139747458241	-0.370784093491624	-1.06377527473902	0.0635332945104739	0.371658543676986	0.237169530380439	-0.429825923734864	-1.52014164792666
MB-0607	Other	-0.596096060838256	-0.943763452805378	-0.415787752649088	-0.111210291267026	1.59826922247513	0.563778889313395	0.882143486973949	1.38019043373942	0.994417276900248	1.93088823050997	0.135135984791262	0.215324659605922	0.50923330863948	0.198988489723192	0.44982866833546	0.61004754012537	0.785100353174051	0.0841038439538377	0.92382899001623
MB-0608	Other	-0.872270244945287	-1.97982212088989	-1.82374261754947	-2.15562997309194	-0.548675899465922	0.375492371055563	0.920204034162454	-0.690727245158103	0.373937022069518	0.697544128525738	-1.54279078070558	-0.424916888720251	0.782148501720583	-0.971909186747844	0.69909612053936	0.654822019506886	-2.28655992005166	-1.16831781646401	-0.446693760313429
MB-0609	Other	1.72504776802538	2.16671715526649	1.230468170808	1.96024438650615	2.03681708493454	-0.18040366694543	-1.05219718342809	-0.066862497192756	-0.102906103908624	0.163265902552252	1.10365324748368	-0.558753637509665	-0.00323615143850518	-0.00682200572797263	-1.29560167157244	0.20511128862743	0.0145422925804998	-1.13129197624361	0.929858452361004
MB-0610	Other	-0.160452916318553	-0.710505688539126	-0.853905531062012	-0.247495756375212	0.182878767964412	0.427908157442363	-1.26678914408193	2.04072124574068	1.75913106833981	0.889473433202873	2.15397672848033	0.554526099029612	-1.57508399158603	0.806498071530737	-1.10801532694942	1.0822037114288	-0.153517358158329	0.52692057212852	1.95755457169039
MB-0611	Other	-0.450327090252695	-0.250553498415186	0.0399828818483365	-0.251119670371635	0.105390296897381	0.327297203613937	-1.16956930723871	-0.644173509547178	-1.12122922730412	-0.614566843252403	0.153330937354882	1.32405732445895	-0.347416566626934	-0.868434613343024	0.499129344925821	0.282663531855197	-1.18507421020338	0.0520083666117764	0.652789561434483
MB-0613	OtherClaudinLow	-0.999465182860926	-0.600562713562694	-1.58849461517096	-1.72349309143144	-0.314047657629249	1.49766506024338	1.78545857365074	2.15337352132275	2.46020792011668	1.47628172070885	-0.175736306079783	2.30627489897314	0.116463248250199	-0.0363442174876341	0.226186854056139	0.832040871430865	-0.0589076617493421	-0.457428390610262	1.20741546109243
MB-0614	Other	-1.30556059309962	-0.261615334865086	-0.0250003125801341	-0.604910657384733	-2.09700090528548	0.934752886103754	-0.357440380387735	-0.415327802513618	-0.289866070005299	0.390631683219015	-1.01075532366478	0.876045846396847	-1.15834119397312	-0.887961886586766	-0.861006440250234	0.1223103724163	0.292705828938366	0.403920242665089	0.392409728831897
MB-0615	Other	0.562168674362813	0.107467266477682	0.320345335390702	0.1343009445022	0.791643920957623	1.03512695010049	-0.371808871045301	1.41867820503577	1.04215501370256	-0.339492579075732	0.388135777489403	1.29517864850292	1.25906145499193	0.469720039858687	0.341395011124095	0.0810619516900704	0.208789708248942	0.357379374499847	1.40756527796594
MB-0616	Other	0.698105740905833	1.58029794862974	0.480818296359141	-0.953425267975945	0.436784824107765	0.447327441618396	-0.713023298465009	0.161787698402563	0.168928156595777	0.30825591821931	0.851506443557921	-0.550870996852072	0.00620060951487792	-0.221948764822582	-0.406820182448724	0.135308716024439	0.13550761084009	-0.283172706218198	0.915891323088577
MB-0617	CoreClaudinLow	-2.97004882627633	-0.517784380999786	-3.4741929839495	-1.72973782291076	-2.08614654292729	1.26793544815657	1.47774072435954	2.50707385821321	2.82050855343414	5.30760947705721	3.96824396287782	2.93331533112546	-2.03715208065646	1.40057325456421	1.19758130135399	1.09873101121885	-1.77214491676102	2.44802698664106	2.82225585548532
MB-0618	Other	-0.964664889468552	-0.622644613924199	-0.821128891390781	-0.143336576816694	0.407350499514251	0.210698010707028	1.45016486768363	0.175176218467518	-0.384734298124201	-0.731570143028511	1.30129003299109	-0.249059433712142	-0.0263309650078456	-0.99442393629328	0.391158586497569	1.51303347014239	0.612024853796021	0.379489379152627	0.147839030603364
MB-0619	Other	-0.680721000025325	0.521088439951195	-0.514214176528438	-1.23635864233039	-0.2223744858986	-0.0201362118086463	-2.12305162781635	-0.253310482547442	-0.920521616075531	-0.289396599118925	0.360521682919591	-0.197203487759249	0.167001490691031	-0.100520904690403	0.532101105244794	-0.605012515727911	-0.152449057320177	-0.737411612573816	0.673314761567877
MB-0620	Other	0.0311334330313028	-0.153641149861505	-1.15391981333806	-0.588662760722985	-0.372279466795626	1.51212348420871	0.294554481299952	2.07896818733825	1.75289340966361	2.25535771702416	0.338207689525294	1.50966314199273	-0.967920268614793	2.42819548135584	1.24966251162182	0.72514339469418	-0.801114410558244	-2.72828623356461	3.24220640775311
MB-0621	Other	-0.707903981608757	-0.102676452343384	-0.46356292587233	0.21993378683656	-0.256712487110787	0.399269981148913	-2.09130807148583	1.67871619017018	-0.195449526888915	1.79159431225862	0.335270116114986	-0.106498582506308	0.129375017950039	1.79317660220426	0.207879896498362	0.0597798877920642	0.193483786929704	-0.351046040570581	1.46209237623171
MB-0623	CoreClaudinLow	-0.255214544530323	-0.742642218395444	-0.627560064553849	0.578250753567683	-0.249608381917438	1.03512695010049	-0.330140609539038	1.0291045247014	2.15859835551688	2.10610907874544	1.84565464509227	1.43099234105814	-0.551876717898126	1.38179344751	-0.828180553474203	1.55290123775506	0.0217907627708629	0.864977313955598	1.73335977769203
MB-0624	Other	0.673483454060067	-0.92910934013657	-0.740035252798004	0.518770334235474	0.528886511014804	0.89113239074309	1.16546580547565	1.34376872074024	1.00854148710369	1.46300872322879	1.86394007578655	1.83488977627566	-1.28587034543425	0.704721399020108	-0.863275136796123	0.439801245471075	-0.541546515181325	0.576816167037997	2.13177402880231
MB-0626	Other	1.79091741522153	0.946513818766302	0.438453780081872	2.06213894709383	1.06470678409242	-1.23441635459458	-0.466477254877552	-1.05983355961406	-1.07303249061208	-0.865614604316921	-0.0973223377248803	-0.857335247849508	0.254332698157231	-1.09389757109723	-1.36462722029332	0.418201328083338	-0.0670478484500001	-1.76625466417846	0.14658318004429
MB-0627	OtherClaudinLow	-0.765132913840764	1.26441667974755	-0.905545670836829	-0.0557162132101309	0.254139897163412	1.20229727972726	0.0734503662846094	0.487505002221713	0.769054202446734	1.88390722097635	-0.322738199703458	3.04193445791727	1.4327383832972	1.83864288586899	0.495657335051779	1.1702540360618	-2.65048721022468	1.50257795021914	1.01668068032776
MB-0628	Other	-0.449651281695138	0.247024454686591	-0.343844200053756	-0.332608252635735	0.179145030727815	0.796138166670042	-0.381104103391927	0.411399491334307	-0.0179372930510884	-0.170132979540985	-0.199089876464987	-1.10449459677566	0.833927730126641	-0.623354971106336	0.181820307035428	0.0702556154048942	-0.312838016595975	0.645923153517416	-0.772916991467877
MB-0630	Other	1.2830376021874	0.428074317125243	1.09177521732831	-0.35469425575881	1.42424730274618	-0.950634445251839	1.18157779009538	-0.619833624488592	4.12636049353809	-0.880562628434105	-1.39158892768574	-0.654128654789	-0.990374537414651	-0.813766636519603	-1.18710664659778	0.285618695628954	-1.81314060785167	-1.5869157985837	-0.818951264531917
MB-0631	Other	-0.908772360178015	-0.831093307721919	-0.0330327687731173	0.549748036151413	0.328748178243929	0.782826778901637	0.284549182346581	0.100555795250142	-0.262425565585604	0.487245627395597	1.53014671663573	0.941562462576804	-0.201713776832639	0.0494231971130297	0.359491821772452	0.235936307811464	1.32654007051328	-0.0316108130423107	1.38073241087224
MB-0632	CoreClaudinLow	0.128102174357597	-0.613634634830837	-0.675033586665577	-0.33139101195901	-0.11656258118688	1.10300514857623	0.969736659916388	1.24369123402532	2.06007102525556	2.93921172712564	2.72727150142827	0.26315598379868	0.0843002483863424	-0.0593229171563572	-0.221240401098391	1.03233317139947	0.869022367776334	2.17204492796587	0.776603664191682
MB-0634	CoreClaudinLow	-1.76109516561637	-1.36699049741254	-1.99744889805404	-0.69869890299922	-0.550861320276749	1.33910202245805	0.116645609897752	3.06144781583273	2.63011029639064	3.52774108996132	2.99814463464595	3.18678428119203	-1.91757817978112	2.30553823617583	-1.04410612808317	1.05817438287185	-1.57071211294251	1.61862293079808	2.2485879346081
MB-0636	Other	-1.02392762503712	0.494660613249372	-0.160465908670995	0.735573146513352	0.753276658082748	0.748434910856951	0.154548912083753	2.03611433299346	1.01704189195999	0.954926506563083	1.54143897871976	0.748366772849023	-0.103871672154534	1.00627493377474	-0.499423858376272	1.22900393459825	0.443771930553588	1.18351355211938	0.240520289050833
MB-0637	Other	0.512026784604558	-1.44930815061731	0.724197228249698	-0.166889764835232	0.332896478723826	-0.0523955157925929	-0.320997151188741	-0.451036310663451	0.535899014011543	0.0621861911524316	-0.530186234903435	-0.275635481385877	0.502289279227396	-0.313524148750671	-0.68089830923442	0.560260907058701	-0.332039231670925	-0.144460638738684	0.207868744863094
MB-0638	CoreClaudinLow	-1.45140556098491	-0.602296141683323	-1.12950202489608	-0.272397929792039	0.125490286126979	0.898410480746031	0.0313414102314498	0.948862481364226	2.36433463763421	3.26039451944188	1.55249000604891	1.11104537907062	-0.909692066503487	0.806861610944786	-0.742100573806705	0.880044732057822	-0.0329670547743096	-0.039757701199422	2.56884526766992
MB-0639	Other	0.128287376328643	1.21562589012261	0.799064106635223	1.3528137571539	0.611522292867976	1.14236746050958	-0.600784978290817	0.368525927260146	-0.750430485387511	-0.394561595462109	-0.883448039950622	-0.49549450975692	0.9519955387342	-0.147202149640159	1.26955861852332	1.85722336660522	-1.9194659917995	0.511278674914956	-0.605032981983755
MB-0640	Other	-1.12992680788152	-0.526159143690679	-0.533415571652359	-1.03425937395947	-0.440229352933445	1.26793544815657	-0.831029437611171	0.00361594598983871	-0.157405517917956	1.29026256524826	0.105003345163513	1.31883458945796	-0.52095087683479	0.506970630443024	-0.268544837318045	0.375072911715946	-0.361218448699518	-0.0442009994803335	0.798411527262815
MB-0641	CoreClaudinLow	-0.949121176593001	-0.984544748470489	-1.16052215938355	-0.321060154489055	-0.416520530920509	1.05713310760352	1.48311803776683	2.03299449485332	1.65824977086098	4.58048727224175	0.161451987034917	0.867954842419724	-1.54046711406817	2.5045977468949	-0.748231331245864	0.800311710212535	-0.50409213410116	1.24315125914125	1.33510251065815
MB-0642	Other	-1.33613433040545	-0.462480227321111	0.19287923827151	0.97916811849079	1.08296911778378	-0.262464206226211	-0.331388341777293	-0.18069365444849	-0.601404761633632	-0.779280820424954	-0.325243660190441	-0.589435557422499	0.57125503096019	-0.566810279710831	0.794466177938275	0.0363345909185649	1.37846595185914	0.17884546391284	-0.0823156562926487
MB-0643	Other	0.630116508462501	0.838792973075525	0.438195788117087	-1.82179037917279	0.683954487234697	-0.690192794416696	-0.977303030037411	-0.384239425651636	0.111356454372949	0.992173855927763	-0.568215938723222	0.258263596001609	2.24519106709697	-0.0694863097345808	0.122179114858497	-0.543253442914888	0.187769702809345	-1.4409331137709	0.848190984131263
MB-0644	CoreClaudinLow	-1.13974588406397	-1.07900218201587	-1.04205030643517	-1.3266843109691	-0.674970553206037	1.81201632643594	0.103287676932744	1.81257677047968	0.860651979767785	1.0332082958944	1.81197635513664	3.41765834573763	-0.119636180128613	1.75121386611263	0.690112412851152	1.12369552186416	-0.147315262959631	1.1367614917441	2.26508145472201
MB-0646	Other	0.52807167306282	0.990038300046024	-0.238819842038049	0.115458032708994	-0.555584518977323	-0.0754603856093378	0.0239479524838275	-0.733469378492564	-0.448706668994986	-0.225321508870569	0.0804075054815463	0.247917913811591	0.586346857342065	-0.383518331450862	1.00546407306062	0.199893741625665	0.261746821952906	-1.21236224277033	0.628083289150916
MB-0649	Other	0.164792913014845	-0.43130577950104	-0.654656325357953	0.0780300613216223	0.113697884841799	0.755204182057716	-0.321147025331751	0.282985250577907	0.766663991881534	0.648244593569517	1.21561899029479	0.837863842527721	0.230757081933526	0.3631207670436	0.459203643479897	0.764265345524757	0.241682476764999	0.899707398739871	0.44844717824107
MB-0650	Other	-1.49560500983427	-0.0329016115403116	-1.35854440261714	0.889752108398431	-0.155158420846208	0.602947204371637	0.559488490929192	0.340168979288839	-0.529189646929472	0.556159626682407	0.13220376598999	0.674436870677092	1.23906319399341	-0.525270693877954	-1.40562369683872	0.0134939849796143	-0.410049326619936	0.541281463000573	1.02344002896585
MB-0652	Other	1.07427525279105	1.06729489930957	0.453128654994244	1.12628687499363	0.642210697119174	0.410985036260673	-2.27408418139076	-0.132936374604757	0.71444054283325	0.454849761225732	1.22785884371755	-0.680241668196425	-0.303715891201459	-0.138659909307832	-1.1534292479864	1.08767091326704	0.0660116256710929	0.12952357366715	0.475830487460897
MB-0653	Other	1.69080484929874	-0.0215906710370054	1.5526461871568	1.24314862893346	-2.12413871745165	-0.563525348041257	0.146608889391694	-1.56956279669092	1.13747397378453	-0.921700440116068	0.238098907567208	-0.903481344484917	-0.358413499555146	-0.422082960265101	-0.508726007514233	-0.26369135132338	0.109300269042787	-1.114816000514	0.668563023486882
MB-0654	Other	-0.751060812453352	-0.537252994095291	0.249451969115162	1.08923892303018	0.408519079656574	-0.0705969657712692	0.235343767044129	0.0422131465902523	-0.85901581650879	-0.658024328880646	0.939983131402429	-0.293305546128086	0.304210076589883	-1.02612496716789	1.16775033192592	0.136737235822917	0.868998111350359	0.0869625381207611	0.0142963987076171
MB-0655	Other	-0.466913344455981	0.0366400212937197	1.06132400420449	-0.466804910322978	0.343176390247248	0.534148732903898	0.57443977944805	-0.433662215228526	-0.0970723452081987	0.753810099144253	0.784643816265347	0.430052158922695	0.372360706145343	-0.238367563817859	1.24217662556075	0.619279389759512	-0.380502920660083	-0.218803062163978	1.04332266421485
MB-0656	Other	1.05194049046971	0.903424810013883	0.311256602718534	1.7696641589392	0.222458080623899	0.852209438043432	1.05297497622539	0.770724461733805	0.761349853187328	0.934931578292317	1.62638567298795	1.18060503882669	0.110639314208699	1.4666492297667	1.10611825961287	0.21949782801656	-1.5528824923471	-0.787594767206569	0.897004879621469
MB-0657	Other	-0.149747501318962	2.38114235027205	-0.910796142491177	-0.337687658448219	-1.15607536791128	1.15929059431799	1.33507523193556	0.726535347437488	2.47295600633329	3.05372024092126	-0.0634250500749746	0.807542421864199	-0.541558804933835	1.83897219493083	0.169471450002411	0.514740885104982	0.452434301987589	0.250911665899933	1.19352696569347
MB-0658	Other	-0.595509079512872	-1.14976314730959	0.191400238476264	1.31754710159304	0.585303957180495	0.850079411952746	-1.7118057858561	0.546869729447566	0.253923550446562	-0.713420053255974	-0.786774152459793	0.151601896898307	-0.0337181384363299	-0.258845764542533	-0.353881833088197	0.648675139806523	-2.68685032444578	0.693856813803791	0.570802309304771
MB-0659	Other	1.11250289239237	2.28350056465597	-0.531881075981165	0.065205730225758	0.644769345968537	0.519690308938575	0.639896761450725	-0.598530276620091	-1.7335550801077	-1.68967698446573	-0.707328829145239	-1.26974415223439	1.64891722294963	-0.380293843587117	3.33287799941808	-0.181439949204214	-2.8855871795381	-1.1213477936818	-1.552564742108
MB-0660	Other	0.535447505068306	0.549106736642282	0.660966697919969	0.170105620707227	0.566743095069991	-0.128820562017008	-0.336787210663218	-0.0109776250025454	-0.581223315808569	0.809358886650267	-0.682654616238258	-0.234350005364024	0.428344530592565	0.556436461118463	-1.52530413696067	0.736269233519345	0.65382176070232	0.664118105686158	0.602979671629155
MB-0661	Other	-0.0268719701938266	-0.490571529989127	-0.140583487529844	0.0926290398458314	0.18990899998217	-1.4312367782165	-0.141916841657876	-0.899156538186767	-0.896245123727893	-1.32579764357145	0.229728651609075	-0.676867445126209	-0.687952290266253	-1.10912351208632	0.10250858284791	0.746752815918699	-0.336291116354333	-0.727569881300986	-1.03959605909951
MB-0662	Other	0.373329657861742	1.46044471404299	0.461537626496855	1.63496293558272	0.0446984077596977	0.240602646683783	0.408191857743468	1.13032708613467	0.433873965533367	0.445051925863885	1.57565462180942	0.307290739897081	-1.2684683671724	-0.0458217346257218	-2.05579548820348	1.31923304003385	0.849130037753869	0.753496519975223	-0.533949200299693
MB-0663	Other	1.87931946704029	-0.438488357190515	0.650857003206041	0.411515467259575	1.52948657463681	0.217976100709969	0.705583197166626	-0.413407590144789	-0.141185499699626	0.408271927057464	0.638507615749615	-0.0882017559590245	1.62039519397754	-0.293345354870147	1.16606598402462	0.228138328227755	0.316202363338634	0.16210083067536	0.399159139979913
MB-0664	Other	1.45834930760809	0.315752956102593	1.73444465779132	-0.322015077454863	-0.609791941360621	1.00617803030947	1.73872141778234	-1.11511458765293	-0.711190572808699	0.775910381342361	0.112033660535217	-0.487767447436635	0.0756353321170351	-0.642964226232166	-0.769020296973102	0.892189488078964	0.166114405934046	-1.64007462326282	-1.51560551549078
MB-0666	Other	0.549531647858152	0.343051386649793	0.798476790225055	0.135075732630293	0.825134693635692	-0.967264853887384	0.206854416610262	-0.43924406362385	0.140013646705661	-1.00845546856216	-0.186333368133766	-1.05950129710002	0.158460378584548	-0.67805950765554	-0.597220363431818	0.025915178687996	0.120192164810475	-0.26543224276108	-0.757448130426381
MB-0869	Other	0.250305249991027	1.18427951124361	1.27926526976646	-0.522502383314172	1.04806699709773	1.50237255275713	-0.0759932528231904	2.30711597548033	-0.529788941652625	0.710532168342391	-0.745309943354861	0.313551903696251	1.52141715036638	0.774675187893368	0.221336642816068	-0.122646091157865	-0.564060219679569	-1.11785281762531	-0.584510565430141
MB-0872	Other	0.941257784409278	1.48695712650951	-0.0464617509353458	1.45432295521877	0.987649847649992	0.439887401347278	0.320690399148649	-0.362724595645784	0.0680587922229221	0.0431839334953291	-0.714430333529666	-0.189761510969842	1.32246225126196	0.164219844804603	0.207144759114169	-0.00132019800094761	1.058651470335	0.172548975774408	0.293452019211488
MB-0874	Other	0.818719704753967	-0.168147813232639	-0.460365716757396	-0.456967224436595	0.724763427878081	0.566604786387196	1.32582986716739	-0.830959246492264	3.02496836916719	1.0509449561172	-1.81273966009108	-0.286194055163038	1.11483070114327	-0.126506385674364	-1.06075260957408	0.493788835968499	-1.68218454243519	-1.29744063500821	-0.507641412379579
MB-0877	Other	0.864170258528411	1.19224259221981	0.685477341786166	1.36806877803939	0.608020944957251	-1.33933049346857	0.913468654178303	-0.908829757773651	-0.615785026926637	-0.659814512782381	0.253151773758123	-0.566383896558001	0.21914107138726	-0.62686099387456	-0.270423821073531	-0.409966385471737	-0.818734697890837	-1.24140780216392	0.218674892258102
MB-0880	Other	0.409264009727175	-0.590212677923835	0.587256333822578	0.894317325791885	0.617901617425081	0.287860469812447	0.35534240235642	-0.610453261742058	-1.31207772122526	-1.25452419611542	0.685128076269964	0.450115513913722	-0.319418726676671	-1.27484838828428	0.717257226311605	0.785877633948539	1.2852640603885	-0.504087124020203	-1.19315860273619
MB-0882	Other	-0.0710342255021512	-1.74968813126312	1.07445273425339	1.47869763741953	0.417168180045353	-0.123538692788064	0.485493011012129	-1.13668811410097	-0.396063027018892	-1.24365297024573	-0.210954513599636	-1.19961179684435	-0.773326692324762	-0.407849796285231	-1.61788774266665	-0.534216651285427	-0.349151787542856	0.330387177502612	-1.01154631958262
MB-0884	Other	1.57366392184459	0.423541318567029	1.36621158986818	1.38033230840067	0.7097916745261	-1.66861319306011	-0.523557319347905	-1.63252375330069	-0.175823600952235	-1.10799894129206	-1.27305665827137	-1.04913473783204	0.992546194890881	-1.41536272447951	-1.65943663391289	-0.219052042253874	-0.795989516558095	-2.0812899762528	-0.704433532383977
MB-0891	Other	-1.11837871334468	-0.290839153572837	0.0731305612981593	-0.511464184238528	0.00464063050663636	1.33329426310598	0.110204892877961	-0.0483087693755551	1.05189647859925	1.83961946964948	0.0979610456668186	1.20565438821545	-0.441531180929207	0.415954766323354	-0.0220288073773077	0.354076838623925	1.08220663107557	1.74197558474153	0.574759333854881
MB-0893	CoreClaudinLow	-2.98203204016964	-0.240254554591338	-3.47429091655988	-2.1746160398542	-2.74228363744166	1.44407021630616	0.600126260567661	0.404952783075118	0.839910327761325	2.44401573514325	0.222291113075687	3.91340054105976	-1.02705110408941	3.33094527520325	-0.458506622317348	1.02662765968507	-2.79935690749396	0.32453210415028	2.32150597809029
MB-0895	Other	0.591803072444092	-0.500597907360833	0.869704641633979	0.82570367082873	1.07706292416672	0.320019126237712	-1.45966850252073	0.0190097631312384	-0.251413776458237	0.795346673201409	-0.464952298956506	0.243118506722901	0.315931401620148	-0.545790990519051	-0.486673618669417	-0.208431109763431	1.10558165028801	-0.0793914640599066	0.432692448467727
MB-0897	Other	0.430613338530237	0.263627852956426	0.0620363305126975	-0.318782916366321	1.89654706484037	-0.648018739958934	-0.596848160810572	0.330260873662785	2.56009919681042	0.0535242136068384	-0.261082779842634	-1.33423965036834	-0.128924879274741	-0.313077424426733	0.0620145521448479	0.020291471239211	-0.860224514764429	-0.298521438400676	-0.634138994301071
MB-0899	Other	-0.534955232260082	-0.393541869441795	0.891475614496519	0.240901642272178	0.544041513637264	0.494594419116654	0.28152579434355	0.633271588972737	-0.276344097189026	0.266389827906742	0.0819268187607022	0.465543479197553	-0.214462455352396	-0.0994402425404157	-0.0685388172710759	0.686626112052628	0.755934684172	0.725392770191902	0.217944850597529
MB-0901	Other	0.24211169371343	1.92285427588159	1.91860193381046	1.58632622878904	-0.27667691434122	0.986938954633941	-1.736090468061	-0.0244261938406811	1.10736876177784	-0.369378375418166	-1.24291399384926	0.952704779616707	1.70181717866998	0.5160250652048	0.416922599570497	0.067877703885737	-1.42165019131708	-0.539705065725217	0.924060496246883
MB-0904	Other	-0.608756676927964	0.473932110713719	0.106478448064843	-0.674217362052933	0.302849821096614	0.464332484937925	1.28314508414332	0.340504247867613	0.272362428615998	-0.205279243543345	-1.36048480898971	-0.102294216245987	0.200285606029359	0.218918708141192	-0.441077938208963	0.12956367764942	0.888787742547805	1.595269391043	-0.335616186956746
MB-0906	Other	0.144124107370585	-0.996723145164154	0.0611391866542932	-1.21316109362482	0.565302219591672	0.224961187752281	1.1806528829329	-0.0599263124032421	-0.225528824267675	-0.169517547372877	-1.95582031133673	0.76033801489943	-0.337509604052397	0.252695976440296	0.384819529550876	0.0133208738752404	-0.352779739299009	1.21478319871885	1.18874582410896
MB-2513	Other	-0.755367820360667	-0.45154668980162	-0.395253028757648	-0.769308189237681	-0.193984326678372	0.39652661229535	-2.32744027623333	0.521315251941849	1.91268299149776	-0.224931544966133	-0.541342408502791	1.39228644224986	0.700427699960686	-0.211496714711323	0.0495271913969703	-1.01766856539996	0.27600978441936	0.980374416296017	1.08540512003773
MB-2517	Other	-0.857929465168027	0.373285670860648	-1.04568220700812	0.454657926551634	0.0647024449121211	-0.170187718771859	-0.53615615377748	-0.210286675160379	-0.376424875566401	-0.515742841512492	-1.08875406602126	0.712699784775019	0.693610946851574	-0.338776564680418	0.901970546508117	-0.739635797964267	-0.621756403629494	1.36606310060648	0.14658318004429
MB-2536	Other	-0.875059650688354	-0.00189997765801601	-0.851017493700477	-0.246734054475719	-0.344438888633903	0.399269981148913	-0.185241032458307	-0.0549259373063822	0.293757195773161	-0.333952557086318	-0.461388858085482	0.909771654777833	0.148153246532579	0.808509138035323	0.530919931070079	-0.960078023750483	-0.00528540065982866	1.13020929187271	0.330707963204408
MB-2556	CoreClaudinLow	-2.54030125331208	-0.528572584718748	-3.66329454950954	-1.61071945623511	-0.810545367129568	1.23898652836555	0.257867549487835	2.08325726800066	2.68245286144598	3.82252398136237	-0.887277184842546	2.66386650690575	-1.07414099066055	0.947364891100808	0.798615822340371	-1.24347015777387	-2.53469776003179	1.34951349978676	1.00250142062488
MB-2564	Other	-1.39407017720148	0.354008732042345	-0.536683769658313	0.521510855881325	-0.284122550687795	0.30727975398848	0.562143871630539	0.836670969357106	0.0942306912866667	0.399382901741591	-0.684678135071699	0.805322694904257	0.277789887656706	-0.0779324197230494	0.387962153998039	-0.599035543804407	0.954093229270457	0.894781366070744	0.117161349200289
MB-2610	Other	0.297061305863349	0.368802975071128	0.399295659491735	1.55408193768408	-0.807736058527024	0.439887401347278	-0.692172472572283	-0.0209122574254884	0.0754639381504955	0.0611904761486769	-1.49540796163767	0.437938611642309	0.520313549262942	0.625795085613465	-0.35721915470588	-0.583885894719164	0.0942946428904305	-0.102658762297031	0.832006883417892
MB-2613	Other	1.86148976732564	0.953668391709355	-0.25198121309634	0.542069138382322	0.55791453598957	0.0957723375758514	-0.490846130582154	0.219153457460988	0.0590289213489425	-0.233621797743182	0.407943733333588	0.909909972770403	3.23335462197818	5.52721949136989	-0.0589622557689989	1.0619671226496	-1.47589250307907	-0.886103460292385	0.792625799052812
MB-2614	Other	0.860829941786108	0.415833884330956	1.20780382125241	1.13372525088717	0.164920727463067	-0.162154955166211	-0.295976390099716	-0.201849368673054	-0.38223105491415	-0.780055161502912	-0.505048461369257	0.377996271891984	0.378549567560114	-0.437245913886304	1.0066590137419	-0.963479869116594	0.580345133503562	0.016669647151164	0.359143756268382
MB-2616	CoreClaudinLow	-0.808867879139219	1.09871182319402	-0.820014800148249	-0.157094411613502	-1.05462403446748	0.979660864630999	-0.153584733676648	1.87326442439847	1.57762680288004	2.19032974184739	1.8067862448776	1.68330797748877	0.957174577772008	1.12769573790372	0.988755412848409	1.56904960980471	-0.484487734908089	0.878669758415755	2.40306416901212
MB-2617	Other	0.215166129086972	1.15296413548701	-0.51526285023278	0.422895333751647	-0.136575683191355	0.371963973972385	-0.00202838482840155	0.0269695001976544	0.095834788189248	-0.0125696832352148	0.0374991444517178	0.422275361269804	0.465362327934964	-0.187543913248672	1.11041360547658	-0.192529944879494	0.613848446381033	0.517165491174103	0.625522633314403
MB-2618	Other	0.4236182038402	1.21322152099458	0.510188130431728	0.643220353669796	0.826030522921819	0.600474438683308	-0.877351825502403	0.278670866153562	-0.401980835753729	-0.547404975283661	1.03671584801896	0.496955086590052	2.13465531270514	-0.0422959278955819	-0.619422186122997	1.06914057973189	-0.51073090629845	-0.689742369291534	0.480436666471734
MB-2624	Other	-0.889406838178605	1.50783696812789	-0.577534475451765	-0.0732869195806044	-1.11085557307693	0.552896768194345	-0.901167915314301	0.658196576854219	1.10666042913039	1.60407358703726	-1.18721061782606	1.05848035177608	-0.183709949110972	0.729295630339493	-0.159123963350552	-0.46975383863119	0.315541269934771	1.4649172146988	0.977496118499449
MB-2626	Other	-0.156614232030765	-0.53035203769753	-0.170213091745923	-0.359032897314324	0.495483377170194	1.26793544815657	-0.641239926330039	1.10228165849067	0.680780139379977	1.13420826169657	2.38348653128013	1.45848401872552	1.72666649518824	1.03706954542585	0.383745631274125	1.65829348036976	0.695066786386132	0.453567930213931	1.62908814711191
MB-2629	Other	-0.196727186789099	1.26841123736725	-0.00804849147215858	1.04229636485368	1.43768053661049	-0.223011234467069	-0.433862337250459	-0.358824112899513	-0.98883627139639	-0.373835215792752	-0.382051172701312	0.110899674767046	2.44225832904434	-0.96673479320675	-0.533419383943933	0.803362302818877	0.316202363338634	-0.902814778215033	0.295045578039862
MB-2632	Other	-2.02111521100208	-0.474474332651991	0.8866447081457	-1.00186224533692	0.862484519598657	-0.678111829682179	-0.121570298259783	-0.6576612788324	-0.284114879177284	-0.715057174027027	-0.710557922323114	0.0951270738727174	1.55418650140141	-0.306379576565285	-0.437801135815597	-1.40610216187965	-0.626840370200612	-0.992793070649062	0.66863025941808
MB-2634	Other	0.711583639856634	3.76521552869125	2.14815972600587	2.29223045036815	0.505291418568416	-0.652372267723911	0.132264996834998	-1.36503275809619	-0.77415627100542	-0.396505571497578	-0.841567907003491	-0.118695145776391	2.89415122028794	-1.07306528798898	-0.641610788220805	0.594907645077638	0.370670747443954	-2.48024786583875	-0.176443182404039
MB-2642	Other	1.26491438797801	0.462742090491521	1.21382856721756	0.786841473352842	0.218619861694315	0.858150838564879	0.440505877173322	0.562713761982226	1.89616142602752	-0.261252432324226	0.34599592140047	0.405329548405876	1.50021273841196	-0.37998348252743	-0.633442160574217	1.45673037046217	-1.91199218830483	0.679344102900648	-0.216020371317852
MB-2643	CoreClaudinLow	-2.84519599656961	-1.18920200222981	-3.14722422837669	-2.66163456504285	-2.89018329638808	2.29372676742998	0.00211567379431432	1.99739364412412	1.634785591478	1.22403630621115	0.771224557640067	4.29203760667728	-0.561271957546384	3.52561888848136	0.456755060625719	1.2829288384403	-2.38454481871138	1.39609887465986	1.21184573029053
MB-2645	Other	-1.0271517708962	0.469909258319768	-2.31323485886462	-0.522878423697111	0.126386042204501	0.777293057181734	0.00307586394700171	0.793435483249944	0.67785721844039	-0.458483468984799	1.04456903304637	0.89716122759075	0.958572335480236	-0.843340983255281	0.153995026627755	0.542618105009445	-1.57981364098901	-0.618136090883561	-0.0302065967473788
MB-2669	Other	-0.261921611903366	0.418062790884669	0.219853824562659	-0.594503766615474	0.342931507466362	1.30427786614101	-0.486602858190825	1.748201943248	0.161105805271528	-0.238186007887549	2.30931314040833	0.273751210079612	-0.52510155884703	1.49990897360721	-0.863728333752414	1.81786393611	-0.339343740031739	1.40040637558081	0.378167281767762
MB-2686	Other	-0.20439501632752	-0.299795498842525	-1.15126561263613	-1.20007989781733	0.299660157191204	0.852209438043432	-1.29903644009184	0.832271852490876	-0.154133991856439	0.0409590895494082	0.265857245552572	1.29438195484437	1.12536017087306	0.0674662382626033	0.190046263478881	0.540643381855922	-1.81589865854815	0.139041409391924	4.01234594102406
MB-2705	Other	-0.549554440573233	-1.39670855340486	1.62107793537031	0.0475965457855682	-0.113656751106907	-0.109048196962367	0.710039631671862	-0.239224537026893	-0.395390224486678	-0.153936358890787	0.660896645244166	-0.730924106036058	-0.0974534033396348	-0.395572824651506	0.240227681995674	0.519657109556091	1.51224708991834	0.0617989862941597	-1.00143489335818
MB-2708	Other	1.37424439308313	1.52670644769555	0.010663569131749	1.30708467718158	-0.168585161107324	0.999387457837663	-0.503548649863712	0.229081279413148	0.412777334180079	1.06435600568404	1.46910092594756	0.926046044852206	-0.0918774042463725	0.115612488232091	-0.633779418227549	1.05416926311169	0.371187093462372	-0.200208312120673	1.54809874267831
MB-2711	Other	-1.04562332471385	0.0270892085322119	0.948793834784309	-0.178311952678682	-0.020925649971964	1.02400386072026	-0.58810993545932	0.811187991239819	0.0263631290509724	1.18305769458176	1.08112077530458	-0.146300901762618	-0.357871003100439	-0.378772532592157	0.963702999598169	0.731801208292285	-0.432186685462779	0.242697967702297	0.51175530796582
MB-2712	Other	0.46702015768341	1.24045753158079	0.74385069142939	0.476108976877094	0.433192673125024	0.898410480746031	0.369620828538982	0.0765085440622095	-0.416700553276795	-0.145839471038617	0.0360596135052153	-0.0678757110389596	-0.0562133865371588	0.0883799325375625	-0.619940631573315	0.991427753127157	0.812702166541795	-0.685144352212667	0.592428126057785
MB-2718	Other	1.45234242379913	3.74316716066547	0.238174680376048	0.388979397752751	1.07501134251258	0.382770461058504	1.22768616593832	-0.833972233332979	0.139442670869043	-0.477442797990675	-1.0798025956579	-0.59552810626234	3.28333558474183	-1.03255145243518	0.52175184120154	0.722443589828068	0.288243952910088	-2.30538984793598	-0.676946160181772
MB-2721	Other	0.455062125977809	1.15978027153874	-0.116653656511825	-0.131280766293715	0.293588054168275	0.144103406369136	-0.751988754360008	-0.640579742065334	-0.750435843140138	-0.680433394304063	0.891458881464594	-0.564060134959967	-0.251426954041766	-0.430989783389821	1.08040174889937	-0.378669025220588	0.161345285932153	0.636660965450297	-0.53017606642737
MB-2724	CoreClaudinLow	-2.98822312914824	-0.717066472143676	-3.77040224578777	-2.66959667614463	-1.78200487683137	1.14236746050958	0.121500585061587	-1.40431547704278	-1.27021460314269	-0.247025096494582	0.120191816716476	2.18642447552294	-1.51679785656783	-0.277244963518636	-0.0127079251095125	-0.294287817196051	-3.15464340862565	-1.59003863294939	0.524311851919672
MB-2725	Other	-0.389035571620771	-0.546225414584177	0.166211413131215	0.255115376254886	0.314518060589154	1.23682972100878	-0.353452031171795	0.638213114583116	0.447316060957108	3.08576908788515	1.31562430796512	0.642938478489694	-0.398169416677612	3.22871048668849	0.00292408945847731	1.02103283020224	-0.902384896394258	-2.12633111317346	1.74335702802936
MB-2728	Other	1.6378646934556	0.242828417289837	0.986675110816229	2.20039014410359	0.0889106651122749	0.287860469812447	2.13573257304019	0.644144249622315	-0.162808987042103	-0.523115038437739	1.12871874050589	1.2314851683125	-0.440424914948459	0.11578789270267	-0.22488280709416	2.08497884091739	-0.0311013706971447	0.465049289629405	1.3266215545123
MB-2730	Other	0.72658044033651	0.778933684890737	-0.217397739897811	0.589654718954981	1.23945939889941	-0.764578032441123	-0.0447149534289048	-1.31721743092914	-0.668486999249111	-0.679535776059611	0.285152277268532	0.0484636394648957	0.950632989994508	-1.14248042462071	-0.890443497707814	-0.359095583364431	-0.0903983291136886	-2.6708220121976	1.02353898988807
MB-2735	Other	-1.08285408830425	1.34672870726537	0.0285923837672518	0.299614795189018	1.40227065731463	0.78691811289469	-0.981779348721738	1.05188116263633	3.82289110029881	1.83159712350528	1.2723750010397	0.0521009893285604	0.434424001841446	0.203151739024954	1.047503878722	1.66748882470663	-1.07199532085675	0.500082219942059	-0.420030301664646
MB-2742	Other	-0.6641931022237	-0.306180785751833	2.66990190197289	0.324350896170874	0.425662810279372	-0.0705084019804546	0.52254000788199	0.111903108243739	-0.511412851145572	0.0223707543214624	-0.205102963740316	1.3177411661518	0.719699060016974	0.746933189522641	-0.295753902387568	1.67789802167107	-0.417043046073073	-0.686936657714003	0.31015318315048
MB-2744	Other	-0.335962233991411	-0.577850557127705	0.547524903230669	-0.305349468764108	0.788141190217709	0.777293057181734	1.13742371336763	1.45204599316675	0.150293793944728	1.60333334633776	0.522747830483613	0.270614882782969	-0.239831873376434	3.00217137216741	0.182138501241889	0.700515636539118	-0.272446216062303	-1.49061493039097	1.98940604067341
MB-2745	Other	-0.0838142152954014	0.0212100415184146	0.717764533320114	1.99181000223201	0.613823580936591	-0.0433612894066648	-1.42685969986284	-0.665416766423384	-0.714008609900168	-0.695372051419808	0.348718353150746	-0.367250022348705	0.913147064374356	-0.581659597572843	-0.454568552901933	0.495497594483476	1.16441133365054	-0.689106478261335	-0.0628406495893604
MB-2747	Other	-0.730770278436297	0.736745549506285	0.472928773428367	0.741665808161701	0.464014520393011	0.755204182057716	0.397030412337961	0.669525870202343	-0.075674452824265	-0.141287576002358	0.0206313789320296	-0.236442472461725	0.472961403686186	-0.0682644080979344	0.210388723642315	1.37103677242297	0.944610671717096	0.819041355128382	-0.785814898329806
MB-2749	Other	-1.0305176428496	0.493857538972997	-0.0916103447729866	0.786707370621208	-1.03668024361422	1.500846614046	0.858053918276429	1.91566609752252	1.07544638202425	2.0394825649401	1.39641751207583	0.689632770646951	-0.815624190000465	0.159384154501705	-0.602096645982664	1.54852225745108	0.56275365581329	0.959833257076361	1.95303867007579
MB-2750	Other	-0.304504574231096	1.38633164543254	0.599944042699572	1.8222786460902	0.160017407126269	0.50519981311288	0.717209763804555	0.10920246896109	-0.125342960913724	-0.0493915905470885	-0.0849999821680484	0.386723787311594	-0.50539884869006	0.0162544698053965	-0.715024492003791	0.634484016032207	0.877133943547239	-0.0971105750619039	0.351723696852926
MB-2752	Other	-0.717993757760623	0.389729208347576	0.5192749097082	-0.482038660632379	-0.0594532722270877	0.23049012394656	-1.38792466304786	-0.559216368303238	0.165358824271622	0.452861304541978	-0.0521949945016293	-1.02049412777467	0.0512949243637443	-0.791546782149788	-0.30092662173508	-0.50007719018994	0.530266763847973	-0.901429846852494	-0.0451626075217768
MB-2753	Other	-2.55365482460142	0.195604921018155	-3.74835425759674	-0.760261239966954	0.0149764790976325	0.552896768194345	-0.725239512435415	0.474018492913165	-0.31635518577478	-0.00521740322344886	0.113320520260456	0.365478787607707	-0.0938885378783034	0.110508893568562	-1.20625560602487	1.54527276916523	-2.53967878920014	-0.0329648677961796	0.405194241654845
MB-2754	Other	0.486801674337046	0.393227144483316	0.822028070404782	1.17929546336549	-1.65645549318894	0.343830449664607	-0.135344184824711	0.974482350999703	0.913693113457633	1.07497575530392	1.21826047216607	0.584841080143731	1.14510972533665	0.340115578135743	-0.110859137261048	0.697782375539166	0.416082327936435	0.217229955649593	2.2839842688859
MB-2758	Other	-0.299029775137854	-0.325555276285048	0.138485983695458	0.880746003288401	0.536096842706205	0.856401545862333	1.57567110634397	0.724905942962644	0.0949481072045953	0.176394685806559	0.697296092043153	2.36609375731829	0.0995735372856085	0.299460208938014	0.598897593486595	1.71116153885988	-1.02493239477602	1.09430830775352	1.41850743786509
MB-2760	Other	0.597773517048212	-0.0141595650846786	0.225930945351067	0.818269530949171	-0.290568483686672	0.617720121969382	-0.958046052517632	0.360873766991946	-0.698599994927022	0.21707121278582	1.02096702132721	0.789807728493629	-0.722006482266374	0.18889323980754	0.415166226730987	0.801226667741978	0.687624166658306	-0.236316988656665	0.333682234738963
MB-2763	Other	0.311506269002557	-0.013902378637962	0.232110488685302	0.817358527739097	1.67052404866258	1.02328135999166	-1.05695163778136	-0.0240293104234772	-0.597512919831078	-0.470542295839964	0.0781129816984612	0.0223997838049216	0.809704489943828	-0.912522971339007	0.170226447945854	0.576018960916581	-0.125482265531562	0.0333020422373582	-0.83684704428429
MB-2764	CoreClaudinLow	-1.87779427898028	0.216944759576252	-2.15300139214824	-1.11837373053778	-0.850430315950238	1.51212348420871	0.995083481545669	2.6342039162296	2.86782416183404	2.61238624489063	1.04456903304637	2.30946978710355	-0.477206533389049	3.44574717624193	0.192528772068768	1.62800577230577	-0.901438939939579	1.81040000261151	2.46656347563771
MB-2765	Other	-0.499704716208439	0.905982147498653	1.01153464046244	0.629703242771341	-0.240276926905379	1.55635261256692	0.403497448754293	0.444941431990028	0.15488382069058	1.50822505708998	0.982262225219772	1.88396068852401	-0.239928937089776	2.12812057210813	-0.12582298968603	0.966078261905629	0.383135085191425	0.133990391430045	1.13663345574235
MB-2767	Other	1.21179744805845	1.09428357586518	1.387093478854	-0.0361029383961437	1.16459278255028	1.25347702419125	0.273311364266126	1.20061554462488	0.68698840700026	0.318474645096064	0.614775277230368	0.561441114427771	0.487470438326362	0.965165996696793	-0.885659361743341	1.70148770458343	0.141841089390809	1.18841688931497	0.331993699406678
MB-2769	Other	-0.587013155651952	0.289189345193186	-1.18464763249442	0.81838661204815	-2.5331266570094	0.811715911189161	0.0297405481143052	0.0453241952386621	-0.996295045905911	-0.17747090186063	1.40058392129005	0.818775029115816	0.0435098701827947	0.16862760416459	0.17760599565553	0.363497824845493	-1.2191105149566	-0.455797404944948	0.714834579436336
MB-2770	Other	-1.0380013014122	-0.716118934150273	0.362322130684073	0.317352209154129	0.230970913770626	-0.361055933402845	0.667237471995749	-0.478114548547362	-0.996101433466076	-0.224902827289431	0.24110795628512	-0.330841003275198	1.22369449106156	-0.776535505569939	1.84374784828957	0.344461609445502	1.29696843296393	-1.53597479967149	0.849405277458027
MB-2771	Other	-2.09362380631842	0.324386466272371	-0.67847458832443	-0.193347628526127	-1.24648163627708	2.29372676742998	-0.077237735312345	4.35095212208372	-0.68872999966441	-0.149559839521919	-1.44184362443437	0.412416589666242	0.243390254397723	-0.139653539875959	-0.263258605607743	0.675922097756482	-1.42439490435247	-0.271724886381128	-1.08149486481326
MB-2772	OtherClaudinLow	-0.134280415738207	0.334465300295956	0.0117148368689209	0.238076700956739	-0.410263732350454	1.29201683179988	-1.46421175889417	1.21253771570956	1.85240423795949	0.491287692545005	1.93490036573386	1.37000356822955	0.722092843847961	1.04049266361355	-0.290919051878811	2.01235441477451	-0.747139287468213	0.747291492929209	0.768480364468255
MB-2774	Other	0.348765172027248	1.13166793332255	-0.906134920109452	-0.295988094446878	0.510862845507269	1.0255297994314	-0.320292941272686	1.44590864678268	0.917771904159578	1.10356016887372	0.992293255444196	0.990570121899617	0.034986679715848	0.536591565907418	-1.09890204399616	1.27152197238725	0.119466888474165	0.592425270509723	1.44107992434056
MB-2779	Other	0.271633082284761	0.678673826549395	0.373675933125024	1.269609750848	1.87579749322586	-0.81912171100349	-0.49961135384899	-1.1535782729449	-0.979984953082355	-0.433028610484097	0.149400211458759	-0.275308253141791	1.15812924735577	0.565730900555348	-0.924203143284108	0.62134925995389	0.944069977276145	-2.02569119337889	0.109592229438417
MB-2781	Other	0.329280809954988	0.546754576789449	-0.764465073719433	-0.363013417100764	1.87331190656344	0.252768538714706	-1.0849830021462	-0.099268301708108	-0.327128560325276	0.0672905467066565	-0.82265352223176	-0.387432067938587	-0.309164351273576	0.544221185829055	-0.707100823122295	0.771544848543297	-1.87836478678913	-0.47437256204105	0.622756920768184
MB-2786	Other	0.125542068167954	0.897036486342545	0.827344189569624	0.959600287492508	0.977498254541067	1.22475118060387	1.13251483522261	0.958394261642762	-0.242784638560428	0.530895391016634	1.48992915624465	0.732770711382349	0.788872808802398	-0.292601984254884	-0.28159837333949	1.80765690891641	-0.448813683497935	0.218526340064649	0.152290466835745
MB-2790	Other	0.404555330227835	0.757233021851613	1.25565624189865	1.29738801775208	0.0263255835758135	0.456810535155686	-0.61826487872698	0.163185723663369	-0.745646884880373	-0.545426009394316	-0.200075397402751	-0.372647051546331	0.471308014097362	1.34984808759703	0.271308978558574	0.670382501980037	1.04694709775956	0.00697748174014461	-0.530530315796252
MB-2791	Other	-0.940046586719883	0.184248979284346	0.797035136289254	0.0742027750174546	-0.943492686832393	0.456810535155686	-0.34052665052518	0.155692530232443	-0.220279674818868	0.529872443851824	-0.0439567294326127	0.0134843389784065	0.270232875214761	0.227875881185001	-0.613658664091976	0.327836471061297	0.271743100556211	0.054061984027859	0.0588511855863362
MB-2792	Other	1.59451825274684	0.949729101452453	0.523668278693741	0.477092343036324	-0.431798023739148	0.534148732903898	0.963363159135628	1.18468679416116	1.02980429697549	0.039974541130088	0.0202039183006	1.26431756587568	0.143308640625598	0.44963062578984	-0.103420266984595	-0.55565677507123	0.311378965367113	1.71449617192915	0.150575468951711
MB-2793	Other	-0.030002905795839	1.87257859066398	1.13401477103624	0.901061872980475	0.69745281168238	-0.677860191845405	0.824599558316975	-0.226795467430743	-1.26391517018209	-0.213226495496144	0.23020466606381	-0.152483698807981	-0.15390962819342	-0.614774528041603	-1.00442973886224	0.123892658253697	0.857100840390664	-0.963817894135075	-0.440650320929958
MB-2795	Other	-0.472967658189646	-0.185744851126105	1.22313967626288	1.3413653564487	-0.332068518433814	0.326091932999679	-0.830397964936467	0.762514928684337	-0.244097727342168	0.503855056338219	1.28293590941763	1.80371713371435	-0.53059939810109	0.860122859828818	-0.36057417894335	0.779546847866892	-0.18290753556221	0.0442458572474859	1.82411759253487
MB-2796	Other	-0.534586698615848	-1.64951711100633	-0.259459319682653	-0.305765495114912	-1.24936467245144	0.653637928725206	0.512420396325736	0.596734115121783	0.385938312142276	0.34915284253538	-0.453003254037452	1.2338411213566	-0.397338846198475	0.611906054210431	0.829201572137788	-0.943963138162034	0.293283929180081	0.859088908628852	0.55707835584737
MB-2797	Other	-1.23472682620011	0.559107702457615	0.0738329610507949	0.442898611148016	-0.104475543740006	-0.0622923363287176	-1.55435860610465	0.654566317545302	-0.737704985896456	0.619704023343452	0.607872389923032	-0.511626908397137	-0.561123614086317	-0.0138912899947479	-0.0568862507560371	1.14521666393147	-0.0823569712494809	-0.73222202535422	0.233034632578122
MB-2801	Other	-0.225616302777804	0.481600715340987	0.224675985121527	-0.282877977055994	-0.218454869575777	-0.405114247537775	0.2885744072869	0.0739422473187597	-0.407115736504101	-0.627919233290901	0.0605950718064061	0.014317166364249	1.59230510208008	0.0651082949704274	-0.937731979812249	-1.20032113396462	-0.937118701882785	0.163786946734338	0.0644341946120354
MB-2803	Other	-1.26340166304411	0.185290149351792	1.36147651899935	1.06701257709537	0.906004505002378	0.131281531153099	-1.20818057619357	-0.0894832647985428	-1.0026594789419	-0.680652184624715	0.139594235854793	0.388192212505223	0.143663082940343	-0.0811240587680868	0.0346349722768184	0.878904107370878	0.763198413524898	-0.67996519004543	-0.623943461266331
MB-2814	Other	-0.922060551864096	-0.359475984867789	-0.271352557752612	0.531075154823785	0.693874236828565	0.00153461797943071	-1.32927068437979	0.232649018811386	-0.0805535290092315	0.0710557007357445	0.012225863969359	-0.44651486646458	-0.686093256254181	0.620346106319087	-0.14461103522151	0.998350301842045	1.03548932502626	0.244475608929002	0.153411287212676
MB-2815	Other	-0.621405668158028	-0.621688878379373	1.06369632593748	0.3785087065685	0.840840631675834	1.03512695010049	-0.0615825011427454	0.975955800707166	0.577437823289614	1.31724231243745	0.733856154746484	0.481315504607037	-0.546489828551169	2.8601786065701	-0.372639313418807	0.567541556198763	0.404325137070108	-1.29744063500821	1.87284871737316
MB-2819	Other	-0.397134366485681	-1.12983228955866	0.0474412587274364	0.11074353016678	0.0701192381970003	-0.220478996943161	0.0888171798650425	-0.141280684258685	-0.6828936386712	0.0387601252117164	-0.30073731450046	0.196132655880412	0.342032347739795	-0.698520253791881	0.410017139886405	-1.23961098591167	0.348209634311763	-0.0603597114561025	-0.14827751586073
MB-2820	Other	-0.477044632930859	0.128859020018029	-1.04549186659819	0.413749496746811	0.154148821582592	0.327297203613937	0.316164527147306	0.399954569069141	0.164906526600886	0.89731392976582	-0.101491542787599	0.320683503025926	0.414945338213823	0.594555783597646	0.244811078163543	-1.37202746233649	0.0217907627708629	-0.127791379847186	0.535914556202865
MB-2821	CoreClaudinLow	-2.77166604143733	0.330739568622361	-3.90529097415057	-2.07153233915255	-2.1972915960265	1.33910202245805	-0.880283449161677	3.73075154724974	2.76874399442851	1.80303142330619	-0.643860594540282	2.82384278341166	-0.652315453236971	3.7371036738665	0.384789009838772	0.750664732116399	-2.78572294205867	2.49641473580915	1.04852912816945
MB-2823	Other	-0.871641092288893	-1.85976327789457	-0.921837059399807	-1.0085455505272	0.0132484819141204	0.439887401347278	-0.203341284999189	0.0349514286857196	1.17333398764857	0.793046063372594	-1.68579409654518	1.07221349948868	-0.738160608388108	1.64200686145838	0.805778205386995	-2.11758943899456	0.800000195550119	1.11947270537416	0.178700294956822
MB-2827	Other	0.689360207403793	2.28863322988144	1.33226287444961	0.704178479244656	1.0173040746218	0.179689294623516	0.633901752876435	-0.426983031377688	-0.6724536345357	-0.0129053226577445	-0.756410848621166	-0.304842124894989	-0.206913636877182	0.0404928602630824	-0.392935566777676	0.87747913840093	0.0718882186458286	-0.253143886898584	-0.920998527187412
MB-2833	Other	-0.786298719278059	0.567708644207705	-0.218258121040828	-0.686625099517985	0.0578564008618329	0.738281048249311	-0.0580707079906751	-0.281672550905635	-0.625105752754403	-0.0265879877567153	1.01991314301209	1.92398162271127	1.08362138717374	-0.384561430723355	4.21399954715825	0.490627260384253	-0.673392715380595	-1.28952957345346	0.752004858936926
MB-2834	Other	-0.441888027591327	-0.278092097599441	0.514024491440279	-1.4078822115218	-0.0236632092618677	-0.238262982414864	0.267169974136315	0.0607811840483095	0.34455004906029	-0.306457523949727	-0.89504147978125	0.683813669522196	2.07699347889962	0.158450643896637	0.759363267462243	-1.11710243055441	-0.826986198587581	1.01906284284136	0.542726322745547
MB-2835	Other	-0.520895700724916	-0.193060922656305	1.11133311058927	1.04083375052194	0.463234254955682	0.00539739577380676	0.258223129177589	0.449525002844746	0.119869683488995	-0.34614078886002	-0.813612902324948	0.075436353720184	0.330095693216422	-0.396571015914374	0.268193738778558	-0.90947644015484	1.21497867114868	0.597505840002932	0.305319507386526
MB-2838	Other	-0.576517937263242	0.119594447667996	-0.0802096348265154	-0.970601401200312	-2.1866364171982	0.132636756654684	1.55183099695798	0.0864238440891113	0.36116246270674	0.99062694813776	-0.279606032119939	0.548533711856858	0.301822441784189	-0.0894490312736437	1.21960673276807	-1.66792261581576	0.45903114828653	-0.681973735609452	1.1874913678457
MB-2840	Other	-0.623158984841923	0.758520579094083	-0.624817709171103	-0.400300161624642	-2.7046484719963	-0.422597098443305	0.799127374937878	-0.815949255187804	0.409467536467763	-1.09278314380975	-0.685653675948671	-0.821294749107883	-0.107709030795992	-0.518365266523354	0.047345142746617	-1.62911506115574	0.39356144157351	-0.193844839656882	1.03410405241059
MB-2842	Other	0.726757485529313	0.00903712976289927	1.51627704472731	2.08545345245234	-0.723258525520924	0.391556332553993	-0.274792997026227	-0.197353376092355	3.23425844875621	1.42717124742065	-0.984736133170723	-0.593805428083551	0.798706655253247	0.228716661853948	-0.836650345209222	0.527212597878738	0.485176668396392	-1.95433708718395	-1.04119338783914
MB-2843	Other	-1.35325134301905	0.108136548355271	-0.603189456025061	-1.58835523216666	-1.00486679312387	-0.346705972933829	-0.717419123363989	-0.269916113590552	0.615155854089885	0.670018523110347	-0.909470683876746	0.580829870961046	-0.771972460626977	0.691708278709181	-0.414847161445765	-0.809165694736428	-0.770080176146811	-0.0880091903838383	0.952523536717834
MB-2844	Other	1.16166425181765	0.338690993038709	1.09711746572727	-0.466179362090538	0.237151285811662	-0.547996961357653	0.440388057698337	-0.488792960374069	-0.123343043210714	-0.256142641341607	-0.979248316490575	-0.114277717803844	0.591327899185541	-0.196944390095363	-1.65206029443219	-0.96887071803238	-0.101230089797512	-0.146674136859407	-0.326523303346735
MB-2845	CoreClaudinLow	-1.77071686890333	-0.589032716742585	-1.19624127003924	-1.01062227375261	-0.635418854832035	1.31771653121358	-0.415301006022185	0.74290484697757	2.013976500199	3.03413478311764	0.133061183386386	1.0512526779819	-0.799050209473142	0.74233928895178	-1.01585771154776	-0.332524065027875	-0.328030953874933	1.89204546291214	1.83228741623091
MB-2846	Other	0.133689397521292	1.64488863573663	-0.0678324747989736	-0.44015253423606	-0.290429694814924	-0.133253297175738	-1.61212146071623	-0.407892632657761	0.0827417094271994	-0.409450822503211	-0.95049199926655	0.245146830363769	0.582853962458528	-0.588870450681851	0.864350566785713	-1.58218359623512	0.311378965367113	0.0732601235429204	1.01744401769218
MB-2847	Other	-0.120148289705617	0.565132250188209	-0.382640936964285	0.371445123365122	0.884886165380178	-1.17863500526295	-0.357138546548446	-0.842334937327016	-0.380267850889978	-0.759473924506588	-0.332590107743177	-1.41637959786795	0.962114858062905	-0.292386530397936	0.472195920525092	-2.19216861014184	1.27829530266829	0.807365988500052	-0.366069804721846
MB-2848	Other	-0.938066459377553	0.70372086912065	0.0861545704470758	-0.211850159384067	-0.382394785854623	-0.0359628162868704	0.677237714196672	0.24980132668717	0.425063256601638	-0.191633521476231	-1.9286578380027	0.0821707088831505	0.0885388699808581	0.00985292505179333	-0.250084976596016	-1.2033377270719	0.318229979758409	1.38263001457401	-0.218201683467945
MB-2849	Other	1.0957327210764	-0.219642865030854	1.47785849316338	-0.672482091291698	0.931403668946567	-0.332215477108134	2.85469190748517	-0.138124525806615	-0.501511840327981	-0.799093935793861	-0.498223580471611	-0.214798359315538	1.91399577204828	1.04158640947656	1.44954613832691	-2.09620663265757	0.0825853025008314	0.64785626706768	-0.39883626655003
MB-2850	OtherClaudinLow	-0.531274276770277	1.2892373982457	-0.560406153338553	-1.69364238741758	-1.04490664891063	0.0734382137336998	-0.344171890517133	0.671440777475665	0.389961667200458	1.00772572152307	-1.09626829132385	1.7792731250725	1.01070029977303	1.75285203296804	0.38341683329731	-1.4329025911377	-2.30469516057477	0.806929328101692	1.44887967827172
MB-2851	Other	-0.617312924888955	1.80652250380603	0.0571011440421491	-1.88136441263605	-0.600269517637489	0.113342729508145	0.634396971785121	0.390284266559147	0.601341551893532	-0.0603286513524787	-1.94016232064425	0.452967450881982	-0.812128568528345	0.325869110453437	-1.1953314835236	-0.788893817545321	-0.437333383873959	1.39572520028773	0.00398282464943075
MB-2853	Other	0.375659481166846	0.00444178801576727	-0.22667021907166	0.138705569935079	0.44512092517664	-0.380995968628318	0.056651134724882	-0.922627680542372	-0.128930093106192	-1.28501850597439	-1.69813026583025	-0.12773128909779	1.60942777779084	-0.945056860749633	1.83108707900769	-1.60194443464636	-0.642942077085294	0.185188240052651	-0.257635684917566
MB-2854	Other	0.0109454265667882	0.913061620293218	-0.0490164256473624	-0.259592750457184	-1.8669779092598	-1.05064272589299	-0.361900136065128	-1.04494340594454	-0.352087432013894	0.0692491922091345	-1.04854629333659	-0.868715133014678	-0.345111006397869	-0.47589730023845	-0.580491290813326	-2.64807529671011	0.000268106533885328	-1.7599434079634	0.800014435190437
MB-2857	OtherClaudinLow	0.364662104900484	0.99327932270242	-2.44246252192714	-1.44686814553564	-1.74904064483722	0.590686170030506	0.0578755616196002	-0.0747896846418433	0.217092236215208	-0.152312018597711	0.31842056610741	2.33447546265337	-0.146137447202835	0.318036132321157	0.389757086901542	-0.550541768668225	-2.04201957974014	0.225496067447901	1.22037827738622
MB-2858	Other	0.726371631165425	0.930853859714158	0.341209272848019	-0.436352212318449	-0.251702220391329	-0.53026867233324	-0.975177944108092	-0.240941754619575	0.210188294663038	-0.0609850131445878	-1.35532560963164	0.29167510984536	2.86696523392227	-0.482036136152745	-0.346988037353703	-1.17258483646166	0.588362382136289	0.382313908366152	-0.175626451829625
MB-2863	Other	0.271001163038186	0.571618129839571	0.351866360506435	0.260290062482443	-0.50569631232146	-0.271342303260353	0.290796042904804	-0.0543082795887674	0.525883005678804	-0.200937516876586	-0.187629103000472	0.0127619332723119	1.1001815596127	-0.474271254170992	0.948557377859977	-0.951323531834437	0.203324333758454	0.461255493255287	0.83297235157578
MB-2867	Other	-0.581145038618388	1.09121846788531	-0.137635536907693	0.175541577359528	-0.513928392098126	0.644703567041526	-2.3184302575806	0.243109027204787	0.26733880759863	1.50756062812263	-1.16662074591492	0.843513536876407	1.04590472872845	1.34869292446197	0.252300514638305	-0.94310913862838	-0.275466806537972	-0.286341040458997	1.57518520521679
MB-2895	Other	0.530585319188582	0.278675533395663	0.297973073931672	0.601875549778213	0.421713141011117	0.566604786387196	-0.886955169775042	0.527681754439753	0.26906727924381	0.769267343353286	-1.75676382080366	1.00751201978635	1.44097355180998	-0.223594019108242	1.12830218188963	-0.536726666262205	-0.0723574237017912	1.16028589471135	0.463475434788849
MB-2896	OtherClaudinLow	0.130275522637795	1.66811286616795	-0.39775884804398	-1.49958705099681	-0.330746559758362	0.986938954633941	0.202970952153674	0.941279012913392	1.79108160607718	2.05539220139012	-0.213717312928821	1.22912055149108	0.557364797018914	1.24739553345089	-0.32243807983553	-0.231386033426367	-0.791305833146949	1.28600124868959	1.28349152445051
MB-2900	Other	-0.437990419077375	1.16946286782978	-0.948613015327036	-0.464964734780696	-0.950584113922361	1.20229727972726	-0.394856120216771	0.419777482605553	0.234511444170927	0.947708314970574	-0.156996753542821	0.638683246930173	-0.0853330567446651	2.01400100279446	1.43070850567656	-1.87279020888759	0.0276474231578823	0.170091508361383	1.62392829333368
MB-2901	Other	1.4293969983477	1.06036379281244	0.913604254521972	2.97483945410907	1.00971168349391	-3.07159541197663	-0.0257069852553864	-2.24878400373853	-0.900556966612655	-1.07120840632837	-1.20821050874738	-1.2650340335097	1.48390300029411	-1.22300835395656	1.63109905431656	-1.92559571972275	0.800000195550119	-2.44268031503658	-0.833961584681932
MB-2904	Other	0.856141989953433	-0.0842233077311128	-2.67082742451285	-1.98520627094927	-0.476982546668016	0.217976100709969	1.3406504943456	1.04089913073397	-0.170558907368101	-0.330744902407589	-0.868303756223955	-0.210892835614328	0.328643685389355	-1.35508106794729	1.94340566810591	-1.43864196587804	-2.32954311338263	-0.428270440566148	-0.606633566419144
MB-2912	Other	1.28695720871992	1.10782559386584	-0.31871179047387	-1.25425522278323	0.14421472391574	0.647462567770341	-1.61236461337182	0.00507853614964434	0.803187641461646	-0.0661697745256408	-1.66705873107093	0.0785765476869011	1.74574216807663	-0.452399312424617	2.2405082731589	-1.12287399778855	-0.8770751644068	-0.447369700349809	0.00443487620151794
MB-2916	Other	-1.06624096294622	-0.0320575196510297	0.790156008994222	0.789468374146156	-0.388753407831904	0.784352717612775	-0.217247097092879	1.59153670734421	0.0408099709570309	1.54205304745661	2.45070670957169	0.700161910684621	0.20732879143283	0.890130343085387	-0.0945298788049415	1.42381561792588	0.29982229020011	1.35999912894008	0.909238164460698
MB-2917	Other	0.720408418034293	0.897101623181922	1.04270863326541	0.0333235463955817	0.584843393717493	0.425428990008675	0.57748763699045	-0.501292757540476	-0.431436936613113	0.00239587363453627	-1.28299061216269	0.37814911772643	3.18396041539709	-0.41790272023839	2.82659027322227	-0.0856815858313715	-0.835170688990974	-0.367100038117545	-0.367389487165688
MB-2919	Other	-0.592826834065682	-0.487711642292343	1.91305971080471	1.62395527265665	0.0723484621559767	-0.223011234467069	1.3763724506602	-1.18716020829479	-0.126264684663895	-0.823804654116494	0.271923342115368	-0.0673328019965098	0.231391364069856	-0.986991267233585	-0.768410329967458	0.77905394358532	0.853553287493704	-0.743776346039637	-0.351624860999413
MB-2922	Other	1.86765047665722	0.966863182416257	0.306530373463444	0.80437460509954	0.865542093219598	-0.235748952616415	1.46357195399653	-0.197579318276156	-0.442614843920448	-0.764553289928002	-1.29235678066827	0.305326171155757	1.30562679278304	0.531138415613827	-0.157410011526304	-0.379592413756413	-0.498955224123826	-0.0719820467978054	0.236779321212055
MB-2923	Other	-0.668492053861853	0.627581789751788	0.437639105934193	0.104414602051038	0.736596313521357	-0.302862704410727	0.824305288179431	-0.762432937286512	-0.630954368659122	-1.04863105582382	-0.885971774103371	0.293273119944018	2.96735503267645	-1.03290623501362	-0.172168950687895	0.718732387687894	-0.910195631765343	-0.260044160494168	0.480436666471734
MB-2927	Other	1.04714391940522	0.467331128398385	-0.207982376741532	0.0328628875526222	0.76044190140828	-0.636717171938394	-0.280974562625654	-0.986251373009079	-0.0568688478590593	-0.0156350401867714	-0.492106653146498	-0.0769638118205776	-0.218611662829317	0.765434635805285	-0.41898928965175	0.813610293431813	0.292769662283891	-2.15814742850191	1.75881599067319
MB-2929	Other	1.38362688061141	0.550766617116361	0.165800979644573	-0.436066130262058	0.907433130240936	0.600474438683308	0.08480988925436	0.743814981563509	-0.167299832705121	0.698063414820061	1.45029516324489	0.619172454004766	0.204285265329556	1.00483075609527	-0.325216014491501	1.21042905775149	-0.359498891956179	0.42552661540921	0.842019237457109
MB-2931	Other	-0.847968378979	0.220895800225539	-0.359884306915234	0.293343083161315	-1.3083768105026	1.14236746050958	-0.662618397199365	0.775788387151591	0.110082141610288	0.627471674620625	1.55936942164895	0.419516234884843	-0.309692656213403	0.479195438813027	-0.357716792160649	1.57020012879321	0.126995813240251	0.728521785261654	0.909731285091203
MB-2932	Other	-0.608182019881089	0.2929875497043	0.0269996216014039	2.19508365012336	0.758090457311533	-1.45325972925271	-0.831432556487735	-1.22022185903546	-0.953941415746054	-0.88427872376746	-0.798415756931611	-0.612296144716537	0.131059595262606	-0.839083799732514	-0.575828766901927	-0.181342876375929	-2.40279230178251	-1.58014597077848	-0.70872743022969
MB-2933	Other	-0.289242038101488	-0.287836064633127	0.45590232220123	0.0125256567782461	0.0698760156245713	0.178678058764525	0.625995927544114	-0.317951238741013	-0.308938355831083	0.272964777469558	-1.40655551175542	-0.305674005041177	0.63873776228762	-0.445339801973058	1.04824895726453	-0.900188276402079	0.185462116329057	0.305985686110624	-0.0650781154747362
MB-2939	Other	0.184702605687975	0.468419722281767	-1.21239356779392	0.12911047625386	0.33798600595871	1.03512695010049	-1.69301985768248	1.261018276258	0.628087530360677	-0.490886260683628	-0.79377072529518	0.794971946767354	1.13780914239714	0.71515975950465	-1.39155285751929	-0.380838263013573	-1.26127318914067	1.6766963032884	0.49676013963142
MB-2944	Other	-0.293421308291798	0.193534979573157	0.315383327031366	0.847242109750782	-0.207052125966763	0.600474438683308	1.16364255338562	0.637539286973393	-0.23451733230121	0.412720931795508	0.63430394346665	-0.0871324295055285	-0.322888649104668	-0.141793067625186	0.0293920140766508	1.04061989536173	1.33153577190613	0.320388700089133	-0.0742573993162042
MB-2947	Other	-1.25709816346535	-0.0441850847017096	-0.169600426364817	-0.705909203237581	-0.331952352647606	-0.0433612894066648	0.796812967911111	-0.706147281688468	0.320340351472725	0.12772440427436	-0.595411089934456	0.660228563610548	0.986036078856767	-0.0973402739154443	2.5240270607092	-1.67852213466199	-0.141688526505197	-1.0317634990256	1.04535574998986
MB-2951	Other	-1.06219994558796	1.33519302078158	-1.00634144460469	-0.37147855688236	-0.861614721404803	-0.0585372644276478	0.80767413649997	-0.385835354327343	0.0953888013105894	-0.234932980792655	-1.10205626582508	0.441983698819713	1.08273720561996	0.579015315577987	1.45421334205936	-1.07500973021376	-0.14652877824627	-1.53535527347456	1.17187921409122
MB-2952	Other	1.16768046017531	2.22272376062369	0.887576735243462	1.91518251671524	-0.0760248906233089	-0.626186225063732	0.788019118282988	-0.297507778116391	1.32829227058878	-0.815473600398237	-0.277564369348109	-0.65499651533987	-0.335844299839506	0.0778112779823228	-0.597356216698575	-1.82216812146858	0.880726740351765	-0.834852754667988	0.317821088419924
MB-2953	Other	-0.829984720075005	-0.0819651595475724	-0.552284124302209	-0.575492099524573	-1.64096275243238	-0.0523955157925929	-1.46474393209259	0.291482930397848	0.32331176138865	-0.50387730591851	-0.70827930132627	0.634746957893152	1.36247464285663	-0.380880620711983	-0.640721816059632	-0.431224145780753	-0.00762979802980157	0.623611068163172	0.12770203109227
MB-2954	Other	-0.0311303213439338	0.310312925350055	0.484788054992595	2.19368310204294	-1.36724284451561	-0.274623683885061	-1.97388357314744	-0.513976710522878	-1.29345384046103	-0.956399914655592	-0.341599834642464	-0.410812469270121	0.387025989459012	-0.386551431042035	-0.403728753186808	0.747506423041669	0.658380165653082	-0.739731648706565	-0.604218186984621
MB-2957	Other	1.08113014726328	-0.38933645732183	1.1308887835224	1.01988776849843	0.702096775083825	0.551071854085588	0.021345017733306	-0.313241263859822	0.294292463573218	0.996443445679634	0.00539994525275315	0.778908392076974	1.57687410653981	0.750536030258765	0.52676855596493	0.567403102949912	-0.616452811220569	-0.727700488561125	-0.361003260507246
MB-2960	Other	0.464180194836173	0.91338740685285	0.99006112993017	0.235417022368906	0.926291447044395	-0.0622923363287176	-0.77099905092519	0.427647358927115	0.245333928101691	0.0648846715885586	-0.467144807819701	0.0802653625731388	-0.266826368964448	0.369882248413256	0.77112999708442	-0.723475492098025	-1.70974852497807	-0.3566725521788	0.0443699651135118
MB-2963	CoreClaudinLow	-1.08222946270123	-0.129980111921823	-1.33952925357482	-1.40443859882988	-1.26193637526066	1.60863848266577	-0.7132009133234	1.02166151528386	1.8641312166675	1.86380511091772	1.21960545422651	1.55977465475944	-0.854037096567916	1.22064310904357	-0.282574212948242	1.19487732598566	-0.498252315217485	1.76608094569725	1.154533135714
MB-2964	Other	1.50297130388932	1.19106255426648	0.245613515084874	-0.224299891731659	1.42136934236838	0.368312037093183	-0.527365196783175	-0.548805996394097	2.69889391055406	0.586724629204941	0.080956404351529	-0.551166724651969	-0.171405082053779	-0.49894952036801	-0.474569823254701	0.4655172188422	0.452678798175072	-0.468811303443408	0.893632430882129
MB-2966	Other	-0.509334608395097	1.80459780232902	0.345734117547071	0.735345403791745	-1.08369374848859	0.225024902164664	-0.659808349867879	0.238735728645941	0.33497819269584	-0.748767682572153	0.192830470172143	0.304953504812618	0.384146174645378	0.231329561558622	-0.542488754510396	-0.629216196283752	0.145291150467971	0.180140579636831	0.64746415432399
MB-2969	Other	0.319099362267558	-0.257651921116595	-1.13337450250736	-0.624959428698459	-2.73419166022447	0.570491138261621	-0.150627354862979	0.0924329010994133	0.801746022313988	0.52421422937756	-0.247472352280654	0.936672114180406	0.494894846730176	0.612895934901929	0.13034259391075	-0.716031618573306	-0.346344831475781	0.842141861498312	1.13938302713437
MB-2970	Other	-0.303117263957934	1.41010554685071	-1.15559092350864	-0.36422703429663	-2.30049501716516	0.168184790012445	-0.674182911485293	0.0964405438723857	0.616191520204382	0.532888939259418	-1.22850692392713	0.869405669118764	-0.0881810092879012	0.967156992624689	0.393408280912922	-0.933486702910779	-0.545290339669702	-0.569368534055011	1.62273873347147
MB-2971	Other	-1.07548120525594	0.523375509880923	-0.631162593009435	-0.369653693051791	-2.54345059862765	-0.376110414155903	-0.555901586442442	-0.0388032784113911	-0.0736927295107669	-0.464171409819232	-0.591060727309331	0.443758218941691	-0.124001365610162	0.0228298351058273	0.477293266271236	-0.739387598841116	0.337076824089276	0.138093645904172	0.150331475203267
MB-2977	Other	-0.155360359479321	-0.382566346128253	-0.679881920262804	-0.626756109540969	-0.312130941679098	0.74619812587671	-1.30090693139184	1.0979836313342	1.33002235280875	2.98982392147713	1.4698817684087	0.390304769064764	-0.316062629854671	0.339320611832791	-0.0243865253543439	1.28232892532877	0.370594402566449	0.34070030311592	1.84139421272797
MB-2983	Other	1.2800356352796	1.47378088478862	0.997292676091618	1.04936762977183	0.21313360645896	0.983809713318545	-0.486142179472555	0.279674328729071	0.189897014135567	-0.663456887109318	-0.528157075166073	-0.726180451667131	0.111710129804215	-0.190927694815689	0.0508730830094564	1.13874560116839	0.666213856618803	-0.0873328498941889	-0.205634629671097
MB-2984	Other	0.0249699861224723	1.2273685114658	-0.0506965156888492	-0.249892352797872	1.01238107255849	-0.390004853193861	-0.704860235850248	-0.183504439440788	1.30645425963566	-0.371958305745304	-0.863489788238057	0.216166577131948	0.22401335264172	-0.625005458625792	-1.08547630792125	0.0711191099298498	-0.202441545121676	-0.580084411414509	0.991244516739027
MB-2990	Other	-0.240903631492909	1.81096544872186	1.69789521433806	0.0243628754041634	-0.548174166737662	-0.648018739958934	0.513440346150299	-0.885119982432531	-0.623082434529165	-0.130547584436214	-0.52851274288151	-1.3439708680663	0.140705501181349	-0.156156107067333	-0.991615362267203	-0.214479503885941	0.800000195550119	-1.35552442870637	-0.604227936029254
MB-2993	CoreClaudinLow	-1.45377348137661	0.620762847254255	0.0477890535078881	-0.0566534793836159	-1.47846092970489	0.898410480746031	-0.402421536116664	1.63753913257472	0.578218511125358	5.51528831031667	0.289293729620749	1.11104551139013	0.743433121332753	2.49407744978323	-0.430229209088518	1.26038646039753	-2.00453796583867	1.28600124868959	2.74799281371811
MB-2994	Other	1.32233641784293	1.82508960376628	-0.473236928474939	0.516531616203199	-1.57218326476546	0.653637928725206	0.658084578659602	-0.44601237993983	1.06567152670966	1.86825584646489	0.378795554457854	0.363972989504094	-0.599286140769756	0.374888602729216	-0.27653348371492	0.824525124587644	0.758210378511943	0.352439475934407	1.20396172119839
MB-2996	Other	0.70566072672248	1.44481035847741	0.22195833396594	0.234732887525779	-0.948595631577562	-0.310819076380446	-0.779074291748948	-0.606523281028771	-0.437533126175137	-0.92776348969847	0.0770489801751035	0.684935228576475	0.53647770601177	-0.340183073887478	-0.148982933542604	-0.0719983859642086	-0.751392541060414	-0.954894076227738	0.502850465845216
MB-2999	Other	0.506218233190159	-0.587503429830896	-0.289814897181367	-0.623863668369106	0.567158692181466	-0.262464206226211	-0.509796010383338	-1.08697175655554	-0.307814333986083	0.0147199223441555	-0.756964641344354	-1.27181785306533	-0.0913226925801447	-0.404545591801781	-1.22985106993125	-0.394260754984778	-1.02655976974093	-0.135630209308984	-0.356032256128151
MB-3001	Other	-0.436897971364059	0.492178734182767	0.380704238525416	0.508669764974347	-1.02187147132394	0.244786774417739	0.851742534128427	-0.746701606037228	-0.340711679286307	-0.259759578505562	-0.611333983916822	0.749369534188656	2.81540622961452	0.520827371171911	-0.0175569298023154	-1.17224058047682	-0.0542172785354811	-0.814954800034005	-0.45710779383606
MB-3002	Other	-1.28015723981974	1.52318879819734	-0.151519379646521	1.52294243328698	-2.48667245692302	0.616532440371465	1.69434700092345	0.395166120729673	-0.0945518374409573	0.317239594723472	0.762838439155912	0.30174078925386	0.357311203424086	0.165088213402651	0.23643225020298	1.22047575429612	0.918871678266989	-0.316793656418449	0.737369931133219
MB-3005	Other	-0.5435767396279	0.0223703447836984	0.67843938028679	0.553755130824459	-1.59780871325137	0.177152120053388	-2.11924179338932	-0.525242669923035	0.246392425390171	0.106197645738911	-0.557855557546075	-0.080409182880323	0.13288806639415	0.747097539211095	-0.815528876811664	1.0418922166142	0.792222248365862	0.741786386085616	-0.0344596320027661
MB-3006	CoreClaudinLow	-1.3939359965415	0.536555509168302	-1.23802627527584	-0.533266964331813	-2.54780696853512	1.35031916825085	0.811144789971156	1.55193629616362	0.786621699318412	1.02134625172068	1.40400901463083	2.80942196281371	-0.544754563199469	1.4206594970143	0.242432937890495	1.50028177517107	-0.47319596689839	1.55474357945523	1.70977317205823
MB-3007	Other	-0.523507412628942	0.0550251757045465	1.25913675088282	0.309115867461224	0.695425177376081	-0.325526776986521	0.553554277661102	-0.0321571217816063	-0.321881453103863	-0.899594912763951	-0.64328529838715	-0.465166878477753	0.429824022053851	-0.372711833145062	-0.827843651851211	0.540123137458326	-0.267904922471458	0.161306553176666	0.091449563099557
MB-3008	Other	-0.147417862453204	2.34940280880856	0.146826575397585	0.536530775566905	-1.27305352885117	0.801408608720388	-0.409284713376883	0.205099748872456	0.423000142790765	1.17244940039657	-0.766430109441764	0.210213965623421	-0.346969543375563	0.603072136833281	-1.24466219720715	0.712809888759465	1.25715216903454	-0.128708388469348	1.49513392430427
MB-3013	Other	-0.718386225000368	0.876884461042788	-0.949509084612472	0.195751903878519	-1.04430862246505	0.884666653184667	-1.35534429989579	0.631897804079943	0.853537144200026	1.46694792329707	0.883789546960858	0.770460894141048	-0.158616411201315	0.607154857440143	-1.08395828948399	0.876298431051746	-0.437977010197878	0.408349960825553	1.28087070038933
MB-3014	Other	0.801723096839131	2.42297564513211	-0.202607741945371	1.28613684301308	-0.149034355169484	1.60145814870339	-0.664377011422729	-0.578884067226105	-0.900653624306944	-0.91350946960629	-1.08288656864213	0.473338165187768	0.711428038757797	-1.33615084721948	-0.414864725609309	-1.35924399313622	-1.12945100862956	-0.811768458069084	-0.822123414809018
MB-3016	Other	0.139881931965545	-0.181905786811349	0.0965238518742053	-0.0214651779599332	0.225376104817036	0.117667342091917	-0.0542985206570402	0.605690029327896	-0.325602001536575	-0.199631581273585	-0.981923317230298	0.676535573594157	0.741080357038853	0.234883642584822	-1.1513638981704	0.750449117215457	0.798759192638887	0.640932199747799	-0.453961461587194
MB-3021	Other	-1.64477064959922	-0.17537493578529	1.69342993246563	1.74742569325284	-0.0767971828302177	-0.565441654325368	-1.35502860284112	-1.14201414765085	-0.67188434972525	-0.352103006775455	-1.20924783116606	-0.26381342433019	0.179891554189577	-0.266738853838295	-0.165714791109549	-0.0407310043094932	1.28290718828517	-0.145612764008811	0.680907363837317
MB-3025	Other	-0.045270116115825	1.84608775968039	-0.330243758481493	-1.44634536710735	-0.227735456809386	-0.623937356315625	-0.965820873678622	-0.94101349634758	-0.259974708602501	0.0819785643213861	-1.08033995773866	-0.813620156723372	0.775635124194225	0.354303754909801	0.985676602884174	0.270669760601235	-0.484781909237265	-0.209431116941438	-0.609265213062568
MB-3026	Other	-0.779017148212206	0.947389425591817	0.503198133215361	-0.589265779373275	1.56736027323679	0.298348283822919	-0.355726105598225	0.564757152573371	3.10110601478194	-0.563992426389088	-0.0127940723791322	0.638326164884667	0.952572598012752	-0.101918644491038	-1.30509034896252	1.41393081894387	-0.709462438469889	0.534098326401675	0.606625542679694
MB-3028	Other	-0.754865504984248	-1.50651415755084	0.433147997350746	-0.749348637655163	-0.263358703395471	-0.518662901454372	0.0173553114792829	-0.186478381517398	0.289130692061191	-1.2060442967096	-0.593295370727688	0.715598697268999	-2.16289336632782	0.270702667796837	-1.55573971909363	0.228425499273541	0.752673124043598	0.0370757458768833	0.894298150499305
MB-3031	Other	0.0625018873551677	0.440585913148766	-0.0547249035708922	-0.968756897521659	0.671615331556561	0.120620819511084	0.2840440784868	-1.14289977536062	0.0693690884134149	0.477217917657311	-1.40351629024055	0.801770153444109	0.119496686922449	-0.468919798067709	-0.640081163194392	-0.422202721277885	0.212888191737284	-0.66525322159882	0.997040182439106
MB-3032	Other	-1.20768279893994	0.335238032542782	-0.292503757994757	-0.163467560094901	-1.94768241397145	0.915333601927721	-0.177301745423739	0.765858434453533	0.295412631487581	0.108254291717269	0.223212817094038	0.268251939908343	-0.323082187190588	0.679639774068742	-0.324319587450553	1.37901051801879	0.961061986990669	1.63753887113	0.661577296739906
MB-3033	Other	-0.792235616644831	0.123645688668736	0.536931070275681	0.504222790714992	-0.0669039233630482	0.435066407277264	-2.17467317086349	0.571608392506084	-0.130582926527826	0.654358432656775	0.558669070882642	1.11890966932277	-0.0453209089335235	0.166714797501354	0.914224677712727	1.08658794847537	0.888623516424332	-0.646206891862801	0.996091325546656
MB-3035	Other	-0.538454294289122	-0.0433357595160768	-0.131123620626174	0.388098817559491	-0.422230926498905	0.498202137234034	-0.324597294662442	0.182411932036696	-0.47586135286085	-0.372234746910829	-0.155007317220877	-0.572004304188871	0.386592859501893	0.361818653496805	-0.515937562306993	0.146071057417799	-0.12927693958448	0.228050301388718	-0.0450744431202022
MB-3037	Other	-0.112983215918457	-0.0481759146107218	1.05590885321642	1.39909299529994	0.623774582470143	0.488424702304147	-0.0863236909593808	0.912770446869291	0.266705119909586	1.29574448936263	0.341067341519705	0.597699098133752	-0.205236342301655	0.552992939227256	0.214084482762792	1.16498743708075	1.30530837485903	0.724891201508112	0.60610626922958
MB-3046	Other	-0.317637259716924	0.860846851630149	1.67236431888025	-0.749533732556555	-0.557179466030223	1.23898652836555	0.403572128702794	-0.198673806580188	-0.124886793840933	-0.0564539474218517	0.761261884793007	0.599624970770012	0.635228853429821	1.09090016838679	4.48225237075884	1.1951849086091	-0.621934313934417	1.16479357970469	-0.354235913963834
MB-3049	Other	-0.962349570556469	-0.441934902953177	0.103110132711631	-1.22422046953797	-0.540365044790903	1.45633125064729	1.32097592763789	-0.329423385737791	2.05505686655845	1.93396570541786	-0.551348298457548	0.228250715026872	-1.04765249736982	0.205430717432666	-0.66637899431663	-0.198227448906928	-0.386462414800408	0.321120901430942	2.04833040211818
MB-3050	Other	-1.58299671846137	0.172126621939328	-4.36026536240002	-1.35647155396626	0.409441158294434	-0.69119285563142	-1.03789075226484	-1.06987724796578	3.07017749581979	-0.988848860500268	-0.581771379773679	-1.12100014693055	-0.184224632942038	-0.956382668570945	-1.11163579158639	0.307816481558631	-1.57939512533773	0.0330987415420564	-0.596599088082874
MB-3057	Other	1.58847022549356	0.892405722813657	0.0255409839372071	0.139097059405235	-0.07657962312726	-0.0199511420222237	0.314663628740873	-0.476018973812314	0.684964423503976	0.907434342099341	-0.815434654837551	-0.0664559500200115	2.47529663958176	0.421705578630804	0.831838742286227	-0.148064608716873	-1.14491433299417	-1.14067966092443	-0.623317279107154
MB-3058	Other	-0.0814008295688784	1.69541489647238	-0.162113636955166	-0.157835301932697	-0.658399523732364	0.746908972145811	-0.055503020518829	1.02486372291487	1.26010135258803	-0.463386823726732	0.099714047146589	1.18711717702765	1.66487475777427	1.14857532627763	1.62195517055539	1.85889124510109	0.429281245938853	1.55468261820867	-0.0633552299460165
MB-3060	Other	-0.251647873047067	0.514112008074808	-0.265273786091595	0.408764479216736	1.43658882550252	0.51474217645828	-0.00103656854602864	0.441795038027352	-0.300853536513828	-0.490329128127256	0.546892142870304	-0.480093037779062	0.674186914402478	-1.00157123131902	-0.309793280492432	1.1331238940618	-0.418059503783851	0.427540656071513	-0.486551223735556
MB-3062	OtherClaudinLow	-1.6594178680957	0.597020648437384	-0.682964770174249	-0.674274382582908	-0.812487228608387	1.87186371844711	0.538796881315349	0.423808964664955	0.414225751469533	2.32591790835581	0.505057996039219	1.79808487193579	0.703255801897635	1.5000771938522	-0.594853535033917	1.34010431729864	-3.04804208467989	0.912148875362178	1.05373389010084
MB-3063	Other	1.17908914550759	2.75250509073235	2.26274339888883	1.18589792549776	-0.39913573331196	0.690598487624864	0.27093839747484	1.28454323083208	0.390747282683363	-0.370030475522641	-0.0807841691925829	-0.0160674946229526	1.44631338383559	0.258507539766141	1.41957932552181	1.53107133787907	-0.669178245084297	1.34302281220955	-0.806364137285777
MB-3064	Other	-0.911051939304128	0.588343702334385	-1.30645160479809	-0.868639087015577	-0.218060480996924	1.06779673601708	-1.74047839356986	1.66839899716436	0.665332183680935	1.09576061568955	0.752177229154054	0.497284793199529	-0.36106113541029	1.0950080318976	0.267428564301169	1.02103360102267	0.00636644188058837	1.56098412985113	1.08545051834952
MB-3067	Other	-0.346009625359989	0.868674886263687	0.797196971084604	-0.479401430817578	-0.117635539504179	-0.220478996943161	0.00692950213495187	-0.18194178470408	-0.338782243182671	-0.0874354307616013	-0.315945289892526	0.974243245086991	0.326882765963309	0.0121119485343912	0.784652609015414	0.328940047085749	-0.107975044422844	-1.41457117558443	0.393750961215134
MB-3079	Other	-0.989087940374202	-0.556600512039964	1.16157625896608	0.951842469922411	-0.259379175591298	0.315166476988974	-0.0743809487322974	0.509725405972108	-0.269682568028563	0.601390176103053	0.0573221263040589	-0.168231345923311	0.379553638539287	0.19110079708193	-0.186376976409915	0.57594144797256	1.14037475491834	0.732375876499138	-0.17483338118216
MB-3083	Other	-0.036923007866094	1.24900534705591	0.905988009869759	0.654303894741656	1.15644011784053	-1.12384468904362	0.0834031335794786	-1.99345351311238	-1.5566895067443	-1.08389334822651	-0.876384760406824	-0.119547758079173	0.622175691650702	-1.02345481616206	-0.190698429187427	-1.06273057849196	0.271865376248919	-2.65664742027904	-0.859881998934487
MB-3085	Other	0.49632343118612	0.971855350481834	-0.676243105463034	-0.814099846266826	0.833982604190477	0.979660864630999	-0.727705472047033	1.32438274336648	0.954892198208656	2.2108313409918	0.46587534692707	0.761487669795951	0.483618405336631	0.372223444854458	1.12650651912393	0.450197443370371	-0.787929661865797	-0.406077384064166	1.85216040868643
MB-3088	Other	0.393402911968111	1.06966652514819	0.735653628453471	-0.362670041379578	0.528170880640651	-0.85469723272347	-0.261050779444821	-0.777512594086651	-1.01221385724356	-0.537451786621177	-1.10471569928038	-1.12340869382869	-0.0571468265645265	-0.410246833581195	-0.962976412093657	-0.632701707257267	0.228834402971913	0.0496608306390082	-1.15461265445216
MB-3092	Other	-0.10137954814895	0.00879566026570524	0.658020101122869	0.757047078748718	0.383464964132328	-1.32730387412266	0.405050550273164	-1.01725037860406	-1.11289112692285	-0.714061713486599	-0.415932539671549	-0.889035761236146	1.17514301573404	-0.941441616382029	1.12798931429268	-0.920095405157733	0.894765323211568	-0.500919486918737	-1.39328112108188
MB-3102	Other	2.03736311749376	1.00815218033462	0.821157893536738	2.62553589763226	1.28513606910996	-0.405114247537775	0.888224031801415	-0.707874200441876	-0.583443614601702	0.110545543714497	0.764834236592353	-0.307062807495826	0.682772769070214	-0.579939277872146	-0.0691048362868833	-0.048545378359152	0.541521954025935	-0.473555563438691	-0.262668802117934
MB-3103	Other	0.12312836640772	0.540640751667435	0.742381932246069	0.273097079416646	0.7709153602125	1.02328135999166	2.38678741137604	1.18474562517678	0.225036943261792	-0.337596377957041	0.660674614613435	0.470901056178639	1.48089931031274	-0.422378610947209	0.184745915165514	0.536872193459154	0.432724983785881	1.45299660624259	-0.445761411442371
MB-3104	Other	1.73277731324837	1.77968058986454	1.03089665481382	0.838869616007005	1.88589446458179	-0.351193773204014	0.0328000047611727	-0.900622315889659	-1.01277989924445	-0.402619190508443	-0.943127336201698	-1.00647062485426	1.85488605343419	-0.201106178667442	0.513759472309643	-0.0371796324168151	0.747534214674387	-0.010416786680766	-0.90750406720294
MB-3105	Other	-1.42744441355168	-0.791228295286008	0.489636658259729	-0.058277067094967	-0.635212668492448	0.987375207695338	1.24256536716565	0.883235009070472	0.556196739932442	-0.574749292771085	0.599187974534566	0.497482881804231	-0.620763015135506	0.149023322056509	0.74511200976696	0.687708270641951	0.465730460352543	1.43058697264181	-0.468479483049598
MB-3110	Other	0.432275946286163	-0.271833126341972	0.218185857346891	-1.28641759930127	0.380097352072807	0.746908972145811	-1.15759905999234	0.0133431677812083	-0.364799202167147	-0.167038799459455	0.279781837018245	0.655662242586323	-0.104014363623686	-0.555240425694677	0.971710523514961	-1.45117751269233	0.725438315613994	1.14210849917657	-0.689907622274518
MB-3121	Other	-2.15682499957124	-1.78890666312732	0.0917311838943902	-0.745717638315257	-0.924626193441279	0.276531426056404	-0.0398891331569845	0.0129431720237164	-0.103664181811687	0.024778234163253	0.0750652965910229	0.66988613185019	0.763875641124787	0.906389727697487	1.28803174335354	0.258084275995994	0.365926129192194	-0.872291922904658	0.502321781148953
MB-3122	Other	-0.282327023655874	0.24912749342556	0.0136202929235047	-1.52988389245509	0.493055828662285	-0.0579426849657616	0.809909499629448	-0.596394304789952	-0.622946321620474	-0.0388224447426014	0.218900625629246	0.540737698470943	1.85632663420424	-0.542473240973355	0.993769427715038	0.322641976644879	-0.563952442644509	-0.613180842437707	0.341806437597207
MB-3123	Other	1.62717620646492	0.167319512957272	1.58039198283025	0.852163360805696	1.08314053166325	0.379122223807289	-0.819420233918425	-0.116622829903172	1.43303221129788	1.71682659501013	-0.230589556279456	-0.342045588195412	1.83059657987039	1.15973973478275	-0.897178141945553	0.456988891957832	-0.295548244686484	-1.3777499457586	-1.38412280079372
MB-3153	Other	1.97270889967964	-0.181999585224883	-0.0947720040026544	-1.61075615003949	0.864331466935623	-1.21497742324739	1.24009707202006	-0.392142490154622	-0.1941257365262	-0.0539783562291786	-0.781795685695157	-0.761967422030426	1.02012643602489	-0.681769279587016	-1.0618010615711	-1.76159209121154	-1.06451611655077	-0.651319267056625	-0.52234139896818
MB-3165	Other	0.809424453927554	1.92867092057163	0.481864185755949	1.30184163775331	-0.21894150913015	-0.392050709591138	0.11258290213707	-0.348633787011072	-0.0744059727868145	1.49898754080727	-1.11835693038273	-1.3158146041173	1.84388822821093	0.920610069437458	-0.141272251901479	0.820465315749957	-1.08335278238238	-0.874182645513682	-1.4626513031872
MB-3167	Other	1.35504621455972	0.422529065980656	1.71112313910723	-0.146381957325639	0.201827803243277	-1.05908059244998	0.399523748407371	-0.643111718627372	-0.942632185481553	-1.17501802323914	-1.2325933181941	-1.50642280056442	-0.0878839791773627	-1.10974957052024	-0.975173987878426	-1.75081781347431	0.936065227909192	0.652355840127228	-1.02368776132463
MB-3171	Other	0.112430173555532	1.16579140974713	-1.38081803333559	-0.0595647571609281	-0.644088855463871	-0.255168236792448	0.0871449446869355	-0.604720097404473	-0.723007752987572	-0.372302943082821	-0.320519123569522	0.072984250600437	0.768505078483125	0.0584514468495988	1.3089244622563	0.661360347093223	0.50826312506974	-0.0364641240831387	0.44567249749597
MB-3181	Other	0.163080641338544	0.772583197056363	1.09210309897126	2.66679729681678	0.588098573629617	-0.615011707066454	-0.516987219460187	0.119390222122288	-0.144175818784652	0.0993244903723783	-0.554301899908108	-0.710684606475593	0.643594166843981	-0.337502583379379	-0.84819736059551	0.682842994893831	0.224875024413417	-0.77623956053593	-0.498970732768497
MB-3211	Other	0.213062440853488	1.41722131151053	0.771544117755117	-1.41903672724216	0.056891001439182	0.0507317532700022	0.826153981162404	-0.485117411830257	-0.110427537667744	0.227957814200943	-1.4442754624021	-0.905206660652631	1.74997637079886	-0.602204892553415	2.08048773798613	0.965355586163687	0.10703295252279	-0.522760188184552	-0.587768198770713
MB-3218	Other	1.00102968344209	0.96915184749907	0.193378294596878	2.11212107883605	0.0746999534316023	0.666051190762669	1.73167305481969	-0.366576307399627	-0.315030946740894	-0.358045711250794	-0.515426718083338	0.566710390190386	2.092869575825	-1.0351755829135	2.40415456001921	1.59022088785266	-0.113876776990518	-0.454632412071782	0.523761309556612
MB-3222	Other	-0.457902346782348	1.11779996242277	-0.387631285303393	-0.494076048292595	-1.23199943455506	1.39103991287183	0.992031774300496	1.06895064320774	0.600615651449065	1.7383174306595	2.99231366223155	0.442600710987374	-0.935686431884889	1.22150065290556	-0.289489056009792	1.55885722819925	0.511903625156498	1.20978151874293	1.07081980049723
MB-3228	Other	-0.429841817299788	-1.92803098905943	-0.760766971238468	0.158467452717415	0.306281157178903	0.115703799260696	-0.274963940971085	2.00601524495891	0.717662944043081	-0.0634754388615633	0.550658938104108	0.0360980558757218	-1.40874702791075	0.646487498197734	-1.64337808906124	1.44885619970193	0.151984654484578	0.897480666505354	1.1893901752156
MB-3235	Other	-0.36724258640637	0.479971837989317	-0.0797566496192977	-0.403449750340037	0.418283521263881	0.431876418827907	-1.6876685779795	0.58422928596476	0.682049318725598	0.671443643834426	0.139204038292106	0.857450931301618	0.668283710478334	0.778160458746272	0.493159932525913	0.35647923822352	-1.9218713424094	0.664144850719069	0.634498933346051
MB-3252	Other	-0.539578981585551	-0.71200296576122	0.247214379667774	0.729081160142746	-0.0390549611892914	1.14236746050958	-0.164693211743007	0.87879974736551	0.792118940717082	2.46593460562042	0.517204879671141	0.902228348549172	0.278629828417264	1.81007170089976	1.05273428289672	0.968168448904656	0.580964859121533	0.774974818996822	1.40666483952424
MB-3254	Other	-0.211839623485331	0.832255259479106	0.317040747005473	-1.14234067255472	-0.701235647228989	0.375492371055563	-0.262651791550392	0.706979836573894	0.349923599553111	0.648518921084693	1.22423908327444	-0.731058418738119	-0.354855533404335	-0.0875675071045152	-0.379502824816814	1.20593971112595	0.721250147747135	1.07575167611002	0.182515061239157
MB-3266	Other	0.842250553121934	1.8371701587172	0.0838458196294386	-0.700875625892203	-0.15921005180461	1.20229727972726	-1.23055509159025	0.0722644465461216	0.663865072275113	0.00405041482749908	1.4136772689746	0.209852892989571	-0.29516156271421	-0.611099602432678	-0.268705984562662	1.59540545132197	0.220826053472964	0.951744813287765	-0.107550307549817
MB-3271	Other	0.596554205114341	0.344668969976405	0.407730891641202	0.0980903899554319	-0.0578753697640922	0.091671899720068	-0.591235244164836	-0.269349343098441	-0.323508149109133	-0.284002088888992	-0.106669624188068	0.468186078302604	1.58808775119006	0.128575043662848	0.7585894908962	1.4158958423964	-2.1156057098294	-1.34099682413899	0.448490703124481
MB-3272	Other	-1.27920073012106	1.26351551208663	0.652611838352842	-0.896168741435187	0.542566718172355	-0.698007936560313	-0.656148353872327	-0.867233617423263	-0.510417364307916	-0.739651563636752	-2.01701458171009	-0.439027191137723	1.21822013313157	-0.897275965421098	0.305475416491958	0.770765132089709	-0.11149023906356	-1.6925676055505	0.851247714580857
MB-3275	Other	1.38443695272304	1.65235933901849	-0.0423724532460403	0.784227259591083	0.487757461682626	1.00386208844235	-0.845197293759047	0.582682669213876	1.56666852784611	-0.862757224140795	1.7371892196032	0.889318977988113	0.285776515312673	-0.18848756850825	-0.33102509653863	1.74784305073457	-0.501447134909109	1.13301917347118	0.402274319590681
MB-3277	Other	0.87672453082901	0.72566377790793	0.565589762910335	-0.472165255499574	-0.45633266565006	0.651592779424064	0.0128911347146584	-0.0345256971800824	-0.567519705431272	0.095025263666375	-0.270854234546061	-0.438251500575708	0.358075417447058	0.313699784037833	2.5630026417827	0.165778472918843	-1.15435721795156	-0.894851030098802	-0.238755143401394
MB-3292	Other	-0.311533693424795	0.361785832670135	-0.512248946839281	-0.750134171779792	-0.35408566855919	0.938785265956617	-0.123586499738563	0.102832942519166	-0.0569898467378895	0.392366047953351	-0.662993529670535	0.848872773102119	0.856189400472235	1.5191342202472	2.17737570701321	0.988570852530609	-1.141417721045	0.215585309128944	0.607033118099827
MB-3295	Other	0.696485085847761	0.361856053526829	0.848840465991064	0.389854608988198	0.782407126297589	0.502883113642753	0.456793526801986	0.0385976613324423	-0.300815063734573	-0.114501667972872	-1.55922252806076	-0.311540568963492	-0.304924901288431	2.64403283515778	-0.0758214792349366	0.790795453113385	0.274847788152732	-1.22620737612273	0.830066740339319
MB-3297	Other	-0.0480599466910909	1.98641669062939	-1.19858468096835	-0.0265388544059376	-0.645749096457384	0.632988322529017	1.56048310752929	0.347151613019528	-0.816033848676805	-0.258087665032402	-1.31564154634035	0.944892686260081	1.9776913972766	-0.00246902875941483	0.645098547286016	0.99010257381159	-1.92231010588994	-1.54410288428917	0.0813640812018998
MB-3298	Other	-0.00037767890920293	0.446176928979478	0.530892398666218	0.338891195962003	-2.46621597188808	0.935867989334179	-0.160071318583708	0.0515239150858637	0.270239397091088	-0.0350167668553618	0.580173838361887	0.47517479986745	0.280521919949067	0.529951607944952	0.649698000422313	0.629081063972066	1.23081785358693	0.626342149949778	0.963624687436889
MB-3300	Other	-0.691702455445941	0.668535170019976	0.733115350219146	-1.03437953226967	0.696982592817919	-1.32681340193983	1.39896490637331	-1.54324521794018	-0.849048238360995	0.161522670573287	-0.875150583413944	-0.799176873313673	-0.366508431001867	-0.782255814774333	-0.655480810603722	0.5519289094009	0.283506044274008	-1.38855855033857	0.154345932511994
MB-3301	Other	0.169321335175476	0.304249309164204	0.800413140594637	1.9558184064557	0.519104068225166	0.986938954633941	-0.713377721101237	1.28790504254512	-0.303002719379378	0.720669778728967	2.36671466112715	1.36128525636684	1.90627845655242	0.0816352948142214	0.184789924471689	1.49414590556642	0.853553287493704	0.844249746854434	0.165149253225339
MB-3303	Other	0.4532081489307	0.436014302502622	1.27359624715071	0.041096632040468	0.655921220773133	0.275005499971982	-0.730768978381243	0.113223410754884	-0.248060706732291	-0.316104888955883	-0.402616060910307	0.779013002199908	-0.270431690657237	-0.308180817170572	-0.725450419269431	1.00852807576858	-0.0533080090817876	-0.471965753846807	2.04666459049984
MB-3328	Other	0.0635295481579588	1.69398546443781	-0.352926206036045	0.684682183710158	-0.195823681469657	0.343830449664607	0.169356140296448	0.211637469666697	-0.0468305606820194	-0.433678599230686	0.52764158974888	0.190562953925205	-0.634670943500602	-0.122026073806944	-0.447230203836677	1.16753915596994	0.473169167160073	-0.363422854956637	0.514469885640262
MB-3329	Other	0.19451836092603	2.0866124314939	1.34693595886333	1.67870958202492	0.360653561659085	-0.158565861455938	0.168703969219792	0.182411932036696	-0.731155011860268	-0.326760733396533	0.590998795618404	0.155803139998173	1.7127608082115	0.623032195871942	1.09544389041863	1.16927658521391	-0.428176003490053	-0.470890356193135	-0.0422178016376456
MB-3341	Other	-0.822228601079806	0.752849208492953	0.103219086197103	0.234694467638627	-0.134139699425392	0.39652661229535	0.131762035666923	0.324735315220174	0.952745401036016	0.154816369791342	-0.134777496915608	-0.380963420849632	0.827171331191883	0.109991579042729	1.60447891090357	0.32258546160749	1.11873531824976	1.40400502420162	0.436612238002313
MB-3344	Other	0.766907428665816	1.32685509589068	1.17946423572222	0.461822005590573	0.630049324469073	0.666051190762669	-1.07773025496336	0.278023516524877	-0.239345654494001	1.1918421836114	0.26157074905379	0.0416553996089242	0.758123400741924	1.71367914223461	0.863696105877037	0.470468875760181	0.598436974343455	-0.898739714312731	1.21743257839097
MB-3350	Other	-1.16055661371219	-0.22030730173757	0.582149321081416	-0.523225280675111	1.2784712879367	-1.16309453481148	0.969179852905572	-1.93627077391193	-1.2346685662691	-0.980540151413195	-1.55965374631257	-0.613262642109686	2.13607730202266	-1.16442324821209	0.869223799343293	-0.406310866893801	0.438361085489989	-2.40213054569172	-1.65867593401319
MB-3351	Other	-1.15929559983508	0.407839395046409	0.0517369346570827	-0.0799498333980007	-0.235441994792863	0.884666653184667	-2.8072815793135	0.777938729312561	-0.477159999072342	-0.283180261744521	0.244453119672435	0.728106444517721	1.18582153660618	-0.782058157432116	2.69896922113044	0.629701939608313	0.0939661293124457	-0.27183640176296	-0.548185186090776
MB-3355	Other	0.766496579662094	1.3153625339867	0.481123047990106	0.402591541790378	1.20023688870797	0.0463005206905587	-1.33676099893515	0.64607756310987	0.0616258857778313	0.902373185706908	-0.314990854316671	0.890995098602802	2.3608865850601	-0.0544370302984185	2.29548031926007	0.961159062845852	-0.233815033402666	0.309299558439469	0.20434174379548
MB-3357	Other	0.524995558429623	0.623855780845704	1.05823400324951	1.74977582443254	-2.50197144216098	0.617397559864998	-2.68924902077851	0.0114140722469828	-0.664100646007296	-1.30368266210432	-0.819390189974879	-0.808602082195989	0.830924882736883	0.00717991795488376	0.628372018306524	0.0223374384184936	0.913659502838436	0.354752158784988	0.59864725072326
MB-3360	Other	-0.9563129008294	1.80500635344916	1.02538390522276	0.42627723252001	-0.0935561412310328	0.850079411952746	-1.31082083025904	1.52217399527658	-0.170548810719635	1.18956028944576	0.747903826172946	0.444602037247952	-0.347249835261748	0.21800237933759	0.127717366602343	0.955443505193091	0.758210378511943	-0.0438306301125144	-0.357106916392561
MB-3361	Other	0.936393787293734	-0.199484339695524	0.51697728380075	1.68715333809766	1.89246931305201	0.90063067422055	-0.291798526944077	1.0770327616107	0.294958486529338	0.21583678825547	1.88661480073707	-0.211791990779042	2.01248648055326	0.162230505711235	0.964228915751831	1.08551543398687	0.089406602003669	-0.174522376106229	0.0187060601935346
MB-3363	Other	-0.1434359299284	0.44387042291977	0.732692303846759	0.106994240823489	0.539846554873657	-0.963948156336115	1.81980516472406	-1.43214577191544	0.0836854490075372	-0.423751732621675	-0.484444404441186	-1.31633303195042	2.59333397524835	-0.803047098141969	1.58345438363433	0.0250467142667438	0.14719525844115	-0.922967123349159	-1.5762046196651
MB-3365	Other	-0.810554061973726	0.392110567179089	0.999421685758527	-0.928218806208398	0.91200676457666	-0.251960154258085	-0.00498469229621421	0.497304207601973	-1.04076196523772	0.057012314382937	1.18373768834413	0.447654768019749	2.41609054600197	-0.941535291644072	0.39849536902932	-0.114150621441959	-1.02906043491874	-0.857256033279873	0.100292581081269
MB-3367	Other	-1.88526749910487	0.268674128273466	0.0959710600561147	-1.80015636892284	0.345652671282652	0.154295995116844	3.59622122080718	-0.274929750766508	-0.0592547604638789	-0.288847625436296	-0.268890528976987	1.17734618366546	-0.344098336723973	0.120153822647691	0.0618296121836486	0.258210219208396	-0.857016967655566	-0.620784391218759	0.621463215729309
MB-3371	Other	1.11014567880829	1.84790532146351	0.884366369796328	1.17940969675115	0.394932327349367	0.287860469812447	0.017740353180091	-0.0220699490621049	-0.999503813700743	0.210122108139401	0.622179677130713	0.14693319207938	1.96493696262539	-0.308805510413069	-0.42157204649624	0.0429017358161367	0.928845969692766	-0.812184722015898	4.49984801410942e-05
MB-3378	Other	-1.19199611863109	-0.0125796384601885	0.302793509698264	-0.842290913621711	-2.20330011168272	0.938785265956617	1.52388829003391	0.882134966314292	0.033729975479192	1.2040441953767	2.22698124443338	1.70562308706165	-0.301456555169458	0.903107190285303	0.628422519232603	0.627951104407106	0.486263889860116	0.508476648949054	1.51545284583968
MB-3379	Other	0.608310466393091	0.741072308418884	-0.098915282214697	0.512841239939431	-2.35772780545071	0.999387457837663	0.024115360987353	0.977534614809649	0.193547852992744	0.918215437516627	1.89087570963043	0.399574172776331	-0.329819713020001	0.953184656888942	-0.27673059991382	1.33171396221626	1.13150501097484	0.690003401764557	-0.18394725240234
MB-3381	Other	0.206143953145593	0.0901825544402733	0.0371528864846835	1.27589169331006	1.5920248051069	1.08608201476782	0.979577528707707	1.16141006422749	0.907065588930429	2.26731394243137	1.49908193217301	1.51049263618716	-0.0365841427947722	0.221225842679225	-0.331361161490317	1.09517651813526	0.421444500687383	0.709618813771757	2.01083294524104
MB-3382	Other	-0.712486750169551	0.314348509112885	0.211333758641943	0.161921661100914	0.70764000857579	1.10300514857623	0.832703454071239	1.04008226476697	1.25652235836231	0.341110604694777	2.41043331273114	1.13071552458979	1.43306379407067	-0.16418622713807	0.74937196621466	1.60734779748064	1.01036036688994	1.04800905475382	1.17970502862401
MB-3383	OtherClaudinLow	-1.7240993414859	1.27868167316108	-2.60911584892835	-0.668291036277278	0.447196226418532	0.856401545862333	0.051455850120901	1.19135213673943	0.528735288757677	0.512704720074384	1.03671584801896	1.07277756284997	1.06432604165851	-0.308036486518432	-0.197319932916288	1.61403021667771	-3.04979740539208	1.74525729126654	-0.331340518200659
MB-3386	Other	-0.0603885201502058	1.38068255152811	-0.0804168166010368	-0.513417456990261	1.15561469082873	0.593196348680367	0.31316095190031	-0.704615844028314	-0.775933977349366	0.886965951565512	-0.234170868214061	0.614143636393501	1.24695920991561	-0.546847546858027	-0.611454219155157	0.239700988462001	-0.529831661131308	-0.978667639868614	0.614249831850114
MB-3388	Other	1.90688011408791	1.1025157131037	2.25452744669971	1.7310877041214	2.17404608468659	-0.123791454402625	-1.59766374123344	-1.12340293719097	-0.247157715777038	-0.0334686509376631	-0.511012650372745	0.0568991320308389	0.859208010952237	0.853611686181155	-1.04752133133818	1.17235112253547	-0.321813642445426	-1.21541573996541	0.00577094838716434
MB-3389	Other	1.94311968923799	-0.061189224665751	-0.278011932822743	0.224121389685451	1.58296359721678	-0.632447144650842	1.16185057030998	-0.738946183094262	5.24354745985523	-0.672594743173361	-0.324401474576643	0.764132656953079	0.470518517592411	-1.17783238968773	-0.270985486629433	-0.0418777033141348	-2.9610655402315	-0.0280427872919552	-0.616227272866009
MB-3395	CoreClaudinLow	-0.920133035326964	-1.26174829783105	-0.766238889794575	-0.632631113445661	-0.36536859164579	1.35031916825085	-0.352369021930125	0.100394849391912	0.613179473057593	1.88637736298586	1.17352380515477	1.97215701963154	0.136824467419134	1.68869031007348	0.788801847938509	1.8567242161509	-2.13359626123155	-0.770098829215415	1.7471027641393
MB-3396	Other	1.7776556999071	1.5424764424548	0.704985315999536	0.65931465320824	0.731029970513348	0.666051190762669	-1.75683155242649	1.60108816436843	1.48588258238339	0.765598665312572	-0.999351044233295	0.565496764062425	0.456459535746476	1.11342755538102	-0.805555642125998	0.083370122915125	0.616376922731844	1.78562410638891	-0.273817404001279
MB-3402	Other	1.57821232873363	0.617127297176505	1.71880487111065	2.79941701304806	1.86780591184811	-0.206158974419404	0.697784292150782	0.778706692352403	-0.413954591340928	1.33938202269667	0.584271335502403	-0.0296554437285574	1.88485808316119	-0.483910450954637	-0.469245132355666	0.782591328246335	0.867022233795193	-0.112918337613731	0.0395288176881673
MB-3403	Other	-0.604106722708978	1.01698595472362	0.421636442122831	-0.441209616089083	1.35869675784109	0.880482916878926	0.298253360007783	1.61420688846456	0.921711274163308	0.325558186616026	2.25292848544393	1.01495974722359	0.984748800056398	0.338978367393634	0.762212362693866	1.84119404208424	0.551013895228283	1.14211620102841	0.0430541889031611
MB-3412	Other	-1.55455845409082	0.631935896583063	0.447025763619006	0.59382829010859	0.416457007261763	0.892743951220058	-0.00811938599142926	1.15138346538139	-0.10609905217686	0.0421376972048201	1.50638302882648	0.652558547800774	1.48508554448392	0.932184319470567	1.44873190880222	1.51264788301895	1.31286264161048	1.23549818142983	-0.490971019175949
MB-3417	Other	-1.15595852114309	-0.577352600662688	0.440450057400897	0.0815577041831847	-0.157253630761284	-0.73200660864749	0.334926899996697	-0.202793636093088	-1.59928628264116	-1.19569308613728	1.22641777840939	-0.214167464101065	1.94162496396793	-1.61033632788798	1.67357854162686	0.359100605161094	0.716772025126592	1.04089479910935	-1.79147783798836
MB-3429	CoreClaudinLow	-0.743449305302913	0.0854907016663376	-0.972164027205739	-0.594205511473519	-1.57654573620337	1.52922200311184	-0.834269666015555	0.976750489765338	1.55207994452889	1.84109717487649	1.02647890467121	2.03546531563328	0.0836182036132111	-0.2270385982057	1.20381708972201	0.678304851544292	0.71697630655172	0.778762887038546	2.83453402843032
MB-3430	Other	-0.899197973872572	0.181576351470535	-0.520909508042012	-0.150142716715168	0.990698302732571	-0.199785815947698	-0.992674414693502	-0.596631921878042	2.56840760599024	-0.0154852759095063	-0.0615645627589832	-0.33986851852454	0.0522103812139857	0.412127150464706	-0.135998724540548	0.130451921828302	1.16994858198578	0.933524256626566	-0.336543807651418
MB-3435	Other	-0.807781202926767	2.04382825479012	0.191407247155994	-0.23653535385383	1.11260033285101	-1.29075334259385	-0.252422231340043	-0.401406762212556	-0.115548118072084	-0.0347777730634228	-0.995331549029115	-0.789297909333099	1.14161048971456	-1.13940385135087	-0.902275202867424	-1.06663846241427	-0.0970960527057885	-0.112918337613731	0.0823439353651944
MB-3436	Other	0.00317994053966283	-0.716284702117739	-0.523432282310202	0.113453131011649	1.93073981855506	-1.06285704138239	-0.219478381965796	-0.932883641320477	-0.531401827868712	0.97314752053789	2.6029876572234	-0.332700680452095	1.84000267380271	-1.01529548436852	2.41555567219336	0.128117736045636	-0.000599500744928445	-2.52493492005299	1.20700316651724
MB-3437	Other	-0.414171044366399	-1.04320513836252	0.578360531486521	-0.83437502048698	1.05226509569703	-1.49881401890009	0.0707290978130877	-1.13829756080915	-0.720399115372555	-0.69499134906354	0.0825247769433963	-1.41090012311517	1.37804376188344	-1.2724989604679	-0.181565683242126	-0.413592326027131	-0.574866767173206	-1.09533882969895	-1.75373470338221
MB-3439	Other	-1.19229316855868	0.783146381827468	1.1576550943017	-0.00854717455044591	0.354363071675972	0.399269981148913	-1.37362001746104	0.301530307644629	-0.289447196789585	0.344686412790501	0.844284789261931	0.246424675559711	1.57312692886899	-0.288214695223771	0.157471328645366	0.735506049268472	1.34731347611075	-0.114347787217682	0.575794874649326
MB-3450	Other	-1.51657228703972	-1.19797484944813	0.737178244897789	0.277000462051228	1.22033548941438	-0.687777480289273	-0.672430025391113	0.71090351608446	-0.0444459399407406	-1.33151334841822	0.220052219967619	-1.01368295378611	-0.727565250834564	-0.313137854889131	-0.558352629882782	0.41973891518141	0.857100840390664	-0.701725326865439	0.0392960965858199
MB-3452	Other	-0.399954670999988	-0.584075211268256	-0.522806679618136	-0.543212633826649	0.31873682841769	1.35031916825085	-0.880795909596345	0.341932830531319	0.807104737262502	0.770074191548322	-0.372018854149899	1.03225385023681	0.392065316867098	0.650910293519627	-1.15085119074243	0.0763798595211265	-1.57974655403186	0.773781775235999	0.839439639846339
MB-3453	Other	1.18710169114645	1.74565847390274	0.885610086022883	1.02239074689282	0.0428431032538542	0.00240068447671527	-0.188736519726444	0.0930420015304171	0.590407766569777	-0.451905007369559	-1.42946633604631	-0.329404784229802	1.86227672740479	0.310568825614579	0.393073582722157	-0.571863678927783	-0.109771222033365	0.732549007977154	-0.290352088418692
MB-3459	Other	0.113568301092128	0.502101093924917	-0.704037432136957	-0.0326127780359623	-0.924672815934118	0.769706976305462	-0.119990941625127	0.308178551481847	-0.100713878006453	0.391148516578553	-0.629228367110468	1.53688021047378	-0.210094611920343	-0.146835065253903	-0.36172210186206	-1.06517646247279	-1.09584545997642	1.46258548866715	0.995551464431756
MB-3462	Other	-1.02136690335887	-0.721222221262226	0.691451610199562	0.2656894497764	0.700012827092354	0.701968997518493	-1.13866302912192	0.383526081511111	0.629584006521002	0.270537133128346	1.18816148113413	0.892542298010312	1.08417863608212	0.440099021426858	0.704754997341053	0.936711507343098	0.653758142015433	-0.813548789177152	1.99347189747943
MB-3466	Other	0.848203715344916	-0.267179088079422	0.982813918274423	1.93370361104381	1.71058056754108	0.738281048249311	-0.565945975234961	1.02044248851044	0.578883919866119	0.500741404080915	0.12186293785888	0.563716249656697	0.296383299923225	0.388028172953036	-1.61349996341435	0.673524898035675	0.644448347866191	-0.0105755806682119	0.269479555492641
MB-3467	Other	0.653151293740628	0.961741380439207	0.751698262210234	-0.398826657456137	0.228001998209599	1.2386396977117	1.4438180434147	1.51507322454963	1.61556983763062	1.47069808691441	1.83176152817061	0.935588875275762	0.99490637683115	1.95106615204013	2.20775768086638	2.46502849149702	0.306874721857005	1.91064875419379	-0.0166031280899829
MB-3470	Other	0.104696141690036	-0.213553909795588	0.289595933059866	-1.18671475816272	1.00565728525027	-0.172802396128988	-0.434009533028828	0.435113897584463	0.0788947749673335	0.271695179688337	-1.14932921475717	0.139019641164611	1.64756426934024	2.75843536490731	1.01924319891925	0.236566624102492	-1.31766599160608	0.41540376782592	0.280462048731079
MB-3476	Other	1.01408263310483	0.347875513441507	-0.240776394379395	-0.710909230253269	0.175179921764943	-0.218518787565143	-0.273459135723423	-1.2613027203803	-0.149820603376854	-0.652825269411495	-1.35323713764597	0.255465195926427	-0.0665564683755684	2.70985293627766	-1.12590816583685	-1.52690535412273	-0.835315056737288	-0.225175878088956	-0.865677647594285
MB-3479	CoreClaudinLow	-1.19863694119384	-1.27504945198087	-1.41243184406253	-1.33602691656054	-0.957694525630243	1.16693980877768	-0.0627950075292439	1.86897585828151	2.71228467335453	1.97263256585108	0.862138956970826	2.42082620546116	-0.937628044608456	2.47438303738532	-0.0769085822814858	0.0409052970084334	-1.27547192144977	1.63100039618925	2.04001826301931
MB-3487	Other	-0.0199914604122744	0.491190080478811	0.449081343676934	-0.130810979252764	0.0422787722884705	-1.6581697745855	-0.117625659954786	-0.934826228500231	-1.24027806210021	-1.28319680300687	-2.33294585978243	-0.745673732210645	0.623739501443803	-1.334080930405	-0.489697536666685	-0.996513983827927	-2.17714816931532	-0.922303272418239	0.160614308597173
MB-3488	Other	2.24968445927231	1.27600086485631	0.578204957960913	0.134576880165712	0.91780139641528	-1.15174043964954	0.373653660034877	-0.976744094329319	-0.876026800226943	-0.878870722396202	-1.9163305214923	-0.711654771009396	1.38834303369176	-0.60403113275526	0.600588684206988	-1.53106731814896	0.683362413810702	0.137704016780742	-0.791330863879229
MB-3490	Other	-0.307903720907538	-0.423583673268672	-0.0857507928414768	-0.920170011165531	1.12921473272864	-0.0780197200672464	0.213966081828425	1.49633817091639	0.496379587029549	-0.787961495294023	-1.12811027693463	-0.574366459447379	-0.229936172180783	0.17184360169419	-0.34435291042384	-1.07714950623909	0.182635577261187	1.57113360713178	-0.774543800893471
MB-3492	Other	0.222308142775072	0.0593569034763502	-0.0652474355295893	-0.0810501255027004	0.0599632078332351	-0.865250427872929	-1.88991147063443	0.146543456984331	0.199892278388833	0.0980662196479598	-0.891998666160227	-0.646090011531551	0.228672178932724	-0.275511920887544	-0.144246612453074	-1.24523719789502	0.261229249313706	1.15313447538914	-0.703599434757609
MB-3497	Other	1.50750189891123	1.95433930939071	0.379289644664003	-0.697962954965693	-0.331535010731065	0.0451551133400929	0.22762249174904	0.129107711088599	-0.288475577711029	0.396607392275778	0.641341698032029	0.0686902662274916	1.3740700075416	0.264653173981748	0.397611654249531	-0.0273442543969701	-1.31069072298276	0.310416852373013	0.173257626666264
MB-3500	Other	1.16297259925509	1.2412442875264	0.84867255198738	0.230761253509974	-0.280057942284165	1.26793544815657	1.16274685825348	-1.24924215108281	-0.234473463090781	-0.528715624991758	-1.54515409130836	0.2157817688987	1.11760605116501	-0.218597521574934	0.164444058284649	-0.302567359891928	-2.21437707173661	-1.58612576158878	-0.433114385608927
MB-3502	Other	-0.437101786166352	-0.738128903343887	-0.36054114751187	-0.59615949372931	-1.05342224608888	-0.332215477108134	0.0492504918177112	0.327336097063448	0.921349702444566	-1.08877955076464	-0.177571013435972	-0.16373843492211	-0.375989271804	-0.121529745013747	-0.596162818815449	0.890886649919397	-2.04087907816279	0.0704628775948788	-0.116533742446743
MB-3506	Other	1.68653194194681	0.554701846983591	1.26560544469121	1.53633846949984	1.46943917744577	0.0670285387973496	1.32239863208142	1.14278289098458	1.38415683934842	-0.513460855648353	-1.28552614255941	-0.56997259064822	2.02448449042023	-0.202670675469217	-0.789008750233555	-0.659042316857413	0.647318333842178	1.37883438564613	-0.311559075148125
MB-3510	Other	0.0344143582320227	-0.426253682301751	0.280134899868085	-0.291647049628188	0.395308505694651	-0.80880716079934	0.806935779220315	-0.566494680958157	-0.762893416321332	-0.446962054924292	-1.47066752514489	-1.11850260571175	0.352068117956553	-0.679151452119557	0.00640130726524659	-1.35480654547097	0.695066786386132	0.698250995799302	-0.833242644262291
MB-3525	Other	0.434282564506612	2.30418407875647	0.502612133670409	0.0628079313634186	0.660543034504677	-0.662477151297539	-0.828197177708929	-1.08961892533066	-0.510892047575749	-0.446114196869072	-1.43714268030139	0.584076695548583	1.71867961428142	-0.342464271045525	-0.948832098001353	-2.3550819599128	-0.0982265064189927	-1.11098697169188	0.0748861878632544
MB-3526	Other	1.71195205226655	-0.404175880715958	-0.739756685156459	-0.2170721431885	1.2399075168997	-0.418749876763882	-0.816692108833425	-0.0900525354537939	2.70910388716928	0.555309739797949	-1.01029835229331	-0.303952694163973	0.220993485374793	1.00031112772048	-0.763614482582677	-1.67765415168759	0.0660116256710929	0.193099169612272	0.637679053462128
MB-3528	Other	-0.717566204562024	-0.540072000662855	-0.624776505800044	-0.937508578798367	0.934947315161914	-0.361055933402845	0.218563669721395	-0.702398439443895	-0.679124547112181	-0.152385845057401	-1.58120470568231	0.852052457090949	1.06797457457331	-1.00064560262024	0.625088308924522	-1.8761718461221	-1.34363661153842	-0.290975098616233	0.635874333494495
MB-3530	Other	-0.193268911759803	-0.0937808977606776	0.204153815253877	-0.298013940251474	0.349939799678887	-0.0562935600066644	0.291183998666342	-0.443539025936536	-0.313202339426287	-0.398744702069285	-1.13622446448412	0.135134881124641	0.428236756971815	-0.0580096972870607	-0.266286970028395	-1.53765406842184	1.02206473946537	0.823411534514098	-0.627699237108024
MB-3536	Other	-0.44980926332009	0.110299277381499	-0.0617070598268119	-0.0106235632261055	0.359591711527323	-0.302862704410727	0.0933153468625351	0.683442952461494	0.426174353622658	-0.0404575573165758	-1.03803995992129	-0.0670159471818057	0.399772710610055	0.240875184903894	0.360194334909632	-1.00914915602339	0.685381842536752	0.591203136559772	0.171158935815052
MB-3545	Other	0.0429872907005429	-0.825717658883364	-0.40820089790972	-0.463795527043822	0.100392967765135	0.189027180918953	-0.306625032239878	0.356510504708042	-0.178844305905462	0.96591245871445	-0.973592985988676	0.174288465136277	0.52440724036678	1.10023790551082	-0.0493597910815882	-1.11509077878421	0.260375803371827	0.132805421157835	1.26405474611081
MB-3548	Other	-0.78521416204573	0.740382221309335	-0.86580294422439	-0.788334497324616	-1.93285952787573	-0.731142133116507	0.380622793400299	-1.17383693918943	-0.209169756665204	-0.28263140726994	-1.16807756191515	-0.742850241836337	0.695002034831832	0.155079995068859	0.0400332605814018	-1.13199116450673	0.963019054316135	-0.509388903256865	0.0530614418845814
MB-3556	Other	-1.60742127700324	-1.12949834809876	0.013673500027482	-1.1321100103104	1.40290744202211	0.340582428825375	-0.871756293228756	0.80243551247185	-0.41253195098376	0.102183722858138	1.05418175960236	1.63496107348278	0.691004134086596	-0.87123395972958	0.265523040461627	0.33550493385856	-1.23588031495664	0.785749402152085	1.21160501529234
MB-3567	Other	-0.208637308820459	-1.08506815681043	0.24378915301384	-1.08838825307661	0.15452804540581	0.161026540177544	1.53232153178905	1.40487212474267	0.244535168100647	-1.04919486861568	0.123000177192737	-0.122164710303038	0.77054405314066	-0.852034998681384	1.83444097779369	0.308651391282121	0.221091721135154	1.06276225309711	0.877495579856802
MB-3576	Other	0.947550295340518	0.484807540303689	-0.373420535566136	1.17466317602013	0.503914242709998	0.0287518845911088	0.0904115567686054	0.0415764757586446	1.24124218092656	-0.766948677030539	-1.06795355712118	-0.751854632676388	1.1102043714332	-0.324428224302108	-0.656402205261381	-1.34322589984796	0.257453483620152	0.974510487736332	-0.630156596774735
MB-3582	OtherClaudinLow	-1.03932747004234	-0.149071740014803	-0.301514577966909	-1.20955487036055	-0.200585566036953	0.600474438683308	0.302654527351437	0.931350719954244	0.42530756114797	0.600600223356034	-1.16209449534262	1.30026574970708	0.129091895334737	2.29271952364926	0.775562568909647	-0.673787297854529	-0.288936942661621	1.62551002666614	0.969818439126137
MB-3600	Other	1.23226548318579	1.14741602245012	-0.426245429680407	0.526602362051166	0.54148288105648	0.362653967467386	-0.751974126917916	-0.822355493787799	4.61378194587915	-0.738471030312907	0.995866121679664	0.199291252760315	-0.525390532267	-0.55932399483212	0.0628589750204948	0.615952662739536	-0.219978781640943	-1.32047038429874	-0.179020971740439
MB-3606	Other	-0.352559356645789	-0.135136457066896	0.17037994859905	-0.88559631965205	-0.231322101691665	0.107453149031967	-0.874978565876585	-0.61060467003863	0.0769708931033539	-0.530644612907942	-0.0637049748996608	0.609568298739933	1.77055225911523	0.397275500714949	0.549107733184143	-1.38472978436396	0.131231034280329	1.33764207553577	-0.0354610381101939
MB-3614	Other	0.0651175792115858	-1.47412408792131	0.563104346821531	0.0704101396631663	0.758253671827342	0.666051190762669	-0.791337230683303	0.885690691735981	0.1971325994923	-0.458094878265353	0.892063742038055	-0.156145624394904	-0.2641132074106	0.673028593235274	1.34182059975267	1.16988414334772	0.0629776404964775	2.10919262689496	-0.901990820079288
MB-3702	Other	-0.735692680653777	0.711005425714613	-1.11569726251426	-1.15015709774587	0.13522621216954	0.579356633832514	1.55669398578881	0.613704969204847	-0.253450061280288	0.93519628663519	0.355063605120717	0.683465421379093	0.192295129907216	3.31455553115217	2.29691399410929	0.360764362926776	-1.45023728537517	1.30502702691182	0.704853872203324
MB-3706	Other	0.707903648010599	2.24833077016989	0.462544610876757	1.15369580867158	-0.111752859677346	0.644703567041526	1.34861343669668	-0.500466540039787	-0.186560314426719	-0.538864906304502	-1.27121847958969	0.302403109301376	2.36072743465258	-0.63330630520702	2.97950356060278	0.129208695887878	-0.807704111791128	0.35182858196276	-0.931770132933435
MB-3707	CoreClaudinLow	-2.16100344496538	-0.460419093339009	-0.970323364478807	-1.40213430581438	-1.06881746810414	1.28485858196497	1.56347042688849	1.5613633413758	1.13437884201991	3.04395660451376	2.41694933960055	2.48504569980317	-0.855601919364414	1.40522202426518	-0.395802418033638	0.922587638282916	0.237426795690269	1.73601230101167	1.53717177068007
MB-3711	Other	-0.63592016907517	0.365614003880664	0.228936979037585	-0.843448505855937	0.142125891283515	-0.248009986957546	-0.488655264017243	0.0240231417151226	-0.358803635624271	-0.293311091027268	-0.818348398671964	-0.392651217711	0.468411006627944	-0.584729520877092	0.103279303486851	-1.09115657325896	0.796583897209997	0.526792908487958	0.301644432303972
MB-3748	Other	-0.930107108947203	-0.208420574947035	0.5469978190308	-1.39450330037727	-0.291154869150772	-0.238832207429651	-0.447822787982826	0.113236997393417	-0.791604656511465	-0.531319736212474	-0.778959478567887	-0.134893977210963	0.704288755307776	-0.790332274671483	0.336417246080128	-1.5001769030653	-0.399029285779093	0.622528656826457	0.0333025591597817
MB-3752	CoreClaudinLow	-2.76627959293526	-0.89244447775807	-2.14342974638508	-1.11023925197072	-0.661024337704731	0.774623466233751	0.336602020666308	0.596611900022999	1.55851182986028	-0.300895817558306	1.44844716554329	0.801588657285672	-1.80636727045935	-0.131431757488699	0.0915155150708875	0.358513566014343	-3.3084792622863	-0.544550621090955	1.09568935073456
MB-3754	Other	0.415208182086329	0.938404043417829	-0.894451523553215	0.259018548785762	0.231495505478819	1.26793544815657	-0.775372434699632	0.238724386217172	1.20098073073368	-0.318003760793288	0.336459067462607	0.481688698127899	0.466825803055157	0.599348197583799	0.164310722943589	0.107310429294512	-2.03835465947353	1.81040000261151	-0.565283461715896
MB-3781	Other	-0.963127474581134	-0.0364197557918787	0.564188147426363	0.732791247366623	0.210832624239624	-0.0319784179574028	-0.149635131469179	0.0392874847088741	-0.390020450567396	0.875727051403475	1.48650857652169	0.00864616647443251	0.51239303664644	0.308674407551857	0.729901701271503	-0.0437024538761541	0.798092475178736	-1.86683789526791	0.0377879366218889
MB-3797	Other	-1.3154652211616	-1.5895652570263	1.35699736486904	0.407054543730236	0.253340019141029	-1.8460104055971	-0.108470781057659	-1.13709566839917	-0.785159898958918	-0.750502216948706	-0.00612694891033105	-0.977091699245165	-1.18008219240682	-1.17914048568939	-1.39494484561806	-1.12323396461007	0.44485137524155	-1.30887446592437	-1.12422543363508
MB-3824	Other	-0.419222703335045	-0.247894118049191	0.75742200180765	0.914360571378109	2.01458712959833	-0.435905645200456	-0.574539097503413	0.0107840654386055	-1.01108090065371	-0.363377765634627	-0.2764492239274	0.104166145025774	0.685338791880652	-0.663203549884593	0.577774611960082	0.111505007870316	0.888623516424332	-0.744958869916648	-0.324634295139939
MB-3838	Other	-0.547637905430388	-0.48490581919587	0.826879307402344	-0.614878271403705	0.291731216348889	-0.655296829961875	-0.747346612764021	0.561947718592712	-1.07897282109251	-0.788817120211913	0.410407019005192	-1.01050852687234	1.29663409654306	-1.19359317773008	2.42515074529528	0.063207563224341	0.255719888201956	-0.678739070611421	-0.415120546064416
MB-3840	Other	1.51443689497672	2.14584223985617	-0.105516753544104	-0.264918897214961	0.586114864485807	-1.17918608568586	0.701231875974526	-0.706334370413522	0.0908391781771646	-0.792841471504222	-1.44220810913762	-0.635629221870949	1.98990056628157	-1.56985059943829	3.02670506053875	-1.61036571479157	-1.94079530377555	-0.527874208832244	-0.466673481051523
MB-3842	Other	-0.734321932619365	-0.26065156384322	-0.141639859830825	-0.412260772541667	0.331366256211284	0.484116529705495	0.656445476637683	0.601617650140774	-0.660344728362112	0.49179570450916	1.46187716470015	0.61450228737032	1.09279127380229	-0.161963665328834	-0.439245934635062	-0.303214976678814	-1.75082765572084	0.0986485284348979	0.734896229838435
MB-3850	CoreClaudinLow	-1.8721763932935	-2.09498570776727	-1.87182144729748	-0.819751091339439	-2.3491638084374	1.500846614046	-2.3209871387439	2.04861968461202	1.14445773084355	2.22929906977197	2.29657081709404	1.21525197161137	-1.09464633323101	0.498227874163231	0.180385518602416	1.60594011510651	0.675053462489675	2.04009700737491	1.28833086360149
MB-3852	Other	-1.75313275743036	-1.21245787555082	-0.255713633468085	-0.936756877835341	1.1375601638274	0.230328363079136	-0.11745685155934	0.350075753693465	-0.128541596475825	0.454580163060522	-0.345476110829973	1.1311050039117	0.232829222984989	-0.217116301450059	0.151412827564137	-0.132175741577857	0.141841089390809	0.622019706667364	0.564357333776709
MB-3854	Other	0.720900411024425	0.39172599453662	-0.0581368630131235	-0.388694191219879	-1.16161929851184	1.21922041353567	0.937764942629973	0.443294372009567	0.271351021687518	2.27510139370644	0.880198684407794	0.118033179077578	-0.560934594279566	0.555228259165192	-0.080789576077168	0.291322621475099	0.613848446381033	0.60932983571209	0.024023818223254
MB-3865	CoreClaudinLow	-0.854023637705265	-0.624873320017496	-1.14920756858924	-0.793823480920271	-0.150833043394593	1.46379241541542	0.802201401888393	2.23879779199239	1.03490666442461	3.47528183571551	3.35988602898417	1.57977781277548	-1.15337857080356	1.23373240854448	-0.278267800474736	1.24251778142653	0.224535293388376	1.42455091217889	1.94812968730236
MB-3866	Other	-0.368242048712832	-0.00941346004536629	0.0293324551734265	0.120098730667382	0.782884096622211	0.651592779424064	-0.12281026681173	0.898283820849998	0.137143320857188	-0.0340430273963401	0.586753539003263	0.664119301131794	0.737555057880763	1.13463694685014	1.02189640230076	1.72947191057233	-0.000425473921403516	0.708085440428281	-0.156647273156549
MB-3871	Other	0.520755031580754	2.19582487753843	0.468117529709504	2.015250083344	1.06787646448919	1.7659750243261	0.438733542580696	1.55117001265289	0.106993167470696	1.58476605820727	1.40184288515735	1.61318886665141	0.281225661456171	0.346968874285574	0.265504596111959	0.54014269355167	0.921877211972552	0.494480000564019	1.46896039674661
MB-3874	Other	-0.30949646138153	-0.100151154404015	0.666818588214673	0.545315845112137	0.728006861876382	1.0520500839089	-0.621595721563901	1.32007719724972	0.81110726005412	1.2351420716183	0.61303845141165	0.660675912764364	0.510526303335185	-0.618845279967475	-0.74814130106208	0.871140922115817	-0.865988488618567	1.39743812545493	0.78790576190597
MB-3978	Other	1.27294389167489	-0.223805647324369	1.35357389859833	2.3417868473521	1.1509964561845	0.632988322529017	1.62281294525388	0.0881923790145189	1.80065928743113	-0.211778810064491	0.579363731195382	-0.10472278959668	2.17626589940448	-0.591310623501336	-0.0381788619166138	0.955032228267528	-0.34815461231078	0.276243351330646	-1.19538752642967
MB-4000	Other	-0.678222671690818	-1.46210102672333	0.123289687651192	-0.699930084865014	0.260013901770653	-1.18443590830787	-0.289436259326748	-0.440097600849156	0.0670381287440644	-0.827018597019634	-0.631491040587496	-1.063033570572	0.168230344283797	-1.3908076322388	-0.270400934256374	0.0125920720063594	0.121930488851787	0.207699099822549	-0.927398367024464
MB-4001	Other	-0.238039507091418	-0.543725306415196	-0.410599581586884	-0.0108966802675744	0.482879303956503	-1.77263471145163	2.26043435952385	-1.19159859685286	-0.958889294881363	-0.103110069181673	-0.279635023950496	-1.28323782894117	-1.0496814058978	-1.35737350970689	-1.01060175626216	-2.10150308008013	0.484345362959638	0.314611734535357	-1.1380039681102
MB-4003	Other	0.779002670810311	1.10436194925633	0.0396792718655924	-1.41171137259751	-0.450127729682045	-2.0381682499365	-0.452644858544255	-1.92422678617135	0.137208945977936	-0.500913007587699	-1.12752124757369	-1.77251151159417	-0.246263618923444	-0.897995244053255	-1.17468473411651	-3.04777334953702	0.593899636604634	0.425243748561377	-1.35416117298646
MB-4004	Other	-0.730072871824152	-1.14127698833983	-0.693992469150955	0.0126367644672079	0.909217711981455	-1.28603774372799	0.805353444244179	-0.672622703643265	-0.596654375170207	-1.0117295244148	-1.18856020297146	-1.07534523081112	-0.118997374979452	-0.417137312969653	-1.82968329805715	-0.351712267261603	-0.619162704171812	-0.926754936371162	-0.996534245286179
MB-4005	Other	-1.29518851180604	-0.177530034520422	0.142623173116984	-0.212289161383353	-2.16124952301607	1.41998883266285	-0.372094948958191	0.0747035964705672	0.539298686747771	1.53697625417803	0.46056486756195	1.19651825335204	-0.292846594334437	-0.14758123287738	0.890658127426022	-0.290827640941808	0.956315044292525	0.443893481625145	0.699621745587744
MB-4008	Other	-0.018546177122609	-0.819640752598545	-1.54032939386313	-0.866617915210376	-0.159597215507663	-0.0139612675354329	-1.27577710015232	0.213254875997161	1.18200912517129	-0.603747023559961	-0.209907130599729	-0.194465154439861	-0.0636135869999833	-0.5078383119036	-0.752129214725387	0.50115413509156	-0.442754428289364	0.159594114981801	1.46394671147913
MB-4010	Other	-0.50155577641983	0.0999630777763585	-0.414462667293548	-1.11090758378269	-0.562671780497714	-0.133253297175738	-0.589575615156303	-0.159720788566746	-0.00932282360625373	-0.796048339868342	0.587433198589021	0.0151315320282317	1.19846817870199	0.221458850434012	2.06796962610643	-1.23220728097671	0.387967504958803	1.81040000261151	-1.26989152376371
MB-4011	Other	0.541473759153237	-0.0191460861377298	-0.552669329279596	-0.446578543194029	-0.1866336565331	0.154842428908018	0.432746361973465	0.0549467967468915	2.62282815443788	-0.991629768715076	0.537150028919324	-0.210584974325562	0.0260079809106676	0.0760818896896024	-0.626477495022183	-0.639777864056067	0.25434022194436	0.615383914151182	-0.825558545715441
MB-4012	Other	2.49589926627993	-0.00528662840789149	0.752198902332957	-1.28817357982331	-1.34599029481313	-3.66672255517259	0.181943582748413	-1.44086042235752	-1.43584449891776	-1.18721808641138	-0.894546798005284	-2.23048599752765	-1.97597495465164	-1.5473675359104	-0.622355033536704	-2.90450547668665	1.52122599084528	0.0686367185461341	-1.47056098095453
MB-4015	Other	-2.98822312914824	0.536682319573504	1.30418795966319	-0.326792564239974	1.17664479781435	-0.133253297175738	1.10315868028321	-0.198722081498031	0.346089521842977	-0.436069252398331	0.192955209748598	0.313134418845406	1.08008271305725	0.558607607002784	0.181108556888817	0.9790373581176	0.625552818956462	0.276243351330646	-0.822899318878405
MB-4017	Other	1.4731059898199	-0.55494497771828	0.628468338424902	2.47843797372009	1.67838853176922	-1.67513974088608	-0.357349701674447	-1.04107799672699	-1.45935576247218	-0.995034176273239	-0.330343900695449	-0.849487262301205	1.52238666798903	-1.10761200004822	-0.505113561471752	-0.406107687474549	0.237019300000096	-1.88160914746955	-0.96240111294452
MB-4018	Other	-0.804551523887325	-1.02435243349296	0.0987103710436046	0.662477981089909	-2.54434014173496	0.731002970873087	-0.839852727823429	-0.8819955371316	-0.242815211632807	0.236148926843392	-1.71641744113399	0.761229144780957	-0.161702504748734	0.55043611419466	-0.122973334695593	0.296993145523923	0.672482998909476	-0.600013260598245	0.316229284740342
MB-4024	Other	-0.340992883453494	2.24730347452219	-1.34252271681096	-0.163926416894525	-0.330812772060243	-0.51138481145143	-0.911161029494125	-0.0191500237028032	-1.33250573970678	-1.13820672315087	-1.05372221410534	-0.754650308649947	0.444159317144123	0.0978162010327263	4.59756092244943	0.996520083509549	-2.52092383593858	-1.02616986958314	-1.59885814570056
MB-4033	Other	-1.47591192770207	-1.00162294789491	-0.553141243397611	-1.40353233911504	-1.66285660869378	0.327297203613937	-1.9219550680855	0.271591530862249	0.843720564013771	0.0283205447981331	0.0122354682681093	0.853786871800084	-1.69418762930262	0.296355425483308	-0.436837355745712	0.353060610453967	0.598436974343455	-0.309985533365581	1.02703005601325
MB-4046	Other	0.410477293188506	0.163297061484149	-0.530913764561396	-1.68634202056846	-0.199864336018011	-2.87246595708964	-0.281790599622202	-1.50096258028791	-1.07083106849807	-1.22602446381486	-2.29411856525068	-1.27134839395179	-1.01354471796336	-1.26076831682049	-1.69943237443889	-2.86219198178451	1.29696843296393	0.0952893292342717	-1.41160558615362
MB-4059	Other	-0.973399062335854	-1.40306632605599	-0.431862128121566	0.117759069117032	-0.0636335241955511	0.355040852790695	-1.82078762888042	0.238067277376482	-0.652152729238061	0.175178894410735	-0.0944603819513085	0.0790366457203131	-0.930557254862419	0.961502156039969	-0.933196159187816	-0.201253884506522	0.28344747313164	0.235204565654533	0.950804829064708
MB-4079	Other	0.194341551981378	0.105211937535289	-0.935585214372875	-0.867747518398427	-0.263869392789736	-3.1002310338853	1.43420534986389	-1.51464253493682	-0.737575241024094	-1.45832683075876	-0.806134481776524	-1.5382179181988	0.0378153993955237	-0.844899598168773	0.172289910801043	-2.84752720781199	0.739689766244403	0.520978638290768	-0.908387671853205
MB-4091	Other	0.747210772762253	-0.611763439224049	-0.0382537327907033	-1.74169016059027	-0.294851488811635	-3.65902391974381	0.503569893928731	-1.97210640117447	-1.21635166941364	-0.950110787014511	-1.0793163774745	-2.2700238373911	-1.25590627062412	-1.38887340992077	0.488574081726632	-3.05489200507783	0.216977015586963	0.511278674914956	-1.71266978579963
MB-4098	Other	0.353618179459097	-0.590400658611273	-0.948192489067808	-0.731805201129713	-0.562258738366525	-4.93806668432288	2.19117580674185	-2.20056373326159	-1.30034784472035	-0.805531814443818	-0.787473548499248	-2.33612081113464	-1.59987341309503	-1.64821905741354	-0.964538780043865	-4.15254919515881	-0.884559889119608	-0.5579571922899	-1.85893961403455
MB-4119	Other	0.96335645918757	-1.20485660856237	0.118994364893296	-0.141102022070189	-0.579797929667512	-3.48704457248779	-0.00807471086921728	-1.38852460628838	-0.935263347881624	-1.48502665223954	-0.717143536743228	-2.19816382818871	-1.7400628324944	-1.03865946720458	-1.35641411061138	-2.69700106362312	-0.680529807177282	0.597953316313022	-2.02367616661136
MB-4120	Other	-0.648046666435483	0.0330468451355057	0.167718157442228	-0.498857074517081	0.0321505742091451	-0.897709170846881	1.13970987257532	-1.06429517264272	-1.17397760305557	-1.164908445083	-0.211403003485106	-0.917001285563928	0.552126279533991	-1.0251130649079	0.36920978665873	-1.48602168941379	1.40387213855852	0.427020454288609	-1.66816752006954
MB-4126	Other	1.79657299285005	-1.09149592000204	-0.624198311624586	-2.85930678345059	-1.07809882077438	-2.01572126850064	0.695503539668513	-1.17614164498494	1.12064519078707	0.137767313038476	-0.0347895313993702	-1.62041081240448	-2.09511291377538	-0.0508223428182924	-1.48554947051314	-3.16551369060167	-0.452766481235932	1.84398765031199	-1.81541600463635
MB-4127	Other	0.99156053014498	-1.45758643213721	-0.397990658757112	-0.752040397462918	0.278666523545599	-3.34649792373342	-0.028960526917611	-2.08102910753739	1.01145246410731	-0.920611449401476	-1.37180298970762	-2.25576029848158	-0.754669893974188	-0.48418015294302	-0.27093709815005	-2.74990312919414	0.383856307546049	-0.264789044582938	-1.02264095891015
MB-4139	Other	-0.366930767860858	-0.401742316874364	-0.0333185203113803	1.18984798509519	0.662668011851629	-1.62213486765915	0.851208239665206	-1.1898126900815	-0.706456598427244	-1.23207068443065	-1.05073634632647	-1.01528476124462	-0.504151685297577	-0.816007594471849	-0.410950124527278	-1.09261671564957	0.0722006144267306	-1.16576117329167	-1.5870171190749
MB-4140	Other	0.828162187914489	0.219314427726997	-0.255447634908039	0.00573424353347231	-0.567986049199625	-2.0985474287475	-0.599100565481476	-1.79991278262039	-1.67803442089413	-0.948110574583483	-1.00093678239934	-1.12556828682293	-0.946854413276876	-1.09853676308783	1.18112900276755	-3.12433011988258	1.42820635069051	-1.12018686446457	-1.94847534112629
MB-4141	Other	-0.0946922416902721	1.11923610348355	-0.424264033485862	-1.40402911801765	-0.339455247883775	-3.46243507515655	-0.317036492692038	-0.621668120182448	-1.1007811454856	-0.485197810922539	-1.13105875639075	-1.75155090011836	-0.902601430884824	-1.17509765481944	-0.903840887833653	-3.28769901441716	1.07738779000025	0.622528656826457	-1.53575441312646
MB-4145	Other	0.155531127567868	-2.15263078698533	-0.499399733067681	-2.21344535771608	0.0854839387317613	-1.15482398487726	0.767171199308686	-1.55967926786644	-0.103334778268689	-0.740190748504858	-0.828944355806626	-1.06017670207668	-1.71303467111124	-0.549181008471572	-0.662634453105445	-1.57689783541643	0.288243952910088	0.284375737964403	-0.875914706787883
MB-4146	Other	1.48893242023526	0.676676827104589	-0.747887164306078	-1.44110583479481	-1.78066708882884	-2.93759467411826	-1.53914328797063	-2.40482736792942	-1.14729325034719	-0.75502669871938	-2.22434669879479	-2.02865169218699	-1.91549437498961	-1.9082141387864	-0.621610073670963	-3.08953261570619	0.803284123108492	0.295849767164821	-1.5329461199288
MB-4148	Other	0.145767613220146	0.244395719173329	0.650452483292919	-0.626649829388728	-2.70465617516831	-1.45964817867832	0.547038709277472	-1.53117952297841	2.53597414490693	-0.250109868310352	-1.13176900032237	-1.2025088967711	-0.824418687865524	-1.01904627112561	-0.784031157270921	-1.99454251737782	0.797169081186731	-0.702248729850654	-0.826104848056006
MB-4154	Other	-1.47803620682697	-1.29900384454419	-0.388705047890949	-1.17130861129676	-0.466238816338993	0.132636756654684	0.435161411229985	-1.69335447856043	-0.264450160202964	-0.0954737072271443	-0.542305182417196	0.966502959217125	0.192399346181926	-0.181569419480338	0.380949663681329	-1.99845007275372	0.128522128145507	0.632027692856319	0.542765321931185
MB-4171	Other	0.802693273700535	-0.910343362119537	-0.737893574121155	-1.98494206715354	-2.79851154815806	-1.61260423453355	0.223169999796559	-2.09881864696738	-0.786722447364019	-1.01285925677148	-0.696378841544023	-1.53875342785034	0.0393141544891652	-0.929877748591992	0.631172005086294	-2.51217108656893	-0.484781909237265	-0.233357081135681	-1.3027213022588
MB-4173	Other	-0.336604007272679	0.26384028554932	0.0573345796191144	-0.392395361965657	-0.224974803458587	-0.780195841532277	-0.309730978154612	-1.03335016529419	-0.472735149844144	-0.884633218693373	-0.191293637279717	-1.15504967183788	-0.86271523158482	-0.467840117699032	-0.317037220200698	-0.529513547309808	1.27519205635119	0.565972267216223	-1.29755225875806
MB-4189	Other	-0.064171677833258	-1.31448278784201	-1.56460270904979	-2.60394814369042	-1.51973287409808	-4.17457965609748	0.425623040512389	-1.19338639161021	-2.14256701561061	-0.307534745162267	-0.167792906849803	-2.08116887862823	-1.17817956137939	-1.67460519442481	-1.22995316558774	-3.49396944127628	0.786977598152091	-0.330445192639959	-1.74089087434857
MB-4212	Other	0.715707558555966	0.840723159490678	0.0515410160499064	-1.18811183629961	0.0827506458766221	-0.648018739958934	0.530525784184424	-1.05569314960257	0.326238953987204	0.670359102789386	-0.5000599653369	-0.708636886475069	-0.871843040703109	-0.656333954405101	-0.525521305732247	-1.41518180733397	0.739689766244403	1.21353489641375	-0.0457183231132301
MB-4213	Other	-0.463726214951825	-1.10317139563659	-0.781788148151709	-1.72964726498056	0.414158842760258	-0.939269895168484	1.02320672453116	-0.423799051849025	-0.441037842115106	-0.700836701829861	-0.739657050832849	-0.0553460974664308	-0.374958185823021	-1.57013657687177	0.880439682776076	-0.333707263011588	-0.325876602995904	0.654869668179804	-0.89800233516368
MB-4222	Other	1.67207163511194	-1.50111219295149	-0.733864529175386	-1.37834024036016	-0.847580008902511	-3.42888506187991	-1.36129307632522	-1.23329054688509	-1.13234493331588	-1.31589076723472	-0.793173594683637	-2.25065836279034	-1.66585609230578	-1.55113542652984	-1.43085760644557	-3.62331741552439	1.20863778994154	1.26336838953622	-1.81554100210332
MB-4230	Other	-0.869004336008579	-1.073347406978	-0.195125144054728	-1.28959887812045	-0.662145199665441	-0.107225618796196	0.113641184716376	-0.912007957241776	-0.122790012673752	-0.843394254399704	-0.648416601887277	0.200701570787058	-0.447088654841188	-0.703962681173086	1.99980614354259	-0.981869041422281	1.26327273688292	1.14493510443003	-0.817397068749269
MB-4233	Other	1.51073545324928	0.609373535259103	0.876944325803432	-0.864748375250726	-0.106558459490158	-1.22747629442396	2.03165365862024	-1.36365865128265	-0.685386775949932	-1.13916652214593	-1.10082458943909	-1.23691502275303	-0.710942234315701	-0.77488661580214	-0.574989308671608	-1.71228540253413	0.0396975433332925	1.01430866014412	-1.21866813074253
MB-4234	Other	-0.344856022533371	-1.22803713435821	-1.00540223087244	-0.368084805032541	-0.379829211471306	-1.42038044085291	-0.664729855609398	-0.503037168200435	-0.600429567109995	-0.156271905846844	-1.07550770266692	-1.55763863724439	-0.429083191639737	-0.84236809705998	0.203358770037326	-1.28365950535076	0.190239350427425	0.929120219848925	-1.00714626179777
MB-4235	Other	0.213790040600951	-1.56787847267205	0.119863619134359	-1.21943621741349	0.143597254078319	0.632988322529017	0.0687761843052033	-0.261527392067685	0.0238185384718959	-0.202836065476792	0.446684146314182	-0.459635171124187	-0.382947729414002	0.15470056361983	0.235786049198242	-0.172405389163076	0.9405503484013	1.90654452577501	-0.618172839765321
MB-4236	Other	0.208213576053681	-2.43468732090707	-1.60252065745084	-1.95387346144437	-1.74343340994322	-2.18561039539031	-0.527613577606537	-2.16054649672931	-1.6309595199355	-1.18803497329934	-2.15298547969991	-1.56349484664011	-0.846267672934707	-1.39409294277463	-2.12256037281858	-2.91572617191546	0.175593976665802	-0.614820583352893	-0.832503285578289
MB-4250	Other	-0.0977434248903762	1.12719953846431	0.394349979165953	-0.64008737886178	0.577030766705454	-0.151454747154412	-1.28175411725853	0.0881923790145189	0.230340468562116	0.786232943011847	-0.563626631702313	-0.624898510915171	0.672727039231272	-0.267613027642605	0.361641087940086	0.532470293252026	1.11748115369753	1.01188480663686	-0.215429975750437
MB-4254	Other	2.21420602799851	1.41215137333435	0.653560590460159	-0.028443376632852	-0.224971863726417	0.382770461058504	0.850937574848032	-2.32799184502736	-1.30574128527028	-0.805394830644528	-1.0022881747812	-0.355276186415875	-0.568470399921423	-0.662575573143015	0.74496868975275	-0.484047313458259	-0.0489344804153728	-0.987116690511341	-1.37245748350693
MB-4264	Other	-0.0405994176513585	0.341027789946588	0.216372618817159	0.412642539506043	-0.0705156348713876	-1.70834473544272	-0.797937299685785	-1.52439787729662	-1.08401258189486	-0.623412816124078	-1.4925647715992	-1.43151260406522	-0.703677643765573	-0.582345555980414	-0.429149673664685	-2.97930675405379	0.427072028312221	0.422279958076825	-1.17103453522616
MB-4266	Other	1.43250457854046	0.657606601359698	0.175258351074974	-0.503251429111038	0.782089295209813	-0.555859390555249	-0.741633789546011	-0.100236111561429	-0.0856538186466945	-0.62813725105172	-0.245355671302003	-0.820036909361398	-0.315672117045135	-0.348746396747781	-0.637420465374179	-1.7768728151514	0.145549697596518	1.06272863919135	-0.849831011574455
MB-4270	Other	1.1811674287755	0.738222349910295	1.37539774455745	0.510473847932083	0.525638952931803	-0.780117593768991	-0.429685859702128	-0.613828063748644	-0.650868315185508	-0.647933892785695	-0.870400347353661	-0.383922169065343	-0.452427738948396	-0.657527341642959	-0.971527082054722	-1.38500864444917	0.154180741135733	0.187937762712451	-0.299513909983115
MB-4274	Other	1.01096899749895	0.337201840861078	1.0869326549408	-0.0114404496724086	1.44247266609244	-1.00315081606373	0.469014426124932	-1.86096196144864	-0.7271300462273	-0.429412927297085	-0.600224176668911	-0.554275210243839	-0.348710136462419	-1.06349271279827	-0.192912947804982	-2.05294296763249	1.33153577190613	-0.648137019503783	-1.33087464667527
MB-4276	Other	1.57611122472333	0.679393069986464	0.20694903962656	-0.621921820410502	0.9347101680902	-0.895040766810266	0.514483487041498	0.234471665447107	-0.183594492787574	-0.411536841802522	-0.81396903526957	-0.955510843225135	-1.08866346653038	-0.0362943980572948	-0.430203169424887	0.516091889432157	1.09221855522695	0.868666193422945	-0.724485006732085
MB-4278	Other	0.0448297920973647	0.713896909384818	0.830111364165682	-2.0869461935922	-0.239485925019536	-1.89128188204422	-1.22812725760651	-2.60868206562307	-1.78840606046869	-1.15383712392367	-0.500382369165279	-0.670326133624157	-0.131446987914553	-1.00750225517993	1.25681797976802	-2.71644660867936	0.9405503484013	-0.719955196231676	-0.952674399096929
MB-4281	Other	1.44067478873439	-0.178500156298824	0.10390489372181	-2.0554574224892	0.186297779784906	-0.522990582330298	1.40978191408596	-1.35633661150005	-0.0396895149822254	-0.659463341926975	-1.81150155101687	-1.20381268289158	-0.303657338185017	-1.0720432398174	-1.23801825961085	-1.00394075398463	-0.472057227361801	0.993256641321238	-1.17479489791016
MB-4282	Other	1.93995140466853	1.32689675753598	-0.326249651530395	-0.751906299579831	0.448927528563807	-0.486386803937238	0.202026289373597	-0.124734712781303	0.661584902182203	0.150991760749459	-1.02727625635028	-1.70245676684647	-0.328446501709505	-0.131821202855674	-0.326267955585873	-0.898336674752734	-0.231586054915226	0.139691517451114	-0.32002062742743
MB-4283	Other	0.248470572759922	0.761742438587875	1.02609929841055	0.348986950615866	0.191806187943878	-0.376360107478309	-0.55951540743158	-0.706030248985894	0.689455105169944	-0.560021998397761	-0.616277965567779	-0.997012764558066	-0.960144068746244	0.439697917878233	-0.3033176028358	-0.845863914459804	0.988559145073247	1.66170191267659	-0.989592214827777
MB-4289	Other	0.0439904873856617	-0.47494763248602	-0.0360585157402507	-0.287376598038967	-0.605272848248419	-1.88621124515866	0.117610613964493	-0.902822382931159	-1.12490469201996	-1.16160947016388	-0.927892619077947	-1.21870048423768	-1.65252806341567	-0.400320554388691	-1.68844050134146	-1.70105634959006	1.38298865601203	0.321667053712957	-1.84267391544145
MB-4292	Other	1.21928485032528	-1.48752182133978	0.695575840408005	-1.19304323051504	0.685357375581752	-2.28955202454537	-1.26100139807703	-2.16852803864861	-1.05606496920602	-0.904706959529587	-1.81397747392368	-1.32082816927985	-0.0232848188233574	-0.591005905484287	-1.11099593781147	-2.80488097374039	1.79522026769565	0.587843616982615	-1.31767751551182
MB-4293	Other	0.235570241474655	-0.0965248425657935	0.489269779884728	-0.0222897251106414	-0.319198339264896	0.0418311049198647	1.02931993826495	-0.526370192044858	0.763591643329502	-0.255116819428926	-0.872217765182756	-0.889900528030896	-1.66007463103521	-1.21049656814072	-0.932651543529407	-0.754676302667871	1.20565318851963	1.33707216413013	-0.802665280989578
MB-4300	Other	3.1081686869314	4.28407554510059	1.7646577482836	-1.81122763993819	0.442552938163103	-2.39374419301286	-0.265635182641451	-1.80182396273758	-0.172212484965019	-0.918019719770275	-0.360382948735651	-1.75484520640624	1.35367682432857	-0.0901668491761191	0.367469805060583	-1.97067735335373	1.4659913428702	0.265085444062105	-1.87598715272854
MB-4303	Other	0.454278407969057	-0.700858339160125	-0.277653756435441	-2.37804721542436	0.491339696966649	-1.89128188204422	2.66066369488836	-1.2237094454463	-0.425289395862116	-0.658719754232346	-1.73301599552043	-1.76352272185423	0.398049788278716	0.365432506274256	0.51159890613454	-0.151319362590784	-0.344739976041818	0.95633133653816	-1.56383104721631
MB-4306	Other	-0.190417190386206	-0.52531514136882	0.68768686639922	-0.201139450573156	0.664881774966838	-1.8706641961878	1.52903563548196	-1.19380788613201	-1.35909479156437	-0.078174701004448	-0.324021261548101	-1.29186158906388	1.33669920455049	-0.993320937047139	2.56630913908454	-1.54417714134554	1.4659913428702	0.167359708931344	-1.60966756583161
MB-4310	Other	1.03280049841508	-0.745631027729452	-0.658893466491927	-0.253295139107104	0.4075224665254	-5.17837224616528	-0.321484170730472	-1.92891748143039	-1.75139933128129	-0.983682161430602	-0.853833844574371	-2.58976898272428	1.05219881942133	-1.32023863858057	-0.536005503297208	-3.29434690844091	0.302179174569651	0.000713693793602697	-2.03068083914207
MB-4317	Other	0.556414246570717	-1.46455945618655	-0.18921391132352	-2.19560923864546	0.219522660439557	-1.32138588353394	0.533469121225066	-1.53307742518434	-0.160025790040555	-1.13035227236919	-1.53040858057088	-1.32848111587307	0.408208681011154	-0.287485606321008	-0.10474985834125	-2.5012109829812	0.097571946696578	0.720977456160327	-1.36649725682027
MB-4318	Other	1.25081395131902	1.09509771385039	1.58975414709585	-1.06680758654176	0.813830601874488	-1.73170999484935	-0.335218738902464	-2.08296905866123	-0.429694477257423	-1.10031811932141	-0.164272620459473	-0.839205307706708	0.12761750202606	-1.06132656633043	0.0204083855062964	-1.4125115868086	0.361076794324225	-1.31894747573431	-1.20499859792375
MB-4322	Other	0.322075019628058	-1.7271758040056	-0.134208711398695	-0.543444009726209	0.620206948235504	-0.626186225063732	1.4521058821102	0.334150725108483	0.00725446991758147	-1.03535009891425	-1.83910941867291	-1.31979936410051	-0.354651138667522	0.143315638987169	0.201052019781707	-1.58674365489396	-0.517278724564713	1.37191816114376	-1.47008340506844
MB-4323	Other	1.54655931869356	2.02139384692224	0.175843351335511	-0.0134006235228364	1.17613021453578	-1.44781000045218	-0.0541422470081112	-1.016775156302	-0.387737761727365	-0.427270139750931	-0.910711213037404	-0.721232575789311	0.314400867095173	-0.666242224635958	-0.649728996037117	-2.02974688584873	1.33153577190613	-0.212802241838098	-1.1177818173199
MB-4324	Other	2.23914234148105	2.44884452422152	0.325329243136426	-1.29658301949592	1.41529372777274	-2.15252849869462	-0.49656024655749	-1.56967291733297	1.22754968985857	-1.46386604350893	-1.27403859157634	-1.1690741135967	1.94222389039225	-0.205905883731185	1.37150826894599	-2.47027627984122	1.07738779000025	0.46606917628209	-1.33316217890666
MB-4328	Other	-0.517256328018098	-1.36011560513379	0.911169843004785	0.237609506272299	1.4609128885576	-0.405077339644909	0.625735833339389	-1.66182978035165	-1.01086897778872	-0.929682599394097	-0.0485909221235994	0.0213362836104065	-0.248456686072005	-1.26183262432919	1.95803326569635	-0.586496961726729	0.685381842536752	-1.36961157833573	-1.36539840838025
MB-4329	Other	-0.948093405955543	-0.689072674274313	-0.168839955867764	-0.0793066590806999	0.509506412086695	0.144103406369136	0.936168551596198	-0.442453845627732	-0.606724343173274	-0.767005727250257	0.276136712637592	-0.138398068728012	-0.90706925633206	-1.20363451138404	0.398430838529815	0.0165784027026904	0.470904861994097	-0.0331393563891848	0.437844433646285
MB-4331	Other	1.28992453936929	0.912155360084744	-1.51394715188852	0.483503497662188	0.589805253281028	0.777293057181734	-0.212571893763761	-1.11650775111892	-0.817555201332792	0.0800293156223567	0.35697492319903	-0.134487329957934	0.719165304266811	0.430603290422701	-0.263421586408621	-0.412758960471778	-3.28470394396782	-0.878202609778467	-0.296005633175602
MB-4332	Other	2.4544779402521	1.5006388142377	-1.65416680251432	-2.48522593920056	0.250822725832152	-1.59710100026958	-1.42707119781951	-2.53307368743839	-1.81645269643188	-1.00739644720875	-0.737582580456438	-2.14054540125871	1.69980416340791	-1.28381622390053	2.65933911387603	-2.2930105797262	0.244908967805229	-1.38378164013013	-1.95296232739126
MB-4333	Other	0.342159281033117	0.0498336305637074	-0.265039965858574	-1.13985693642755	1.32995641014348	-0.863358945713818	1.22527218088535	-1.24965999497063	-0.907637717095774	-0.557964522548007	-0.434079354434122	-1.57757993484018	0.514084584274436	1.43471500760328	-0.192184808394957	-1.21411079676925	1.4659913428702	-1.58903993984506	-0.598962916662325
MB-4339	Other	-0.655151277274976	-1.67265171004167	0.624914388880685	-0.42034357367765	1.12113853033879	-2.7692785191967	-2.10294002342226	-1.42230762863821	-1.21836595232981	-1.43974440320646	-1.81273966009108	-0.719333118747569	-0.476021317047754	-1.52997712288715	0.599985586608999	-2.42161072168636	1.26508637544029	-0.37127075363731	-1.82071324416477
MB-4341	Other	0.780038512223396	0.091764694659551	0.489728114685769	-1.85826277788904	1.11638180128409	-0.0754603856093378	-0.813954548762583	0.539293566222753	0.302985258627195	0.469186800551895	-1.16039571543023	-1.16940290867178	-0.658242297062819	-0.20945193577246	0.127604368505601	-0.267418427309804	0.404325137070108	1.45757321063555	-1.79813979040285
MB-4342	Other	-0.579177749497912	-0.912157302819847	-1.0307353391981	-0.297058755464121	-0.160353265979025	0.94314607933712	-0.430869225481324	0.691327802055605	0.533696077245545	1.47406992775147	0.0214381131869086	0.945189980890978	-0.189702039349541	0.0409450365531425	-0.0736525878836694	0.071230492218007	-0.400639066095498	1.14471355765046	0.917932639318596
MB-4343	Other	0.937104808223629	0.397732385671794	-0.703485588954617	-2.0422704847182	0.681463564478463	-1.04072877090232	-0.932928341770901	-0.425429718939238	1.14389399253704	-0.902642530641322	-0.291235290124806	-1.36477928480366	-0.105192079479549	-0.613066918700476	0.295049028364822	-0.792450690063116	0.685381842536752	1.8617021017577	-0.984753411944423
MB-4348	Other	2.27027271880377	0.544868713451478	1.45570578270348	1.85083391852458	1.91100095679517	-1.5029836511633	0.395436821088027	-2.07090073555963	-0.372329853798098	-1.02955585888998	-0.286584313396132	-0.58751258741418	0.690817047980256	-1.29551727331542	0.727674834334918	-1.68861685584654	-0.550088966034519	-0.82065623874257	-1.46075441034282
MB-4350	Other	1.47913762787584	-0.693279058840545	0.33065828044787	-2.06601723320135	-2.98259081874639	-2.45917328826733	0.343041630628718	-0.803095131470821	0.209426679993443	-0.230807444794167	-1.17188749373622	-1.38438292401763	0.214806784876147	0.895887494859093	-0.353356120663008	-2.85360368633451	1.13921032380946	2.40306742014851	-1.04699916644394
MB-4351	Other	1.39228236833818	0.104407724473155	-0.994054707496709	-2.43074404060208	-0.22841990763903	-1.92814152822414	-0.431173480562252	-2.4150761936773	-1.01905406582961	-1.09601388816995	0.140956140626998	-1.69452683561671	0.734718766710744	-0.479662776002714	0.0348690820062085	-2.85183980404983	0.097571946696578	0.187937762712451	-1.74289647114558
MB-4353	Other	1.83541835401306	1.39065935546583	0.42680812225443	0.177001780347179	1.66339728865996	-1.42038044085291	1.40838762173455	-0.95722080324623	-0.476211256034889	-0.1217370599109	0.349503145586635	-0.626528153777527	-0.823634327382467	-0.358225375872634	1.00377262235399	-0.665654090994105	0.716772025126592	-0.549570588159329	-1.4899641719009
MB-4354	Other	0.107543424085231	-0.269658480583867	0.600651233541863	-1.89262950755374	0.148346007462316	-0.702193213325489	0.621813486170517	-1.20697119229288	-0.0271892855499005	0.593856108406515	-0.954618040901863	-0.509349013361327	0.288511342831698	-0.3582860577515	0.418074527830554	-2.21214184496283	1.41557651113395	0.87325279356371	-0.795625800179623
MB-4357	Other	0.372372333728657	-1.0573394912974	-0.523954630175723	-2.25750119762247	-2.18885119709958	-1.71049361322141	0.507001328999261	-2.35434843160049	-1.14102662298483	-1.58149400032192	-2.3212524001494	-0.82292329770891	-0.751691318429839	-1.5330975733591	1.55932618954913	-2.39376606578586	0.920296110050044	-0.349312224290473	-1.02884362366797
MB-4360	Other	1.7279491118723	-1.48641799673001	-1.0839818314068	-2.66975038316834	-0.797064528150273	-1.55120635747401	-0.0694389017195578	-2.35623661153613	-1.06691964451966	-1.27907256224965	-1.79123792107492	-0.913919408795062	1.30502803913734	-1.28203339326615	-0.199932192808458	-1.44609947407885	-0.0383674735612572	0.662214594927474	-1.79134340722311
MB-4362	Other	0.950690495393021	-0.839341341044802	2.02585205001986	-1.17346882650308	1.35736571967187	-1.79512248980909	0.248559910956187	-1.98514035456764	-1.43049373473181	-1.06374570986427	-0.549723780754538	-1.58885654147874	-0.885172411586031	0.0771759837644255	0.754903785676994	-2.44983647120629	0.867022233795193	-1.14886373326337	-1.22037671646962
MB-4368	Other	1.16178252302982	0.548288721667351	0.14155261645285	-1.31046134876886	0.29871053991675	-1.47575630843171	-2.0929695003554	-0.49383664964291	-0.553144844305153	-0.550628530481718	-1.79767319041972	-1.67744379692123	-0.157047041723682	-0.642459735203316	0.325924606640167	-2.95808036487254	1.4659913428702	1.3193110402312	-1.76165632237602
MB-4374	Other	0.723830566783934	-0.415732470529354	0.311827242030043	-0.226274021316798	0.619057434867416	-2.30478908762167	-0.771955448513549	-2.33959266928602	-1.44493764016242	-1.55573231865127	-1.11478902062748	-1.58990299976072	0.412506177511044	-1.14118240413403	0.111430374881683	-3.35190061371942	0.288243952910088	-0.360192085737237	-1.62837715124453
MB-4375	Other	1.31537096130869	0.992102300185541	0.492548820811017	-1.46659637940116	0.43059171783675	-1.62213486765915	0.00795241601638212	-0.63642269244565	-0.588078774572969	-1.02897137725697	0.171309102062875	-1.09239540176083	0.237677859604086	1.20568424525493	0.606853706621989	-2.05320378293785	0.812702166541795	1.79366663381291	-1.39888331345286
MB-4381	Other	0.620298833190137	3.60936790783584	-0.855863857475416	-2.76048855972885	-0.442774687577999	-4.46334116748651	-1.90968575821446	-2.45292281099991	-1.73106541461554	-1.48850456531266	-2.64223991878147	-2.45273786458094	-0.918879645189027	-1.27641417485254	0.295981034704622	-3.65671130245668	0.988559145073247	0.472297872746306	-1.83870938615176
MB-4390	Other	-0.590262257812352	-1.0378771649817	-0.0344534062519124	-0.253003964460085	0.353558216281937	-0.170187718771859	0.114026762090112	-0.56912930405977	-0.748909327671411	-0.764668009332292	-0.8010889683283	-0.73850024220492	-1.02374452372552	-0.57816620471092	0.610798851151478	-0.835358286596221	1.18388767363392	0.431703500580634	-0.677720806277582
MB-4395	Other	0.961246523848392	-0.55649177719299	-1.4138738018903	-1.50265120992863	-0.0731841446192853	-3.16636540071346	0.626228902414055	-1.85653649325871	-1.38721101952031	-1.18060044432096	-0.379970332263687	-2.30441261061466	0.108133520130605	-1.35111544581777	-0.00668402424369468	-3.60444966103341	-2.20646474947225	-1.0390421501208	-1.50436629440324
MB-4407	Other	2.52791500426955	0.587113754002958	-1.17220935595832	-1.72741054616587	0.680066370133954	-0.658860304063998	2.28355673146678	-1.26328073731255	-1.07905021532219	-0.845125748971092	-0.0839419257369298	-1.54852887176869	0.814494822063669	-1.02714360864631	1.63123761143598	-1.9232002954162	-0.354655671792812	0.0520083666117764	-1.70777739023477
MB-4408	Other	1.48185284651882	3.83723259600282	0.321883234104437	-2.46432251610724	-1.25881698510781	-2.61924591316569	0.294233477512139	-1.57515403488101	1.15711862632755	-1.29424742323057	0.693630354430711	-1.45674084942906	-1.01254223749419	-1.18505857291591	0.616484507368737	-3.17137367978434	0.848390471285442	-0.203828137630262	-1.4781883133184
MB-4416	OtherClaudinLow	-0.60514185848614	-0.656323093819238	-0.455739722573484	-2.51980717020477	-0.764601082866535	-1.28469760715284	1.40944129752667	-1.00212901459695	0.129386905629221	0.490851409437428	-1.95825910537551	-1.62988666185287	-0.441423210861536	1.01841562636873	0.0467132620734151	-2.92836271010581	-0.580288854216277	1.79366663381291	-1.09667922134764
MB-4417	Other	-0.300151731074088	0.573172039261324	-1.82958597559794	-1.97417958070824	-0.212130252995125	-2.18227244707486	1.17146994191663	-1.24235860957006	-0.0645619633206548	-0.547004388108386	-0.6594746255477	-1.57128488044444	0.332548053732156	-1.16643239389485	0.854796237400553	-1.68034900687564	-1.18217696319381	-0.0961461942841791	-0.589379824304872
MB-4418	Other	0.72199155522821	-0.398631021961968	0.295510441527516	-0.766897430208967	0.00445363946305552	-2.53987021790665	-0.190852170669926	-2.08129611836406	-1.94553725324363	-1.19110624938886	-1.75049402095619	-2.52559273165773	-0.558281209393461	-1.49679804602058	-0.554340057162391	-3.0521427148039	1.52122599084528	-0.844665007455332	-2.0175752934669
MB-4421	Other	0.262397265483153	-1.06211281203682	-0.436932573897575	-0.565824377840291	0.415301824293999	-1.95462059909838	-1.31896386584859	-1.54943101471528	-1.08363189214286	-0.854877801566001	-1.85863940902305	-1.42156158686166	-0.0311921103254296	-0.921626272662707	-0.440798163632307	-2.99612897732131	0.464797051001849	-0.0409606996998542	-1.58936017655597
MB-4426	Other	1.2456213444243	-0.188517009668283	-0.220775837287221	-2.94093457396641	-0.090245448047812	-3.65244508468405	2.07111669038481	-1.71601152821707	-1.44830514008148	-1.5153274897328	-0.633766583914317	-2.18756814614058	-1.58055011768	-1.80394504911411	-1.37470930136635	-3.06993376331236	-0.533925017344779	0.41623915604123	-1.06340203527782
MB-4434	Other	1.39369463491266	1.33792071549777	-0.927209227469236	-1.65999306979087	-0.128705772886855	-2.31972949861621	-1.22021280436889	-1.39822185250901	-1.13624530915351	-0.58808970240099	-1.44651330874449	-2.11823641618878	-0.420222628438651	-1.21260323072917	-0.559216774861432	-3.4227386357211	0.763334844421439	0.211284010697658	-1.43587320655903
MB-4442	Other	0.977293412126525	1.05436491254514	1.73327419458787	-0.975373237811879	-0.495807758540678	-3.65902391974381	-0.350678138191808	-1.75234833198183	-1.25414301772452	-1.25588739055222	-1.34566137236298	-2.38032771917058	-1.02399015101415	-1.5814582187222	-1.09281111250666	-4.12665423854802	0.9727663595661	0.357379374499847	-1.97233951286633
MB-4484	Other	-0.484459049025705	-1.31908654892656	0.101404689592558	-0.0703922723198147	0.267680253111025	0.701968997518493	0.368190710382127	0.793435483249944	-0.281925922386087	0.579334709252745	0.0825165951723627	0.346992977298072	-0.810479604912309	2.16265141727404	0.269811065945908	0.196063416138412	0.867022233795193	0.211284010697658	-0.357125443185893
MB-4529	Other	-0.873960602533293	-1.4755444651163	-1.36371361191536	-1.07682406421831	-0.508327420606925	0.00881270798236986	-0.962400116355129	0.547531240950209	0.215919335514097	0.796950663305606	0.458595100593338	-0.0520635277088918	-1.04908307828157	0.114009255694994	0.605607916896077	-0.435449844019955	0.607536035042255	0.852693488217267	-0.34650435924085
MB-4548	Other	1.61735296278221	-1.32739133387233	-0.810512507461216	-2.49946888567949	-1.18793449406319	-2.50405170765082	0.982074193091574	-2.75874192988027	-1.45802299868606	-0.144734809050938	-1.29194441314536	-1.43579366103225	-1.44568150572375	-0.970811683465705	-1.5313968110209	-4.44049683368232	0.10703295252279	0.000713693793602697	-1.71589051189947
MB-4557	Other	1.11079701495877	-0.330181326861641	0.749674792035196	-0.415156056578306	-0.529797272155385	-1.74547581815117	0.446710012458788	-1.40950581968051	-0.893727061992098	-0.917433064882892	-0.681629340571577	-0.99137029107397	-1.59195614303613	-0.728932174379448	-0.0692159672022752	-3.0258601113364	1.52122599084528	0.835914382464919	-1.18202554359252
MB-4564	Other	1.88139855438086	0.916178353227497	0.872302556614599	-0.0552349916789569	0.28712307066374	-1.12007690203885	0.2204712010188	-0.854758951184298	-0.158666751142442	-0.80061554855355	-0.526267399191794	-1.06990447106619	-1.03300246827786	-0.294930284288327	0.0400458660334577	-2.65023082021768	0.541432202183275	0.240494161612428	-1.36375283459978
MB-4578	Other	0.148690428708177	-0.598837700514358	-0.634653743688181	-1.77493739305525	0.0144796163684044	-1.37447937105855	-0.244046720841949	-1.21091800787776	-0.575744632377773	0.0222240734061493	-1.13656801834719	-1.34020546862397	-0.831548373818408	-0.852897330770022	0.566440467115334	-2.27843451328487	0.880726740351765	0.61893740249601	-1.3427093553667
MB-4591	Other	-0.154240264515358	1.94488137804296	-0.50672793056524	-0.0447752549787673	0.703227644660723	-1.63186612668613	-0.804158826485653	-1.84864055586986	-0.968228263060044	-0.653591132963433	-0.93467273061281	-1.73817789880304	-0.615931618508801	-0.672787548182553	-0.985233761672576	-1.39534534259329	-1.17809977384225	-0.603518372086709	-1.65573005058197
MB-4593	Other	1.32070511503927	0.256609362779027	0.397696198013663	1.68957912115762	0.00518754921223716	-1.14078173749381	0.728242911972604	-0.725902938857379	-1.20855586549838	-0.0719553421645809	-1.78215338174327	-1.20606096146096	-0.792606483030816	-0.165030966359315	-0.97459828681526	-1.7940386486837	1.26508637544029	-0.343513034857408	-1.23769923916631
MB-4598	Other	0.498408283810495	-0.613131901436793	-0.389836497935753	0.299498292683326	-0.0187485448451412	-0.223011234467069	-0.533642490706026	-0.0912301611088226	-0.675780986120755	-0.344813698413832	0.663352044386333	-0.510688214903188	-1.19809884834908	-0.34381291046692	-0.576107552505411	-0.555962105888109	1.4659913428702	0.459832931746777	-1.21392064671721
MB-4599	Other	0.169033588036896	-1.11988937196123	0.298534363773934	0.155997509090539	-2.42950216844969	-1.5914567190184	-0.502681016850717	-1.21027585120006	-0.955357896931058	-0.586628874282298	-1.25547915878283	-1.48255873572515	-0.536794491380215	-0.887076077228289	-1.37832061800147	-2.74844509581876	0.872074151218504	-0.594904581268099	-1.23425923373757
MB-4601	Other	1.04605790012841	0.155524754845849	0.27970067793685	-1.06482785365236	0.237756533879335	0.144103406369136	1.70538681286272	0.559175727688532	0.677116621694394	-0.0271433482396386	-1.16918767480857	0.0119749955520993	-0.327465628034757	0.261712310293335	-0.878334529963406	0.0703590670881283	-0.538968372955027	1.35471872138113	-0.716876970981232
MB-4603	Other	1.09139946061147	-0.191993445358288	0.0388777513123472	-0.471103575607726	-1.08864235404106	-3.6176018986423	0.584149686921877	-1.62868101178916	-1.89250043298558	-1.11930545992556	-0.657014193878238	-2.21600373027047	-0.00792425778797522	0.0889697078038159	-0.129261926319239	-3.50945164630318	0.9405503484013	-0.736367912974242	-0.821065406907191
MB-4607	Other	0.365015236823198	-0.0634236417483031	0.00127933710718643	-0.0369397442900804	0.00303292482089021	-0.347161494364884	0.516094062694412	-0.0858782723098378	-0.0601978796402882	-1.14680562588551	-0.585028681944527	-0.612273347955555	-0.970138099909483	-0.27476602227969	-0.457686818939858	-1.81793787538885	1.41557651113395	1.23548227793877	-1.34243136425584
MB-4616	Other	0.000276036301594267	0.595346744264522	-0.279118159833821	-0.0677234025028789	1.26799844733847	-1.42226784458254	0.232488251794488	-1.198768514572	-0.854918983037246	-1.18011709925242	0.140870341628382	-1.33664928522688	-0.902134407916853	-0.91804741831477	-0.194160050887266	-1.70351684630438	1.5681561769314	-0.0793914640599066	-1.24983785322429
MB-4618	Other	0.309711584024127	-1.00528750502115	-0.20284059848493	-0.197447364388446	0.898142771285532	0.240602646683783	0.837931036181634	0.535700384531112	-0.856250719521094	-1.44438744425597	-1.17534019664005	0.170572773722523	-0.155344971167875	-1.03283880511674	2.25467771508157	-0.397921010949243	0.190955470039594	0.834313486563512	-0.0529927633163661
MB-4621	Other	-2.44019733427883	-0.52176790903157	0.504580602136178	-1.90475428057818	-1.06443413790805	-1.88306902357852	1.60368053668798	0.891035217257663	-0.875486403651271	-0.93883989553944	-1.00321165919588	-0.743696143649775	-1.01096819352659	-0.596845168619562	1.2788295873151	-1.43049939670852	0.470904861994097	0.157128471559673	-1.6480466567008
MB-4622	Other	0.848578059864707	-0.588262897569442	0.204735688986193	0.84867943244471	0.740045569443083	1.89594510209042	0.174698920655638	0.585556227431537	0.379939128381483	-0.653247323204847	0.114228692372096	0.47028295184996	-0.364301887121196	0.545018194890815	2.37435017419002	0.0939473385145578	-2.0959443003689	-0.788434303657214	0.0698343754714968
MB-4623	Other	1.16808642153638	0.600081397469515	-0.240047009840923	-0.0723146921502248	0.246348762570693	0.240602646683783	-1.06377163980356	-0.251120935981341	-0.627508736523669	-0.391075236957449	0.61876764599411	-0.42440197260487	-0.698056244132217	-0.21610245951202	0.182008864660495	-0.697470126201914	0.922142438051261	0.603814925346613	-0.571789776236068
MB-4626	Other	2.13263969621329	-1.12190819173541	-0.508310501398945	-0.919065442642296	0.961418423890948	-2.74974894443846	0.598060177225806	-1.22893323881557	0.23860045065127	-1.19041855880535	-0.170270730933584	-0.915089869359016	0.0130969780638662	-1.16779662742271	0.905511139693725	-2.99340896685087	-0.835718764009174	-0.813548789177152	-1.12071535757452
MB-4627	Other	-0.563414932005566	0.487419125788724	0.739228015417287	0.48796588706893	0.399076536281719	0.164849947869302	0.279444790725065	-0.0630773979649298	-0.754876022998072	-0.354964634884441	0.995918518117141	-0.789127313781765	0.504669108226541	-0.372920508814016	-0.9577198911154	0.153786253414858	0.576185306709885	-0.395016799497079	-0.170340530053923
MB-4630	Other	0.333202704364324	0.70748571190065	0.638941793198909	-0.250033817240172	-2.26520273203671	-2.7844201318709	-2.21071233840158	-1.99788575219267	-1.94088959700671	-0.493518798438319	-0.905477004419228	-1.69981056991098	0.0678132843774507	-0.694692603992011	-0.319112234262541	-2.86732312234361	1.33153577190613	-1.46377083705705	-1.81140590763444
MB-4633	Other	0.0849655738151376	-0.840275060064949	0.947237727192108	0.642876926230775	0.628133984027252	0.858150838564879	-0.565840233398929	0.515870089246536	-0.444335819662806	0.0770221046875543	0.864372070500884	0.535089163493185	-0.67165478392773	0.12504940412466	0.140103685939134	0.747211791465054	0.550611514546772	0.469955292357736	0.186038987037499
MB-4634	Other	-0.148206029802121	0.0891772625219107	0.462389630077384	0.89756935137786	0.160915342379908	0.616532440371465	-0.20807410530847	0.414808104254246	-0.467237300418681	-0.431267515637974	1.43296118439695	0.0755874920028833	-0.488850082006632	0.470231568034495	-1.50577598148388	0.121760667514687	0.731156447582935	0.54218971765437	-0.841194093768979
MB-4639	Other	1.22917883893108	0.112792616812655	2.22164652690875	1.71080493707651	0.926346613794767	-1.67044236237239	-1.20572906546639	-1.36859811607254	-1.10599672195376	-1.21966219057543	-1.32178316659937	-1.14246810500575	-0.211345474668691	-0.647713961015689	-1.75090436536479	-1.14527493407376	0.457674395305153	-1.20175512555448	-1.4100280060956
MB-4640	Other	0.377912051326789	1.20181879947723	0.933744596446006	-0.469297663131554	0.953028050843528	0.463234958097122	2.8770945064279	0.705493500801317	2.24361241872976	-0.42287496432291	-0.220796844180752	-0.174825843566728	-0.485056104998968	0.168401468878972	-0.779076720126146	0.629426915934279	-1.65733737098477	0.643651312267162	-0.1035488118796
MB-4641	Other	-0.93294695263419	-0.301655229819647	0.379426042879918	0.493656449009906	0.239643540964492	0.422181979306778	-1.9712503478784	0.329596455638033	-1.20941629457816	-0.629854573620444	-0.439190805173254	-0.0687403644169877	-0.98951728802362	0.118928862529704	0.916683571601201	0.492236810519269	0.906020715781959	0.252608815726681	-0.273302105948143
MB-4642	Other	0.886443571462432	-1.52162696203411	1.10244365713145	0.464499905018376	1.78546815408815	-0.314816038293012	-0.198001997227489	-0.882763737653955	-0.330262922968708	-0.894233783079279	0.650574439700711	-0.419483280529692	1.24853146455946	-0.768791479841339	0.682334194232076	0.224458444142463	-0.574101932316658	-0.711193605466701	-0.929469512764994
MB-4643	Other	0.538911153706847	0.808659256016034	1.97154808766621	-0.893230035426979	0.788132624811023	-0.658860304063998	0.583174147954218	-1.25942595411819	-1.1127084744367	-0.677356584210268	-1.25845713108555	-0.485823024865511	-1.52365159140142	0.0104392357991095	-0.466483120167772	-1.0398874857094	0.812702166541795	0.720977456160327	-0.961417088924587
MB-4644	Other	0.0340243394763962	1.15868144137887	-1.26644836063217	0.242583018200128	1.24199639427052	-0.920529057106545	-0.949795932338573	0.400532350833849	-0.504384740620684	-0.250810763477382	-0.727142855335683	-1.9380097605184	-0.0156263048611337	-0.304017305138601	0.174517343430284	-0.85635536428208	1.0410265733615	0.403827935778624	-1.24627005371799
MB-4648	Other	-0.550622184812197	0.152237323470931	0.465436370230517	-0.508888160866025	-0.549364939661619	-1.30770857351607	2.48781281154748	-0.980497886764975	-1.0523091938979	-0.906480967816504	-0.661298927874131	-0.703109816605218	0.536938454512438	-1.04892142006683	4.05495789169777	-1.17269043506933	0.655463420892863	-0.353986015545234	-1.35914273231517
MB-4649	Other	1.27468161701704	0.697554369825882	0.555797228749584	0.848072336166316	0.742130404072093	-0.758524999117482	0.756247678390979	-1.0718795263756	-0.554335326727562	-0.843381638979022	-0.0684103342365806	-1.32946022562569	0.746250411588587	-1.12133512046653	0.212478845258342	-2.15064868750639	1.51292152282321	0.343476417027896	-0.54517196548905
MB-4651	Other	-1.25489479198271	0.57257400186808	-0.116719306760084	-0.539693399961926	1.07010639043733	-0.402449353728396	-0.396894641400895	-0.369631497521893	6.4357796998253	-0.465891646107689	0.292260925605032	-0.0771747291166466	0.238405891891243	-0.844194831295185	-0.915724284643043	-0.1090681310246	-0.369959250266356	-0.496109891896484	-0.23777424677394
MB-4653	Other	0.40040884879397	-1.30101042343773	-0.223514567868422	0.287195372725474	1.67478595262754	0.632988322529017	-0.108470781057659	0.974452775191195	-0.317662104554362	1.06625165431928	0.187867458857987	-0.0206070682037341	1.35627934603009	2.57553510087797	1.92771087945477	0.458140582340653	0.244908967805229	-0.536352456029107	0.143015071808222
MB-4654	Other	-0.431537405504736	0.137635739960959	-0.0720696364661877	0.152391953309586	-2.21461058723421	-0.0945897729970461	0.141615117801008	-0.871005097028873	0.150079053734213	-0.661803858941554	-0.815070214867876	-0.0986721167307206	0.255297387445931	-0.402954376971884	0.15536087571886	-0.786228460770487	-0.339663728595285	0.200889624780717	-0.355863498220962
MB-4655	Other	1.73025257071277	0.790870727245317	0.109630438875584	-0.379677674663064	1.22949909987313	-1.87839502974413	0.834334399580035	-1.4218980240743	-0.197085411370317	-0.371097646579945	-0.895966350936776	-0.0358790959973068	0.252956722388866	-0.0130165442179724	-0.0476107762024843	-2.67556094110095	0.651895775947485	-1.37095441350345	-0.958402948147767
MB-4660	Other	0.0922107688828977	2.34691490739929	-2.79214204997656	-2.65723776031643	-0.462592694346415	-2.78012677672428	-0.178205018542224	0.0918922088261075	0.505881856042679	-1.39681418164175	-0.667086598187034	-2.42440071776391	0.794962019558239	-1.43455675022243	2.34057524700026	-3.88569841765734	-2.21713110341009	-1.71004127224664	0.515637485593996
MB-4661	Other	-0.0591537702286513	-0.277174048612549	0.625271477006191	0.33685021460957	0.140561617008897	0.30727975398848	-1.59226411526311	-0.935540541601314	-1.2080894424215	-0.181466010502343	-0.5563410352329	-0.687244657164749	-0.324009165771056	-0.168162851252256	1.09236366424481	-1.26486382383341	0.807951826104083	0.690735269914772	-1.10217706405859
MB-4663	Other	1.27424460974773	-0.0198238811852588	1.22000616536939	-0.0457905859927876	2.12357325038655	-0.947605838868407	0.727486806063258	0.421763716432807	-0.265029710300355	-0.727837833108479	-0.922483945040319	-0.876104150496161	-0.794672361449129	1.41670774553136	0.523700660308627	-0.117753710330772	-0.403791046056291	-0.585903311693342	1.18921720434989
MB-4665	Other	0.968323816941236	0.975989846531329	0.853892932860911	-0.283171823252461	0.577537378380467	-1.52127999091785	1.13269062879304	-1.52813399179776	-1.18222818935156	-1.46255843440837	-1.81060637400904	-1.32442129292314	-0.4140295753673	-1.36077999669519	-1.14092743438458	-1.04367654324004	0.358718775330461	-0.904101433435561	-1.53421464845584
MB-4666	Other	0.55194147121125	-0.122402895918001	0.432459818921098	0.199381586029797	1.23480713038854	0.0729810129493262	0.798107117994169	0.31995481199017	-0.288408499823977	-0.523302034597125	-0.21467426253164	-0.332715235597997	-0.755609478293187	0.158494198028578	-0.0513864305096741	0.129743451927752	1.11562463861071	0.717747150846145	-0.728335073457031
MB-4667	Other	-1.82941513303606	-0.853631780135631	-0.965717780336837	-1.47178143505476	-0.115055434839797	0.327170494512023	-0.208621427337305	-0.333086715806223	-0.280731561278772	-0.389421965788667	-0.454756935467573	1.02264057332715	-0.64181897712249	-0.149901563008767	-0.289662664316384	-1.85719418021997	0.521724932438274	0.374265844835677	0.552230762184515
MB-4669	Other	-1.88111602537456	-0.117404509314455	-0.321269098916315	-0.531725329995763	0.280237848622226	-1.42038044085291	0.839142428368439	-1.69428740223235	-1.14756589079861	-0.350611519264393	-1.0995284206567	-0.749320436853506	-0.286637515454672	-0.739189196964751	-0.0616757429992112	-2.45936875757941	0.616376922731844	-1.33330502187537	-0.746393033568692
MB-4670	Other	-1.00491694672333	-0.328861909208609	0.704837321977767	-1.07420461240951	0.100547078384304	-1.44352007345914	0.405951473573079	-1.63946965376375	-1.44014182806375	-0.818209656585849	-1.02634470199851	-0.668273251062502	-1.26563062513537	-0.732962629273731	-0.685280678803464	-1.70160670273902	0.971455568065444	-0.455691670437265	-1.59587907682613
MB-4671	Other	0.395605582995706	0.107768908220155	0.46448075728281	0.467703252807737	1.0528358950493	-0.866812150699146	-1.22405315786822	-0.710129366065474	-0.843103466035984	-0.930004273135579	-1.4989998933232	-0.720326695433086	-0.170988598014629	-0.468028411034875	0.0708704172489968	-1.23362365466707	0.872775109797801	-0.120654242910785	-1.44558676531082
MB-4672	Other	0.171839400592297	-0.388848148547401	0.0600768802465503	0.904288286924532	0.587330729252124	-1.54759631604076	-0.325737849461218	-1.07237552839768	-0.687758818427033	-1.18449976242056	-0.408398913417082	-1.13881671667236	-0.940477017255578	-0.98667505445559	-0.416023699314249	-0.346156705393184	-0.657347861142565	-0.735200219967662	-1.36455020841901
MB-4673	Other	-0.0874040287356294	-0.982501958748871	-0.250431724052284	0.922476392735966	1.44712061529567	-0.255186116223272	-0.332117864024784	0.168177759165923	0.764685966237333	-0.909731507589675	-0.292548189264591	0.0556973810536622	-1.28896966719659	-1.34510946087966	-0.537636219183368	0.177859338035651	-1.42257879047437	0.520978638290768	-0.00613879968112001
MB-4674	Other	0.00340885256322359	-0.548317214744586	0.577906642816682	0.461204050182877	0.0284888246198681	-1.85181973066204	0.927819139083169	-0.478747936842879	-0.891797981731115	-0.828180070810938	-0.581159782323682	-0.930889461332707	0.950824000305595	-1.07575982890642	1.10440383110356	-1.34665611519673	0.572434932066529	-0.737311564108825	-1.3214086380785
MB-4675	Other	0.884520505301641	2.90601291203878	0.607539526875854	1.19194610980746	0.722224976469175	-1.37447937105855	0.129645163389171	-1.64692624190373	-1.48189594844772	-0.332065294278592	-1.24865324901294	-0.903679699828945	-0.974822315189832	-1.1472240964961	-0.44661214703048	-0.60967570636906	1.09707639057694	-1.27379315106632	-0.98682519619425
MB-4679	Other	-0.0134581597708625	-0.856544039181983	-3.16865126944593	-2.27856450963704	1.11076230882946	-1.63186612668613	-1.32783729504693	-1.4396892760171	0.48040458194857	-0.464931193760838	-0.851167021132328	-0.727849742074826	-0.93082094343358	-0.187552736709639	1.22497343722542	-2.95270037441566	-1.74769542864782	-2.17477979539497	-0.34650435924085
MB-4681	Other	-0.0934904079748209	-1.18302343265902	-0.985880834763615	-0.0754878900575906	-0.15430716827915	0.120620819511084	0.29019953181655	-0.0740997583563215	-0.301933587037027	-0.0428508055516786	0.44590727172123	-0.0491635209535834	-1.38719701138618	-0.271986346717638	-0.604807819015653	-0.782826768304822	0.894765323211568	0.540583298461547	0.0676327773698027
MB-4682	Other	0.780110661165097	0.407115076122246	1.05887777922909	1.40436668724292	2.00449332248095	-1.1979018723419	-1.07448998370514	-1.15311594594339	-0.904065708216018	-0.697582219021334	-0.827787151877837	-0.590789238499113	-0.6948336128746	-0.508287306518249	-0.430704618382261	-0.753623361963675	0.771660422587173	-1.71884629069131	-0.463402658534591
MB-4685	Other	1.27924433038946	1.32083792254428	1.54614162998899	0.342819097699226	2.27563381714793	-1.91112658555873	-0.106711595449842	-1.4260949720758	-0.212224282141795	-0.979466637112383	-1.56349467850175	-1.70348467099297	-1.11443251676135	-1.44229201911543	-1.19326110181209	-1.16367600986867	-2.13232308037733	-0.711389003113706	-1.68810551217017
MB-4686	Other	0.056299843922864	1.92238310434004	0.592888087236323	0.310232028860555	0.668258204596013	0.334439392265217	-0.221121876505728	0.417661513399884	-0.308934373487664	0.508783538760708	0.92540001249226	-0.417005011752277	-1.32395010169294	0.929101831628298	0.212438944146724	0.863639310350144	0.217313171012422	0.969632306506061	0.172840506684854
MB-4687	Other	0.650818148454953	-0.432299308231674	-1.2866199226653	-0.0158621015864896	1.29261243273456	0.558230103920489	0.397322289803091	-0.708879832024353	0.750262874507584	0.484423480074364	0.50569927421684	0.677259102965918	-0.487716886229969	0.0897520944837622	0.29977004608348	-0.0154590930049084	-0.945916031041766	0.45823192050982	0.597453002779444
MB-4688	Other	1.11100536406767	-0.132004463550421	1.91984722014554	0.759170372268937	1.06708863416276	-0.290201415777462	-1.16838124182236	-0.69164623784184	-0.768036796956817	-1.06611223715744	-0.841804368685812	0.474685723861741	-1.20174196595599	-0.868387363388993	-0.62612112842921	-0.762756231936704	0.716832301271848	-0.381738535254771	-0.143837265068308
MB-4691	Other	1.40880874399712	-0.158248323038207	0.0358140520707078	0.863122077648872	0.175470953623027	0.234899221891659	-0.285567950842868	-7.00979617742698e-05	0.0439608029266855	-0.541304035882425	-0.0316126333578801	-0.234100144126351	-0.818255622534919	-0.618962289191971	-0.515608637741609	-0.939693232739485	0.522289122800315	1.16965294842499	-1.12495490294274
MB-4692	Other	-0.176309873517929	-0.577137515168138	0.0184436389348458	-0.131664627383114	0.686963613028269	-4.2805963384068	1.17237419353101	-2.56653520464052	-1.20534734834055	-1.38702411085012	-0.710395785477186	-2.11429932693378	-0.0215106072779708	-1.44850717124169	2.10898301013718	-3.13997216652973	0.9405503484013	-0.531262917274501	-1.98265754045169
MB-4694	Other	1.18140629845136	0.61567614291021	1.38042822032577	0.154771943458458	-0.334758053692824	0.782510176607528	-0.643291889333504	-0.257277057996893	-0.800003881377505	-0.59409721708133	-0.131411089553087	-0.716203081878339	-0.829341119888625	4.55908458963412	-0.388257197538108	-0.70719135835282	-0.216946397206449	-1.51887866852545	-1.00258054042003
MB-4695	Other	-0.430480112137895	-0.179157918100248	-0.75112641044167	0.0238399321252677	0.634094970217371	0.534148732903898	-0.31647542172471	0.144055598076781	-0.40659607472505	1.0367312994108	0.00581040712533272	0.976297694479647	-1.07193733431292	1.35721785979877	-0.572939533205125	-0.18807159787154	-0.186418418630877	0.453567930213931	1.13408351122508
MB-4696	Other	-1.14900013858307	-1.02427165647614	-4.24403617197854	0.498315183563474	0.473900162911634	0.410985036260673	-0.280974562625654	-0.583383862165734	-0.233703393290345	-1.22600990438605	-0.393314255073759	0.599602363036898	-0.911285530314254	-1.21133688243212	0.409239888068634	-0.526513832642613	-0.322450307696404	0.334500466169728	0.38448644690728
MB-4698	Other	-0.531955691040526	0.0376739364002037	-1.01003174992946	-0.391662651145404	-1.09536739321641	0.506855453457786	-0.33181098771766	-0.0327662644317227	-0.260483015906669	0.618147787523873	0.966466947182793	-0.227211044449011	-1.31286519841365	0.0609131434329633	-0.167639362572395	0.245040894992998	0.732422700482977	-0.09509276420857	0.641431590648339
MB-4701	Other	-0.337120826005941	-0.667216812223199	1.62646636439804	1.2520801472274	0.532996661677648	-0.525843222790035	0.726399054330597	-0.485586843516996	-0.559832862083205	-0.216589771693615	-0.762558691320597	-0.941610849013932	-0.669340963460685	-0.700839813331792	-0.951130766368207	-0.0796601009236273	1.2805582524183	-0.0752225798124012	-0.789563836007559
MB-4702	Other	0.426796108268556	-1.44377415511174	-0.690165946302796	-1.81191781445481	0.08206735336978	-1.20231388705856	-0.0223153471122645	-1.31312517181684	-1.13058073816272	-0.705836876429529	-1.33295891113819	-1.06040876108972	-0.665475361432461	-1.18696043542027	-0.440133085107652	-0.810198839255674	-0.882148429938211	-1.41824025834509	1.45551642209856
MB-4704	Other	-1.07532716420869	-0.739610246095584	-0.801470580997238	-0.447585382785909	-0.0313789747831831	0.300359820804251	-0.536365330484801	0.469899234677649	0.492678052971592	0.0511125889929984	1.60803925700962	0.0429268808666117	-0.7413123578099	0.238928555183133	0.0408259779616446	0.0434505751243166	0.533793660450955	0.619976896192466	0.387532063085139
MB-4705	Other	-0.480741123808901	-0.705316774974369	0.0234296191690664	-0.346086777180255	1.03939294884352	0.701968997518493	0.948651494973331	0.52971475121284	-0.453040939249679	0.0143672224163171	0.0226844711325113	-0.475875800821182	-0.440542615055767	2.06095725839133	-0.319843097304684	0.123188973757997	1.20863778994154	0.177651471837483	0.50645590131479
MB-4706	Other	0.228410403485317	0.130547037457098	-0.00680573209465358	-0.240799313238496	-2.18978619542921	-0.127373363511105	1.04868055064058	-0.78531599773301	-0.723293867498377	-0.820158818171306	-0.0194588070749761	-0.934359494228409	-1.16330043257526	-0.614221209420381	-0.106943849831636	0.450646940352745	0.590177124652354	-1.40099077192361	0.099856764906101
MB-4707	Other	0.0829611326006701	0.56862238116313	-0.730781710748247	-0.749393257217862	-0.992322787569883	0.566604786387196	-1.41604056374308	-0.578624448702379	-1.0101399784189	0.213725911786165	-0.568659557122276	-0.0322837460257937	0.522355633935578	-0.121503533589812	1.12474043456786	-0.52041658240503	-1.3376155165024	-1.21471007348951	-0.310917712104621
MB-4708	Other	-0.539923667636891	0.125090654252868	0.929258630755086	-0.189429494995111	-1.74668270388357	0.583527920195604	-0.682505290371213	-0.311547220602528	0.295122226752106	-0.0194676728471154	0.854709372067236	0.873219016530189	-1.53691066742245	-0.0859797756497913	0.424360522410651	-0.0603867849510057	0.855317855086659	-0.460823433537313	1.5097095910276
MB-4709	Other	-0.233982755399107	-1.35704357487194	0.994377230959472	-0.603433743071441	1.52588305191756	-0.467265106219989	-0.807680754569527	0.199003391970415	-0.606884031431233	0.00750128142901227	-0.134205171071916	-0.556198755737001	-1.59971238105736	-0.337770905091349	-1.55905108609937	-0.542099958163202	1.72493532003931	0.41347244838424	-0.676888875773822
MB-4710	Other	-0.477505563433926	0.420425822516159	0.379492148966135	-1.17013853890232	-0.203054044662012	1.02328135999166	-1.42868645882497	0.0960283652618901	-0.306785020436497	0.573472224914777	0.986874789226799	0.537199437016132	-1.19745789175111	1.08526263554052	0.797532024442166	0.264374190904013	1.24641324514464	0.467316581532901	0.302468216551744
MB-4711	Other	-0.376846778317271	-0.465225357828253	0.113958996737996	-0.330430534174415	-0.627138679442729	0.856401545862333	-0.795613114842498	-0.17291629207921	-0.236017642279327	-0.397458621483281	0.340688103683116	1.36089934547103	-0.757871803631943	0.0202927437518539	-0.257264225591122	-0.602293164877581	-0.371113144702715	0.823411534514098	0.262722084292405
MB-4712	Other	0.200451520805615	0.691945107832335	0.647488051322346	-0.695419871005947	1.25837380162793	-0.780337677440777	-0.490270025061307	-0.661793301753081	-0.966147875409127	-1.1955056200231	-1.01824509759477	-0.619616721507638	0.292454614765238	0.0784168761440295	0.0605650398792448	-0.909316721107668	1.19167775209771	-0.301474764106181	-0.833826453260481
MB-4714	Other	1.02952424636857	-0.265064354394566	-4.27198638428334	-1.19188475907761	0.306330117466502	-0.669295388905601	0.889643557918909	-1.12277219814484	-1.33916983402862	-1.40961369622659	-1.10843981868275	-0.503128293124854	-0.620866758044143	1.27272305502231	-1.67207428891379	-1.32798521055201	-2.35282886465432	-0.561295593927561	-0.800163305861566
MB-4715	Other	1.87927958462228	0.733992404847682	0.0220438882006361	-0.840702177266853	1.01244696843651	-0.0191600655953178	0.00304835892771543	-1.1821440181818	-0.789233757372277	-1.20044550973858	-1.38546465958082	-1.39863593827547	-0.229889157462376	-0.650436860453714	-0.154278026452531	-0.348766729897713	-2.7082459095161	-0.599380245267801	-1.51007453645272
MB-4716	Other	-0.71449130536339	-0.45380570380355	-0.445197589582555	-0.881848318406101	-2.88354205991533	0.682974324571074	2.28669284648083	-0.490443222410437	0.0705640931317874	-0.370691685872763	-0.820599920068514	0.391472532831121	-0.471952844521473	0.114492986008948	-1.02747211952191	-0.392322745629131	0.537235521568186	1.00470725740468	0.13009628058017
MB-4717	Other	2.23465915980503	4.82980147951979	1.11493431259746	1.81742676643089	1.1289244524789	0.552143369890023	-0.237461500693041	-1.21043682212589	-1.06865730464097	-1.27490989065246	-1.33794767109865	-0.284378200947072	-0.005462384980999	-0.382537518094305	0.680499194069463	1.37140977369156	-2.12254714947816	-1.47584655517059	-1.6493964192475
MB-4718	Other	-1.77081295351289	-1.53082527581947	-1.14086638552976	-0.481672554922429	-0.155469889292856	1.37544444044249	-0.0524573342373672	0.67278488497021	0.632624163690161	1.33644868177834	1.31611287466126	0.516276225754328	-0.650929323766332	0.878781197530374	-0.195731867487165	0.428852488107304	0.226235837509586	0.673165603031502	1.64181055212543
MB-4719	Other	0.445151962663116	-0.117155814712109	1.45074174018436	0.932948520706339	0.826540136149603	1.39103991287183	-1.23611316961275	-0.26124637505004	-0.805641948279293	-0.616831440789105	-0.997841460506901	-0.614318721910195	-0.555172616756576	-0.651508178710645	0.509578305376646	0.317236880187579	0.981755373981391	-0.547694164595691	-1.2470538965529
MB-4721	Other	-1.10855567586101	0.321834366349067	0.71871791225116	0.779305147110969	-1.58000611495236	0.563778889313395	-0.386611385336225	-0.0657425270149	-0.633347149027127	-0.35771630732604	0.745036336856032	0.432603705403627	-0.972694158364077	-0.87835938655088	0.786339906034716	0.329872809303432	1.69977065497201	-0.0383942581316522	0.488309952216197
MB-4722	Other	0.107543424085231	0.608962996595279	0.814574468188748	0.64843293614142	0.129846467318934	-0.761177240956745	0.883273435448744	-0.844822170863945	-1.22754147269555	-0.724891452663921	-0.272665899637293	-1.13628325385755	-0.628225557910191	-0.84702987630612	0.0329953793674617	0.23736699980718	0.880726740351765	-0.950215110251228	-0.658495622100708
MB-4723	Other	0.0848146298982441	0.509589143430313	0.594748075850055	1.53734310785134	2.28062723775414	-0.210956987865055	0.200983212763148	-0.697831608467766	0.685472209421301	-0.588540217115255	-0.125174423865304	-0.354512062259123	-0.0405145320706258	-0.0841430526382875	-1.39009733427475	0.636284173631664	-0.467292320802296	-0.351046040570581	-0.247912682843806
MB-4724	Other	1.12009001417452	-0.121743637061142	0.966913726288668	-1.11269935789554	1.61984510773899	0.53765586659618	0.343419208620057	0.940492770316659	0.862179304391758	1.22454518701856	-0.471771172134901	0.716852766959656	-0.00331557989878418	1.15291776009658	0.181043624866206	1.14881606678227	-0.214218956831603	-0.44195946340494	0.070508820714164
MB-4725	Other	-0.357554886991383	0.3899510199288	0.869602143799602	0.546283246621978	0.425549751791695	0.815867032685709	-0.519458957197126	0.565373984379574	-0.170282728602997	-0.133718931095176	1.20980740541219	0.588223811568357	-0.668035559473366	-0.234119685218595	0.319959177824199	1.2885646477698	0.548939894143616	0.709618813771757	0.351513667388704
MB-4729	Other	-0.071633561155152	1.16886571331538	0.221925965364212	0.365510887992979	1.61482664979016	-1.08199827263035	1.57904220321587	-1.43246941308643	-1.31176353691778	-0.667446551152791	-1.23631254821662	-1.16119063491555	-0.566516763699592	-0.776435297250959	-0.256311666410852	-0.538066972612757	1.04999061377766	-0.552326578580562	-1.20232427139431
MB-4730	Other	0.0526010993618097	1.57911934802024	0.215655521370337	1.77070962205721	0.299050737859951	-1.18269079504855	0.335812445912415	-0.693830235233182	-0.978270514014799	-0.49010460665056	-0.20724108104855	-0.952163142865227	0.532033269582219	-0.660590921709705	-1.10052376022645	-0.387254386498402	0.636749726247941	-0.593766457733937	-1.04819840217781
MB-4731	Other	0.40809953430476	-0.535612020876909	0.698692374417512	-0.887650539154224	1.07563991158782	-0.780117593768991	1.17297735410588	-0.755812736176233	-0.761544828367196	-0.596804970527937	-0.897234614914508	-0.671598620930169	0.868547452574598	-0.433836717885557	-1.16365962558664	-0.349812395826168	0.557151181917935	-1.38920866224228	-0.625299547761476
MB-4732	Other	-0.781030945060662	-0.854774059024066	-0.456834665883979	-0.138316192367952	-0.750851424333084	0.616532440371465	0.0375367819078146	-0.946221445675078	-0.235641844590212	0.769197936761136	-0.848377641112328	-0.0388372645275555	-0.707874590210992	1.47835443006748	0.371795368010599	-0.327912564846423	-1.10502137521366	-1.71539044029844	-0.654608019649424
MB-4733	Other	-0.090868943581362	-1.18110168690685	-0.688392299969118	-1.77401290603571	-0.376810378216824	0.344220337422343	-0.771300563360727	-0.181415784682348	-0.0266309127317325	0.784161189706159	0.509437511535772	-0.0976515699689369	-1.53408678791088	-0.776238316219041	-1.44980751128635	-0.340796177520286	-1.30946070200739	-0.127776136331783	1.23975927186494
MB-4735	Other	1.04043280887304	0.281247146221019	-0.49755438876171	0.550887877854737	0.346731823047861	-0.804631215177792	0.887424614950252	-0.51047958523103	-0.966607512721346	-0.68042590941427	-0.210851706895454	-0.812118412217393	-0.890637905736297	-0.888941838841918	-0.51733187997984	-0.32726024226401	1.13637296594629	-0.171128318657391	-1.0726428806374
MB-4737	Other	0.775484800112741	-0.1342986178365	-0.284059411823878	0.249466217673705	1.04205854732925	0.224961187752281	-0.19942688721657	0.315523433124322	-0.549297970183825	-0.176059249353254	-0.0261931159014538	0.645594551081174	-0.0440226930100283	-0.627402175365759	-0.504738443947429	0.80805348687795	-0.254846109094825	-0.273604766166796	-1.0392352462159
MB-4738	Other	-0.722420917539729	0.160498804702046	0.236135513222407	-0.0675256674392192	-0.11616930619224	0.701968997518493	-0.68082150608477	1.17550884040057	0.0295853709051807	0.926304675421711	1.28968560212086	0.408959910539321	-0.770064897125064	2.76355952669505	-0.216337819772944	1.49730490458861	0.409987647919665	0.728521785261654	0.813486184491767
MB-4739	Other	-1.06812266599336	-0.580526358187228	0.0953941991724651	-0.637458803703537	-0.0538686091726042	0.731002970873087	-0.361367634320636	1.68523000966866	-0.0830129772716667	0.434234572861005	0.586968014133015	0.65330170876687	-0.454051462685402	0.387517558676093	-0.670189867936438	0.575996249514045	0.786619946197417	1.72848283738144	-0.156647945746406
MB-4741	Other	0.397583846257235	-0.701451228559319	0.0341731859958089	-0.652351927417951	-1.01701203059761	-0.0852424797976806	0.383938301706855	-0.501799097968036	-0.480412682491863	0.0739942524211461	0.0656189878841757	-0.227134838913837	-0.997422056484523	-0.630097143691203	-1.03071590999078	-0.0350447188783827	-0.307037817563577	-0.328790601631752	0.470042789595055
MB-4742	Other	-0.196182318768865	-0.339912549731101	0.0567115066223882	0.921537025525408	0.161468084423255	-0.206158974419404	0.589234294356577	-0.601300558969513	-0.887971511318024	-0.626388164123739	-0.328852384860366	-1.28571228145595	-1.17030891551189	-0.934856315102759	0.441393025844086	0.519293009367982	1.29696843296393	-0.151495092433494	-1.0983245335097
MB-4743	Other	-0.302861889033006	-0.729307617212203	-0.204565028007876	-0.750043075660859	-0.219723477887669	0.808070477069048	1.80015784591264	1.92572390816778	-0.4673251811766	-0.137455516457619	2.64825713691079	1.45335695492957	-0.945202256806674	1.3824560732122	-0.292672592299154	1.23487288551611	0.14342459549005	-0.381433704673396	1.82013423273392
MB-4744	Other	0.946525164879757	0.6363142335338	0.591359613280388	0.710583170757249	0.0103560978144432	-1.19503308231153	0.178334961357837	0.278023516524877	-0.933092676761315	-0.0488082413905106	-0.148808339570811	-1.44038454517788	0.413851737142367	0.403118778971228	-0.969753570310135	-1.04101462482977	0.956315044292525	0.835914382464919	-1.31338676109649
MB-4745	Other	0.11512554320918	-0.238045873213919	0.318439071695291	-0.571819384901676	0.271237307888935	-0.0890241688175201	-0.462067195363295	-0.163786894257439	-0.685160128934851	-0.0517433910616843	-0.56222881481536	-0.0353723668889572	1.09006388286427	-0.426891819402466	1.6091980792424	0.508872764398624	-1.18392442494664	1.20464463987042	-0.139307297204137
MB-4746	Other	-0.771901779792465	-0.353984009277196	-0.0308973664237189	-0.314011175109514	-2.5590589113673	1.87186371844711	-1.77275813707461	-0.0382128163997466	0.62710044140961	-0.0785065349393656	-0.370914489520989	0.313283263589962	-0.58670092265562	0.159401374015641	-0.150627249787831	0.470911472004269	0.880726740351765	-0.112918337613731	-0.135502348127552
MB-4749	Other	-0.72523605878854	1.4088794456532	-0.289966313410034	1.22662768957463	-2.42726682913198	-0.412355429647851	0.641372047548889	-1.07823755074773	-0.730738485658915	0.21913456421675	-0.198526586803628	-0.560375996498143	-0.516852433135576	0.172705710022171	-0.528934782240103	0.162208076925281	1.37846595185914	-0.250884846613052	-0.914302072216344
MB-4750	Other	-0.93239334964945	-1.23382552266004	0.135902554232198	1.22669830381447	-2.16785487263106	0.0287518845911088	-0.7643528140586	-0.296337166111629	0.0148849942038247	-0.44755725840403	0.0596982486029791	-0.406064442056494	-0.767743713448748	0.465252097681524	-0.35248511814438	-0.29068786718911	0.867022233795193	-0.0487256349552472	-0.333504689834277
MB-4752	Other	-0.349331537542441	-0.39512176621048	-1.41581033569017	0.107826257969082	0.169158318037158	0.0676548870784078	-0.414036882192328	0.451903226630054	0.499738497216415	-0.18451657419392	1.53745569087192	-0.416556026457242	0.360187543730739	-0.392856009492021	-1.04546908937261	0.585725127950868	-2.00484584888171	0.22638884150766	-0.199275403836762
MB-4757	Other	0.610176734561073	1.29876667644055	0.776332592847041	0.211505554195422	-1.10154644750257	1.35602515626646	0.425208379669801	0.549183099396813	-1.00423605218891	-0.65455446464308	0.348126398213936	0.18581339768615	0.0289760003915791	1.15523523539396	-0.420594232897036	0.337556785809531	-0.198122791206306	-0.00220188643038171	-0.196597567009735
MB-4758	Other	-2.20711179648444	-0.596833582592281	-2.68216977351176	1.02445274508071	-0.07304068503859	1.03775095860125	1.98925811755048	3.13670977167653	-0.366760323738235	-0.137621357773815	0.603172385195148	-1.14335846197332	-0.425864787541155	-0.191057284920274	0.756349118541971	0.930971397164253	-1.84635473445338	-0.757272526554646	-1.62350408637325
MB-4760	Other	0.305722384796348	-0.352074419103356	-1.34278996789873	-0.91018519450148	0.187098185722667	0.470513048100063	-0.157453542121925	1.04491583478423	0.104938589242045	0.368015741402129	1.14802761279024	0.278907678210714	-0.317974214601375	0.434452196227911	0.0969025132577343	0.724977285419298	0.0451705106064241	0.251403841143798	0.752004858936926
MB-4762	Other	0.297916279630005	-1.44609184430351	0.106188223017722	0.228537376880346	-0.761042373574171	0.922491851762625	-0.0429374620915555	0.441173868207215	0.379507225136135	0.765324775657718	1.0480034130775	-0.244449873613072	-0.740936214027522	-0.100484069663585	0.142586756265782	0.255949659412973	0.0667140623284313	1.73672535665192	0.615252918931
MB-4763	Other	0.87672453082901	0.218400294115859	0.797135289227464	0.196093469475458	0.351954655016617	-0.595313789133379	-0.0572790119719821	-0.541838920406814	-1.33544603040921	-0.474235138727022	-0.880821825648798	0.265661798137208	0.543232017402144	-0.50603078211535	0.558530175084967	-0.285754674579471	0.00202100896319879	-0.00211978545872732	-0.0215737054597203
MB-4764	Other	0.500035159033683	-1.47879997210393	0.595170198226578	0.117763608973291	-2.23152978544122	0.644703567041526	-0.534563855284879	0.750974724476245	1.0308283285824	1.00513937917855	0.562549431245637	0.339826134772401	-1.31443802346362	0.585641146449081	-0.231414682162347	0.472548872765884	0.707140531277813	1.47234919415781	1.24702505259897
MB-4767	Other	-0.482278487923691	-1.18257876880846	-0.939581250079782	0.273004249134037	-0.615072929431084	0.22260627983747	-0.285176959601406	-0.198505009286154	-0.188577570949738	-0.591521768518218	0.648519356856103	0.73302099688257	-0.0670769036044266	-0.0125441628434112	0.53341479193489	-0.722471971092365	-1.23749098702635	-0.15831318688555	0.489381383848819
MB-4769	Other	1.18239036732571	1.33218972285122	0.915960672575058	-0.415121499367004	-0.454708515684966	0.566604786387196	1.05139453396027	-0.32676976139631	-0.976789578895516	-0.435649663002078	-1.23087995513595	-0.427639060156852	0.557790559033101	-0.0859950190302833	0.850342507483275	0.0871342197639572	-0.639472521937344	-0.522760188184552	-0.740676709414867
MB-4770	Other	-0.0408756870673022	0.935375402172941	0.738656654704565	0.507052926440547	0.115340426435115	0.203517676744649	-1.13848989963152	0.194400595586788	-0.803751766261604	-0.0589484720616307	0.849965564221813	0.923720124135848	-0.70020234153215	-0.0970179278326963	-0.233421375979487	0.949464112135256	-1.6258563994444	0.204066927001406	0.592479889415165
MB-4771	Other	0.355778495752509	-1.12556665827715	0.51047759985557	0.339874300299689	0.176139264395744	-0.184646142737179	1.01745096177123	-0.408086987028416	-0.648417529370936	-1.00159757870286	0.789443742381766	0.202674463055542	-0.115615616982615	-0.433496680882995	-0.27033205227491	0.201699689223809	0.950223866278089	0.236031765045677	-0.178387407130746
MB-4778	Other	-1.60581100028497	-0.6231593152315	0.220168052968969	-0.638863718708706	-1.34397684752089	0.43589863417384	-1.74314888739009	-0.648932508735479	-0.193154454724594	0.0522592718167872	1.26940257122704	1.05007229975576	0.14289545121432	-0.267387143773455	0.872878322238371	0.16948221958275	0.623629913019791	0.882513097816819	-0.107916137292197
MB-4779	Other	-1.09714390065161	-0.454212126631203	-1.11386621071319	-0.642370684133105	-0.70256512280123	0.694690907515551	-1.82664543376203	1.29596927719538	0.222083856148164	0.153776479036804	1.20977642741087	0.909515446404386	0.00830706960666086	0.147784633342254	0.801771833528396	0.064934341246365	0.972294055366881	2.07158251086672	0.176019899080756
MB-4782	Other	-0.0751942601193799	-0.112742695746892	-0.963332766322909	-0.590436932993715	-0.235553284886035	1.14236746050958	0.465897109659507	1.55325307865616	-0.380968925894467	0.929936105533068	-1.18351893026623	0.956377341171718	0.635658776331794	4.13679799170084	3.2147016648588	0.716884508722123	-0.749859469927889	-0.487214094120654	0.831367875942441
MB-4784	Other	1.20817552766565	-0.645884215830712	-0.557950936172308	-0.859800445873534	-0.383204447800235	-0.377603308749481	0.376726894189463	0.0172641294363273	-0.626685689488053	-0.0695158847645293	-0.922406515693759	-0.834239043617869	-0.311728681800301	0.875403015008115	-0.694052627555981	-1.69171902013042	0.585015044416562	0.523223747323174	-0.153500508886479
MB-4785	Other	-0.98349045285008	-0.740175676683104	-0.818992481543674	-1.08919202581921	-0.693566114568051	-0.253727048603685	-0.262885937758471	1.12113233576356	-0.832657734380928	-1.02140779869173	0.315968521983436	-0.34319228585594	0.202675839614797	-0.807600569687592	0.551238766642369	-1.50392127449302	0.931406454712898	1.33707216413013	-1.10987026712656
MB-4787	Other	1.01900763819667	0.381749292961674	0.0471095264172804	-0.149927735369504	0.433155759719954	0.240602646683783	0.100545310090161	-0.764559909848694	-1.17343630140184	-0.772250624505444	-0.64607690166587	-0.765195862607564	0.726946846071498	-1.27154282740898	-0.332047382283455	-0.836838755900603	-0.264840799224216	0.58093987434994	-0.364647829479956
MB-4790	Other	-0.206451249768068	-0.53166093757647	1.20941029277909	-0.287714627428895	-0.376347799890351	0.368312037093183	0.927358731772513	0.557102771843659	-0.625415238391738	0.0245463240801855	-0.171804618411777	0.367562492213532	0.307411853705137	0.168841847451242	0.0447870054002839	-0.443507758151918	-0.337275491798543	0.6737308625699	-0.191166592360415
MB-4791	Other	-0.0388208773327104	-0.410730241057011	-1.1107247123888	-0.170600726413768	-0.153724893071459	-0.122777756333881	-0.650414268010224	-1.14169651610683	-1.18672277909814	-0.884503061847163	-1.36638671096209	1.25638127910891	1.10573362058364	-1.16756622811379	1.39006528639249	-0.709478045169822	-0.311085629347392	-0.933055854676282	0.493316928625388
MB-4792	Other	-0.362006951263004	-0.851794125394794	1.188211139205	-0.759009008942054	-1.05466213466537	0.856401545862333	2.36635841720083	1.11524317575883	0.511813050649802	0.99001724254077	0.852434513164127	0.143116818121743	-0.790167831196566	0.0133073999014563	0.232075380318215	1.47971810580253	-1.00635222638963	1.38406349451474	-1.26191356459392
MB-4793	Other	-1.96290897301711	0.691852751027737	-3.90894113698841	-1.95427392557519	-1.35218298216824	-0.546716801686749	2.17066324758984	0.570146343278672	-0.941204947018463	0.242088433333658	-1.73162789029281	0.733079461102097	0.481072602358018	-0.244089190444549	0.331282020683532	-1.60170440748339	0.240816494758721	0.440867140826441	-0.611806348757689
MB-4794	Other	1.03280049841508	-0.711832612794915	1.88969054131177	0.630906901051482	-0.0102849469249922	-0.845366669923712	0.0840680893833534	-0.89287771291393	-0.901544468650627	-0.648481186093371	-0.749270658640284	-0.350178092190987	-0.979471278898697	-0.942456081832911	-0.308274569773948	-0.600942293232611	0.097571946696578	-0.936653211538916	-0.664452804591542
MB-4796	Other	-0.758727707360933	1.34119869964251	0.845167570117231	1.30549400787262	0.33237448510765	-0.874672382848039	-0.700061542055412	-0.866847664798471	-1.07155045238058	-0.655513805145657	0.160674325131027	-0.448781407226402	1.03048877202834	-0.97107540928463	-0.579418506120368	0.223811032065264	1.19529007057199	-0.595243936906092	-1.31486682564895
MB-4797	Other	-1.08829148972977	-1.29398174816523	-0.121692033471428	1.46513685242506	-0.38403443164093	-0.146106347755267	-1.19148791497733	-0.608250178672621	-0.823567193881916	-0.263022678680318	-0.595648446288294	0.922697388851407	0.850217267347318	0.364767576340119	-0.328974304407728	0.211217867055827	0.325844810911002	-0.928299531863806	0.540855271986271
MB-4798	Other	-0.345396609073968	0.69178978939712	-1.26491780597444	0.0934650134058522	-0.933382881194718	-0.580855365168058	-0.577209284204498	0.107055823611263	-1.05773035304328	-0.732716500322636	-0.018165680175748	-0.401242977515817	-1.15108366131115	2.12513915494333	-0.683794639802708	-1.82616478115864	0.438857437589651	0.87325279356371	-0.211434497303635
MB-4800	Other	0.962077230370835	-0.0758624493157795	0.572191132942417	1.91765716020043	0.533015923674829	-0.322693619550627	-0.254819346266932	0.0583457401704408	-0.122772847133646	-0.0547291055763978	0.212913653815543	-0.790219943170873	-0.437816935336108	0.446684203283306	0.699775606425191	0.671616050964995	0.683753963430702	0.834101435744364	-1.05327805738396
MB-4801	Other	-0.186183352054048	-0.158597866289517	-0.181516597327646	0.326391324788938	-0.0843674267284904	-0.429755348278206	-1.87300942558401	-0.0197334799802643	-0.536002437065608	-1.17431687360878	0.0847342845654454	0.16617722257533	1.29996581737912	-0.570057283176424	3.17674545997105	-0.612727404660441	1.19693341736611	0.773871032137877	-0.723251788671342
MB-4802	Other	1.67884429554051	0.923360120545082	1.26808623258741	0.00692590974047312	-0.135676292713351	-1.12711337981806	-1.49777731026892	-0.990450088935961	1.03692404781327	-0.731407396536578	0.243942110141257	-0.615814077274208	-0.25434916825459	-1.09403003489206	0.0155514156235638	-1.04366857851684	1.29696843296393	-0.694320575567152	-0.528177812988474
MB-4805	Other	0.430859936007439	-0.09108484166906	0.52411484931635	0.824841355112364	-0.152176258594974	0.391556332553993	0.906238612385314	0.490022739068302	-0.205198763079698	-0.210248233776749	0.537957572851926	0.530683810200838	-0.49101588326937	0.139008739114814	-0.299580943740801	1.2338556552796	0.642286980716287	0.908116975149309	-0.896610012012919
MB-4806	Other	0.28034415878684	-0.0511290206653697	0.103970947790485	0.733841214784882	-0.23362921716517	0.375492371055563	-1.95287518084845	0.868946564848363	-0.0395669411128733	0.24100618016611	1.16266309235102	-0.0147690159849706	0.322373201462556	0.419304176744945	-0.308288391663007	0.360848691945202	1.16441133365054	0.528315401844398	0.378899126690858
MB-4809	Other	-0.80819309328747	0.000292351267719838	-2.80573352399786	-1.02347428197146	0.0347293025517699	-0.104409305400356	3.34957424929773	0.517785297331043	-0.837989315553652	-0.848832025687915	-1.0365468202574	-0.0688140768846035	-0.538186658635119	-0.194145845727342	2.89624861444962	0.611327397727072	-0.980192301458606	0.315512838384953	-1.26689331364352
MB-4814	Other	-0.681031530603947	-1.07803140340973	-0.471958680811897	-0.902423418900774	-0.044957153549417	0.526870642900957	-0.24784996292081	0.96071855842638	0.912649026249418	-0.21517089563716	-0.921590239767138	-0.476862356171525	0.85960193436433	2.30204587160726	0.255648790122846	-0.39131082773537	-0.479371720415784	-0.171607598105082	-0.841348759364993
MB-4818	Other	-1.03074939192332	-0.29738435671155	0.0505818795979749	-0.347886480283786	0.500849014722779	-1.29480083662658	0.049166355456449	-0.877267442334539	-1.13048301294047	-1.61125175117603	-0.893004514034891	-0.870362443681844	-0.0941192162663407	-1.39616710601327	-0.368110393849172	-0.569331845941982	0.773015078047014	-0.660967114141187	-1.52521271382956
MB-4820	Other	-1.35305644658443	0.273195137592845	-0.438030357639794	-1.85523910917397	-0.695605770540581	-1.23441635459458	-1.69777458344337	-1.06528756985239	-0.883340301200195	-1.03297823018365	-0.621493095315824	-0.283962543365626	1.03512683648336	-1.50059288471422	-0.740062956776406	0.00513140217815651	-0.322450307696404	-1.76901805017156	-0.761257134087125
MB-4822	Other	0.0685365272132598	-1.29529005519316	-0.756553751330716	0.567607808050921	-0.382987345244339	0.203517676744649	0.594500280644779	0.430748205062824	-0.299855792396044	-0.201661345837638	0.792600608727954	-0.312636109381779	-0.515877476536744	-0.357561563484701	0.238170839326902	0.39563833375323	0.403482466991804	0.0881769189586296	-0.0883535806397665
MB-4825	Other	-1.26156465545296	-0.59440077367608	-0.540135110488651	0.55986727878357	-0.0391417979818201	-0.0899188095746584	-0.782687527069013	1.09234303900018	0.0262041091583418	-0.732906190125364	-0.726131464970965	-0.120306085381279	-0.870942319738731	0.158334694392557	-1.09621278858662	-0.04596444032119	1.39363901174832	1.42098674888801	-1.04070732288673
MB-4827	Other	0.802083178394936	-0.413418317118087	-0.371433986896883	-0.10066645813372	1.00444546322576	-0.0585372644276478	-0.728820521672116	0.382641831199922	-0.330913032022572	-0.376640946790614	-1.42026603516688	-0.298947429425169	-0.569322432818326	0.523533188117976	-0.640985191483143	-0.323120656039338	1.17218330105848	0.667084792374565	-0.242072266362561
MB-4828	Other	0.0324435823789769	-0.840288887568435	0.943350940649349	1.23118116863558	-2.74853007455394	0.566604786387196	1.17357400089795	0.0295278584283784	-0.61558387216972	-0.616045277482462	-1.99708912865539	0.271229832446549	-1.37608473334687	-0.853822872730117	-0.205561538871222	-0.168935036815545	-0.455548579832849	-0.678895188814067	0.307173608079512
MB-4829	Other	-1.11731822026605	-1.59074988424359	-0.0998167079383721	-0.311178973902897	-2.68406556464971	0.94314607933712	-0.398348821985685	-0.908345264418092	-0.464805200984767	0.203061715904927	-0.208714341111294	0.372748644020973	-0.163752373926446	1.09726712954805	1.05266926186652	0.613581879413877	0.161345285932153	-0.230708283576105	-0.263191410450991
MB-4832	Other	-0.947152733172352	-0.569176566749543	0.0668873786044379	-0.352612517519528	-0.470504034213433	0.431876418827907	1.38319738087334	1.12446864845125	-0.496076916260534	0.404293649674819	1.28834359036987	-0.316713810167489	-0.905294244798009	2.01551983356595	-0.116564766780498	1.24841928371197	0.707147351289364	0.606222157719385	-0.56208448502696
MB-4834	Other	0.432493594039364	-0.57687824308009	-0.228220882617126	0.0026354595106815	0.668399716827837	0.406851832075095	-0.439082941328176	0.588334958881091	1.36868466159476	-1.19803292687545	-0.447157036420382	0.579202439724754	0.663110479642247	-0.274362065154146	-0.465361096478505	-0.238114904031502	-0.117109891782974	0.0350101028072869	-0.450657067714839
MB-4836	Other	2.22262592243824	-1.0415662849064	-0.379232728260816	-0.776169573481712	0.336516481513301	-0.432748385200742	1.11641383546906	1.41061254417108	6.62080455799589	-1.21564143844911	-0.425769206981954	-1.23765709155811	-0.893668106584605	-0.129814392831903	-0.110403297768443	-1.62148942438326	-1.62221082666739	2.60169339894737	-0.983005622548347
MB-4838	Other	0.996593725491737	0.0165691909920712	-0.0524144293298617	3.81988099639671	0.485854591106379	-2.90084154060692	0.961481247288804	-1.37100000894848	-1.3397119231776	-1.09990723211249	-0.976732088631866	-1.69958072462431	-1.24036760560364	-1.67412683185246	-1.85606534024503	-0.932810488686026	-0.186418418630877	-1.78924897726151	-1.38147286792561
MB-4839	Other	-1.34597712051408	-2.16600309178696	-0.822714789978474	-0.843577600038424	0.190535389067863	0.0734382137336998	-0.39456870669271	0.99296077047281	-0.44976127212714	-0.315790970614757	1.45029516324489	1.06437948940082	-0.577519812517472	-0.150817588855526	-0.0881967042706784	0.5578065326804	0.580964859121533	0.527491457478822	-0.479922564017801
MB-4843	Other	-0.776706595710172	-1.37483039333146	0.0290323372106012	-0.090053206735527	-0.99350094421106	0.632988322529017	0.279468610314611	0.985265542750576	0.472114395006827	0.104383856351664	1.22641777840939	1.04956130911913	-0.396315424014222	0.155768795739608	0.434956202965453	-0.0343657044272871	1.23597700219905	1.29172289162378	-0.0923944012656733
MB-4845	Other	-0.422352134409361	0.649430379781479	0.010529091458346	0.22264825077416	-0.337769083723533	0.00881270798236986	0.812914146222301	-0.229674206725265	-1.3521393209019	-0.729023386925016	0.782462280548324	-0.293479573585393	0.554361360288394	-1.3387199162341	0.429968217872723	0.607702618456879	1.41557651113395	0.654869668179804	-1.19326334332027
MB-4846	Other	-0.0548674920603529	-0.417654711034886	-0.905516594398135	-0.0923289288792028	-2.725440009223	0.217976100709969	1.17688823073179	0.306276678040539	-0.132290677300664	-0.131051231551927	0.828356616717607	0.180930005515327	-0.441997588521284	-0.823993462729943	-0.286514127787595	0.592692436059802	0.685381842536752	0.488535247412785	0.200697069573986
MB-4849	Other	1.58859598722275	0.333846376633564	-0.295153787710912	1.17621304480532	-0.293251208105209	-1.63421984768957	-0.609762985129357	-1.281317624017	-1.76388540745892	-1.20304187472878	-0.552651884066826	-0.670382873489457	0.806481165204913	-1.39414004439295	-0.947742437470181	-0.943920516846944	1.35912009366151	-0.908916424880124	-1.21175590674015
MB-4851	Other	-0.824954866396166	-0.0113973186702295	0.445190447748132	0.663264719270399	-0.0367197816040982	-0.666138381440221	0.789846062945071	-0.840435812086141	-0.588778642806725	-0.402616001693221	0.782095979661892	-0.681988567146144	-0.591205502611622	-0.680866547386036	-0.0176372007988324	-0.539437385187388	0.763702205079606	-0.0644745712497327	-0.457831915503049
MB-4853	Other	0.403447600989427	0.0054583739591851	0.924803222634005	0.585421328043543	-1.63526034228583	0.986938954633941	0.0492440851694861	-0.000569617363773414	-0.527074284587286	-0.0560954659037967	0.523595236505715	-0.280467483180088	-0.584897213303373	0.483507089199555	-0.466150196194882	-0.0870680061980963	0.909640945960286	-0.271724886381128	0.284056854073331
MB-4855	Other	-0.161094285491143	-0.121613457214927	-0.085468518265421	-0.354677163014131	-0.00990236770741743	-1.41960446597916	0.956422744981469	-0.751457700022766	-0.22643220200842	-1.08713362923036	-0.927892610131231	-0.797601836402008	-0.925929159496896	1.90239236746536	-1.41889700247855	-0.0566507611294184	0.60467254402331	-0.0230193370899237	-1.16173389051384
MB-4858	Other	-1.40716963666455	-0.0931098287998228	-0.439104758126718	1.00961555743791	-0.0851423398034279	-0.486648164345858	-0.748802071821532	-0.505590919270374	-0.973615920393304	-0.569754271626933	-0.874710261879437	-1.03443126806241	0.803803773558397	-0.554253621083673	-0.209270198157761	0.305649005279869	1.3521513359413	0.011232977860878	0.211317459879415
MB-4859	Other	0.691921384999522	-1.20266999915612	-0.49450834947655	-0.783628571862207	-1.02304923995952	1.51212348420871	-0.195856741426845	1.10962303198866	1.31105021967096	1.1218420362634	-0.208903783331964	0.723979432661954	-0.980778389370708	1.17873892030498	-0.903844495607786	-0.311730624198966	0.491350244661897	2.04273992153985	-0.324827030725172
MB-4860	Other	-0.743818618151573	0.0167095815240805	-1.9942282030176	-0.0953990644534131	-2.76619670332589	0.502883113642753	-0.516673379404996	0.566712765669054	-0.610789489630225	-0.461922362055107	0.935387261965935	0.269377588265517	0.0342900978706058	0.204082785748629	0.139248226122885	0.916696965392667	0.956315044292525	0.34589372203884	-0.0756452398710778
MB-4862	Other	-0.254164789344594	-0.573404451761513	0.110450395541834	2.91038683195675	-0.369992599195171	1.07880393739159	-0.150806269621003	0.791428748084936	-0.146376391517726	-0.662195913571712	0.486566285406295	0.611108375997407	0.224345097053249	0.595909130792415	-0.595468071095619	0.586377626179249	-0.333572740707069	1.65670994651713	0.395202850166564
MB-4865	Other	-1.24722713237717	-1.09225218890418	-0.452483615908945	0.488243556896119	-1.0352744944376	2.05240651127088	-0.836321429034462	1.4025158799641	-0.548556706619641	-0.366641860738072	0.37535822201071	0.761714843488742	1.93644580895544	-0.0150087771148943	3.0097577175852	1.1683875259872	-0.462544145350265	1.76045759428315	-0.464918891581544
MB-4866	Other	0.127710056309197	-0.966398444776121	-1.4447714610684	-0.854737473403325	0.580612432589221	-0.761132605513269	-0.780291490630293	-0.388515347144036	-0.446167317038605	-0.341169889005423	0.181402947174607	-0.795180185671935	-0.138073563836864	-0.67239314111157	-0.125887688310975	-1.53776445748892	1.23040330482726	0.674897456044222	-0.847582956658903
MB-4867	Other	-1.23207121565951	-0.726465933027106	-0.603349000679555	0.153508782192233	-0.229053704622036	0.410938481556262	0.51186282508821	0.867598019069487	-0.103237212402067	-0.334402986979473	-0.419312183699184	0.404167230742451	-0.452187952997108	0.266625891932375	-1.07267023474497	0.443119842230997	0.621139615240836	1.16479357970469	0.414772517627407
MB-4869	Other	0.0915683842577323	-0.713022609792238	-0.027205926295144	0.171026624853769	0.00793561475026492	-0.958921687705517	0.111154076737553	-0.100960536140249	-0.245727690911269	-1.21758016016072	-0.809350969032702	-1.5794633959236	-0.25737925786187	-0.516875527151441	0.349331287435595	-1.35596108030754	1.09221855522695	1.18963397413077	-1.41784280759596
MB-4870	Other	-0.657124361728368	-1.18185548204217	-0.861514474093585	-1.00474939351154	-1.38631257637985	0.986938954633941	-0.329017146277831	0.285732569687507	0.37968496699369	0.270026095113798	-0.158866661749906	0.497655833902996	0.777138253190383	0.992555305531176	0.102973117392651	-0.0112526122035154	0.409987647919665	1.76851680691694	1.18760663230595
MB-4871	Other	-1.68218325173305	0.745416814475835	0.471241274993386	0.179899899167685	0.0541125795467296	-0.978380581891785	0.878111769677742	-1.08774033836926	0.389872052096396	-1.37043499083205	-1.88256786401249	-1.34802256071757	0.93937118744678	-0.109459764558637	0.0791187937142678	-0.58230644575367	-0.298903138390232	0.700290743474549	-1.18010886297412
MB-4872	Other	-0.760462882673703	-0.488897702588337	-0.546200176895479	0.416706318543135	-1.35693563838427	0.811715911189161	1.25349340202057	-0.664838488584091	-0.356230087189028	-0.729358918601811	-0.269103675519535	0.60381236652833	-0.124269955887013	-0.0407059098080765	-0.275199261985871	-0.537306829943471	1.09799941658271	0.662518478475821	-0.0696012211181025
MB-4873	Other	0.130983687866364	-0.414398240131225	-0.451068900216966	-0.301650956638321	-0.596508544359861	0.355040852790695	0.787763452307808	-0.530283836599831	-0.625769485940416	-0.771122879713685	-0.73370744497511	-0.716529383885867	-0.172542512089968	-0.725342463868397	-0.332622638308692	-0.250786603006118	1.058651470335	1.20286724212988	-0.831764923249456
MB-4876	OtherClaudinLow	-0.23743700073956	-2.24081018420829	-1.73449061429639	-0.441647574034561	-0.431088960990214	0.856401545862333	0.45533861770201	0.525632356860334	0.483237926462644	-0.524850902442496	-0.520799162397825	2.57763790340527	-0.470725893860323	0.112872674751138	-0.717664209747123	0.0582867353325454	-2.3012367768756	0.974510487736332	1.91023934472842
MB-4878	Other	-0.442008612584727	0.242113443233083	-0.74740856730243	-0.721871615830411	0.114252254556445	0.39652661229535	0.321374146358846	0.47819658348365	0.639341139324379	-0.0766693372183738	-0.287537541165436	-0.00751336606620425	-0.599686504327278	0.664158104818599	-0.973999910575197	-0.452992776805506	1.00631152474467	1.18841688931497	0.419008476517961
MB-4879	Other	-0.533336033029428	-0.0344383282826814	-0.784144165122147	-1.63673363423023	0.655960720882217	-0.331739159474702	-0.242435302396961	-0.167166044832738	-0.456239399984738	-0.718468399368419	-0.80138340919837	-0.229492707440341	1.23523881031602	-0.306911636667002	1.61670637741351	-1.11486375068638	0.0392719795189922	0.676603102256604	-0.508430422428667
MB-4880	Other	1.46263737214398	-0.255288079113222	0.0624903286931584	-1.60496534923595	-0.87058753966656	-2.74974894443846	1.42330405580155	-2.02640629791029	-0.799203323597498	-0.934237690122968	-1.35648351587757	-1.72958623351216	-0.409569953354117	-0.37755057690097	1.16396977033385	-3.08859714298061	0.409987647919665	-0.985855623123691	-1.74042328907813
MB-4881	Other	0.648290948109653	0.331231626433053	0.380176844958042	0.16576571852947	0.426972927056389	0.566604786387196	0.474270270339025	0.39534028512854	-0.00210633152851545	0.105486743973429	-1.33596891268127	-0.837957141986489	0.635214626412486	0.112129974160765	0.662723382355484	0.462588624364037	0.130219139598862	0.248716253675208	-0.977821613672696
MB-4882	Other	0.672205218936208	-0.213265762877619	-0.205630785369057	-0.312260607182208	-1.23982683669028	1.08608201476782	1.24629840752169	0.808754560685936	0.708692087352231	-0.360574398165517	-0.196437381187309	0.711777374981816	-0.642886751340985	-0.175645464193443	-0.200598772594389	0.391106998896256	0.775403572434119	1.45757321063555	-1.21667628946059
MB-4883	Other	-0.250101422704074	-0.588140198735294	-1.63719022105499	0.0637573124399028	0.0824274209415783	0.534148732903898	-2.50111378177662	1.2491430897695	4.12889838035103	0.883352606690167	-0.080548374040543	0.153134436144434	0.36088797877582	0.027259462670256	-0.650533440661238	0.508803182059526	0.0305558452960912	1.4454006196292	0.852855198324718
MB-4886	Other	0.720755098724622	-0.157955676423698	-0.618018851792199	-0.804024324599974	0.319989395097554	0.347762762787756	-0.573696119729726	1.33573389434138	0.983194910921395	-0.603313101688674	0.16127136180206	0.289266493636998	-0.201979780163901	-0.0148001944700328	0.0371781167898563	1.16840828759314	0.279726273663598	1.81198602022676	-0.821875304329512
MB-4887	Other	-1.19910370951304	0.260954487277684	-1.27439775028155	-1.44912968891144	-0.403538230334046	0.526964497286062	-0.729798838996697	1.2721219335109	1.26866240540937	-0.39312320825802	-0.0286158326930549	0.364533434031844	1.10165721917563	0.746182257557084	-0.412141380294513	0.465168465562441	0.532234079590076	1.62491862440271	0.521803445589691
MB-4888	Other	0.478435193738987	-0.855045793778738	-0.104056374661037	-0.247340341046748	-0.572263558798702	1.81049040035152	-1.40627849601065	1.40166376763388	0.698523403956062	1.05012899538406	-0.0548868597994754	0.909191836993836	-0.457179969832992	1.29763048607339	1.40840486028549	1.09899090406698	-1.16363350695413	1.51168239769685	-0.409451137809628
MB-4893	Other	-0.197838635899699	0.208210285599402	0.210861322979595	-0.421680959735114	-1.14706081993173	0.856401545862333	0.00918761350811357	0.34331739185289	-0.0957137689055346	0.204649131505847	-0.0532184226716267	0.977414277900357	-0.545532784124553	1.14950038803227	0.447748713363646	0.523637704590255	0.228834402971913	0.591203136559772	-0.340414214455912
MB-4894	Other	0.87975484026162	-0.912010727870794	0.810333914430055	0.166667730917056	-0.577601137933603	-0.0622923363287176	-0.169899559778535	-0.493316093248152	-0.153647660156748	-0.734878828818437	-0.153285070074555	-0.873789103082882	0.000403979228488263	-0.843391329403122	-0.59474524247153	-0.58220671296309	0.536812791247893	0.336236458447242	-0.951608300069433
MB-4896	Other	-0.44388404158559	0.42235803912615	0.125025214706669	-1.72285409817792	-0.480048505927847	0.0287518845911088	-0.756070417800045	0.256272056302718	1.43654968032907	-0.146841208341142	0.299877613163268	0.378334001684339	0.241587217225299	0.000941531175673877	0.129905677430826	0.314067557226216	-0.14401608850493	1.02652497613958	-0.700987713212808
MB-4897	Other	-0.310309260708647	-1.45113651167212	-0.167321183183945	-0.252490908984891	0.0567544006912678	1.26793544815657	-1.15555136094538	1.18133728668108	0.561001553303067	2.17239922871012	0.360893879691329	0.212998371335377	-0.663695720378214	2.45592109114406	-0.0183184668363753	0.874433058253188	-0.215550932073173	0.472297872746306	0.513326932947325
MB-4898	Other	0.0386419670734777	-0.0906655211330317	0.475815144859585	0.534073688670733	-2.76278668314884	-2.05001286778815	-0.423120059482441	-1.20888230116531	-0.830787587851691	-1.00899390608751	-0.427088145154487	-1.03757997878477	1.34595120835862	-0.92332077943457	1.63025431694745	-0.796488246199606	0.222528768712959	-1.67731854507021	-1.10128127360372
MB-4899	Other	-0.980418173104622	-0.611778959978271	0.189903330956762	-0.214373257632703	-1.11276642908503	0.702393608747107	-0.109822790959269	0.327204559456617	-0.131794932789256	-0.187852664079584	0.396428872502425	0.245675211564342	-0.664983879639481	-0.0353129222183427	0.124841521624351	0.503711851216411	0.63508501171979	0.748204040628538	-0.340865382920572
MB-4900	Other	0.636430529373361	0.482706676773475	-0.199899251353211	0.744090207769566	0.255367716894786	1.36318340610136	0.0743831299833735	1.62906499782676	1.1649771699438	0.397481350015619	1.03066341309025	0.892724919934723	0.653852603727984	0.866096940017062	-0.181506536712573	1.25839008603547	0.102361373405525	2.27220497369391	-0.591204961534495
MB-4904	Other	0.342950838750225	0.710728560026356	-1.77305991133644	-1.6172519118121	-0.801371488757371	0.502883113642753	-2.28424889660757	0.416434790873644	-0.136786224728114	-0.463963481185514	-1.24865324901294	1.21308346910358	0.303369257735257	-0.392754891045425	0.305608217787507	-1.01797270713155	-0.531417914861102	0.747190305205271	0.339166130482302
MB-4906	Other	1.2662045256567	-1.57567288966756	0.167454105433464	-0.186732775123682	-0.159045304788687	-1.86384838290934	0.466902932003374	-1.58077148454397	-1.30062676502102	-1.68376796543315	-0.883257425710266	-1.29892156153343	0.826295383840954	-0.694427074259924	-1.53785036732561	-1.57062668682672	0.397684224419553	-1.28920500639619	-1.35809839973885
MB-4908	Other	-1.59388046351212	-0.422011696818922	0.268705422850425	1.49110518255888	0.747966894963708	0.0434536632670608	0.597287879709421	0.319277280972565	-0.285905569136604	-0.490359617877407	-0.627594696917826	-0.276662621019663	0.14986778555076	-0.348449341904695	-0.548655154542691	-0.0543444790462331	0.763702205079606	0.57037936679351	-0.662487121141054
MB-4911	Other	-0.287448610004666	-0.510263724688663	0.960461393367018	1.24298867374873	0.381577825271682	0.78691811289469	0.57001676379123	1.15675913673487	-0.73271947407998	-1.19921544317928	-1.54846152192439	-0.48961273539209	0.324062756219382	-0.905192726834462	-0.552868971436002	-0.289565749774271	-0.535462175577751	-0.984161532252073	-1.04452031898473
MB-4912	Other	-0.246388528122226	1.19279136753246	0.280272753206373	0.439781236179495	-0.273167258880781	-1.04747658931144	-2.16702143305679	-1.23061612171402	-1.23247052620742	-0.566641389637001	-1.77130298002877	-0.599824821037835	0.304650647861674	-0.859004587518776	-0.442063008893308	-0.855058343921283	1.00631152474467	-0.704305164017206	-1.83964280154384
MB-4925	Other	0.370304361449093	0.375673879467174	1.04598529096682	0.977567603398866	-0.323576601798722	0.382770461058504	0.706577456117551	-0.128841623245405	-0.836229624130752	-0.678363993064814	-1.03270483682919	0.926108810505904	-0.148053578630673	-0.493080376385439	-0.296295369155395	-0.538263624067536	0.533993501508849	1.53612837016657	-0.339996703550442
MB-4928	Other	0.177632002148018	-0.452939156082729	-0.189399867201975	-1.21771576542835	-0.237703459007677	0.120620819511084	0.224297077064457	0.29270487160946	0.20560349725703	-0.356534522317717	-0.403321996998562	0.268875851593216	1.39149402572783	0.471712404749255	-0.0702272140285475	-0.0165404504464433	1.09707639057694	0.608237262031774	-0.0569521273966182
MB-4929	Other	-0.194220646759016	-0.625638554191796	-0.67842887448468	-0.177955405071231	0.332497085116736	-0.2875100437432	-0.724855763491939	-0.267213123231007	-0.839497695424261	0.14670461990532	1.72320522642206	-0.545012850970851	0.650781932447235	-0.345407557131613	-0.155224649815821	-0.655618633264038	0.812463705328562	0.906075651221523	-1.10087305967429
MB-4930	Other	0.989316829652436	0.497593425885889	0.441248974339134	0.393285956472163	0.0288316653936801	-1.53922309827319	-0.409130910965731	-0.417112415005269	-0.755234952198337	-0.255427468718643	-0.566775929127457	-0.981903685088374	1.01809694288981	-0.919907388550045	-0.935415341802851	-1.04786460522414	-0.780278082381179	0.0759603722920665	-1.07873906570025
MB-4931	OtherClaudinLow	1.85716906842354	-0.578267612887559	-1.63350259189602	-1.66930985848524	-1.35059346882063	0.382770461058504	1.29012121696833	-1.02792724547507	-0.211757210812431	-0.942936470860209	-0.189959923607059	0.680580757385806	-0.895711443310505	-0.345895953735225	-1.02327289393878	-0.335963127120603	-2.40904006284632	-0.240686832287774	1.16452277205349
MB-4933	Other	-1.09618131688865	-0.392813967820864	-0.220952165813229	-0.926982169727125	1.15940600988621	0.240602646683783	0.577563024027211	0.0296289230705362	2.97046535959994	-0.933138777631031	-0.290079468463512	0.91689711910301	-0.533142794013221	-1.26330338175772	1.33765789299291	-0.142044822141351	-1.51554745840252	1.52236199561784	0.20180163452661
MB-4934	Other	-0.691000214036124	0.16137472288097	-0.065959506438918	-0.457057687012042	-0.732884626455824	-0.0312312698778381	0.342984185063893	-0.43202454768152	-0.819344037816038	-0.900732732928034	-0.723530574346468	-0.898586274592416	0.0439830445428888	-1.13659398821343	-0.479110503693304	-0.919845754112171	0.60605693277092	-0.29003081441762	-0.325683603477878
MB-4935	Other	0.104231188751358	-0.950747237740374	-1.20635815275654	-1.66069028601405	-0.347871709223999	-0.971226246339054	1.22932656071758	0.0862042466464955	-0.467417205180702	-0.544067303598931	-0.221010594626574	-1.10080928844136	-0.829093068965696	-0.279468768582309	0.732576383172373	-2.1893926520084	0.580923681461863	1.29458296981732	-0.460778422408026
MB-4937	Other	0.187607644538869	-0.399506543485176	-0.306927923398622	0.456525641841396	0.257405113161734	0.154295995116844	0.0621842646735379	0.880958402733842	1.42534331334528	0.527466708573935	0.318889633437806	0.692556057234465	-0.217183668863151	-0.100149453200088	-0.40218873998619	0.567489909966467	-1.70783057520268	1.23505622841115	-0.00346627741656918
MB-4938	Other	0.912261589982608	1.17850122273458	1.64907232699729	0.672869920556121	-0.717993640089658	1.7659750243261	0.745121908802494	0.255146620068983	-0.228666500889197	0.533059963833142	-0.230692613491664	-0.16287215170379	-0.669899672703405	0.786342365224526	1.55694360878654	1.36259494928154	-0.686889693646828	0.329389332755345	-0.850234467256418
MB-4941	Other	2.41922497053546	0.323242059091444	-0.184138759328586	-1.20857220077591	-0.552110998470465	0.673020077727474	0.617095336157165	0.645123868953351	0.63137231697598	0.574033229440173	-0.725337528992155	-0.222468912804583	0.477707857137859	0.441675755925244	0.265071388281431	-1.30829630864127	0.892926729054387	1.83585581472587	0.280274201701333
MB-4942	Other	-2.69415498064878	-0.757251577210426	-0.684294620610673	-0.784591087652762	-1.52315434898139	-0.51138481145143	2.23780704221657	-0.822508245179927	-0.444349858429	-0.454645167064898	-0.0205461550516078	0.780415794817161	-0.243450707303788	-1.22933847254851	0.170259582503026	-1.28007559346328	-2.09204371803769	-0.360192085737237	-0.896937810858485
MB-4944	Other	0.419632633301115	-0.973765902414279	0.338530306319211	0.223562820898711	-0.0802170617659577	-1.61613208866791	-0.357497625968002	-0.298043571653159	-0.672099226084258	-0.665742781621878	-0.954738454741526	-1.28312738415802	-0.489046131299571	-0.636317735212763	-1.36074015222441	-0.248752708643831	0.454474748860749	0.121225744592152	-1.80874871861437
MB-4945	Other	1.36406305626655	-0.415170976643166	-0.315687016782377	-0.98666115484073	-1.30039265410418	0.136825316366197	0.52992458060131	0.289420055685723	0.633183730901926	-0.392511858965477	-1.20496297638952	-0.615236880676658	0.24428477426654	0.45080129880684	-0.434205326279824	-1.17845480966432	-0.949483603003208	1.06151065732126	-0.672277992643463
MB-4949	Other	0.292599966779475	0.244284229061933	-0.327225547213949	-1.24028740064427	-1.19624592952647	0.194147718588837	0.670921687549962	-1.00165516837414	-0.748838412872284	-0.152985388168495	-0.541653892865286	0.707102698982545	0.522788924837162	-0.843335261016455	-0.983853077983885	-0.752715181335796	0.398965693550402	0.112496957821064	-0.0203457207695326
MB-4950	Other	0.973751930084209	0.150611329337137	-0.0616552681476107	-0.283092101825004	-0.56028086882904	-0.189235840610996	-0.292566024831021	-0.0994794830342744	-0.278471019775977	-0.538122269981777	-0.728821684073216	-0.595285190748692	-0.728317860288251	-0.708197623137956	-0.128823370121795	-0.115016513092079	0.751630465712905	1.09726039808712	-0.6692975465135
MB-4952	Other	0.298276280364073	-0.742526864089673	-0.817644622085667	-0.602627339183948	-0.152016232720591	0.298348283822919	0.963488156627855	-0.114755646060519	-0.171036205305855	0.875323621574801	-0.0338933299926482	0.943916661862343	-0.939736812359844	0.0931630089160709	-0.600593511591647	1.43252715239859	-1.41654596342387	0.712322279101284	1.00955819030198
MB-4956	Other	1.89291530977162	0.294830680853055	1.76374573014514	2.81450277277077	0.283357896025662	-0.632952983547878	1.04552063032159	-0.581941294420609	0.0605041444200894	-0.292163679200431	0.0862130647514586	-0.900325742646578	-0.932047406527676	-0.541397950336219	-1.1620515215831	0.314224949912065	-0.978242316028229	-0.0209339062841904	-0.37597922344424
MB-4957	Other	0.320591092150817	-0.260173875205645	-0.355499017075741	0.495754471902686	-0.701933365897994	-2.46984988431893	-0.248869484207032	-1.01725037860406	-1.28892285884114	-1.52206852132036	-0.583784515944147	-1.60934587287254	-1.2296324370135	-1.48216944541929	-0.325188335110348	-2.45463815806005	-0.0542172785354811	0.203494119391911	-1.40154736569611
MB-4959	Other	-1.27974835229737	-1.55267140914281	-0.549581741664919	-0.391308304778332	-0.497807782628636	0.784352717612775	0.409100559014297	0.461699228635061	0.0436313313094414	0.353246231333387	0.721514474284852	-0.00577160447390125	-0.42725457849837	0.268907952705992	0.670430317766233	0.191266275861537	0.412148230032269	1.19523477103701	-0.362515204415603
MB-4961	Other	-0.134227874356808	-1.05498666608659	0.262340066001544	0.345917794448169	-2.77900765104005	0.0668965138477117	-0.287598615490708	-0.229543774731474	0.443906104368236	0.587893381564421	0.880548751479523	-0.343530750756675	-0.74381180404895	-0.810170428149921	-0.817966357453006	-0.279563456277196	1.23538342813616	0.528816214439572	0.856530064914442
MB-4962	Other	0.80440287618721	0.633537217025406	0.536204701385929	0.576499450277401	-0.621889678651706	-0.920529057106545	-1.49943107544445	-0.719991707491605	-0.780768870254084	-0.999879277252683	-1.99326670274657	-1.66941267277234	-1.64098082112571	-0.64856843005427	-0.983644869461882	-0.65045034547852	1.31755380986164	-0.634543234355971	-0.983207922742247
MB-4965	Other	-0.262896230851701	-1.5755935030783	-0.0627526412250023	-0.191766006606033	0.180699789510751	-0.667549934724929	1.19405316262846	-0.686020860220925	-0.732620789629717	-0.731668152674243	-0.92655748735093	-0.915635710433741	-0.471391375554548	-1.05340518388237	-1.28283089287074	-0.245874722949485	0.763198413524898	-0.0320843154603705	-1.28241268708541
MB-4966	Other	-0.601012903970971	-0.379795172827685	-1.04082952720813	0.100468435836922	-2.6509561339638	0.454552044849466	-1.23462866994022	0.775991354221443	-0.0117694259489508	0.126759596248917	0.611676309551494	0.365866710600172	-0.458810159750562	-0.0597042555993007	0.183620097775156	0.313206253853099	0.93319416864002	0.830373406264779	0.277267428339488
MB-4967	Other	-0.0316669072086166	-1.21599419772338	0.21848051620527	0.370316649888544	-1.27435792071534	0.89113239074309	-0.0218066006765684	0.604246704277419	0.179693434952369	0.289432234214671	-0.1787418208452	0.417052004577153	-0.810576372771854	0.493388940587889	-0.507628379815183	0.39178266722851	1.10558165028801	1.51667388969904	-0.218120864429219
MB-4968	Other	-0.146626040511191	-0.238853187014808	0.396899395999288	1.02638216459694	-1.12968411675451	-0.405309027269325	-1.92575902439494	-0.63291782654317	-1.30594711239593	-0.743805798972243	-0.582264947683603	-0.309131068524765	-0.587335100651414	-0.61680971167094	1.2167866995021	-0.135609207008823	0.39571783477614	-1.00457033495572	-0.207833089354248
MB-4969	Other	1.30128924317091	1.61827713611372	0.840084655188166	0.375946281754406	-0.41951484742689	1.09403640434302	-0.307452604060151	-1.16575288134594	-0.695868002135959	-1.04319337394164	-1.65465279082749	-1.53545438116357	-0.632557011325353	-0.831571190292456	0.429093510660589	-0.703252091929978	0.424299681350524	-0.777103648080994	-1.62306397805238
MB-4970	Other	0.819585679602255	-0.0943880113190741	1.10965588835717	1.53883955696086	-0.161098376644643	-1.31484657009741	-2.28328106418777	-1.163083725648	-1.18920028560159	-1.53393396292339	0.135242307554509	-0.614679842851167	1.18380264213747	-1.15447514984135	1.00439473790609	-0.232401064929204	1.00339160916973	-1.51887045150815	-1.23610760188004
MB-4974	Other	1.30587273912732	0.924172241130804	1.29683024357781	-0.269396837528408	-0.676384669312682	0.382770461058504	0.421539191526802	1.12731382355037	0.04200287929804	-0.459226552337695	-1.10488046646057	0.819164430726279	-1.08266380953513	0.460481975536561	1.84362513649833	0.0709212390624256	0.274847788152732	-1.05799903457354	0.122264049880954
MB-4976	Other	-0.44012000031537	-1.3751506267111	0.165117322634682	0.877672953737389	-0.436473605936724	0.0734382137336998	-0.200961433025201	0.171322840378031	-0.176140805280834	-0.361502180630456	-0.161808690624375	-0.17861998364637	-0.446636445864481	0.0258845665699604	0.599072044398329	-1.35243806955204	1.59031110711695	1.14471355765046	-0.704489489654862
MB-4977	Other	0.422197013717163	1.05967298916354	-1.04278632731726	0.561548392889976	-0.941787364793874	0.0142934606257882	-0.0457006987514233	-0.717675552400199	-0.651635194779213	-0.644634168231359	0.0675840086203834	-0.149473331281904	-0.702920513665885	-0.483564641429956	-0.0706272971916363	-0.179626869621654	1.03722092718568	-1.00094240648288	0.34353939693824
MB-4978	Other	0.0644636256802866	0.391060815699854	0.926297077544955	-0.880003242598891	-2.06987595505762	0.410985036260673	-0.222406163064604	-0.32676976139631	-0.225433803449586	-0.344671361714801	0.287631984635856	-0.360620751978656	-1.3245836146094	0.750641456726552	-0.396837437797032	-0.0234644902565846	0.589819546294927	-0.638781066196224	0.0540088704006584
MB-4981	Other	0.751801668052182	1.7633389758356	-0.541793663897684	0.0169243201143863	-1.23498600640455	0.3242904667038	2.24367955310563	0.869575534649758	0.182181963295186	1.15357939031141	1.68044397623001	1.0052177549371	-0.772358807815065	0.397138180811035	-0.591623795895883	-0.185353065859957	1.08220663107557	1.52236199561784	1.30283782291537
MB-4982	Other	-0.0549456311360775	0.178584159900169	-0.802385063124676	-1.53287209404818	0.0920478059113524	-0.640557158509156	0.653278321163021	-0.172522180610693	-0.00929243928519435	-1.12994289130808	-0.591328963250627	-0.704884926914209	-0.553781273158639	-0.331083007036647	0.770225201352487	-0.480053543712983	-0.0397976888613024	1.4607428110044	-0.408483717036178
MB-4986	Other	1.74181415315388	0.170498495247935	0.976552905882761	0.309310224703743	0.0593815142272332	0.276531426056404	-0.468001115796845	0.0972475002217877	1.93674975173342	-0.64833460375394	0.156934459509931	-0.851143236745694	-0.187588201847506	-0.172212173695427	-1.51285647359593	-0.0771058117905803	0.10900206526434	0.557038221608469	-0.77722437218418
MB-4987	Other	0.33471214146092	-1.2646486614711	0.0389786229140075	0.563368657065537	-2.94051131349452	0.94314607933712	0.128204603181366	-0.628587509680786	0.734484419889033	1.3051833870064	0.338918313692304	0.717477134411725	-0.532757521366118	2.46728219783757	0.231527853122789	0.535608127567099	0.9727663595661	-1.11951127621902	0.376842424090789
MB-4991	Other	0.58224749273483	0.670653085480771	1.26445897800254	1.0881549592159	0.789030699161009	-0.0199511420222237	0.208672547667099	0.14824860518788	0.314050487585188	0.0263934023141952	0.878804651981363	0.27775573397667	0.0833396111112291	0.0531813817997031	-1.24288141848769	0.0163821909946461	-0.413135443177809	0.153360856355767	0.0301225122166714
MB-4992	Other	-0.547646968862716	1.05705725372141	-0.746753769078872	0.545712903946718	-2.29288378458285	-0.174328334840128	-0.426019821315947	-0.155205621911683	-0.453559844476309	-0.128521572633139	0.602879603940747	-0.979026649419749	-0.35969151221463	-0.186744867713517	0.301360589879374	0.101910814507729	1.70821338768869	0.584798233002834	-0.806029139423292
MB-4993	Other	1.51684991700543	0.466456873614391	-0.300237250193079	1.04249788178407	0.125304709636316	0.30727975398848	0.638127183788103	0.754854782406909	0.426417831995181	0.11451906882255	-0.720612299000812	0.0503845658719205	0.0919232598930616	-0.650989620930375	-0.324542444643187	0.0939653378033627	0.171566220131782	1.19468499209265	0.141797035634175
MB-4994	Other	-0.74012389602613	-0.200784359604616	0.267943079721755	0.104106108393808	-0.575945921490622	-0.153264597590169	-0.183315145435231	-0.160208786108743	-0.672063767137552	-0.781231256619515	-1.21007189968161	-0.367445145316177	-1.10812249730011	-0.813960819286224	0.0975963313427827	0.403921120213103	1.3198313993307	0.0209372522233097	-0.542135561085833
MB-4996	Other	0.373352520051167	-0.022197302637382	0.326099458709845	-0.589759662077087	-0.539349272154593	-1.09919550720451	-0.210449793318222	-0.987656641486581	-1.36364207232486	-0.99657580910722	-1.32468093160047	-1.32457392872662	-0.0225855174900215	1.25869575587527	0.0280822793233523	-0.889959096334858	0.751095830778619	-2.03097356164222	-0.668325356466519
MB-4998	Other	1.76239479471867	0.131700657286859	0.740234249649439	1.10302150642753	-0.185828528640372	-1.28415319363634	-1.25668176015305	-1.22258478103074	-0.792321574249681	-1.01416410345483	0.167572448312525	-0.777798310718272	-0.688851943790136	0.0411863699642877	-1.2905875538526	0.434081220850752	1.54299150573099	-1.71810326062271	-0.276935217838789
MB-4999	Other	1.03761831419812	0.375832609994553	0.47555171706136	0.315539196788835	-0.893656574605815	-0.948304651876511	-0.804945730017212	-0.338148295424501	-1.14818609514543	0.0749678680871972	-0.277902814636814	-1.32794137409758	-1.60714377397759	0.710620841201312	0.183582352625056	-1.11589117470714	0.782879390653426	-0.222441299072123	-1.00361572236623
MB-5001	Other	0.585843787456549	0.99839509380657	-0.771579696759983	0.26402118108742	1.06547771136558	-0.736547731542227	-0.539496117338793	-0.0501483524726136	-0.358750025608028	-0.439680809152991	0.406546605343702	0.052398496090732	-0.461028230095118	-0.525199750435921	1.61692294671471	0.550861516445505	-1.25776238028256	-0.387585040457126	0.396389777806766
MB-5004	Other	0.845728526895029	-0.662138531481678	-2.3441000371926	-0.601610424311212	-1.22474957753828	-1.97674165972323	0.173950642713356	0.233992879587985	0.543567953832786	-0.847039893193125	-0.246118589019265	-0.684812271752035	0.249916060150338	-0.453623905474559	0.349191541570431	-2.83869270347191	-0.10627813109915	1.51599082130221	-0.359551371555817
MB-5008	Other	-0.212624890577351	0.91876276992869	0.47512711153151	-1.68565341859728	-0.160639816657107	-1.94742930514592	1.68394446121112	-1.12594899118874	-0.658353777893932	-0.510629728751831	-1.81355772088738	-1.48089355562345	-0.343615697409243	-0.8864494895627	0.811735850984094	0.380123597577002	1.20863778994154	-1.40110521939147	-0.883185440229036
MB-5011	Other	-0.433981267242653	0.319863964162668	-0.241652669620132	0.122331059930773	-0.92840787905988	-0.46169730499176	-0.858546605961061	-0.637671590561371	0.0533058111475996	0.119267178009577	-0.151790906011781	0.254912232701664	-1.18637967240078	0.0472253985688704	0.498480327325486	-1.25148975833966	1.08825526374816	-0.641963900678872	-0.82371793791674
MB-5013	Other	-0.000337040082639263	0.457312074229477	0.309725154180362	0.602452644863388	-0.181694490823423	-1.9385432785337	0.483003338945553	-1.29899654145297	-1.81342279062538	-0.654051798701281	-0.0840199410933391	-0.975701651306893	-0.312589694451616	-1.33676037879184	-0.276110747132343	-0.327241419081892	1.12053719351381	-0.814055653044266	-1.09779364861264
MB-5014	Other	-0.426186122747075	-0.367430092041602	0.309227399662496	1.07480238861154	-0.392496087092783	-0.946547985171425	-2.02422740055696	-0.595283072649287	-0.829742360399848	-0.783791001815069	-1.18046727281725	-0.983399065656103	-0.832852781370142	-0.700355536187019	-0.121192747836929	-0.260773050457027	0.237169530380439	-0.986227908343172	-0.921140859630521
MB-5015	Other	0.406909028066413	-0.530394368965914	-0.204023762182621	1.88185405492466	-0.194026615221845	-0.552898324479356	0.822084323938262	-0.51299306982126	-0.791362903202234	-0.980010549037993	-0.822993546615695	-0.624326382364815	-1.13474505022964	-0.286804654872409	-1.46604265707742	-0.272658358431335	1.19693341736611	-0.225597394929392	-0.998812174818865
MB-5017	Other	-1.13542334802165	-1.05475690006551	-0.489372799636505	-1.00272036544387	-0.147524132434168	0.353192844417123	0.616548092693694	-0.389273033787729	3.45824985653889	-0.252686029829277	1.22024333712572	0.695209046571373	-1.2877892365863	-0.572026923789476	-0.694216943470642	-0.229866804490874	-1.74860109858282	0.459539172096848	0.717495682708862
MB-5018	Other	0.225678278593123	0.56053559052048	0.767084032161646	1.54291402219574	-0.0478147863381328	-0.688316338050436	-0.0145979429468736	-0.502957678844735	-0.709171216814033	-0.276160521746097	-0.823469619224079	0.605606236803148	0.00542520748476081	-0.48085462834303	1.38405832663711	-1.0128758339632	0.601238999394985	-1.61280495199554	-0.43882657699378
MB-5019	Other	2.43703529375708	-1.17101557659673	0.926422556183097	0.474871162198879	-0.506314546782079	0.154842428908018	-0.594680256758521	0.394414091447219	-0.28665784835158	0.443999580161035	-1.18150819628879	-0.622948923682608	-0.0630711520828663	1.42046677623445	-0.888523770235567	0.493951461387778	0.223666392024636	-0.218133272733659	-0.0949127039885865
MB-5020	Other	1.12236500718522	-0.198261795604091	0.445254185667176	0.861463889089296	-0.818203093682943	0.000259218580715111	-0.824317727228147	-0.10412345624725	-0.242926086014616	-0.796191249682978	-1.01717278457301	-0.590632771730823	-0.581543005212006	-0.0068326745858181	-0.646932599229961	-0.199436699357454	1.31286264161048	0.49145144275971	-0.515517826518889
MB-5027	Other	-0.410243076928953	-1.74158643830795	-0.513384491212419	1.26765009579211	-0.697460346214099	0.3242904667038	0.84181305075017	1.50321068664372	0.862855283206427	1.08671083832404	0.283696718281777	0.432754833184777	-1.16228220558366	1.15290894794935	-0.74777159915485	0.339256291952096	0.744597009879516	1.67147130805447	-0.315456687260081
[truncated: 787 more rows]
