# Supplementary material for: Re-definition of claudin-low as a breast cancer phenotype
Source: Nat Commun. 2020 Apr 14;11:1787. doi: 10.1038/s41467-020-15574-5 (PMC7156396; doi:10.1038/s41467-020-15574-5)
Supplement: Supplementary file 9 — Source Data [file 41467_2020_15574_MOESM9_ESM.zip › SourceDataFigS8.xlsx]

## Sheet: FigS8A 
Patient_ID	OS_Months	OS_Status	Vital_Status	PAM50CoreCL
MB-0000	140.5	LIVING	Living	NormalOtherClaudinLow
MB-0002	84.63333333	LIVING	Living	LumA
MB-0005	163.7	DECEASED	Died of Disease	LumB
MB-0006	164.9333333	LIVING	Living	LumB
MB-0010	7.8	DECEASED	Died of Disease	LumB
MB-0014	164.3333333	LIVING	Living	LumB
MB-0022	99.53333333	DECEASED	Died of Other Causes	LumB
MB-0028	36.56666667	DECEASED	Died of Other Causes	LumB
MB-0035	36.26666667	DECEASED	Died of Disease	Her2
MB-0036	132.0333333	DECEASED	Died of Disease	LumA
MB-0039	163.5333333	LIVING	Living	LumB
MB-0045	164.9	LIVING	Living	Basal
MB-0046	14.13333333	DECEASED	Died of Other Causes	LumA
MB-0048	103.8333333	LIVING	Living	Her2
MB-0050	75.33333333	LIVING	Living	Normal
MB-0053	161.0666667	LIVING	Living	LumB
MB-0054	160.3	LIVING	Living	LumB
MB-0056	62.86666667	LIVING	Living	LumB
MB-0060	140.8666667	LIVING	Living	LumB
MB-0062	153.9666667	LIVING	Living	Basal
MB-0064	108.9333333	LIVING	Living	LumB
MB-0066	157.4333333	LIVING	Living	LumB
MB-0068	103.1333333	LIVING	Living	LumA
MB-0079	28.5	DECEASED	Died of Disease	Her2
MB-0081	69.5	LIVING	Living	LumB
MB-0083	86.06666667	DECEASED	Died of Disease	LumB
MB-0093	153.2	LIVING	Living	LumB
MB-0095	49.76666667	DECEASED	Died of Other Causes	LumB
MB-0097	98.7	LIVING	Living	LumA
MB-0100	8.066666667	DECEASED	Died of Disease	Basal
MB-0101	148.0333333	LIVING	Living	Normal
MB-0102	140.7666667	DECEASED	Died of Disease	LumB
MB-0106	85.33333333	LIVING	Living	LumA
MB-0107	158.0333333	LIVING	Living	LumB
MB-0108	42.7	DECEASED	Died of Disease	LumB
MB-0109	112.4	DECEASED	Died of Other Causes	Basal
MB-0111	127.1	LIVING	Living	LumA
MB-0112	39.16666667	DECEASED	Died of Disease	LumA
MB-0113	43.16666667	LIVING	Living	Her2
MB-0114	13.4	LIVING	Living	LumA
MB-0115	66.73333333	DECEASED	Died of Disease	Basal
MB-0116	122.2666667	LIVING	Living	Normal
MB-0117	2.4	LIVING	Living	LumA
MB-0119	95.86666667	DECEASED	Died of Disease	LumB
MB-0120	29.06666667	DECEASED	Died of Disease	LumB
MB-0121	152.2	LIVING	Living	LumA
MB-0122	138.9	LIVING	Living	LumA
MB-0123	114.2333333	DECEASED	Died of Other Causes	LumB
MB-0124	118.2	LIVING	Living	LumA
MB-0125	1.266666667	LIVING	Living	LumB
MB-0126	127.6333333	LIVING	Living	LumA
MB-0128	137.8	LIVING	Living	Normal
MB-0129	38.56666667	DECEASED	Died of Other Causes	Her2
MB-0130	153.5666667	LIVING	Living	LumA
MB-0131	66.63333333	DECEASED	Died of Disease	LumA
MB-0133	151	LIVING	Living	LumA
MB-0134	12.93333333	DECEASED	Died of Disease	LumB
MB-0135	116.6333333	LIVING	Living	LumB
MB-0136	88.2	LIVING	Living	LumA
MB-0138	150.5666667	LIVING	Living	LumA
MB-0139	109.2	LIVING	Living	LumA
MB-0140	147.9333333	LIVING	Living	LumB
MB-0142	12.4	LIVING	Living	LumA
MB-0143	54.33333333	DECEASED	Died of Other Causes	LumA
MB-0144	152.0666667	DECEASED	Died of Disease	LumB
MB-0145	147.6666667	LIVING	Living	LumA
MB-0146	122.1666667	DECEASED	Died of Other Causes	LumB
MB-0147	51.76666667	DECEASED	Died of Disease	LumA
MB-0148	1.766666667	LIVING	Living	Her2
MB-0149	51.7	DECEASED	Died of Other Causes	Basal
MB-0150	111.2	LIVING	Living	Basal
MB-0151	49.23333333	DECEASED	Died of Disease	LumB
MB-0152	63.03333333	LIVING	Living	Her2
MB-0154	114.7666667	LIVING	Living	LumA
MB-0155	59.8	LIVING	Living	NormalCoreClaudinLow
MB-0157	114.7666667	LIVING	Living	BasalOtherClaudinLow
MB-0162	55.76666667	LIVING	Living	LumA
MB-0163	98.1	DECEASED	Died of Other Causes	Basal
MB-0164	10.83333333	LIVING	Living	Basal
MB-0165	47.63333333	DECEASED	Died of Disease	LumA
MB-0166	104.4	LIVING	Living	LumA
MB-0167	43.1	DECEASED	Died of Disease	LumB
MB-0168	122.7666667	LIVING	Living	NormalCoreClaudinLow
MB-0170	93.36666667	DECEASED	Died of Other Causes	LumA
MB-0171	5.433333333	LIVING	Living	Normal
MB-0172	138.1	LIVING	Living	LumA
MB-0173	3.766666667	LIVING	Living	LumB
MB-0174	78.76666667	LIVING	Living	BasalCoreClaudinLow
MB-0175	72.36666667	LIVING	Living	LumA
MB-0176	113.4333333	LIVING	Living	LumA
MB-0177	45.6	DECEASED	Died of Other Causes	LumA
MB-0178	104.4666667	DECEASED	Died of Disease	LumB
MB-0179	17.93333333	DECEASED	Died of Disease	BasalCoreClaudinLow
MB-0180	62.33333333	LIVING	Living	LumA
MB-0181	85.96666667	LIVING	Living	LumA
MB-0184	109.0333333	LIVING	Living	LumA
MB-0188	31.3	DECEASED	Died of Disease	Her2
MB-0189	9.066666667	DECEASED	Died of Disease	NormalCoreClaudinLow
MB-0191	15.3	DECEASED	Died of Other Causes	Basal
MB-0192	144.6333333	LIVING	Living	Normal
MB-0193	19	LIVING	Living	LumB
MB-0194	91.6	LIVING	Living	LumA
MB-0195	146	LIVING	Living	LumB
MB-0197	70.73333333	LIVING	Living	LumB
MB-0198	144.7666667	LIVING	Living	LumB
MB-0199	144.4	LIVING	Living	LumA
MB-0200	130.8666667	DECEASED	Died of Disease	Basal
MB-0201	125.7	LIVING	Living	Basal
MB-0202	128.3666667	LIVING	Living	LumA
MB-0203	58.76666667	DECEASED	Died of Other Causes	LumA
MB-0204	24.3	DECEASED	Died of Disease	LumA
MB-0205	144.4666667	LIVING	Living	NormalCoreClaudinLow
MB-0206	141.1666667	LIVING	Living	BasalOtherClaudinLow
MB-0207	173.6333333	LIVING	Living	LumA
MB-0209	82.36666667	LIVING	Living	NormalCoreClaudinLow
MB-0211	44.8	DECEASED	Died of Disease	BasalOtherClaudinLow
MB-0214	146.9	LIVING	Living	Basal
MB-0215	122.2	LIVING	Living	LumB
MB-0218	131.0666667	LIVING	Living	LumB
MB-0220	39.83333333	DECEASED	Died of Disease	NormalCoreClaudinLow
MB-0221	20.2	DECEASED	Died of Disease	Her2
MB-0222	212.7	LIVING	Living	Normal
MB-0223	81.33333333	DECEASED	Died of Disease	LumA
MB-0224	176.7666667	LIVING	Living	LumA
MB-0225	212.2	LIVING	Living	LumB
MB-0226	57.63333333	LIVING	Living	LumA
MB-0227	111.8666667	LIVING	Living	LumA
MB-0228	10.83333333	DECEASED	Died of Disease	Normal
MB-0229	71.5	LIVING	Living	LumA
MB-0230	200.3333333	LIVING	Living	Her2
MB-0231	19.6	LIVING	Living	LumA
MB-0232	207.6333333	LIVING	Living	LumA
MB-0233	72.43333333	DECEASED	Died of Other Causes	LumA
MB-0234	94.23333333	DECEASED	Died of Other Causes	LumB
MB-0235	142.5666667	DECEASED	Died of Disease	LumA
MB-0236	205.0333333	LIVING	Living	LumA
MB-0238	193.1666667	LIVING	Living	Basal
MB-0239	85.56666667	DECEASED	Died of Disease	LumA
MB-0241	73.13333333	DECEASED	Died of Disease	BasalOtherClaudinLow
MB-0242	199.1	LIVING	Living	LumB
MB-0243	149.7666667	LIVING	Living	LumB
MB-0244	149.7333333	LIVING	Living	Normal
MB-0245	164.7	LIVING	Living	LumA
MB-0247	185.6	LIVING	Living	LumA
MB-0248	71	LIVING	Living	LumA
MB-0249	188.3333333	LIVING	Living	Her2
MB-0253	152.3	LIVING	Living	Normal
MB-0256	200.7	LIVING	Living	LumA
MB-0257	91.73333333	DECEASED	Died of Disease	LumA
MB-0258	86.13333333	LIVING	Living	LumA
MB-0259	11.86666667	DECEASED	Died of Disease	Basal
MB-0260	169.8333333	DECEASED	Died of Other Causes	LumA
MB-0261	90.23333333	DECEASED	Died of Disease	LumB
MB-0262	182.2666667	DECEASED	Died of Other Causes	Her2
MB-0263	176.0333333	DECEASED	Died of Other Causes	LumA
MB-0264	43.1	DECEASED	Died of Disease	Her2
MB-0265	189.1333333	LIVING	Living	BasalCoreClaudinLow
MB-0266	90.66666667	DECEASED	Died of Other Causes	LumA
MB-0268	28.5	DECEASED	Died of Disease	LumB
MB-0269	22.23333333	LIVING	Living	BasalCoreClaudinLow
MB-0270	337.0333333	LIVING	Living	LumB
MB-0272	122	DECEASED	Died of Disease	LumB
MB-0273	186.5333333	LIVING	Living	LumA
MB-0275	186.1	LIVING	Living	NormalCoreClaudinLow
MB-0278	5.833333333	DECEASED	Died of Disease	Basal
MB-0279	192.2666667	DECEASED	Died of Other Causes	NormalCoreClaudinLow
MB-0280	172.9	DECEASED	Died of Disease	Normal
MB-0282	194.2333333	LIVING	Living	Normal
MB-0284	0	LIVING	Living	BasalCoreClaudinLow
MB-0285	3.366666667	LIVING	Living	NormalCoreClaudinLow
MB-0286	192.6	LIVING	Living	LumACoreClaudinLow
MB-0287	94.73333333	DECEASED	Died of Other Causes	LumB
MB-0288	63.8	DECEASED	Died of Disease	Normal
MB-0289	71.6	DECEASED	Died of Other Causes	BasalCoreClaudinLow
MB-0290	199.5333333	LIVING	Living	LumA
MB-0291	39.2	DECEASED	Died of Disease	LumB
MB-0292	49.43333333	DECEASED	Died of Other Causes	Her2
MB-0293	64.36666667	LIVING	Living	NormalCoreClaudinLow
MB-0294	72.9	LIVING	Living	Normal
MB-0295	164.5	LIVING	Living	LumA
MB-0301	122.7	DECEASED	Died of Other Causes	LumA
MB-0302	84.2	DECEASED	Died of Disease	LumA
MB-0303	60.13333333	LIVING	Living	Basal
MB-0304	111.5333333	DECEASED	Died of Disease	LumB
MB-0305	63.5	DECEASED	Died of Disease	Normal
MB-0306	42.96666667	DECEASED	Died of Disease	LumA
MB-0307	177.3333333	LIVING	Living	LumA
MB-0308	183.2666667	LIVING	Living	LumA
MB-0309	42.33333333	DECEASED	Died of Other Causes	LumA
MB-0310	185.1666667	LIVING	Living	LumA
MB-0311	151.1666667	DECEASED	Died of Other Causes	LumB
MB-0312	169.6	DECEASED	Died of Disease	LumB
MB-0313	184.7666667	LIVING	Living	LumB
MB-0314	4.433333333	DECEASED	Died of Disease	Her2
MB-0315	186.2	LIVING	Living	LumA
MB-0316	182.9	LIVING	Living	Basal
MB-0317	151.6666667	DECEASED	Died of Other Causes	LumA
MB-0318	168.7	LIVING	Living	Normal
MB-0319	40.7	DECEASED	Died of Disease	LumB
MB-0320	63.73333333	LIVING	Living	LumA
MB-0321	174.6333333	LIVING	Living	LumA
MB-0322	50.53333333	DECEASED	Died of Other Causes	LumA
MB-0324	144.9666667	DECEASED	Died of Disease	LumA
MB-0325	177.5333333	LIVING	Living	LumB
MB-0328	125.6	DECEASED	Died of Disease	LumB
MB-0336	170.6333333	DECEASED	Died of Disease	LumB
MB-0339	26.73333333	DECEASED	Died of Other Causes	LumB
MB-0340	164.7333333	LIVING	Living	Basal
MB-0341	173.9	DECEASED	Died of Disease	LumA
MB-0342	125.3333333	DECEASED	Died of Disease	NormalCoreClaudinLow
MB-0343	91.13333333	DECEASED	Died of Disease	Normal
MB-0344	152.9333333	LIVING	Living	Normal
MB-0345	72.66666667	LIVING	Living	LumA
MB-0346	20.43333333	DECEASED	Died of Disease	Her2
MB-0348	122.7	DECEASED	Died of Other Causes	LumA
MB-0349	146.0333333	DECEASED	Died of Other Causes	LumB
MB-0350	46.06666667	DECEASED	Died of Disease	BasalOtherClaudinLow
MB-0352	55.2	DECEASED	Died of Disease	Her2
MB-0353	41.83333333	DECEASED	Died of Other Causes	LumA
MB-0354	11.6	DECEASED	Died of Disease	Basal
MB-0356	213.5	LIVING	Living	LumA
MB-0358	32.86666667	LIVING	Living	LumA
MB-0359	21.6	LIVING	Living	LumA
MB-0360	132.5666667	DECEASED	Died of Disease	LumB
MB-0361	15.06666667	DECEASED	Died of Other Causes	Her2
MB-0362	47.03333333	DECEASED	Died of Disease	LumA
MB-0363	89.9	DECEASED	Died of Disease	LumB
MB-0364	176.6	LIVING	Living	LumA
MB-0365	87.23333333	DECEASED	Died of Disease	Her2
MB-0366	64.23333333	LIVING	Living	LumA
MB-0367	142.4333333	LIVING	Living	NormalCoreClaudinLow
MB-0368	61.9	DECEASED	Died of Disease	LumB
MB-0369	144.3333333	LIVING	Living	LumB
MB-0370	93.5	DECEASED	Died of Other Causes	LumB
MB-0371	131.1333333	LIVING	Living	LumB
MB-0372	62.76666667	DECEASED	Died of Disease	Basal
MB-0373	27	DECEASED	Died of Disease	LumB
MB-0374	1.433333333	LIVING	Living	LumB
MB-0375	143.1666667	LIVING	Living	Normal
MB-0377	134.3666667	LIVING	Living	LumA
MB-0378	97.3	DECEASED	Died of Disease	Her2
MB-0379	135.6666667	LIVING	Living	LumA
MB-0380	69.33333333	DECEASED	Died of Other Causes	LumB
MB-0381	130.2	LIVING	Living	Her2
MB-0382	136.4666667	LIVING	Living	LumA
MB-0383	85.73333333	DECEASED	Died of Disease	LumB
MB-0384	61.1	DECEASED	Died of Disease	LumB
MB-0385	36.43333333	DECEASED	Died of Disease	LumB
MB-0386	138.1333333	LIVING	Living	LumA
MB-0388	97.56666667	LIVING	Living	Normal
MB-0389	96.96666667	LIVING	Living	LumB
MB-0391	142.4666667	LIVING	Living	Her2
MB-0392	38.13333333	DECEASED	Died of Disease	Normal
MB-0393	20.83333333	DECEASED	Died of Disease	Basal
MB-0394	64.23333333	LIVING	Living	LumA
MB-0395	29	DECEASED	Died of Disease	Her2
MB-0396	60.66666667	LIVING	Living	Basal
MB-0397	57.23333333	LIVING	Living	LumA
MB-0398	43.2	DECEASED	Died of Disease	LumB
MB-0399	137.1	DECEASED	Died of Other Causes	Her2
MB-0400	22.46666667	DECEASED	Died of Disease	Basal
MB-0401	26.26666667	DECEASED	Died of Disease	Basal
MB-0402	99.73333333	LIVING	Living	NormalCoreClaudinLow
MB-0404	63.5	LIVING	Living	LumA
MB-0406	96.9	DECEASED	Died of Disease	LumB
MB-0410	63	LIVING	Living	LumA
MB-0411	139.1666667	LIVING	Living	LumA
MB-0412	136.1666667	LIVING	Living	LumB
MB-0413	140.0666667	LIVING	Living	LumA
MB-0414	76.63333333	LIVING	Living	Basal
MB-0417	6.266666667	DECEASED	Died of Disease	Her2
MB-0418	102.0666667	LIVING	Living	Her2
MB-0419	104.3	DECEASED	Died of Other Causes	LumA
MB-0420	76.73333333	LIVING	Living	BasalOtherClaudinLow
MB-0421	93	DECEASED	Died of Other Causes	Her2
MB-0422	33.8	DECEASED	Died of Other Causes	LumA
MB-0424	9.833333333	DECEASED	Died of Disease	NormalCoreClaudinLow
MB-0425	24.4	DECEASED	Died of Other Causes	LumA
MB-0426	131.1	LIVING	Living	Normal
MB-0427	116.1	LIVING	Living	LumA
MB-0428	55.93333333	LIVING	Living	LumA
MB-0429	74.46666667	DECEASED	Died of Other Causes	LumB
MB-0431	85.13333333	LIVING	Living	LumA
MB-0434	45.5	DECEASED	Died of Disease	LumB
MB-0436	75.5	DECEASED	Died of Other Causes	Her2
MB-0437	90.56666667	LIVING	Living	LumB
MB-0438	135.1666667	LIVING	Living	Her2
MB-0439	112.1333333	LIVING	Living	LumB
MB-0440	100.8333333	LIVING	Living	LumB
MB-0442	103.4666667	DECEASED	Died of Disease	NormalCoreClaudinLow
MB-0443	45.03333333	LIVING	Living	LumA
MB-0444	55.46666667	DECEASED	Died of Disease	LumB
MB-0445	132.5333333	LIVING	Living	LumA
MB-0446	72.26666667	LIVING	Living	BasalOtherClaudinLow
MB-0449	112.5666667	LIVING	Living	LumA
MB-0451	50.06666667	LIVING	Living	LumA
MB-0452	62.8	LIVING	Living	LumB
MB-0453	43.13333333	DECEASED	Died of Disease	Her2
MB-0454	46.83333333	DECEASED	Died of Other Causes	LumA
MB-0455	99.33333333	LIVING	Living	LumB
MB-0458	134.5	LIVING	Living	NormalCoreClaudinLow
MB-0459	35.6	DECEASED	Died of Other Causes	LumB
MB-0460	114	DECEASED	Died of Disease	LumACoreClaudinLow
MB-0462	132.7666667	LIVING	Living	Her2
MB-0463	120.5666667	DECEASED	Died of Disease	LumA
MB-0464	39.3	DECEASED	Died of Disease	Basal
MB-0465	28.6	DECEASED	Died of Disease	LumB
MB-0466	43.86666667	LIVING	Living	LumA
MB-0467	105.6	DECEASED	Died of Disease	Her2
MB-0468	129.6	DECEASED	Died of Other Causes	LumA
MB-0469	131.2666667	LIVING	Living	LumB
MB-0470	88.23333333	LIVING	Living	BasalCoreClaudinLow
MB-0471	107.4666667	LIVING	Living	LumA
MB-0472	27.4	LIVING	Living	LumB
MB-0474	111.1	DECEASED	Died of Disease	LumB
MB-0475	130.7	LIVING	Living	LumA
MB-0476	130.4333333	LIVING	Living	NormalCoreClaudinLow
MB-0478	132.3	LIVING	Living	LumACoreClaudinLow
MB-0479	132.7666667	LIVING	Living	Her2
MB-0480	94.56666667	LIVING	Living	LumA
MB-0481	36.4	DECEASED	Died of Disease	Basal
MB-0482	24.86666667	DECEASED	Died of Disease	Normal
MB-0483	74.46666667	DECEASED	Died of Disease	LumB
MB-0484	82.63333333	LIVING	Living	Her2
MB-0485	36.76666667	DECEASED	Died of Disease	LumA
MB-0486	89.96666667	LIVING	Living	LumA
MB-0487	86.9	LIVING	Living	Normal
MB-0488	112.9333333	LIVING	Living	BasalCoreClaudinLow
MB-0489	90.56666667	LIVING	Living	NormalCoreClaudinLow
MB-0490	101.9666667	LIVING	Living	LumA
MB-0491	125.8	LIVING	Living	LumA
MB-0492	81.13333333	DECEASED	Died of Other Causes	LumB
MB-0494	36.63333333	DECEASED	Died of Disease	BasalCoreClaudinLow
MB-0495	71.8	DECEASED	Died of Disease	BasalCoreClaudinLow
MB-0496	130.9	LIVING	Living	NormalCoreClaudinLow
MB-0497	73.7	LIVING	Living	LumA
MB-0500	67.46666667	LIVING	Living	Basal
MB-0501	71.5	LIVING	Living	LumA
MB-0502	82.1	LIVING	Living	BasalCoreClaudinLow
MB-0503	101.2333333	LIVING	Living	LumA
MB-0504	130.4666667	LIVING	Living	LumA
MB-0505	60.7	LIVING	Living	LumA
MB-0506	45.8	DECEASED	Died of Disease	Her2
MB-0507	23.8	LIVING	Living	LumA
MB-0508	114.3333333	LIVING	Living	Normal
MB-0509	115.3	LIVING	Living	Basal
MB-0510	128.4	LIVING	Living	Normal
MB-0511	61.7	LIVING	Living	LumA
MB-0512	121.5333333	LIVING	Living	LumA
MB-0513	117.0333333	LIVING	Living	LumA
MB-0514	13.4	LIVING	Living	LumB
MB-0516	114.4666667	LIVING	Living	Basal
MB-0517	61.9	LIVING	Living	LumA
MB-0519	110.9666667	LIVING	Living	Normal
MB-0521	212.2	LIVING	Living	LumA
MB-0522	2.5	LIVING	Living	Her2
MB-0524	80.83333333	LIVING	Living	Normal
MB-0525	65.86666667	LIVING	Living	Basal
MB-0526	139.6333333	DECEASED	Died of Other Causes	LumB
MB-0527	109.8333333	DECEASED	Died of Other Causes	LumA
MB-0528	193.9666667	LIVING	Living	LumA
MB-0529	48.53333333	DECEASED	Died of Disease	LumA
MB-0531	163.8666667	LIVING	Living	NormalCoreClaudinLow
MB-0532	143.1333333	DECEASED	Died of Disease	LumB
MB-0534	124.1	LIVING	Living	Normal
MB-0535	199.1333333	LIVING	Living	LumA
MB-0536	147.3666667	DECEASED	Died of Other Causes	LumB
MB-0537	113.5666667	LIVING	Living	Normal
MB-0538	24.1	DECEASED	Died of Disease	LumA
MB-0540	194.5333333	LIVING	Living	NormalCoreClaudinLow
MB-0541	174.2666667	LIVING	Living	LumA
MB-0542	48.6	DECEASED	Died of Disease	Normal
MB-0544	79.33333333	DECEASED	Died of Other Causes	LumB
MB-0545	41.16666667	DECEASED	Died of Other Causes	Normal
MB-0550	132.3333333	DECEASED	Died of Disease	LumB
MB-0551	51.96666667	DECEASED	Died of Disease	Normal
MB-0552	68.06666667	DECEASED	Died of Disease	Her2
MB-0553	85.73333333	DECEASED	Died of Other Causes	LumA
MB-0554	111.1666667	DECEASED	Died of Other Causes	LumA
MB-0558	97.83333333	DECEASED	Died of Other Causes	BasalOtherClaudinLow
MB-0559	161.7666667	LIVING	Living	LumA
MB-0568	181.4666667	LIVING	Living	LumA
MB-0569	59.5	DECEASED	Died of Disease	LumB
MB-0570	272.2	LIVING	Living	LumB
MB-0571	149.8666667	LIVING	Living	LumA
MB-0573	163.2	DECEASED	Died of Other Causes	LumAOtherClaudinLow
MB-0574	119.8	LIVING	Living	LumA
MB-0575	128.5666667	LIVING	Living	LumACoreClaudinLow
MB-0576	31	DECEASED	Died of Disease	LumB
MB-0577	65.4	LIVING	Living	LumB
MB-0578	110.1	LIVING	Living	Normal
MB-0579	92.76666667	DECEASED	Died of Other Causes	LumB
MB-0580	79.36666667	DECEASED	Died of Disease	LumA
MB-0581	7.866666667	DECEASED	Died of Disease	Basal
MB-0582	15.53333333	DECEASED	Died of Other Causes	Basal
MB-0583	62.63333333	LIVING	Living	LumA
MB-0584	118.2	LIVING	Living	LumB
MB-0585	115.7	DECEASED	Died of Disease	LumB
MB-0586	77.23333333	DECEASED	Died of Other Causes	LumA
MB-0587	91.26666667	LIVING	Living	LumA
MB-0588	119.7333333	LIVING	Living	Normal
MB-0589	125.8	LIVING	Living	LumB
MB-0590	72.46666667	DECEASED	Died of Other Causes	LumB
MB-0591	119.4666667	DECEASED	Died of Disease	LumB
MB-0593	34.66666667	DECEASED	Died of Disease	Her2
MB-0594	44.23333333	LIVING	Living	LumB
MB-0596	107.1	DECEASED	Died of Other Causes	LumA
MB-0597	113.2	DECEASED	Died of Other Causes	NormalCoreClaudinLow
MB-0598	89.36666667	DECEASED	Died of Disease	LumB
MB-0599	123.2666667	LIVING	Living	LumACoreClaudinLow
MB-0600	111	LIVING	Living	LumA
MB-0601	29.66666667	DECEASED	Died of Disease	LumB
MB-0603	121.9666667	LIVING	Living	LumA
MB-0605	114.6	LIVING	Living	LumA
MB-0606	27.46666667	DECEASED	Died of Disease	LumB
MB-0607	87.83333333	LIVING	Living	LumA
MB-0608	63.96666667	DECEASED	Died of Other Causes	Basal
MB-0609	98.7	DECEASED	Died of Disease	LumA
MB-0610	76.7	LIVING	Living	LumA
MB-0611	104.5333333	LIVING	Living	LumB
MB-0613	48.8	LIVING	Living	BasalOtherClaudinLow
MB-0614	119.3333333	LIVING	Living	LumA
MB-0615	34.76666667	LIVING	Living	Normal
MB-0616	29.03333333	DECEASED	Died of Other Causes	LumB
MB-0617	92.96666667	DECEASED	Died of Other Causes	NormalCoreClaudinLow
MB-0618	101.9	LIVING	Living	LumB
MB-0619	94.23333333	LIVING	Living	Normal
MB-0620	112.8	LIVING	Living	Normal
MB-0621	33.56666667	LIVING	Living	LumA
MB-0623	111.0666667	LIVING	Living	NormalCoreClaudinLow
MB-0624	64.03333333	LIVING	Living	LumA
MB-0626	35.53333333	DECEASED	Died of Disease	LumB
MB-0627	0.766666667	LIVING	Living	BasalOtherClaudinLow
MB-0628	105.9666667	LIVING	Living	Normal
MB-0630	86.8	LIVING	Living	LumB
MB-0631	47.43333333	DECEASED	Died of Disease	LumA
MB-0632	56.5	LIVING	Living	LumACoreClaudinLow
MB-0634	17.76666667	LIVING	Living	NormalCoreClaudinLow
MB-0636	32.63333333	DECEASED	Died of Disease	LumA
MB-0637	80.66666667	LIVING	Living	LumB
MB-0638	103.7666667	DECEASED	Died of Other Causes	NormalCoreClaudinLow
MB-0639	75.4	LIVING	Living	Basal
MB-0640	61.33333333	LIVING	Living	Normal
MB-0641	102.5666667	LIVING	Living	NormalCoreClaudinLow
MB-0642	84.2	DECEASED	Died of Other Causes	LumA
MB-0643	19.73333333	DECEASED	Died of Other Causes	Her2
MB-0644	93.3	LIVING	Living	LumACoreClaudinLow
MB-0646	15.16666667	DECEASED	Died of Disease	LumB
MB-0649	61.43333333	LIVING	Living	LumA
MB-0650	25.53333333	LIVING	Living	LumA
MB-0652	96.63333333	DECEASED	Died of Disease	Her2
MB-0653	24.8	DECEASED	Died of Disease	Her2
MB-0654	69.4	LIVING	Living	LumA
MB-0655	111.0666667	LIVING	Living	Normal
MB-0656	19.03333333	DECEASED	Died of Disease	Basal
MB-0657	30.43333333	LIVING	Living	Normal
MB-0658	97.26666667	LIVING	Living	Basal
MB-0659	23.33333333	DECEASED	Died of Disease	Normal
MB-0660	18.93333333	DECEASED	Died of Disease	Her2
MB-0661	20	DECEASED	Died of Disease	LumA
MB-0662	69.8	DECEASED	Died of Disease	Normal
MB-0663	55.36666667	LIVING	Living	Her2
MB-0664	11.06666667	DECEASED	Died of Disease	Basal
MB-0666	24.33333333	DECEASED	Died of Disease	LumA
MB-0869	112.4	DECEASED	Died of Other Causes	Basal
MB-0872	152.0666667	DECEASED	Died of Other Causes	Normal
MB-0874	16.6	DECEASED	Died of Disease	Basal
MB-0877	14.43333333	DECEASED	Died of Disease	LumB
MB-0880	1.233333333	LIVING	Living	LumA
MB-0882	42.36666667	DECEASED	Died of Disease	LumB
MB-0884	93.66666667	DECEASED	Died of Disease	LumB
MB-0891	149.4	LIVING	Living	LumA
MB-0893	175.6333333	LIVING	Living	BasalCoreClaudinLow
MB-0895	43.1	DECEASED	Died of Other Causes	LumB
MB-0897	30.96666667	DECEASED	Died of Other Causes	Normal
MB-0899	175.8	LIVING	Living	LumA
MB-0901	136.1666667	LIVING	Living	Basal
MB-0904	144.7	DECEASED	Died of Other Causes	LumA
MB-0906	63.86666667	DECEASED	Died of Other Causes	Normal
MB-2513	59.7	DECEASED	Died of Disease	LumA
MB-2517	268.4333333	DECEASED	Died of Other Causes	Her2
MB-2536	47.9	DECEASED	Died of Other Causes	LumA
MB-2556	220.9	DECEASED	Died of Other Causes	NormalCoreClaudinLow
MB-2564	285.4333333	LIVING	Living	LumA
MB-2610	280.7	LIVING	Living	LumA
MB-2613	163.4	LIVING	Living	LumB
MB-2614	64.93333333	DECEASED	Died of Disease	LumA
MB-2616	219.1666667	DECEASED	Died of Disease	NormalCoreClaudinLow
MB-2617	89.1	DECEASED	Died of Disease	LumB
MB-2618	89.1	DECEASED	Died of Disease	LumB
MB-2624	128.5333333	LIVING	Living	LumA
MB-2626	193.7	LIVING	Living	LumB
MB-2629	279.1	LIVING	Living	LumB
MB-2632	19.1	DECEASED	Died of Disease	Her2
MB-2634	274.0333333	LIVING	Living	LumB
MB-2642	45.16666667	DECEASED	Died of Disease	LumB
MB-2643	52.96666667	DECEASED	Died of Disease	BasalCoreClaudinLow
MB-2645	44.76666667	DECEASED	Died of Disease	Basal
MB-2669	73.7	DECEASED	Died of Disease	LumA
MB-2686	177.2666667	LIVING	Living	LumB
MB-2705	163.7333333	LIVING	Living	LumB
MB-2708	133.2333333	DECEASED	Died of Disease	LumB
MB-2711	201.4666667	LIVING	Living	LumA
MB-2712	234.4333333	DECEASED	Died of Other Causes	LumA
MB-2718	278.2666667	LIVING	Living	Basal
MB-2721	251.6333333	LIVING	Living	LumA
MB-2724	108.0666667	DECEASED	Died of Disease	BasalCoreClaudinLow
MB-2725	236.9333333	LIVING	Living	LumA
MB-2728	51.4	DECEASED	Died of Disease	LumB
MB-2730	133.7333333	LIVING	Living	LumB
MB-2735	274.5	LIVING	Living	LumB
MB-2742	24.9	DECEASED	Died of Disease	Her2
MB-2744	275.6333333	LIVING	Living	Normal
MB-2745	168.9666667	DECEASED	Died of Disease	LumA
MB-2747	234.3333333	DECEASED	Died of Other Causes	LumA
MB-2749	97.76666667	DECEASED	Died of Other Causes	LumA
MB-2750	145.4333333	DECEASED	Died of Other Causes	LumA
MB-2752	81.93333333	DECEASED	Died of Disease	LumA
MB-2753	274.4	LIVING	Living	Basal
MB-2754	203.5333333	DECEASED	Died of Disease	Normal
MB-2758	35	DECEASED	Died of Disease	Basal
MB-2760	118.0333333	DECEASED	Died of Disease	LumB
MB-2763	275.6	LIVING	Living	LumB
MB-2764	270.1333333	DECEASED	Died of Disease	NormalCoreClaudinLow
MB-2765	227.8666667	DECEASED	Died of Other Causes	LumB
MB-2767	271.3333333	LIVING	Living	LumB
MB-2769	160	LIVING	Living	LumB
MB-2770	274.3666667	LIVING	Living	LumA
MB-2771	44.83333333	DECEASED	Died of Disease	Basal
MB-2772	150.7333333	DECEASED	Died of Other Causes	LumBOtherClaudinLow
MB-2774	131.6666667	DECEASED	Died of Other Causes	LumB
MB-2779	275.2333333	LIVING	Living	LumA
MB-2781	40.43333333	DECEASED	Died of Other Causes	LumB
MB-2786	68.26666667	DECEASED	Died of Disease	LumA
MB-2790	116.9333333	LIVING	Living	LumA
MB-2791	271.9333333	LIVING	Living	LumA
MB-2792	110.7666667	DECEASED	Died of Disease	Her2
MB-2793	267.2333333	LIVING	Living	LumB
MB-2795	272.1	LIVING	Living	LumB
MB-2796	87.7	DECEASED	Died of Disease	LumB
MB-2797	252.9666667	LIVING	Living	LumA
MB-2801	271.2666667	LIVING	Living	LumA
MB-2803	85.86666667	DECEASED	Died of Disease	LumB
MB-2814	231.0333333	DECEASED	Died of Other Causes	LumB
MB-2815	257.5666667	LIVING	Living	Normal
MB-2819	270.5666667	LIVING	Living	LumA
MB-2820	254.6333333	LIVING	Living	LumA
MB-2821	136.0666667	DECEASED	Died of Other Causes	BasalCoreClaudinLow
MB-2823	269.9	LIVING	Living	Normal
MB-2827	235.6666667	LIVING	Living	Basal
MB-2833	259.7666667	LIVING	Living	Basal
MB-2834	153.8333333	DECEASED	Died of Other Causes	Her2
MB-2835	55.03333333	DECEASED	Died of Other Causes	LumA
MB-2838	270.3	LIVING	Living	LumA
MB-2840	269	LIVING	Living	LumA
MB-2842	19.73333333	DECEASED	Died of Disease	Basal
MB-2843	231.5333333	DECEASED	Died of Other Causes	LumA
MB-2844	146.7333333	LIVING	Living	LumB
MB-2845	264.7666667	LIVING	Living	LumACoreClaudinLow
MB-2846	149.7	DECEASED	Died of Disease	Basal
MB-2847	39.53333333	DECEASED	Died of Disease	Her2
MB-2848	227.7333333	DECEASED	Died of Other Causes	LumA
MB-2849	43.2	DECEASED	Died of Disease	Basal
MB-2850	9.433333333	DECEASED	Died of Disease	BasalOtherClaudinLow
MB-2851	159	DECEASED	Died of Disease	LumA
MB-2853	269.6333333	LIVING	Living	LumB
MB-2854	270.4333333	LIVING	Living	LumA
MB-2857	250.6666667	LIVING	Living	BasalOtherClaudinLow
MB-2858	141.5666667	DECEASED	Died of Other Causes	LumB
MB-2863	258.3333333	LIVING	Living	LumA
MB-2867	269.3333333	LIVING	Living	LumA
MB-2895	196.5666667	DECEASED	Died of Disease	Basal
MB-2896	237.3666667	DECEASED	Died of Other Causes	NormalOtherClaudinLow
MB-2900	20.66666667	DECEASED	Died of Other Causes	Normal
MB-2901	218.3	DECEASED	Died of Disease	LumB
MB-2904	125.6	DECEASED	Died of Disease	Basal
MB-2912	267.4	LIVING	Living	Basal
MB-2916	266.9333333	LIVING	Living	LumA
MB-2917	31.93333333	DECEASED	Died of Disease	Basal
MB-2919	240.0333333	DECEASED	Died of Other Causes	LumB
MB-2922	14.4	DECEASED	Died of Disease	Her2
MB-2923	14.1	DECEASED	Died of Disease	Her2
MB-2927	263.7	DECEASED	Died of Disease	LumA
MB-2929	262.8666667	DECEASED	Died of Other Causes	Her2
MB-2931	228.1	DECEASED	Died of Other Causes	LumB
MB-2932	108.4333333	LIVING	Living	LumB
MB-2933	161.9333333	DECEASED	Died of Other Causes	LumA
MB-2939	101.2666667	DECEASED	Died of Other Causes	LumB
MB-2944	27.2	DECEASED	Died of Disease	LumA
MB-2947	112	LIVING	Living	LumA
MB-2951	263.3666667	LIVING	Living	LumA
MB-2952	189.1	DECEASED	Died of Other Causes	LumA
MB-2953	30.13333333	DECEASED	Died of Disease	LumB
MB-2954	5.5	DECEASED	Died of Disease	LumB
MB-2957	262.1333333	LIVING	Living	Basal
MB-2960	222.2	DECEASED	Died of Other Causes	LumA
MB-2963	227.8333333	DECEASED	Died of Disease	Her2CoreClaudinLow
MB-2964	9.6	DECEASED	Died of Disease	Her2
MB-2966	265	LIVING	Living	LumA
MB-2969	172.9	DECEASED	Died of Other Causes	LumA
MB-2970	252.8666667	DECEASED	Died of Disease	LumA
MB-2971	264.2333333	LIVING	Living	LumA
MB-2977	110.6	DECEASED	Died of Other Causes	LumA
MB-2983	180.8333333	DECEASED	Died of Other Causes	LumB
MB-2984	261.2	LIVING	Living	LumB
MB-2990	260	LIVING	Living	LumA
MB-2993	187.0333333	LIVING	Living	BasalCoreClaudinLow
MB-2994	254.5	LIVING	Living	LumA
MB-2996	191.2333333	LIVING	Living	LumA
MB-2999	262	LIVING	Living	LumA
MB-3001	263.2333333	LIVING	Living	Basal
MB-3002	140.5666667	DECEASED	Died of Other Causes	LumA
MB-3005	253.0666667	LIVING	Living	LumA
MB-3006	15.7	DECEASED	Died of Disease	NormalCoreClaudinLow
MB-3007	114.9	DECEASED	Died of Disease	LumB
MB-3008	149.6	LIVING	Living	LumA
MB-3013	238.3666667	LIVING	Living	LumA
MB-3014	262.6333333	LIVING	Living	Basal
MB-3016	258.8666667	LIVING	Living	LumB
MB-3021	217.5666667	DECEASED	Died of Other Causes	LumA
MB-3025	256	LIVING	Living	Her2
MB-3026	261.2	LIVING	Living	LumA
MB-3028	42.56666667	DECEASED	Died of Disease	LumB
MB-3031	35.63333333	DECEASED	Died of Disease	Her2
MB-3032	250.1333333	LIVING	Living	LumA
MB-3033	70.4	DECEASED	Died of Disease	LumA
MB-3035	260.7333333	LIVING	Living	LumA
MB-3037	98.83333333	LIVING	Living	LumA
MB-3046	73.83333333	DECEASED	Died of Other Causes	Basal
MB-3049	259.9666667	LIVING	Living	LumA
MB-3050	255.1	DECEASED	Died of Other Causes	LumB
MB-3057	32.03333333	DECEASED	Died of Disease	Basal
MB-3058	254.2666667	LIVING	Living	Basal
MB-3060	44.6	DECEASED	Died of Disease	LumB
MB-3062	146.3666667	LIVING	Living	BasalOtherClaudinLow
MB-3063	28.56666667	DECEASED	Died of Disease	Basal
MB-3064	165.1666667	DECEASED	Died of Disease	LumA
MB-3067	259.5333333	LIVING	Living	Basal
MB-3079	149.6	LIVING	Living	LumA
MB-3083	81.1	DECEASED	Died of Disease	LumB
MB-3085	210.9666667	DECEASED	Died of Disease	Normal
MB-3088	256.5	LIVING	Living	LumA
MB-3092	152.3333333	DECEASED	Died of Other Causes	LumB
MB-3102	258.3333333	LIVING	Living	LumA
MB-3103	28.73333333	DECEASED	Died of Disease	LumB
MB-3104	75.36666667	DECEASED	Died of Disease	LumA
MB-3105	252.3333333	LIVING	Living	LumA
MB-3110	100.7333333	LIVING	Living	LumA
MB-3121	131.3333333	DECEASED	Died of Other Causes	LumA
MB-3122	257.7666667	LIVING	Living	Her2
MB-3123	167.4333333	LIVING	Living	Basal
MB-3153	227.9333333	LIVING	Living	Basal
MB-3165	221.2333333	LIVING	Living	Basal
MB-3167	136.9333333	LIVING	Living	LumA
MB-3171	219.6666667	DECEASED	Died of Disease	LumA
MB-3181	178.1666667	DECEASED	Died of Disease	LumB
MB-3211	145.5	LIVING	Living	Basal
MB-3218	248.7666667	LIVING	Living	Basal
MB-3222	23.93333333	DECEASED	Died of Other Causes	LumA
MB-3228	252	LIVING	Living	LumA
MB-3235	236.1333333	LIVING	Living	LumB
MB-3252	99.7	LIVING	Living	LumA
MB-3254	123.9	LIVING	Living	LumA
MB-3266	51.2	DECEASED	Died of Disease	LumB
MB-3271	65.46666667	DECEASED	Died of Other Causes	Basal
MB-3272	22.66666667	DECEASED	Died of Disease	LumB
MB-3275	41.53333333	DECEASED	Died of Disease	LumB
MB-3277	32.93333333	DECEASED	Died of Disease	Basal
MB-3292	217.7666667	LIVING	Living	Basal
MB-3295	158.5333333	DECEASED	Died of Other Causes	Normal
MB-3297	236.0666667	LIVING	Living	Basal
MB-3298	242.5666667	LIVING	Living	LumA
MB-3300	247	LIVING	Living	LumB
MB-3301	248.7666667	LIVING	Living	LumB
MB-3303	243.9	LIVING	Living	LumB
MB-3328	191.1333333	DECEASED	Died of Other Causes	LumA
MB-3329	37.96666667	DECEASED	Died of Disease	Her2
MB-3341	148.7666667	DECEASED	Died of Disease	LumA
MB-3344	241.2666667	LIVING	Living	LumA
MB-3350	227.8	DECEASED	Died of Other Causes	LumB
MB-3351	241.8666667	LIVING	Living	LumA
MB-3355	109	LIVING	Living	Her2
MB-3357	38.03333333	DECEASED	Died of Disease	LumB
MB-3360	26.76666667	DECEASED	Died of Disease	LumB
MB-3361	68.2	DECEASED	Died of Disease	LumB
MB-3363	10.86666667	DECEASED	Died of Disease	Basal
MB-3365	241.6	LIVING	Living	LumA
MB-3367	179.4333333	LIVING	Living	Basal
MB-3371	241.2666667	LIVING	Living	LumB
MB-3378	87.53333333	DECEASED	Died of Other Causes	LumA
MB-3379	113.8333333	DECEASED	Died of Other Causes	LumA
MB-3381	236.6333333	LIVING	Living	LumA
MB-3382	136.2333333	LIVING	Living	LumB
MB-3383	23.2	DECEASED	Died of Disease	BasalOtherClaudinLow
MB-3386	55.63333333	DECEASED	Died of Disease	Her2
MB-3388	228.6	DECEASED	Died of Other Causes	LumB
MB-3389	240.7	LIVING	Living	LumB
MB-3395	243.7666667	LIVING	Living	BasalCoreClaudinLow
MB-3396	226.7333333	LIVING	Living	Basal
MB-3402	50.03333333	DECEASED	Died of Disease	LumB
MB-3403	138.3333333	LIVING	Living	LumA
MB-3412	228.8	LIVING	Living	LumA
MB-3417	103.4666667	LIVING	Living	LumB
MB-3429	243.5	LIVING	Living	NormalCoreClaudinLow
MB-3430	219.7666667	DECEASED	Died of Other Causes	LumA
MB-3435	25.43333333	DECEASED	Died of Disease	Her2
MB-3436	50.76666667	DECEASED	Died of Disease	LumB
MB-3437	108.7666667	LIVING	Living	LumB
MB-3439	188.7333333	LIVING	Living	LumA
MB-3450	240.4666667	LIVING	Living	LumA
MB-3452	119.8666667	DECEASED	Died of Disease	Normal
MB-3453	32.83333333	DECEASED	Died of Disease	Basal
MB-3459	241.4	LIVING	Living	LumB
MB-3462	234.2333333	LIVING	Living	LumA
MB-3466	234.1333333	DECEASED	Died of Other Causes	Her2
MB-3467	38.8	DECEASED	Died of Disease	Her2
MB-3470	62.53333333	DECEASED	Died of Disease	Her2
MB-3476	159.0666667	DECEASED	Died of Other Causes	Basal
MB-3479	231.6666667	LIVING	Living	NormalCoreClaudinLow
MB-3487	237.1333333	LIVING	Living	LumB
MB-3488	27.46666667	DECEASED	Died of Disease	Her2
MB-3490	102.4	DECEASED	Died of Disease	LumB
MB-3492	118.1333333	DECEASED	Died of Disease	LumB
MB-3497	15.5	DECEASED	Died of Disease	Her2
MB-3500	239.3	LIVING	Living	Basal
MB-3502	229.3333333	LIVING	Living	Basal
MB-3506	240.8333333	LIVING	Living	LumB
MB-3510	59.6	DECEASED	Died of Other Causes	LumA
MB-3525	236.7	LIVING	Living	LumB
MB-3526	86.06666667	DECEASED	Died of Disease	Normal
MB-3528	113.6666667	LIVING	Living	Her2
MB-3530	112.9666667	DECEASED	Died of Other Causes	Her2
MB-3536	86.23333333	DECEASED	Died of Disease	Normal
MB-3545	232.7333333	DECEASED	Died of Disease	LumA
MB-3548	234.5333333	DECEASED	Died of Other Causes	LumA
MB-3556	38.03333333	DECEASED	Died of Disease	Her2
MB-3567	236.0333333	LIVING	Living	Basal
MB-3576	24.86666667	DECEASED	Died of Disease	Her2
MB-3582	229.3666667	DECEASED	Died of Other Causes	NormalOtherClaudinLow
MB-3600	214.7	LIVING	Living	LumB
MB-3606	110.6333333	LIVING	Living	Her2
MB-3614	235.4	LIVING	Living	LumB
MB-3702	230.4666667	LIVING	Living	Basal
MB-3706	38.8	DECEASED	Died of Disease	Basal
MB-3707	228.7666667	DECEASED	Died of Disease	LumACoreClaudinLow
MB-3711	222.1	LIVING	Living	LumA
MB-3748	228	LIVING	Living	LumA
MB-3752	75.33333333	DECEASED	Died of Disease	BasalCoreClaudinLow
MB-3754	92.73333333	DECEASED	Died of Disease	LumB
MB-3781	224.5666667	LIVING	Living	LumA
MB-3797	228.3333333	LIVING	Living	LumA
MB-3824	126.4666667	DECEASED	Died of Disease	LumB
MB-3838	134.4666667	DECEASED	Died of Disease	LumB
MB-3840	287.2333333	LIVING	Living	LumB
MB-3842	226.0666667	LIVING	Living	LumB
MB-3850	72.3	LIVING	Living	LumACoreClaudinLow
MB-3852	225.5	LIVING	Living	LumA
MB-3854	99.23333333	LIVING	Living	LumA
MB-3865	199.9666667	LIVING	Living	LumACoreClaudinLow
MB-3866	225.5	LIVING	Living	Her2
MB-3871	172.8	DECEASED	Died of Other Causes	LumA
MB-3874	186.4333333	LIVING	Living	LumA
MB-3978	100.8666667	DECEASED	Died of Disease	Her2
MB-4000	28.06666667	DECEASED	Died of Other Causes	LumA
MB-4001	49.66666667	DECEASED	Died of Disease	LumA
MB-4003	106.5666667	DECEASED	Died of Disease	Her2
MB-4004	256.8666667	DECEASED	Died of Disease	LumB
MB-4005	188.3666667	LIVING	Living	LumB
MB-4008	44.73333333	DECEASED	Died of Disease	LumB
MB-4010	11.7	DECEASED	Died of Other Causes	Her2
MB-4011	193.1666667	LIVING	Living	LumA
MB-4012	277.3666667	DECEASED	Died of Other Causes	Her2
MB-4015	11.3	DECEASED	Died of Disease	Her2
MB-4017	139.3	DECEASED	Died of Other Causes	LumB
MB-4018	105.6666667	DECEASED	Died of Disease	LumA
MB-4024	124.1	LIVING	Living	Basal
MB-4033	15.2	DECEASED	Died of Disease	LumA
MB-4046	298.0333333	DECEASED	Died of Other Causes	Her2
MB-4059	172	DECEASED	Died of Other Causes	Normal
MB-4079	351	DECEASED	Died of Other Causes	Her2
MB-4091	281.3666667	DECEASED	Died of Other Causes	LumA
MB-4098	176.3666667	LIVING	Living	Her2
MB-4119	67.8	DECEASED	Died of Disease	Her2
MB-4120	217.1	DECEASED	Died of Other Causes	LumA
MB-4126	174.8	DECEASED	Died of Other Causes	Her2
MB-4127	258.1666667	DECEASED	Died of Other Causes	Her2
MB-4139	165.4	DECEASED	Died of Other Causes	LumB
MB-4140	114.5	DECEASED	Died of Other Causes	LumA
MB-4141	147.8333333	DECEASED	Died of Disease	Her2
MB-4145	217.6333333	DECEASED	Died of Other Causes	Her2
MB-4146	15.63333333	DECEASED	Died of Disease	Basal
MB-4148	63.03333333	DECEASED	Died of Disease	LumB
MB-4154	49.56666667	DECEASED	Died of Other Causes	LumB
MB-4171	184.7	DECEASED	Died of Disease	Her2
MB-4173	160.3333333	DECEASED	Died of Other Causes	LumA
MB-4189	355.2	DECEASED	Died of Other Causes	Her2
MB-4212	330.3666667	LIVING	Living	LumA
MB-4213	84.5	DECEASED	Died of Disease	LumB
MB-4222	55.23333333	DECEASED	Died of Disease	Her2
MB-4230	115.6	DECEASED	Died of Other Causes	LumA
MB-4233	36.36666667	DECEASED	Died of Disease	LumB
MB-4234	253.5333333	DECEASED	Died of Other Causes	LumA
MB-4235	335.7333333	DECEASED	Died of Disease	Basal
MB-4236	203.7	DECEASED	Died of Other Causes	Her2
MB-4250	100.1666667	DECEASED	Died of Other Causes	LumA
MB-4254	178.4	LIVING	Living	Basal
MB-4264	163.2	DECEASED	Died of Other Causes	LumA
MB-4266	33.9	DECEASED	Died of Disease	LumA
MB-4270	98.7	DECEASED	Died of Disease	Her2
MB-4274	59.93333333	DECEASED	Died of Disease	LumB
MB-4276	132.2	DECEASED	Died of Disease	Her2
MB-4278	244.2	DECEASED	Died of Other Causes	Her2
MB-4281	260.0333333	DECEASED	Died of Other Causes	Her2
MB-4282	34.1	LIVING	Living	LumA
MB-4283	174.8333333	LIVING	Living	LumA
MB-4289	96.83333333	DECEASED	Died of Disease	Her2
MB-4292	335.6	DECEASED	Died of Other Causes	LumA
MB-4293	219.1666667	DECEASED	Died of Other Causes	LumA
MB-4300	189.0333333	LIVING	Living	Her2
MB-4303	89.03333333	DECEASED	Died of Other Causes	Basal
MB-4306	234.7	DECEASED	Died of Other Causes	LumA
MB-4310	265.5666667	DECEASED	Died of Other Causes	LumA
MB-4317	177.9	LIVING	Living	Her2
MB-4318	17.13333333	DECEASED	Died of Other Causes	LumB
MB-4322	196.4666667	DECEASED	Died of Other Causes	LumA
MB-4323	126.6333333	DECEASED	Died of Other Causes	LumA
MB-4324	87.23333333	DECEASED	Died of Disease	Her2
MB-4328	199.2666667	DECEASED	Died of Other Causes	LumA
MB-4329	168.2666667	DECEASED	Died of Disease	LumA
MB-4331	235.5666667	DECEASED	Died of Other Causes	Her2
MB-4332	307.9333333	LIVING	Living	Basal
MB-4333	207.9666667	DECEASED	Died of Other Causes	LumA
MB-4339	173.6	DECEASED	Died of Disease	LumB
MB-4341	33.7	DECEASED	Died of Disease	Her2
MB-4342	232.7666667	DECEASED	Died of Other Causes	LumA
MB-4343	198.6	DECEASED	Died of Other Causes	Her2
MB-4348	226.2	DECEASED	Died of Disease	Her2
MB-4350	31.06666667	DECEASED	Died of Disease	Her2
MB-4351	68.13333333	DECEASED	Died of Disease	Her2
MB-4353	128.5333333	DECEASED	Died of Disease	LumB
MB-4354	15.36666667	DECEASED	Died of Disease	Her2
MB-4357	114.0333333	DECEASED	Died of Disease	LumA
MB-4360	11.86666667	DECEASED	Died of Disease	Her2
MB-4362	267.2666667	LIVING	Living	Normal
MB-4368	119.4666667	DECEASED	Died of Disease	LumA
MB-4374	42.56666667	DECEASED	Died of Other Causes	LumA
MB-4375	291.1666667	LIVING	Living	Normal
MB-4381	61.46666667	DECEASED	Died of Disease	Normal
MB-4390	164.3333333	DECEASED	Died of Other Causes	LumA
MB-4395	139.6	DECEASED	Died of Disease	Her2
MB-4407	83.36666667	DECEASED	Died of Disease	Basal
MB-4408	206.5666667	DECEASED	Died of Other Causes	Basal
MB-4416	241.6	DECEASED	Died of Disease	BasalOtherClaudinLow
MB-4417	16.7	DECEASED	Died of Other Causes	Basal
MB-4418	307.6333333	LIVING	Living	LumA
MB-4421	264.7666667	DECEASED	Died of Other Causes	LumA
MB-4426	170.9	DECEASED	Died of Other Causes	Basal
MB-4434	148.1	DECEASED	Died of Disease	Her2
MB-4442	296.8666667	LIVING	Living	LumA
MB-4484	52.3	DECEASED	Died of Disease	Normal
MB-4529	126.4666667	DECEASED	Died of Other Causes	LumA
MB-4548	322.8333333	LIVING	Living	Her2
MB-4557	279.8	LIVING	Living	LumA
MB-4564	210.4333333	DECEASED	Died of Other Causes	LumA
MB-4578	197.3333333	DECEASED	Died of Other Causes	LumA
MB-4591	41.16666667	DECEASED	Died of Other Causes	LumB
MB-4593	140.2333333	LIVING	Living	LumA
MB-4598	119.3666667	DECEASED	Died of Disease	LumB
MB-4599	191.1666667	LIVING	Living	LumA
MB-4601	56.26666667	DECEASED	Died of Disease	Basal
MB-4603	239.2333333	LIVING	Living	Normal
MB-4607	121.7333333	LIVING	Living	LumA
MB-4616	90.13333333	DECEASED	Died of Disease	LumA
MB-4618	267.4	LIVING	Living	LumB
MB-4621	271.8666667	LIVING	Living	Basal
MB-4622	282.8333333	DECEASED	Died of Other Causes	Basal
MB-4623	292.0333333	DECEASED	Died of Other Causes	LumA
MB-4626	143	DECEASED	Died of Disease	Her2
MB-4627	186.6333333	DECEASED	Died of Other Causes	LumA
MB-4630	95.83333333	DECEASED	Died of Other Causes	LumB
MB-4633	318.2	LIVING	Living	LumA
MB-4634	109.6	DECEASED	Died of Disease	LumA
MB-4639	119	DECEASED	Died of Disease	LumB
MB-4640	200.6	LIVING	Living	Her2
MB-4641	148.5666667	DECEASED	Died of Other Causes	LumA
MB-4642	285.7	DECEASED	Died of Disease	LumB
MB-4643	41.46666667	DECEASED	Died of Disease	Her2
MB-4644	90	DECEASED	Died of Disease	LumB
MB-4648	168.5333333	DECEASED	Died of Other Causes	LumB
MB-4649	16.83333333	DECEASED	Died of Other Causes	LumB
MB-4651	30.3	DECEASED	Died of Disease	LumB
MB-4653	48.13333333	DECEASED	Died of Disease	Normal
MB-4654	64.3	DECEASED	Died of Other Causes	LumB
MB-4655	99	DECEASED	Died of Other Causes	LumA
MB-4660	39.86666667	DECEASED	Died of Disease	Basal
MB-4661	234.2333333	LIVING	Living	LumA
MB-4663	239.3333333	LIVING	Living	Basal
MB-4665	260.2	LIVING	Living	LumA
MB-4666	111.5666667	DECEASED	Died of Disease	LumA
MB-4667	295.3333333	DECEASED	Died of Other Causes	Her2
MB-4669	119.4666667	DECEASED	Died of Other Causes	LumB
MB-4670	67.8	DECEASED	Died of Disease	LumA
MB-4671	34.7	DECEASED	Died of Disease	LumB
MB-4672	220.9333333	DECEASED	Died of Other Causes	LumA
MB-4673	87	DECEASED	Died of Disease	LumB
MB-4674	81.06666667	DECEASED	Died of Disease	LumA
MB-4675	263.0333333	LIVING	Living	LumA
MB-4679	292.6666667	DECEASED	Died of Other Causes	Basal
MB-4681	251.8	DECEASED	Died of Disease	LumA
MB-4682	139.5333333	DECEASED	Died of Disease	LumA
MB-4685	43.3	DECEASED	Died of Other Causes	LumB
MB-4686	48.43333333	DECEASED	Died of Disease	LumA
MB-4687	74.1	DECEASED	Died of Other Causes	LumA
MB-4688	85.3	DECEASED	Died of Disease	LumB
MB-4691	282.5666667	DECEASED	Died of Disease	LumA
MB-4692	107.2666667	DECEASED	Died of Other Causes	LumA
MB-4694	198.3	LIVING	Living	Basal
MB-4695	21.3	DECEASED	Died of Other Causes	Normal
MB-4696	255.2666667	LIVING	Living	Basal
MB-4698	170.6666667	DECEASED	Died of Disease	LumA
MB-4701	127.5333333	LIVING	Living	LumA
MB-4702	300.8666667	LIVING	Living	LumB
MB-4704	64	DECEASED	Died of Disease	LumA
MB-4705	213.1	DECEASED	Died of Other Causes	LumA
MB-4706	55.66666667	DECEASED	Died of Other Causes	LumA
MB-4707	221.2	LIVING	Living	Basal
MB-4708	227.9	DECEASED	Died of Other Causes	LumA
MB-4709	146.7666667	LIVING	Living	LumA
MB-4710	57.66666667	LIVING	Living	LumA
MB-4711	31.46666667	DECEASED	Died of Disease	Basal
MB-4712	249.5333333	DECEASED	Died of Other Causes	Normal
MB-4714	83.66666667	DECEASED	Died of Other Causes	Basal
MB-4715	35.23333333	DECEASED	Died of Disease	Basal
MB-4716	76.13333333	DECEASED	Died of Disease	LumA
MB-4717	42.9	DECEASED	Died of Disease	Basal
MB-4718	198.3333333	DECEASED	Died of Disease	Normal
MB-4719	81.56666667	DECEASED	Died of Other Causes	LumA
MB-4721	23.73333333	DECEASED	Died of Disease	LumA
MB-4722	86.1	LIVING	Living	LumA
MB-4723	211.9666667	LIVING	Living	LumB
MB-4724	146.0666667	LIVING	Living	Her2
MB-4725	98.76666667	DECEASED	Died of Disease	Her2
MB-4729	28	DECEASED	Died of Other Causes	LumA
MB-4730	131.3	DECEASED	Died of Other Causes	LumA
MB-4731	44.86666667	DECEASED	Died of Disease	Her2
MB-4732	149.8666667	LIVING	Living	Basal
MB-4733	19.73333333	DECEASED	Died of Disease	Basal
MB-4735	297.8	LIVING	Living	LumA
MB-4737	122.2	LIVING	Living	LumB
MB-4738	176.0666667	LIVING	Living	Normal
MB-4739	161.6666667	DECEASED	Died of Other Causes	LumA
MB-4741	56.5	DECEASED	Died of Disease	LumB
MB-4742	83.13333333	DECEASED	Died of Other Causes	LumA
MB-4743	230.1666667	LIVING	Living	Normal
MB-4744	153	DECEASED	Died of Disease	LumB
MB-4745	42.66666667	DECEASED	Died of Disease	Her2
MB-4746	244.4333333	LIVING	Living	Normal
MB-4749	51.46666667	DECEASED	Died of Other Causes	LumA
MB-4750	37.73333333	DECEASED	Died of Disease	LumB
MB-4752	125.2666667	DECEASED	Died of Disease	LumA
MB-4757	27.4	DECEASED	Died of Disease	Basal
MB-4758	211.9333333	LIVING	Living	Basal
MB-4760	124.8	DECEASED	Died of Disease	LumA
MB-4762	252.1	LIVING	Living	LumA
MB-4763	102.1	LIVING	Living	Her2
MB-4764	245.5	LIVING	Living	LumA
MB-4767	47.13333333	DECEASED	Died of Disease	LumB
MB-4769	21.7	DECEASED	Died of Disease	Basal
MB-4770	152.0666667	DECEASED	Died of Other Causes	Her2
MB-4771	297.2333333	LIVING	Living	LumA
MB-4778	206.1333333	DECEASED	Died of Other Causes	LumA
MB-4779	101.5666667	LIVING	Living	LumA
MB-4782	251.0666667	LIVING	Living	Normal
MB-4784	145.7333333	DECEASED	Died of Other Causes	Normal
MB-4785	121.6666667	DECEASED	Died of Disease	LumA
MB-4787	81.06666667	DECEASED	Died of Other Causes	LumA
MB-4790	70.46666667	DECEASED	Died of Disease	LumA
MB-4791	173.8333333	DECEASED	Died of Other Causes	LumB
MB-4792	40.63333333	DECEASED	Died of Disease	Basal
MB-4793	83.36666667	DECEASED	Died of Other Causes	Basal
MB-4794	45.5	DECEASED	Died of Other Causes	LumA
MB-4796	128.2666667	LIVING	Living	LumB
MB-4797	99.36666667	DECEASED	Died of Other Causes	LumA
MB-4798	257.1666667	LIVING	Living	Normal
MB-4800	110.9333333	DECEASED	Died of Disease	LumA
MB-4801	130.3666667	DECEASED	Died of Other Causes	LumA
MB-4802	43.9	DECEASED	Died of Disease	LumB
MB-4805	129.8	DECEASED	Died of Disease	LumA
MB-4806	201.7666667	DECEASED	Died of Other Causes	LumA
MB-4809	286.0666667	LIVING	Living	Basal
MB-4814	73.46666667	DECEASED	Died of Disease	Normal
MB-4818	76.23333333	DECEASED	Died of Other Causes	LumB
MB-4820	57.3	DECEASED	Died of Disease	LumA
MB-4822	91.63333333	DECEASED	Died of Disease	LumA
MB-4825	214.4333333	DECEASED	Died of Other Causes	LumA
MB-4827	45.7	DECEASED	Died of Other Causes	LumA
MB-4828	42.5	DECEASED	Died of Disease	LumB
MB-4829	176.2666667	DECEASED	Died of Other Causes	LumB
MB-4832	141.7333333	DECEASED	Died of Disease	LumA
MB-4834	36.16666667	DECEASED	Died of Disease	LumB
MB-4836	23.43333333	DECEASED	Died of Disease	Her2
MB-4838	200.7666667	DECEASED	Died of Other Causes	LumB
MB-4839	299.4	LIVING	Living	LumB
MB-4843	265.1333333	LIVING	Living	LumA
MB-4845	25.46666667	DECEASED	Died of Disease	LumA
MB-4846	101.6333333	DECEASED	Died of Disease	LumB
MB-4849	45.33333333	DECEASED	Died of Disease	LumA
MB-4851	90.26666667	DECEASED	Died of Disease	LumA
MB-4853	265.9333333	LIVING	Living	LumA
MB-4855	41.46666667	DECEASED	Died of Other Causes	LumA
MB-4858	129.3333333	DECEASED	Died of Other Causes	LumA
MB-4859	157.8	DECEASED	Died of Other Causes	Normal
MB-4860	234.6	LIVING	Living	LumA
MB-4862	187.3	LIVING	Living	LumB
MB-4865	229.9	LIVING	Living	Basal
MB-4866	224.3	LIVING	Living	LumA
MB-4867	221.9	LIVING	Living	LumA
MB-4869	29.3	DECEASED	Died of Disease	LumA
MB-4870	229.0666667	LIVING	Living	LumA
MB-4871	39.8	DECEASED	Died of Disease	Normal
MB-4872	157.1	LIVING	Living	LumA
MB-4873	117.6666667	DECEASED	Died of Disease	LumB
MB-4876	150.6	DECEASED	Died of Disease	BasalOtherClaudinLow
MB-4878	22.46666667	DECEASED	Died of Disease	LumA
MB-4879	79.96666667	DECEASED	Died of Other Causes	Her2
MB-4880	210.9666667	LIVING	Living	Basal
MB-4881	274.2	LIVING	Living	Basal
MB-4882	266.1	DECEASED	Died of Other Causes	LumA
MB-4883	268.9	LIVING	Living	LumA
MB-4886	48.16666667	DECEASED	Died of Disease	Her2
MB-4887	35.4	DECEASED	Died of Disease	Normal
MB-4888	230.5	LIVING	Living	Basal
MB-4893	176.7	LIVING	Living	Basal
MB-4894	232.4	LIVING	Living	LumA
MB-4896	64.86666667	DECEASED	Died of Disease	Basal
MB-4897	197.4333333	LIVING	Living	Normal
MB-4898	117.9	DECEASED	Died of Disease	LumA
MB-4899	275.7333333	LIVING	Living	LumA
MB-4900	224.6	LIVING	Living	LumB
MB-4904	129.2333333	DECEASED	Died of Other Causes	Her2
MB-4906	233.8666667	DECEASED	Died of Other Causes	LumA
MB-4908	47.9	DECEASED	Died of Disease	LumB
MB-4911	31.43333333	DECEASED	Died of Disease	Basal
MB-4912	50	DECEASED	Died of Disease	LumB
MB-4925	102.7666667	DECEASED	Died of Other Causes	LumB
MB-4928	220.0333333	LIVING	Living	Her2
MB-4929	40	DECEASED	Died of Disease	Her2
MB-4930	58.43333333	LIVING	Living	LumB
MB-4931	30.36666667	DECEASED	Died of Disease	BasalOtherClaudinLow
MB-4933	272.9	LIVING	Living	LumA
MB-4934	70.23333333	LIVING	Living	LumB
MB-4935	194.2	LIVING	Living	Her2
MB-4937	77.23333333	DECEASED	Died of Disease	LumB
MB-4938	70.6	DECEASED	Died of Disease	Basal
MB-4941	58.63333333	DECEASED	Died of Disease	LumA
MB-4942	124.1333333	DECEASED	Died of Other Causes	Basal
MB-4944	237.2666667	DECEASED	Died of Other Causes	LumB
MB-4945	20.13333333	DECEASED	Died of Disease	Basal
MB-4949	216.9666667	LIVING	Living	LumB
MB-4950	150.6	DECEASED	Died of Disease	LumA
MB-4952	184.4	LIVING	Living	Her2
MB-4956	69.3	DECEASED	Died of Disease	LumB
MB-4957	197.6666667	DECEASED	Died of Disease	LumB
MB-4959	117.5666667	DECEASED	Died of Disease	LumA
MB-4961	219.4666667	LIVING	Living	LumA
MB-4962	197.8333333	DECEASED	Died of Disease	LumA
MB-4965	263.6	DECEASED	Died of Other Causes	LumA
MB-4966	49.3	DECEASED	Died of Disease	LumB
MB-4967	130.7	DECEASED	Died of Other Causes	LumA
MB-4968	78.7	LIVING	Living	LumA
MB-4969	198.1	DECEASED	Died of Other Causes	LumA
MB-4970	88.8	DECEASED	Died of Disease	LumB
MB-4974	176.1	DECEASED	Died of Other Causes	Basal
MB-4976	224.1	DECEASED	Died of Other Causes	LumA
MB-4977	216.7333333	DECEASED	Died of Disease	LumA
MB-4978	198.4333333	LIVING	Living	Normal
MB-4981	180.7666667	DECEASED	Died of Disease	LumA
MB-4982	19.16666667	DECEASED	Died of Disease	Her2
MB-4986	79.8	DECEASED	Died of Disease	LumA
MB-4987	221.7666667	DECEASED	Died of Other Causes	LumA
MB-4991	126.8666667	LIVING	Living	LumB
MB-4992	165.3666667	LIVING	Living	LumA
MB-4993	75.23333333	DECEASED	Died of Disease	Her2
MB-4994	174.1333333	DECEASED	Died of Other Causes	LumB
MB-4996	99.76666667	DECEASED	Died of Other Causes	LumA
MB-4998	65.56666667	DECEASED	Died of Disease	LumB
MB-4999	187.9333333	LIVING	Living	LumA
MB-5001	81.8	DECEASED	Died of Disease	LumA
MB-5004	216.7333333	LIVING	Living	Her2
MB-5008	223.3	LIVING	Living	Her2
MB-5011	80.5	DECEASED	Died of Other Causes	LumA
MB-5013	251.2	DECEASED	Died of Other Causes	LumA
MB-5014	213.3666667	LIVING	Living	LumB
MB-5015	252.3	DECEASED	Died of Other Causes	LumA
MB-5017	144.9333333	LIVING	Living	Her2
MB-5018	108.6	DECEASED	Died of Other Causes	LumA
MB-5019	37.8	DECEASED	Died of Disease	Normal
MB-5020	84.83333333	DECEASED	Died of Disease	LumA
MB-5027	189.8666667	LIVING	Living	LumA
MB-5033	52.73333333	DECEASED	Died of Disease	LumB
MB-5035	213.2	DECEASED	Died of Disease	LumA
MB-5039	62.13333333	DECEASED	Died of Disease	LumB
MB-5040	79.16666667	DECEASED	Died of Other Causes	LumB
MB-5041	173.9333333	LIVING	Living	Her2
MB-5043	128.3666667	DECEASED	Died of Disease	LumA
MB-5044	139.4333333	LIVING	Living	LumB
MB-5045	168.3	DECEASED	Died of Other Causes	LumA
MB-5048	86.36666667	DECEASED	Died of Disease	LumA
MB-5049	255.3	LIVING	Living	LumB
MB-5050	184.3333333	LIVING	Living	LumA
MB-5052	34.56666667	DECEASED	Died of Other Causes	Her2
MB-5053	150.6	DECEASED	Died of Other Causes	LumA
MB-5054	187.7	LIVING	Living	Basal
MB-5057	56.33333333	DECEASED	Died of Disease	Basal
MB-5058	178.7333333	DECEASED	Died of Disease	Normal
MB-5059	257.6333333	LIVING	Living	LumA
MB-5060	150.1	DECEASED	Died of Other Causes	LumB
MB-5061	39.43333333	LIVING	Living	LumB
MB-5062	168.2666667	LIVING	Living	LumB
MB-5063	215.1666667	LIVING	Living	Her2
MB-5064	91.5	LIVING	Living	LumA
MB-5065	184.8	LIVING	Living	Basal
MB-5066	94.7	LIVING	Living	LumA
MB-5068	182.5	LIVING	Living	LumA
MB-5070	213.9	LIVING	Living	Basal
MB-5072	50.23333333	DECEASED	Died of Disease	Her2
MB-5073	194.1666667	DECEASED	Died of Other Causes	LumA
MB-5074	221.6	DECEASED	Died of Other Causes	LumA
MB-5078	87.1	DECEASED	Died of Disease	LumB
MB-5079	199.9333333	LIVING	Living	LumA
MB-5081	58	DECEASED	Died of Disease	Normal
MB-5084	198.1	DECEASED	Died of Disease	LumA
MB-5086	84.23333333	DECEASED	Died of Other Causes	LumA
MB-5088	199.3666667	DECEASED	Died of Other Causes	LumA
MB-5092	174.5666667	DECEASED	Died of Other Causes	LumA
MB-5093	142.4333333	DECEASED	Died of Other Causes	Her2
MB-5097	61.6	LIVING	Living	LumB
MB-5098	186.4	DECEASED	Died of Other Causes	LumA
MB-5100	19.9	DECEASED	Died of Disease	Basal
MB-5101	34.33333333	DECEASED	Died of Disease	LumB
MB-5102	30.36666667	DECEASED	Died of Disease	Basal
MB-5105	204.4333333	DECEASED	Died of Disease	LumA
MB-5107	82.63333333	DECEASED	Died of Disease	LumB
MB-5110	21.9	DECEASED	Died of Disease	Normal
MB-5113	175.6333333	LIVING	Living	Normal
MB-5114	15.36666667	DECEASED	Died of Disease	Basal
MB-5115	77.4	LIVING	Living	Basal
MB-5116	71.76666667	DECEASED	Died of Disease	LumB
MB-5117	209.2666667	LIVING	Living	LumA
MB-5118	211.7333333	LIVING	Living	LumA
MB-5119	59.76666667	LIVING	Living	LumA
MB-5120	27.8	DECEASED	Died of Disease	Her2
MB-5121	114.9	DECEASED	Died of Disease	LumB
MB-5122	125.7	DECEASED	Died of Other Causes	LumA
MB-5123	90.3	DECEASED	Died of Disease	LumA
MB-5124	124.2	DECEASED	Died of Disease	LumB
MB-5126	27.3	DECEASED	Died of Disease	Basal
MB-5130	255	DECEASED		LumA
MB-5134	196.5333333	LIVING	Living	LumA
MB-5135	37.36666667	DECEASED	Died of Disease	Basal
MB-5138	37	DECEASED	Died of Disease	Basal
MB-5139	89.96666667	DECEASED	Died of Other Causes	LumB
MB-5143	127.9333333	DECEASED	Died of Other Causes	LumA
MB-5144	213.0333333	LIVING	Living	LumB
MB-5145	159.2333333	DECEASED	Died of Disease	Normal
MB-5147	20.26666667	LIVING	Living	LumA
MB-5148	245.2333333	DECEASED	Died of Other Causes	Her2
MB-5150	110.8333333	DECEASED	Died of Disease	Normal
MB-5152	115.9333333	DECEASED	Died of Other Causes	LumA
MB-5154	170.8333333	LIVING	Living	Normal
MB-5155	259.9333333	LIVING	Living	Normal
MB-5157	18.23333333	DECEASED	Died of Disease	Normal
MB-5160	87.73333333	DECEASED	Died of Disease	LumB
MB-5161	175.3333333	LIVING	Living	Normal
MB-5162	164.3333333	LIVING	Living	BasalCoreClaudinLow
MB-5163	212.2	DECEASED	Died of Other Causes	LumA
MB-5164	80.5	LIVING	Living	Normal
MB-5166	80.73333333	DECEASED	Died of Disease	LumB
MB-5167	208.4	LIVING	Living	LumB
MB-5169	51.96666667	DECEASED	Died of Disease	LumB
MB-5171	185	DECEASED	Died of Disease	Normal
MB-5173	22.13333333	DECEASED	Died of Disease	Basal
MB-5174	151.2	DECEASED	Died of Other Causes	Her2
MB-5175	194.7	DECEASED	Died of Other Causes	BasalCoreClaudinLow
MB-5176	112.6333333	DECEASED	Died of Other Causes	LumA
MB-5177	65.23333333	DECEASED	Died of Other Causes	LumB
MB-5178	184.3333333	LIVING	Living	Normal
MB-5179	246.6	DECEASED	Died of Other Causes	LumA
MB-5182	134.2666667	DECEASED	Died of Other Causes	LumA
MB-5183	118.5333333	DECEASED	Died of Other Causes	LumA
MB-5184	89.33333333	DECEASED	Died of Other Causes	LumA
MB-5185	77.46666667	DECEASED	Died of Disease	LumA
MB-5186	203.2666667	LIVING	Living	LumA
MB-5188	19.4	DECEASED	Died of Disease	Basal
MB-5189	111.9666667	DECEASED	Died of Disease	LumA
MB-5190	242.5666667	LIVING	Living	Basal
MB-5191	142.1666667	DECEASED	Died of Other Causes	LumA
MB-5193	54.26666667	DECEASED	Died of Other Causes	LumA
MB-5195	196.8666667	DECEASED	Died of Disease	LumA
MB-5196	94.03333333	DECEASED	Died of Disease	LumA
MB-5197	223.8333333	DECEASED	Died of Disease	LumA
MB-5199	204.4	LIVING	Living	Basal
MB-5200	52.3	DECEASED	Died of Disease	LumB
MB-5201	96.96666667	DECEASED	Died of Other Causes	LumA
MB-5204	191.9333333	DECEASED	Died of Other Causes	LumA
MB-5205	185.3	LIVING	Living	Basal
MB-5206	205.7333333	LIVING	Living	LumA
MB-5208	151.9	LIVING	Living	Basal
MB-5209	175.1	DECEASED	Died of Other Causes	Basal
MB-5211	247.8333333	DECEASED	Died of Other Causes	LumB
MB-5212	179.1	DECEASED	Died of Other Causes	LumB
MB-5213	43.4	DECEASED	Died of Disease	Her2
MB-5214	107.3666667	DECEASED	Died of Other Causes	Normal
MB-5215	118.7	DECEASED	Died of Disease	LumB
MB-5218	254.9666667	LIVING	Living	LumB
MB-5221	131.3	DECEASED	Died of Other Causes	LumA
MB-5222	111.8333333	DECEASED	Died of Other Causes	Her2
MB-5223	144.6666667	DECEASED	Died of Disease	BasalOtherClaudinLow
MB-5224	99.4	DECEASED	Died of Disease	LumA
MB-5225	43.26666667	DECEASED	Died of Disease	Basal
MB-5226	200.6	LIVING	Living	LumB
MB-5227	187.0333333	DECEASED	Died of Other Causes	LumA
MB-5228	180.7333333	DECEASED	Died of Other Causes	LumB
MB-5229	33.96666667	DECEASED	Died of Disease	Basal
MB-5230	176.5	LIVING	Living	LumA
MB-5231	16.56666667	DECEASED	Died of Disease	Her2
MB-5232	211.2	DECEASED	Died of Other Causes	Basal
MB-5233	209.0333333	DECEASED	Died of Other Causes	LumB
MB-5235	204.2	DECEASED	Died of Disease	Basal
MB-5236	166.6666667	LIVING	Living	Basal
MB-5238	44.13333333	DECEASED	Died of Disease	Normal
MB-5239	192.1333333	LIVING	Living	LumB
MB-5240	103.8333333	DECEASED	Died of Other Causes	LumA
MB-5243	38.43333333	DECEASED	Died of Other Causes	LumB
MB-5244	216.8666667	DECEASED	Died of Disease	LumB
MB-5251	112.4666667	DECEASED	Died of Disease	LumA
MB-5253	102.0666667	DECEASED	Died of Other Causes	LumA
MB-5256	108.0666667	DECEASED	Died of Disease	LumA
MB-5258	101.0666667	DECEASED	Died of Other Causes	Basal
MB-5259	46.16666667	DECEASED	Died of Disease	Her2
MB-5260	202.1	DECEASED	Died of Other Causes	LumB
MB-5261	116.4666667	DECEASED	Died of Other Causes	LumB
MB-5264	199.3	LIVING	Living	LumA
MB-5266	83.63333333	DECEASED	Died of Other Causes	LumB
MB-5267	71.06666667	DECEASED	Died of Disease	LumA
MB-5268	186.1333333	LIVING	Living	LumA
MB-5270	187.8333333	DECEASED	Died of Other Causes	LumA
MB-5271	167.5	LIVING	Living	LumB
MB-5272	201.9333333	DECEASED	Died of Disease	Basal
MB-5273	60.86666667	DECEASED	Died of Disease	LumB
MB-5275	75.96666667	DECEASED	Died of Other Causes	Her2
MB-5277	221.0666667	DECEASED	Died of Disease	Normal
MB-5278	99.96666667	DECEASED	Died of Disease	Normal
MB-5279	68.76666667	DECEASED	Died of Other Causes	LumA
MB-5280	77.86666667	DECEASED	Died of Disease	Normal
MB-5281	79.3	LIVING	Living	LumA
MB-5284	65.33333333	DECEASED	Died of Other Causes	LumA
MB-5287	124	DECEASED	Died of Other Causes	LumA
MB-5288	128.4	DECEASED	Died of Other Causes	LumB
MB-5290	36.93333333	DECEASED	Died of Other Causes	LumA
MB-5291	153.5333333	LIVING	Living	LumB
MB-5292	48.43333333	DECEASED	Died of Disease	LumB
MB-5293	208.9666667	DECEASED	Died of Disease	LumA
MB-5294	195.9333333	LIVING	Living	Basal
MB-5295	75.7	DECEASED	Died of Other Causes	Basal
MB-5296	13.8	DECEASED	Died of Disease	Basal
MB-5298	84.9	DECEASED	Died of Disease	Basal
MB-5299	16.7	DECEASED	Died of Disease	Basal
MB-5300	190.1666667	LIVING	Living	LumA
MB-5305	149.4333333	DECEASED	Died of Disease	LumA
MB-5306	159.7333333	LIVING	Living	LumA
MB-5308	104.7666667	DECEASED	Died of Disease	Normal
MB-5310	153.3	DECEASED	Died of Other Causes	LumA
MB-5311	57.66666667	DECEASED	Died of Disease	LumACoreClaudinLow
MB-5312	37.9	DECEASED	Died of Disease	Her2
MB-5313	46.53333333	DECEASED	Died of Disease	Her2
MB-5315	43.03333333	DECEASED	Died of Disease	Her2
MB-5317	53.63333333	DECEASED	Died of Disease	LumB
MB-5318	14.16666667	DECEASED	Died of Disease	LumB
MB-5322	102.3	DECEASED	Died of Disease	LumA
MB-5323	226.0666667	LIVING	Living	BasalOtherClaudinLow
MB-5324	190.1	DECEASED	Died of Other Causes	LumA
MB-5326	96.2	DECEASED	Died of Other Causes	Normal
MB-5327	163.5333333	LIVING	Living	Her2
MB-5328	14.2	DECEASED	Died of Other Causes	LumB
MB-5329	45.73333333	DECEASED	Died of Disease	LumA
MB-5330	114.5333333	DECEASED	Died of Other Causes	LumA
MB-5331	124.1333333	DECEASED	Died of Disease	LumA
MB-5334	85.4	DECEASED	Died of Other Causes	LumA
MB-5335	25.23333333	DECEASED	Died of Disease	Basal
MB-5338	51.66666667	DECEASED	Died of Disease	LumB
MB-5341	250.8333333	LIVING	Living	LumB
MB-5345	216.0333333	DECEASED	Died of Disease	Normal
MB-5346	194.3	LIVING	Living	Basal
MB-5347	211.9	DECEASED	Died of Disease	LumB
MB-5348	169.6666667	LIVING	Living	Basal
MB-5350	53.63333333	DECEASED	Died of Disease	LumBOtherClaudinLow
MB-5351	202.1	LIVING	Living	Normal
MB-5358	28.83333333	DECEASED	Died of Disease	LumA
MB-5360	161.1333333	DECEASED	Died of Other Causes	LumA
MB-5361	15.36666667	DECEASED	Died of Disease	LumA
MB-5364	125.7666667	DECEASED	Died of Disease	Normal
MB-5365	23.03333333	DECEASED	Died of Disease	LumA
MB-5366	243.1666667	LIVING	Living	Her2
MB-5368	100.1333333	DECEASED	Died of Other Causes	Normal
MB-5369	39.3	DECEASED	Died of Disease	LumA
MB-5370	119.3	DECEASED	Died of Other Causes	LumB
MB-5373	2.533333333	LIVING	Living	LumB
MB-5377	102	DECEASED	Died of Disease	LumB
MB-5378	12.26666667	DECEASED	Died of Disease	Basal
MB-5381	201.8333333	DECEASED	Died of Disease	Her2
MB-5382	116.2333333	DECEASED	Died of Other Causes	LumA
MB-5383	113.6666667	DECEASED	Died of Disease	LumA
MB-5384	71.16666667	DECEASED	Died of Other Causes	LumA
MB-5386	192.2	LIVING	Living	LumB
MB-5388	146.9333333	DECEASED	Died of Other Causes	LumA
MB-5389	124.7666667	DECEASED	Died of Other Causes	LumA
MB-5390	30.93333333	DECEASED	Died of Disease	Basal
MB-5392	237.2666667	LIVING	Living	Her2CoreClaudinLow
MB-5393	154	DECEASED	Died of Other Causes	LumB
MB-5395	165.1666667	LIVING	Living	LumA
MB-5396	165.6666667	LIVING	Living	LumB
MB-5397	172.8666667	DECEASED	Died of Disease	LumA
MB-5398	213	LIVING	Living	LumA
MB-5399	106.8	DECEASED	Died of Disease	LumA
MB-5401	70.16666667	LIVING	Living	LumA
MB-5402	107.7666667	DECEASED	Died of Other Causes	LumA
MB-5403	95.73333333	DECEASED	Died of Other Causes	LumA
MB-5404	74.73333333	DECEASED	Died of Disease	LumA
MB-5405	117.6	LIVING	Living	LumB
MB-5406	97.43333333	DECEASED	Died of Disease	LumB
MB-5407	205.6	LIVING	Living	LumA
MB-5408	101.4	LIVING	Living	NormalCoreClaudinLow
MB-5409	198.1333333	LIVING	Living	Her2
MB-5410	202.7666667	LIVING	Living	LumA
MB-5411	26	DECEASED	Died of Disease	Her2
MB-5412	220.2333333	LIVING	Living	LumA
MB-5414	140.6	DECEASED	Died of Other Causes	LumB
MB-5418	207.1666667	LIVING	Living	LumB
MB-5420	193.9	LIVING	Living	Basal
MB-5421	194.5666667	LIVING	Living	Basal
MB-5422	46.06666667	DECEASED	Died of Disease	LumA
MB-5424	83.53333333	DECEASED	Died of Disease	LumA
MB-5425	49.46666667	DECEASED	Died of Disease	LumA
MB-5426	34.63333333	DECEASED	Died of Disease	Basal
MB-5427	155.7333333	DECEASED	Died of Other Causes	Basal
MB-5428	150.4666667	LIVING	Living	LumA
MB-5429	30.7	DECEASED	Died of Other Causes	LumA
MB-5431	15.86666667	DECEASED	Died of Disease	Basal
MB-5432	98.5	DECEASED	Died of Other Causes	LumA
MB-5433	176.3666667	DECEASED	Died of Disease	LumA
MB-5434	45.16666667	DECEASED	Died of Disease	LumB
MB-5435	104	DECEASED	Died of Other Causes	LumB
MB-5440	196.6333333	LIVING	Living	Basal
MB-5441	9.7	DECEASED	Died of Other Causes	Her2
MB-5442	205.8	LIVING	Living	Basal
MB-5444	240.4333333	LIVING	Living	LumA
MB-5446	162.8333333	DECEASED	Died of Disease	Her2
MB-5447	148.8666667	DECEASED	Died of Disease	LumB
MB-5450	190.2	LIVING	Living	Basal
MB-5451	189.9	LIVING	Living	LumA
MB-5452	16.16666667	DECEASED	Died of Other Causes	LumA
MB-5453	57.3	DECEASED	Died of Disease	Normal
MB-5454	50.66666667	DECEASED	Died of Disease	LumB
MB-5455	61.8	DECEASED	Died of Other Causes	LumA
MB-5457	164.5666667	DECEASED	Died of Disease	LumA
MB-5458	183.4333333	LIVING	Living	Basal
MB-5459	90.8	DECEASED	Died of Disease	LumB
MB-5463	58.13333333	DECEASED	Died of Other Causes	LumB
MB-5464	116.5333333	DECEASED	Died of Other Causes	LumA
MB-5465	18.8	DECEASED	Died of Disease	BasalOtherClaudinLow
MB-5468	99.36666667	LIVING	Living	Basal
MB-5470	42.06666667	DECEASED	Died of Disease	Basal
MB-5471	185.7666667	LIVING	Living	LumA
MB-5472	19.56666667	DECEASED	Died of Disease	LumA
MB-5473	125.9	DECEASED	Died of Other Causes	LumA
MB-5474	226.7	LIVING	Living	Her2
MB-5475	2.533333333	DECEASED	Died of Other Causes	LumB
MB-5477	110.4666667	LIVING	Living	LumB
MB-5478	34.3	DECEASED	Died of Other Causes	LumA
MB-5481	46.36666667	DECEASED	Died of Disease	LumB
MB-5482	17.66666667	DECEASED	Died of Disease	Basal
MB-5483	42.43333333	DECEASED	Died of Disease	Her2
MB-5484	238.5	LIVING	Living	LumA
MB-5485	31.8	DECEASED	Died of Other Causes	LumB
MB-5486	123.3	DECEASED	Died of Disease	LumB
MB-5489	216.9666667	LIVING	Living	LumA
MB-5490	51.2	DECEASED	Died of Disease	LumA
MB-5491	65.83333333	DECEASED	Died of Disease	LumB
MB-5492	23.36666667	DECEASED	Died of Disease	LumA
MB-5493	57.23333333	DECEASED	Died of Disease	LumB
MB-5495	228.8	LIVING	Living	LumA
MB-5497	237.5	LIVING	Living	LumB
MB-5498	225.1666667	LIVING	Living	Her2
MB-5499	123.7333333	LIVING	Living	LumA
MB-5502	189.7333333	LIVING	Living	LumB
MB-5505	164.6	DECEASED	Died of Disease	LumB
MB-5510	103.1	DECEASED	Died of Disease	LumA
MB-5511	158.9666667	LIVING	Living	Her2
MB-5513	36.63333333	DECEASED	Died of Disease	Basal
MB-5514	182.9	LIVING	Living	LumA
MB-5518	30.86666667	DECEASED	Died of Disease	LumB
MB-5519	169.2333333	DECEASED	Died of Other Causes	LumA
MB-5520	16.3	DECEASED	Died of Disease	LumA
MB-5521	124.8	LIVING	Living	LumB
MB-5525	2	LIVING	Living	LumB
MB-5526	151.0666667	LIVING	Living	Basal
MB-5527	180.5666667	LIVING	Living	Her2
MB-5529	14.8	DECEASED	Died of Disease	Basal
MB-5530	185.9333333	LIVING	Living	Basal
MB-5531	183.9666667	LIVING	Living	Basal
MB-5532	79.86666667	DECEASED	Died of Disease	LumA
MB-5533	158.0333333	LIVING	Living	Normal
MB-5534	79.1	DECEASED	Died of Disease	LumB
MB-5535	120.1333333	DECEASED	Died of Disease	Her2
MB-5540	48.43333333	DECEASED	Died of Disease	LumB
MB-5541	200.1333333	LIVING	Living	LumACoreClaudinLow
MB-5543	34.43333333	DECEASED	Died of Other Causes	LumA
MB-5547	98.56666667	LIVING	Living	Basal
MB-5548	25.33333333	LIVING	Living	Basal
MB-5549	88.93333333	DECEASED	Died of Disease	Her2
MB-5550	171.3	DECEASED	Died of Other Causes	LumA
MB-5551	182.2333333	LIVING	Living	Basal
MB-5552	34.7	DECEASED	Died of Disease	LumB
MB-5553	154.5	DECEASED	Died of Other Causes	LumB
MB-5554	229.8333333	LIVING	Living	LumA
MB-5556	225.4	LIVING	Living	LumB
MB-5558	25.03333333	LIVING	Living	Basal
MB-5559	18.83333333	DECEASED	Died of Disease	Basal
MB-5560	186.6	LIVING	Living	Basal
MB-5562	102.9666667	DECEASED	Died of Other Causes	LumB
MB-5563	117.6666667	DECEASED	Died of Other Causes	LumA
MB-5565	194.1	DECEASED	Died of Other Causes	Basal
MB-5566	234.4	LIVING	Living	Basal
MB-5567	178.5666667	DECEASED	Died of Other Causes	LumA
MB-5571	153.8666667	DECEASED	Died of Disease	LumA
MB-5572	178.6333333	LIVING	Living	Basal
MB-5575	117.6666667	DECEASED	Died of Other Causes	LumB
MB-5576	194	LIVING	Living	LumB
MB-5577	55.4	DECEASED	Died of Disease	Her2
MB-5579	90.6	DECEASED	Died of Disease	LumA
MB-5580	71.63333333	DECEASED	Died of Other Causes	LumA
MB-5582	222.3333333	LIVING	Living	LumA
MB-5583	111.3666667	LIVING	Living	LumA
MB-5584	91.1	DECEASED	Died of Other Causes	Her2
MB-5588	81.13333333	DECEASED	Died of Disease	Normal
MB-5589	185.1333333	LIVING	Living	LumA
MB-5590	17.83333333	LIVING	Living	LumB
MB-5591	155.3666667	DECEASED	Died of Other Causes	LumA
MB-5592	26.33333333	DECEASED	Died of Other Causes	LumB
MB-5593	92.5	DECEASED	Died of Disease	Her2
MB-5596	167.9333333	DECEASED	Died of Disease	LumA
MB-5597	32.73333333	DECEASED	Died of Other Causes	LumA
MB-5599	224.8666667	LIVING	Living	LumA
MB-5601	214.8	DECEASED	Died of Other Causes	LumA
MB-5602	224.4333333	LIVING	Living	Basal
MB-5603	171.6333333	DECEASED	Died of Other Causes	LumA
MB-5604	145.6333333	LIVING	Living	LumB
MB-5605	123.7	LIVING	Living	LumB
MB-5613	212.3666667	DECEASED	Died of Other Causes	LumB
MB-5616	180.6333333	LIVING	Living	Basal
MB-5617	128.2	DECEASED	Died of Other Causes	LumA
MB-5620	42.06666667	DECEASED	Died of Disease	LumA
MB-5622	182.9333333	LIVING	Living	LumB
MB-5623	137.8	DECEASED	Died of Other Causes	LumB
MB-5624	136	LIVING	Living	Basal
MB-5626	82.96666667	LIVING	Living	LumA
MB-5628	42.6	DECEASED	Died of Disease	LumB
MB-5629	103.8	DECEASED	Died of Other Causes	LumA
MB-5632	38.16666667	DECEASED	Died of Disease	LumB
MB-5633	35.03333333	DECEASED	Died of Disease	BasalOtherClaudinLow
MB-5634	62.9	DECEASED	Died of Disease	Basal
MB-5635	21.06666667	DECEASED	Died of Disease	LumA
MB-5636	108.3	DECEASED	Died of Other Causes	LumB
MB-5638	195.7	DECEASED	Died of Other Causes	LumA
MB-5640	172.3	LIVING	Living	Normal
MB-5641	181.8666667	LIVING	Living	LumB
MB-5642	156.8	DECEASED	Died of Other Causes	LumA
MB-5645	22.23333333	DECEASED	Died of Other Causes	LumA
MB-5646	167.1	DECEASED	Died of Other Causes	LumB
MB-5647	30.8	DECEASED	Died of Other Causes	LumA
MB-5651	21	DECEASED	Died of Disease	Basal
MB-5652	104.6666667	DECEASED	Died of Other Causes	Normal
MB-5653	194.6	LIVING	Living	LumB
MB-5654	173.0333333	DECEASED	Died of Other Causes	LumB
MB-5655	191.8	LIVING	Living	Basal
MB-5656	126.4	DECEASED	Died of Other Causes	Normal
MB-6001	135.3	DECEASED	Died of Other Causes	LumA
MB-6006	63.56666667	DECEASED	Died of Other Causes	LumA
MB-6007	70.53333333	DECEASED	Died of Other Causes	Her2
MB-6008	69.1	DECEASED	Died of Disease	LumB
MB-6010	218.2333333	LIVING	Living	LumB
MB-6011	211.1333333	DECEASED	Died of Disease	LumB
MB-6012	144.4333333	DECEASED	Died of Other Causes	LumA
MB-6014	191.9333333	DECEASED	Died of Other Causes	NormalCoreClaudinLow
MB-6016	143.5333333	DECEASED	Died of Other Causes	LumA
MB-6017	70.9	DECEASED	Died of Other Causes	LumA
MB-6018	143.1666667	DECEASED	Died of Disease	LumA
MB-6019	13.53333333	DECEASED	Died of Other Causes	Normal
MB-6021	301.2333333	LIVING	Living	LumA
MB-6022	52.06666667	DECEASED	Died of Disease	LumB
MB-6023	232.9666667	LIVING	Living	Normal
MB-6024	252.2666667	DECEASED	Died of Disease	LumA
MB-6026	49.73333333	DECEASED	Died of Other Causes	LumB
MB-6029	278.3666667	DECEASED	Died of Disease	LumA
MB-6030	145.3666667	DECEASED	Died of Other Causes	LumA
MB-6036	287.9333333	LIVING	Living	Basal
MB-6039	73.13333333	DECEASED	Died of Other Causes	Her2
MB-6042	263.4333333	LIVING	Living	Normal
MB-6044	219.1	DECEASED	Died of Other Causes	Her2
MB-6047	37.86666667	DECEASED	Died of Disease	Her2
MB-6048	168.2	DECEASED	Died of Other Causes	Her2
MB-6049	264.2333333	LIVING	Living	Her2
MB-6050	192.2	LIVING	Living	LumA
MB-6051	186.8333333	DECEASED	Died of Disease	LumA
MB-6052	255.3666667	LIVING	Living	Basal
MB-6053	250.8	LIVING	Living	LumB
MB-6055	200.4333333	LIVING	Living	Basal
MB-6058	22.66666667	DECEASED	Died of Disease	Basal
MB-6059	278.4666667	LIVING	Living	Normal
MB-6060	38.03333333	DECEASED	Died of Other Causes	LumB
MB-6062	282.3666667	LIVING	Living	Basal
MB-6063	15.6	DECEASED	Died of Disease	Normal
MB-6065	188.5333333	DECEASED	Died of Other Causes	LumA
MB-6068	182.6	DECEASED	Died of Other Causes	Basal
MB-6069	258.1333333	DECEASED	Died of Other Causes	LumA
MB-6071	57.4	DECEASED	Died of Disease	LumA
MB-6075	182.3333333	DECEASED	Died of Disease	LumB
MB-6079	239.1666667	DECEASED	Died of Disease	LumB
MB-6080	54.1	DECEASED	Died of Disease	LumB
MB-6082	102.5	DECEASED	Died of Disease	Normal
MB-6083	164.0333333	DECEASED	Died of Other Causes	LumA
MB-6085	23.9	LIVING	Living	Her2
MB-6092	2.3	DECEASED	Died of Other Causes	Normal
MB-6097	159.7	DECEASED	Died of Other Causes	LumA
MB-6098	10.63333333	DECEASED	Died of Disease	Basal
MB-6100	10.06666667	DECEASED	Died of Disease	Her2
MB-6101	77.5	DECEASED	Died of Other Causes	Normal
MB-6103	239.4	LIVING	Living	Normal
MB-6105	192.2	DECEASED	Died of Other Causes	Her2
MB-6107	123.3333333	DECEASED	Died of Other Causes	Normal
MB-6108	193.9666667	LIVING	Living	LumA
MB-6113	124.5666667	DECEASED	Died of Disease	Her2
MB-6114	66.83333333	LIVING	Living	Her2
MB-6116	193.1333333	LIVING	Living	Her2
MB-6118	264.6	LIVING	Living	LumA
MB-6122	260.2	LIVING	Living	Basal
MB-6124	115.6333333	DECEASED	Died of Other Causes	LumA
MB-6125	153.9	DECEASED	Died of Other Causes	Normal
MB-6131	257.6666667	LIVING	Living	Her2
MB-6133	61.8	DECEASED	Died of Disease	LumA
MB-6135	78.6	DECEASED	Died of Other Causes	LumB
MB-6138	25.63333333	DECEASED	Died of Disease	LumB
MB-6141	78.86666667	DECEASED	Died of Other Causes	LumB
MB-6143	255.6	LIVING	Living	Basal
MB-6144	254.9333333	LIVING	Living	BasalOtherClaudinLow
MB-6145	34.33333333	DECEASED	Died of Disease	LumB
MB-6146	89.6	DECEASED	Died of Disease	Her2
MB-6147	238.0666667	DECEASED	Died of Other Causes	NormalCoreClaudinLow
MB-6149	74.93333333	DECEASED	Died of Other Causes	LumA
MB-6150	77.66666667	DECEASED	Died of Other Causes	LumB
MB-6152	228.9	LIVING	Living	Basal
MB-6154	195.3	LIVING	Living	LumB
MB-6156	58.93333333	DECEASED	Died of Disease	Her2
MB-6157	15.86666667	DECEASED	Died of Disease	Basal
MB-6160	247.3666667	LIVING	Living	Her2
MB-6163	88.66666667	DECEASED	Died of Other Causes	LumA
MB-6164	205.9	LIVING	Living	LumB
MB-6167	122.8	DECEASED	Died of Other Causes	LumA
MB-6168	225.7	DECEASED	Died of Other Causes	LumA
MB-6169	84.73333333	DECEASED	Died of Other Causes	Basal
MB-6171	220.3	LIVING	Living	LumA
MB-6178	33.13333333	DECEASED	Died of Disease	Basal
MB-6179	58.46666667	DECEASED	Died of Disease	LumA
MB-6181	54.93333333	DECEASED	Died of Other Causes	LumA
MB-6182	208.8	LIVING	Living	Her2
MB-6183	79.13333333	DECEASED	Died of Other Causes	LumB
MB-6184	185.7	DECEASED	Died of Disease	Her2
MB-6185	197.7333333	DECEASED	Died of Other Causes	LumA
MB-6187	37.76666667	DECEASED	Died of Other Causes	Normal
MB-6188	23.76666667	LIVING	Living	Basal
MB-6189	240.2	LIVING	Living	LumB
MB-6190	24.63333333	DECEASED	Died of Other Causes	LumA
MB-6192	42.63333333	DECEASED	Died of Other Causes	LumB
MB-6194	52.46666667	DECEASED	Died of Disease	NormalCoreClaudinLow
MB-6195	202.2333333	LIVING	Living	LumA
MB-6200	30.06666667	DECEASED	Died of Disease	LumA
MB-6201	222.7	DECEASED	Died of Other Causes	LumB
MB-6204	56.76666667	DECEASED	Died of Other Causes	Normal
MB-6207	118.3	DECEASED	Died of Other Causes	LumA
MB-6208	221.2	LIVING	Living	Normal
MB-6211	42.3	DECEASED	Died of Other Causes	LumA
MB-6212	224.2333333	LIVING	Living	LumA
MB-6214	174.5	DECEASED	Died of Other Causes	LumA
MB-6217	211.5333333	DECEASED	Died of Other Causes	LumB
MB-6218	147.7666667	DECEASED	Died of Disease	LumA
MB-6223	221.9333333	LIVING	Living	Basal
MB-6224	35.46666667	DECEASED	Died of Disease	Her2
MB-6225	117.8666667	LIVING	Living	LumA
MB-6226	35.36666667	DECEASED	Died of Other Causes	Normal
MB-6228	200.1	LIVING	Living	BasalCoreClaudinLow
MB-6229	0.1	DECEASED	Died of Disease	LumA
MB-6231	72.56666667	DECEASED	Died of Other Causes	Normal
MB-6232	85	DECEASED	Died of Other Causes	LumA
MB-6233	201.1666667	LIVING	Living	LumB
MB-6234	213.3666667	LIVING	Living	Normal
MB-6237	105.2	DECEASED	Died of Other Causes	Basal
MB-6238	172.9666667	DECEASED	Died of Disease	LumA
MB-6239	200.3333333	LIVING	Living	Normal
MB-6242	165.4333333	LIVING	Living	Basal
MB-6245	177.6333333	LIVING	Living	Basal
MB-6246	52.9	DECEASED	Died of Other Causes	Her2
MB-6248	182.8333333	LIVING	Living	Basal
MB-6251	14.7	DECEASED	Died of Disease	Basal
MB-6253	194.3666667	LIVING	Living	LumA
MB-6254	60.9	DECEASED	Died of Disease	LumB
MB-6256	127.8333333	DECEASED	Died of Other Causes	LumA
MB-6257	91	LIVING	Living	LumB
MB-6263	75.86666667	LIVING	Living	LumA
MB-6271	157.7333333	LIVING	Living	LumA
MB-6272	22.4	DECEASED	Died of Disease	Basal
MB-6273	189.4333333	LIVING	Living	LumA
MB-6280	27.86666667	DECEASED	Died of Disease	Basal
MB-6281	3.5	DECEASED	Died of Other Causes	LumB
MB-6283	92.4	DECEASED	Died of Other Causes	LumA
MB-6284	88.33333333	DECEASED	Died of Other Causes	LumB
MB-6286	49.53333333	DECEASED	Died of Other Causes	LumA
MB-6287	35.2	DECEASED	Died of Disease	LumB
MB-6288	100.3	DECEASED	Died of Disease	LumB
MB-6297	170.8666667	LIVING	Living	LumA
MB-6300	63.83333333	DECEASED	Died of Other Causes	LumB
MB-6302	125.8666667	DECEASED	Died of Other Causes	LumB
MB-6305	89.53333333	DECEASED	Died of Disease	Basal
MB-6306	64.6	DECEASED	Died of Other Causes	LumB
MB-6308	151.9333333	DECEASED	Died of Other Causes	LumA
MB-6312	162.7666667	LIVING	Living	LumB
MB-6314	134.8333333	LIVING	Living	Her2
MB-6317	29.23333333	DECEASED	Died of Other Causes	LumB
MB-6318	109.2333333	DECEASED	Died of Other Causes	Her2
MB-6319	154.7	LIVING	Living	Normal
MB-6322	80.36666667	DECEASED	Died of Other Causes	LumB
MB-6327	18.26666667	DECEASED	Died of Disease	LumB
MB-6328	126.6666667	LIVING	Living	LumA
MB-6330	140.3333333	LIVING	Living	Her2
MB-6334	128.1	LIVING	Living	Her2
MB-6336	17.2	DECEASED	Died of Disease	Basal
MB-6337	110.8666667	DECEASED	Died of Other Causes	Basal
MB-6344	152.9333333	DECEASED	Died of Disease	LumB
MB-6346	281.5	LIVING	Living	LumB
MB-6358	37.86666667	DECEASED	Died of Disease	Her2
MB-6359	85.03333333	DECEASED	Died of Disease	Her2
MB-6363	16.7	DECEASED	Died of Disease	Basal
MB-7000	97.4	LIVING	Living	LumB
MB-7001	102.7	LIVING	Living	LumA
MB-7002	57.93333333	LIVING	Living	LumB
MB-7003	91.23333333	DECEASED	Died of Other Causes	Normal
MB-7004	50.46666667	LIVING	Living	LumA
MB-7005	45.33333333	LIVING	Living	LumB
MB-7006	109.9333333	LIVING	Living	LumA
MB-7007	58.6	LIVING	Living	Basal
MB-7008	50.9	DECEASED	Died of Other Causes	BasalCoreClaudinLow
MB-7009	54.76666667	DECEASED	Died of Disease	Basal
MB-7010	74.03333333	LIVING	Living	LumA
MB-7011	70.06666667	DECEASED	Died of Other Causes	LumB
MB-7012	19.83333333	DECEASED	Died of Disease	Basal
MB-7013	46.43333333	LIVING	Living	LumA
MB-7014	68.7	LIVING	Living	Basal
MB-7015	78.16666667	LIVING	Living	LumB
MB-7017	135.3333333	LIVING	Living	Basal
MB-7018	86.53333333	DECEASED	Died of Disease	Her2
MB-7019	80.73333333	DECEASED	Died of Other Causes	LumB
MB-7020	71.63333333	DECEASED	Died of Disease	Her2
MB-7022	85.5	LIVING	Living	LumB
MB-7023	27.96666667	DECEASED	Died of Disease	BasalCoreClaudinLow
MB-7024	70.26666667	LIVING	Living	LumB
MB-7025	80.23333333	LIVING	Living	BasalCoreClaudinLow
MB-7026	111.7	DECEASED	Died of Other Causes	LumB
MB-7027	36.96666667	DECEASED	Died of Disease	Her2
MB-7028	89.8	LIVING	Living	LumB
MB-7029	76.86666667	LIVING	Living	LumA
MB-7030	31.33333333	DECEASED	Died of Other Causes	Basal
MB-7031	85.36666667	LIVING	Living	Basal
MB-7032	71.46666667	LIVING	Living	LumA
MB-7034	75.1	LIVING	Living	LumA
MB-7035	32.06666667	DECEASED	Died of Disease	Her2
MB-7036	120.4333333	LIVING	Living	Basal
MB-7037	86.4	LIVING	Living	LumA
MB-7038	81.03333333	LIVING	Living	Basal
MB-7039	49.2	DECEASED	Died of Disease	BasalOtherClaudinLow
MB-7040	71.83333333	LIVING	Living	LumA
MB-7041	101.9666667	DECEASED	Died of Other Causes	LumA
MB-7042	88.5	LIVING	Living	LumB
MB-7043	91.53333333	LIVING	Living	Basal
MB-7044	86.83333333	LIVING	Living	NormalCoreClaudinLow
MB-7045	94.93333333	DECEASED	Died of Disease	Her2
MB-7046	146.4	DECEASED	Died of Other Causes	Her2
MB-7048	88.46666667	LIVING	Living	Her2
MB-7049	102.0333333	LIVING	Living	Basal
MB-7050	65.13333333	DECEASED	Died of Disease	Her2
MB-7051	85.93333333	DECEASED	Died of Disease	Her2
MB-7052	106.1333333	LIVING	Living	Basal
MB-7053	122.1333333	LIVING	Living	LumA
MB-7054	30.43333333	DECEASED	Died of Disease	Basal
MB-7055	9.133333333	DECEASED	Died of Disease	Basal
MB-7056	117	LIVING	Living	LumA
MB-7057	43.83333333	DECEASED	Died of Disease	Normal
MB-7058	122.5	LIVING	Living	Normal
MB-7059	119.3333333	LIVING	Living	Her2
MB-7060	112.6666667	DECEASED	Died of Other Causes	LumA
MB-7061	96.76666667	DECEASED	Died of Other Causes	Normal
MB-7062	95.86666667	LIVING	Living	LumA
MB-7063	86.6	LIVING	Living	LumA
MB-7065	107.8666667	LIVING	Living	LumB
MB-7066	89.76666667	LIVING	Living	Her2
MB-7067	105	LIVING	Living	Her2
MB-7068	98.46666667	LIVING	Living	Her2
MB-7069	114.6	LIVING	Living	Her2
MB-7070	108.0666667	LIVING	Living	Her2
MB-7071	102.0666667	LIVING	Living	Her2
MB-7072	52.33333333	DECEASED	Died of Disease	LumB
MB-7073	137.9333333	DECEASED	Died of Other Causes	Basal
MB-7074	108.1666667	LIVING	Living	Normal
MB-7075	111.6333333	LIVING	Living	LumB
MB-7076	142.6666667	DECEASED	Died of Other Causes	LumA
MB-7077	101.2666667	LIVING	Living	LumA
MB-7078	4.166666667	DECEASED	Died of Disease	BasalCoreClaudinLow
MB-7079	91.06666667	LIVING	Living	NormalCoreClaudinLow
MB-7080	91.23333333	LIVING	Living	LumA
MB-7081	140.2333333	LIVING	Living	Basal
MB-7082	98.26666667	LIVING	Living	Her2
MB-7083	105.4666667	LIVING	Living	LumB
MB-7084	116.5333333	LIVING	Living	Basal
MB-7085	110.1	LIVING	Living	Normal
MB-7086	123.5333333	LIVING	Living	LumB
MB-7087	5.066666667	DECEASED	Died of Other Causes	Basal
MB-7088	123.5333333	LIVING	Living	Her2
MB-7089	118.9	LIVING	Living	Basal
MB-7090	109.7666667	LIVING	Living	Basal
MB-7091	110.2666667	LIVING	Living	LumA
MB-7092	122.4	LIVING	Living	Her2
MB-7093	125.8333333	DECEASED	Died of Other Causes	LumA
MB-7094	113.3666667	LIVING	Living	LumB
MB-7095	115.6333333	LIVING	Living	LumA
MB-7096	124	LIVING	Living	LumA
MB-7097	65.16666667	DECEASED	Died of Disease	LumB
MB-7099	163.1666667	DECEASED	Died of Other Causes	LumB
MB-7100	156.3333333	DECEASED	Died of Other Causes	LumB
MB-7101	124.2666667	LIVING	Living	LumA
MB-7102	104.1	DECEASED	Died of Other Causes	LumB
MB-7104	122.8333333	DECEASED	Died of Other Causes	Basal
MB-7106	37.5	DECEASED	Died of Disease	LumA
MB-7107	56.93333333	DECEASED	Died of Disease	LumA
MB-7109	117.5333333	LIVING	Living	LumB
MB-7111	30.16666667	DECEASED	Died of Disease	Basal
MB-7112	64.7	DECEASED	Died of Disease	LumB
MB-7113	136.7	DECEASED	Died of Other Causes	LumA
MB-7114	123.2666667	LIVING	Living	Basal
MB-7115	141.7333333	DECEASED	Died of Other Causes	Her2
MB-7116	33.36666667	DECEASED	Died of Disease	LumB
MB-7118	140.5666667	LIVING	Living	LumA
MB-7119	128.3666667	LIVING	Living	Basal
MB-7121	88.83333333	DECEASED	Died of Other Causes	Basal
MB-7122	29.9	DECEASED	Died of Other Causes	Basal
MB-7123	137.6666667	LIVING	Living	LumA
MB-7124	139.6	LIVING	Living	LumA
MB-7127	135.3333333	LIVING	Living	Normal
MB-7128	60.26666667	DECEASED	Died of Other Causes	LumA
MB-7130	102.9666667	DECEASED	Died of Disease	LumB
MB-7131	134.7333333	LIVING	Living	LumB
MB-7132	131.6	LIVING	Living	LumB
MB-7133	23.83333333	DECEASED	Died of Disease	LumB
MB-7135	26.73333333	DECEASED	Died of Disease	Her2
MB-7137	179.8	LIVING	Living	LumA
MB-7138	123	DECEASED	Died of Other Causes	LumB
MB-7140	90.8	DECEASED	Died of Disease	LumB
MB-7141	138.5666667	LIVING	Living	LumA
MB-7142	175.9	DECEASED	Died of Other Causes	LumB
MB-7143	186.3666667	LIVING	Living	Her2
MB-7144	102.6333333	DECEASED	Died of Other Causes	LumB
MB-7145	138.3333333	LIVING	Living	Basal
MB-7147	168.6	DECEASED	Died of Other Causes	LumB
MB-7149	44.63333333	DECEASED	Died of Other Causes	LumB
MB-7150	128.9666667	LIVING	Living	LumB
MB-7151	144.4333333	LIVING	Living	Basal
MB-7152	195.8	DECEASED	Died of Other Causes	Her2
MB-7153	142.8	LIVING	Living	Her2
MB-7154	108.4666667	DECEASED	Died of Other Causes	Basal
MB-7155	149.7666667	LIVING	Living	Basal
MB-7157	219.6333333	LIVING	Living	LumB
MB-7158	46.43333333	DECEASED	Died of Disease	Basal
MB-7159	21.93333333	DECEASED	Died of Disease	Basal
MB-7160	148.0666667	LIVING	Living	Her2
MB-7161	121.5333333	LIVING	Living	LumA
MB-7162	140.2	LIVING	Living	LumA
MB-7163	52.63333333	DECEASED	Died of Disease	LumA
MB-7164	211.4	LIVING	Living	LumA
MB-7165	147.1666667	LIVING	Living	Basal
MB-7167	141.0333333	LIVING	Living	Her2
MB-7168	150.5	LIVING	Living	LumA
MB-7170	155.4	LIVING	Living	LumA
MB-7171	160.4	DECEASED	Died of Other Causes	LumB
MB-7172	149.3	LIVING	Living	LumB
MB-7173	63.53333333	DECEASED	Died of Other Causes	LumA
MB-7174	140.7666667	LIVING	Living	LumB
MB-7176	194.4	DECEASED	Died of Other Causes	LumA
MB-7181	157.5333333	LIVING	Living	LumB
MB-7182	49.46666667	DECEASED	Died of Disease	Her2
MB-7185	125.0333333	DECEASED	Died of Disease	LumA
MB-7186	4.866666667	LIVING	Living	LumB
MB-7187	146.8333333	DECEASED	Died of Disease	Normal
MB-7189	143.6	DECEASED	Died of Disease	LumB
MB-7193	87.46666667	DECEASED	Died of Other Causes	LumB
MB-7194	46.66666667	DECEASED	Died of Disease	LumB
MB-7195	80.43333333	DECEASED	Died of Other Causes	LumA
MB-7196	107.1	DECEASED	Died of Disease	Her2
MB-7197	187.8666667	DECEASED	Died of Other Causes	LumB
MB-7198	16.73333333	DECEASED	Died of Disease	Basal
MB-7199	76	DECEASED	Died of Other Causes	LumB
MB-7200	97.6	DECEASED	Died of Other Causes	LumB
MB-7201	163.4333333	LIVING	Living	Basal
MB-7205	166.0333333	LIVING	Living	Basal
MB-7207	55.73333333	DECEASED	Died of Disease	Her2
MB-7208	45.93333333	DECEASED	Died of Disease	Basal
MB-7212	52.5	DECEASED	Died of Other Causes	LumA
MB-7215	208.9666667	DECEASED	Died of Other Causes	LumA
MB-7216	207.4666667	DECEASED	Died of Other Causes	LumB
MB-7217	90.4	DECEASED	Died of Other Causes	LumA
MB-7218	165.4333333	LIVING	Living	LumA
MB-7219	165.2	LIVING	Living	LumA
MB-7220	183.2	DECEASED	Died of Other Causes	LumB
MB-7225	55	DECEASED	Died of Disease	Basal
MB-7226	53.36666667	DECEASED	Died of Disease	LumB
MB-7227	63.2	DECEASED	Died of Other Causes	Normal
MB-7228	239.1666667	LIVING	Living	Normal
MB-7229	111.6	DECEASED	Died of Other Causes	LumA
MB-7230	182.6	LIVING	Living	LumA
MB-7231	199.0333333	DECEASED	Died of Other Causes	LumA
MB-7232	177.6	LIVING	Living	LumA
MB-7233	222.0333333	DECEASED	Died of Other Causes	Her2
MB-7234	222.2	LIVING	Living	LumB
MB-7235	170.8	LIVING	Living	LumA
MB-7236	201.4666667	DECEASED	Died of Other Causes	LumB
MB-7238	23.26666667	DECEASED	Died of Disease	Her2
MB-7241	171.1	LIVING	Living	LumB
MB-7243	148.8	DECEASED	Died of Other Causes	LumA
MB-7244	184.1666667	LIVING	Living	LumA
MB-7250	51	DECEASED	Died of Disease	Her2
MB-7251	21.56666667	DECEASED	Died of Disease	Her2
MB-7252	35.7	DECEASED	Died of Other Causes	Her2
MB-7253	59.96666667	DECEASED	Died of Disease	LumB
MB-7254	192.2	LIVING	Living	LumA
MB-7256	34.7	DECEASED	Died of Disease	Her2
MB-7258	15.06666667	DECEASED	Died of Disease	Basal
MB-7260	31.16666667	LIVING	Living	Her2
MB-7262	104.0333333	DECEASED	Died of Other Causes	Her2
MB-7263	164.9666667	DECEASED	Died of Other Causes	LumB
MB-7264	42.96666667	DECEASED	Died of Disease	Normal
MB-7266	68.16666667	DECEASED	Died of Disease	LumB
MB-7267	195.3666667	DECEASED	Died of Other Causes	Basal
MB-7268	227.4666667	LIVING	Living	LumA
MB-7269	21.16666667	DECEASED	Died of Disease	Basal
MB-7270	175.1666667	LIVING	Living	Basal
MB-7273	208.2	LIVING	Living	Her2
MB-7275	44.4	DECEASED	Died of Disease	Her2
MB-7276	185.3333333	LIVING	Living	LumA
MB-7277	187.0333333	LIVING	Living	LumA
MB-7278	241.3	DECEASED	Died of Other Causes	LumA
MB-7279	21.3	DECEASED	Died of Disease	Her2
MB-7280	195.5333333	LIVING	Living	LumA
MB-7281	49.53333333	DECEASED	Died of Disease	Her2
MB-7283	28.86666667	DECEASED	Died of Disease	LumB
MB-7284	203	DECEASED	Died of Other Causes	LumA
MB-7285	109	DECEASED	Died of Disease	LumBOtherClaudinLow
MB-7286	158.6333333	DECEASED	Died of Other Causes	LumB
MB-7287	96.96666667	DECEASED	Died of Disease	LumB
MB-7288	27.06666667	DECEASED	Died of Disease	LumB
MB-7289	126.6666667	DECEASED	Died of Disease	Normal
MB-7291	6.833333333	DECEASED	Died of Disease	Her2
MB-7292	78.46666667	DECEASED	Died of Disease	LumB
MB-7293	199.2333333	LIVING	Living	LumA
MB-7294	82.73333333	DECEASED	Died of Disease	LumB
MB-7295	196.8666667	LIVING	Living	LumA
MB-7296	44.73333333	DECEASED	Died of Disease	LumB
MB-7297	175.9666667	DECEASED	Died of Disease	LumB
MB-7298	86.23333333	DECEASED	Died of Other Causes	LumB
MB-7299	201.9	DECEASED	Died of Other Causes	LumB

## Sheet: FigS8B
Patient_ID	OS_Months	OS_Status	Vital_Status	PAM50CoreCL
MB-0000	140.5	LIVING	Living	NormalOtherClaudinLow
MB-0002	84.63333333	LIVING	Living	LumA
MB-0005	163.7	DECEASED	Died of Disease	LumB
MB-0006	164.9333333	LIVING	Living	LumB
MB-0010	7.8	DECEASED	Died of Disease	LumB
MB-0014	164.3333333	LIVING	Living	LumB
MB-0022	99.53333333	DECEASED	Died of Other Causes	LumB
MB-0028	36.56666667	DECEASED	Died of Other Causes	LumB
MB-0035	36.26666667	DECEASED	Died of Disease	Her2
MB-0036	132.0333333	DECEASED	Died of Disease	LumA
MB-0039	163.5333333	LIVING	Living	LumB
MB-0045	164.9	LIVING	Living	Basal
MB-0046	14.13333333	DECEASED	Died of Other Causes	LumA
MB-0048	103.8333333	LIVING	Living	Her2
MB-0050	75.33333333	LIVING	Living	Normal
MB-0053	161.0666667	LIVING	Living	LumB
MB-0054	160.3	LIVING	Living	LumB
MB-0056	62.86666667	LIVING	Living	LumB
MB-0060	140.8666667	LIVING	Living	LumB
MB-0062	153.9666667	LIVING	Living	Basal
MB-0064	108.9333333	LIVING	Living	LumB
MB-0066	157.4333333	LIVING	Living	LumB
MB-0068	103.1333333	LIVING	Living	LumA
MB-0079	28.5	DECEASED	Died of Disease	Her2
MB-0081	69.5	LIVING	Living	LumB
MB-0083	86.06666667	DECEASED	Died of Disease	LumB
MB-0093	153.2	LIVING	Living	LumB
MB-0095	49.76666667	DECEASED	Died of Other Causes	LumB
MB-0097	98.7	LIVING	Living	LumA
MB-0100	8.066666667	DECEASED	Died of Disease	Basal
MB-0101	148.0333333	LIVING	Living	Normal
MB-0102	140.7666667	DECEASED	Died of Disease	LumB
MB-0106	85.33333333	LIVING	Living	LumA
MB-0107	158.0333333	LIVING	Living	LumB
MB-0108	42.7	DECEASED	Died of Disease	LumB
MB-0109	112.4	DECEASED	Died of Other Causes	Basal
MB-0111	127.1	LIVING	Living	LumA
MB-0112	39.16666667	DECEASED	Died of Disease	LumA
MB-0113	43.16666667	LIVING	Living	Her2
MB-0114	13.4	LIVING	Living	LumA
MB-0115	66.73333333	DECEASED	Died of Disease	Basal
MB-0116	122.2666667	LIVING	Living	Normal
MB-0117	2.4	LIVING	Living	LumA
MB-0119	95.86666667	DECEASED	Died of Disease	LumB
MB-0120	29.06666667	DECEASED	Died of Disease	LumB
MB-0121	152.2	LIVING	Living	LumA
MB-0122	138.9	LIVING	Living	LumA
MB-0123	114.2333333	DECEASED	Died of Other Causes	LumB
MB-0124	118.2	LIVING	Living	LumA
MB-0125	1.266666667	LIVING	Living	LumB
MB-0126	127.6333333	LIVING	Living	LumA
MB-0128	137.8	LIVING	Living	Normal
MB-0129	38.56666667	DECEASED	Died of Other Causes	Her2
MB-0130	153.5666667	LIVING	Living	LumA
MB-0131	66.63333333	DECEASED	Died of Disease	LumA
MB-0133	151	LIVING	Living	LumA
MB-0134	12.93333333	DECEASED	Died of Disease	LumB
MB-0135	116.6333333	LIVING	Living	LumB
MB-0136	88.2	LIVING	Living	LumA
MB-0138	150.5666667	LIVING	Living	LumA
MB-0139	109.2	LIVING	Living	LumA
MB-0140	147.9333333	LIVING	Living	LumB
MB-0142	12.4	LIVING	Living	LumA
MB-0143	54.33333333	DECEASED	Died of Other Causes	LumA
MB-0144	152.0666667	DECEASED	Died of Disease	LumB
MB-0145	147.6666667	LIVING	Living	LumA
MB-0146	122.1666667	DECEASED	Died of Other Causes	LumB
MB-0147	51.76666667	DECEASED	Died of Disease	LumA
MB-0148	1.766666667	LIVING	Living	Her2
MB-0149	51.7	DECEASED	Died of Other Causes	Basal
MB-0150	111.2	LIVING	Living	Basal
MB-0151	49.23333333	DECEASED	Died of Disease	LumB
MB-0152	63.03333333	LIVING	Living	Her2
MB-0154	114.7666667	LIVING	Living	LumA
MB-0155	59.8	LIVING	Living	NormalCoreClaudinLow
MB-0157	114.7666667	LIVING	Living	BasalOtherClaudinLow
MB-0162	55.76666667	LIVING	Living	LumA
MB-0163	98.1	DECEASED	Died of Other Causes	Basal
MB-0164	10.83333333	LIVING	Living	Basal
MB-0165	47.63333333	DECEASED	Died of Disease	LumA
MB-0166	104.4	LIVING	Living	LumA
MB-0167	43.1	DECEASED	Died of Disease	LumB
MB-0168	122.7666667	LIVING	Living	NormalCoreClaudinLow
MB-0170	93.36666667	DECEASED	Died of Other Causes	LumA
MB-0171	5.433333333	LIVING	Living	Normal
MB-0172	138.1	LIVING	Living	LumA
MB-0173	3.766666667	LIVING	Living	LumB
MB-0174	78.76666667	LIVING	Living	BasalCoreClaudinLow
MB-0175	72.36666667	LIVING	Living	LumA
MB-0176	113.4333333	LIVING	Living	LumA
MB-0177	45.6	DECEASED	Died of Other Causes	LumA
MB-0178	104.4666667	DECEASED	Died of Disease	LumB
MB-0179	17.93333333	DECEASED	Died of Disease	BasalCoreClaudinLow
MB-0180	62.33333333	LIVING	Living	LumA
MB-0181	85.96666667	LIVING	Living	LumA
MB-0184	109.0333333	LIVING	Living	LumA
MB-0188	31.3	DECEASED	Died of Disease	Her2
MB-0189	9.066666667	DECEASED	Died of Disease	NormalCoreClaudinLow
MB-0191	15.3	DECEASED	Died of Other Causes	Basal
MB-0192	144.6333333	LIVING	Living	Normal
MB-0193	19	LIVING	Living	LumB
MB-0194	91.6	LIVING	Living	LumA
MB-0195	146	LIVING	Living	LumB
MB-0197	70.73333333	LIVING	Living	LumB
MB-0198	144.7666667	LIVING	Living	LumB
MB-0199	144.4	LIVING	Living	LumA
MB-0200	130.8666667	DECEASED	Died of Disease	Basal
MB-0201	125.7	LIVING	Living	Basal
MB-0202	128.3666667	LIVING	Living	LumA
MB-0203	58.76666667	DECEASED	Died of Other Causes	LumA
MB-0204	24.3	DECEASED	Died of Disease	LumA
MB-0205	144.4666667	LIVING	Living	NormalCoreClaudinLow
MB-0206	141.1666667	LIVING	Living	BasalOtherClaudinLow
MB-0207	173.6333333	LIVING	Living	LumA
MB-0209	82.36666667	LIVING	Living	NormalCoreClaudinLow
MB-0211	44.8	DECEASED	Died of Disease	BasalOtherClaudinLow
MB-0214	146.9	LIVING	Living	Basal
MB-0215	122.2	LIVING	Living	LumB
MB-0218	131.0666667	LIVING	Living	LumB
MB-0220	39.83333333	DECEASED	Died of Disease	NormalCoreClaudinLow
MB-0221	20.2	DECEASED	Died of Disease	Her2
MB-0222	212.7	LIVING	Living	Normal
MB-0223	81.33333333	DECEASED	Died of Disease	LumA
MB-0224	176.7666667	LIVING	Living	LumA
MB-0225	212.2	LIVING	Living	LumB
MB-0226	57.63333333	LIVING	Living	LumA
MB-0227	111.8666667	LIVING	Living	LumA
MB-0228	10.83333333	DECEASED	Died of Disease	Normal
MB-0229	71.5	LIVING	Living	LumA
MB-0230	200.3333333	LIVING	Living	Her2
MB-0231	19.6	LIVING	Living	LumA
MB-0232	207.6333333	LIVING	Living	LumA
MB-0233	72.43333333	DECEASED	Died of Other Causes	LumA
MB-0234	94.23333333	DECEASED	Died of Other Causes	LumB
MB-0235	142.5666667	DECEASED	Died of Disease	LumA
MB-0236	205.0333333	LIVING	Living	LumA
MB-0238	193.1666667	LIVING	Living	Basal
MB-0239	85.56666667	DECEASED	Died of Disease	LumA
MB-0241	73.13333333	DECEASED	Died of Disease	BasalOtherClaudinLow
MB-0242	199.1	LIVING	Living	LumB
MB-0243	149.7666667	LIVING	Living	LumB
MB-0244	149.7333333	LIVING	Living	Normal
MB-0245	164.7	LIVING	Living	LumA
MB-0247	185.6	LIVING	Living	LumA
MB-0248	71	LIVING	Living	LumA
MB-0249	188.3333333	LIVING	Living	Her2
MB-0253	152.3	LIVING	Living	Normal
MB-0256	200.7	LIVING	Living	LumA
MB-0257	91.73333333	DECEASED	Died of Disease	LumA
MB-0258	86.13333333	LIVING	Living	LumA
MB-0259	11.86666667	DECEASED	Died of Disease	Basal
MB-0260	169.8333333	DECEASED	Died of Other Causes	LumA
MB-0261	90.23333333	DECEASED	Died of Disease	LumB
MB-0262	182.2666667	DECEASED	Died of Other Causes	Her2
MB-0263	176.0333333	DECEASED	Died of Other Causes	LumA
MB-0264	43.1	DECEASED	Died of Disease	Her2
MB-0265	189.1333333	LIVING	Living	BasalCoreClaudinLow
MB-0266	90.66666667	DECEASED	Died of Other Causes	LumA
MB-0268	28.5	DECEASED	Died of Disease	LumB
MB-0269	22.23333333	LIVING	Living	BasalCoreClaudinLow
MB-0270	337.0333333	LIVING	Living	LumB
MB-0272	122	DECEASED	Died of Disease	LumB
MB-0273	186.5333333	LIVING	Living	LumA
MB-0275	186.1	LIVING	Living	NormalCoreClaudinLow
MB-0278	5.833333333	DECEASED	Died of Disease	Basal
MB-0279	192.2666667	DECEASED	Died of Other Causes	NormalCoreClaudinLow
MB-0280	172.9	DECEASED	Died of Disease	Normal
MB-0282	194.2333333	LIVING	Living	Normal
MB-0284	0	LIVING	Living	BasalCoreClaudinLow
MB-0285	3.366666667	LIVING	Living	NormalCoreClaudinLow
MB-0286	192.6	LIVING	Living	LumACoreClaudinLow
MB-0287	94.73333333	DECEASED	Died of Other Causes	LumB
MB-0288	63.8	DECEASED	Died of Disease	Normal
MB-0289	71.6	DECEASED	Died of Other Causes	BasalCoreClaudinLow
MB-0290	199.5333333	LIVING	Living	LumA
MB-0291	39.2	DECEASED	Died of Disease	LumB
MB-0292	49.43333333	DECEASED	Died of Other Causes	Her2
MB-0293	64.36666667	LIVING	Living	NormalCoreClaudinLow
MB-0294	72.9	LIVING	Living	Normal
MB-0295	164.5	LIVING	Living	LumA
MB-0301	122.7	DECEASED	Died of Other Causes	LumA
MB-0302	84.2	DECEASED	Died of Disease	LumA
MB-0303	60.13333333	LIVING	Living	Basal
MB-0304	111.5333333	DECEASED	Died of Disease	LumB
MB-0305	63.5	DECEASED	Died of Disease	Normal
MB-0306	42.96666667	DECEASED	Died of Disease	LumA
MB-0307	177.3333333	LIVING	Living	LumA
MB-0308	183.2666667	LIVING	Living	LumA
MB-0309	42.33333333	DECEASED	Died of Other Causes	LumA
MB-0310	185.1666667	LIVING	Living	LumA
MB-0311	151.1666667	DECEASED	Died of Other Causes	LumB
MB-0312	169.6	DECEASED	Died of Disease	LumB
MB-0313	184.7666667	LIVING	Living	LumB
MB-0314	4.433333333	DECEASED	Died of Disease	Her2
MB-0315	186.2	LIVING	Living	LumA
MB-0316	182.9	LIVING	Living	Basal
MB-0317	151.6666667	DECEASED	Died of Other Causes	LumA
MB-0318	168.7	LIVING	Living	Normal
MB-0319	40.7	DECEASED	Died of Disease	LumB
MB-0320	63.73333333	LIVING	Living	LumA
MB-0321	174.6333333	LIVING	Living	LumA
MB-0322	50.53333333	DECEASED	Died of Other Causes	LumA
MB-0324	144.9666667	DECEASED	Died of Disease	LumA
MB-0325	177.5333333	LIVING	Living	LumB
MB-0328	125.6	DECEASED	Died of Disease	LumB
MB-0336	170.6333333	DECEASED	Died of Disease	LumB
MB-0339	26.73333333	DECEASED	Died of Other Causes	LumB
MB-0340	164.7333333	LIVING	Living	Basal
MB-0341	173.9	DECEASED	Died of Disease	LumA
MB-0342	125.3333333	DECEASED	Died of Disease	NormalCoreClaudinLow
MB-0343	91.13333333	DECEASED	Died of Disease	Normal
MB-0344	152.9333333	LIVING	Living	Normal
MB-0345	72.66666667	LIVING	Living	LumA
MB-0346	20.43333333	DECEASED	Died of Disease	Her2
MB-0348	122.7	DECEASED	Died of Other Causes	LumA
MB-0349	146.0333333	DECEASED	Died of Other Causes	LumB
MB-0350	46.06666667	DECEASED	Died of Disease	BasalOtherClaudinLow
MB-0352	55.2	DECEASED	Died of Disease	Her2
MB-0353	41.83333333	DECEASED	Died of Other Causes	LumA
MB-0354	11.6	DECEASED	Died of Disease	Basal
MB-0356	213.5	LIVING	Living	LumA
MB-0358	32.86666667	LIVING	Living	LumA
MB-0359	21.6	LIVING	Living	LumA
MB-0360	132.5666667	DECEASED	Died of Disease	LumB
MB-0361	15.06666667	DECEASED	Died of Other Causes	Her2
MB-0362	47.03333333	DECEASED	Died of Disease	LumA
MB-0363	89.9	DECEASED	Died of Disease	LumB
MB-0364	176.6	LIVING	Living	LumA
MB-0365	87.23333333	DECEASED	Died of Disease	Her2
MB-0366	64.23333333	LIVING	Living	LumA
MB-0367	142.4333333	LIVING	Living	NormalCoreClaudinLow
MB-0368	61.9	DECEASED	Died of Disease	LumB
MB-0369	144.3333333	LIVING	Living	LumB
MB-0370	93.5	DECEASED	Died of Other Causes	LumB
MB-0371	131.1333333	LIVING	Living	LumB
MB-0372	62.76666667	DECEASED	Died of Disease	Basal
MB-0373	27	DECEASED	Died of Disease	LumB
MB-0374	1.433333333	LIVING	Living	LumB
MB-0375	143.1666667	LIVING	Living	Normal
MB-0377	134.3666667	LIVING	Living	LumA
MB-0378	97.3	DECEASED	Died of Disease	Her2
MB-0379	135.6666667	LIVING	Living	LumA
MB-0380	69.33333333	DECEASED	Died of Other Causes	LumB
MB-0381	130.2	LIVING	Living	Her2
MB-0382	136.4666667	LIVING	Living	LumA
MB-0383	85.73333333	DECEASED	Died of Disease	LumB
MB-0384	61.1	DECEASED	Died of Disease	LumB
MB-0385	36.43333333	DECEASED	Died of Disease	LumB
MB-0386	138.1333333	LIVING	Living	LumA
MB-0388	97.56666667	LIVING	Living	Normal
MB-0389	96.96666667	LIVING	Living	LumB
MB-0391	142.4666667	LIVING	Living	Her2
MB-0392	38.13333333	DECEASED	Died of Disease	Normal
MB-0393	20.83333333	DECEASED	Died of Disease	Basal
MB-0394	64.23333333	LIVING	Living	LumA
MB-0395	29	DECEASED	Died of Disease	Her2
MB-0396	60.66666667	LIVING	Living	Basal
MB-0397	57.23333333	LIVING	Living	LumA
MB-0398	43.2	DECEASED	Died of Disease	LumB
MB-0399	137.1	DECEASED	Died of Other Causes	Her2
MB-0400	22.46666667	DECEASED	Died of Disease	Basal
MB-0401	26.26666667	DECEASED	Died of Disease	Basal
MB-0402	99.73333333	LIVING	Living	NormalCoreClaudinLow
MB-0404	63.5	LIVING	Living	LumA
MB-0406	96.9	DECEASED	Died of Disease	LumB
MB-0410	63	LIVING	Living	LumA
MB-0411	139.1666667	LIVING	Living	LumA
MB-0412	136.1666667	LIVING	Living	LumB
MB-0413	140.0666667	LIVING	Living	LumA
MB-0414	76.63333333	LIVING	Living	Basal
MB-0417	6.266666667	DECEASED	Died of Disease	Her2
MB-0418	102.0666667	LIVING	Living	Her2
MB-0419	104.3	DECEASED	Died of Other Causes	LumA
MB-0420	76.73333333	LIVING	Living	BasalOtherClaudinLow
MB-0421	93	DECEASED	Died of Other Causes	Her2
MB-0422	33.8	DECEASED	Died of Other Causes	LumA
MB-0424	9.833333333	DECEASED	Died of Disease	NormalCoreClaudinLow
MB-0425	24.4	DECEASED	Died of Other Causes	LumA
MB-0426	131.1	LIVING	Living	Normal
MB-0427	116.1	LIVING	Living	LumA
MB-0428	55.93333333	LIVING	Living	LumA
MB-0429	74.46666667	DECEASED	Died of Other Causes	LumB
MB-0431	85.13333333	LIVING	Living	LumA
MB-0434	45.5	DECEASED	Died of Disease	LumB
MB-0436	75.5	DECEASED	Died of Other Causes	Her2
MB-0437	90.56666667	LIVING	Living	LumB
MB-0438	135.1666667	LIVING	Living	Her2
MB-0439	112.1333333	LIVING	Living	LumB
MB-0440	100.8333333	LIVING	Living	LumB
MB-0442	103.4666667	DECEASED	Died of Disease	NormalCoreClaudinLow
MB-0443	45.03333333	LIVING	Living	LumA
MB-0444	55.46666667	DECEASED	Died of Disease	LumB
MB-0445	132.5333333	LIVING	Living	LumA
MB-0446	72.26666667	LIVING	Living	BasalOtherClaudinLow
MB-0449	112.5666667	LIVING	Living	LumA
MB-0451	50.06666667	LIVING	Living	LumA
MB-0452	62.8	LIVING	Living	LumB
MB-0453	43.13333333	DECEASED	Died of Disease	Her2
MB-0454	46.83333333	DECEASED	Died of Other Causes	LumA
MB-0455	99.33333333	LIVING	Living	LumB
MB-0458	134.5	LIVING	Living	NormalCoreClaudinLow
MB-0459	35.6	DECEASED	Died of Other Causes	LumB
MB-0460	114	DECEASED	Died of Disease	LumACoreClaudinLow
MB-0462	132.7666667	LIVING	Living	Her2
MB-0463	120.5666667	DECEASED	Died of Disease	LumA
MB-0464	39.3	DECEASED	Died of Disease	Basal
MB-0465	28.6	DECEASED	Died of Disease	LumB
MB-0466	43.86666667	LIVING	Living	LumA
MB-0467	105.6	DECEASED	Died of Disease	Her2
MB-0468	129.6	DECEASED	Died of Other Causes	LumA
MB-0469	131.2666667	LIVING	Living	LumB
MB-0470	88.23333333	LIVING	Living	BasalCoreClaudinLow
MB-0471	107.4666667	LIVING	Living	LumA
MB-0472	27.4	LIVING	Living	LumB
MB-0474	111.1	DECEASED	Died of Disease	LumB
MB-0475	130.7	LIVING	Living	LumA
MB-0476	130.4333333	LIVING	Living	NormalCoreClaudinLow
MB-0478	132.3	LIVING	Living	LumACoreClaudinLow
MB-0479	132.7666667	LIVING	Living	Her2
MB-0480	94.56666667	LIVING	Living	LumA
MB-0481	36.4	DECEASED	Died of Disease	Basal
MB-0482	24.86666667	DECEASED	Died of Disease	Normal
MB-0483	74.46666667	DECEASED	Died of Disease	LumB
MB-0484	82.63333333	LIVING	Living	Her2
MB-0485	36.76666667	DECEASED	Died of Disease	LumA
MB-0486	89.96666667	LIVING	Living	LumA
MB-0487	86.9	LIVING	Living	Normal
MB-0488	112.9333333	LIVING	Living	BasalCoreClaudinLow
MB-0489	90.56666667	LIVING	Living	NormalCoreClaudinLow
MB-0490	101.9666667	LIVING	Living	LumA
MB-0491	125.8	LIVING	Living	LumA
MB-0492	81.13333333	DECEASED	Died of Other Causes	LumB
MB-0494	36.63333333	DECEASED	Died of Disease	BasalCoreClaudinLow
MB-0495	71.8	DECEASED	Died of Disease	BasalCoreClaudinLow
MB-0496	130.9	LIVING	Living	NormalCoreClaudinLow
MB-0497	73.7	LIVING	Living	LumA
MB-0500	67.46666667	LIVING	Living	Basal
MB-0501	71.5	LIVING	Living	LumA
MB-0502	82.1	LIVING	Living	BasalCoreClaudinLow
MB-0503	101.2333333	LIVING	Living	LumA
MB-0504	130.4666667	LIVING	Living	LumA
MB-0505	60.7	LIVING	Living	LumA
MB-0506	45.8	DECEASED	Died of Disease	Her2
MB-0507	23.8	LIVING	Living	LumA
MB-0508	114.3333333	LIVING	Living	Normal
MB-0509	115.3	LIVING	Living	Basal
MB-0510	128.4	LIVING	Living	Normal
MB-0511	61.7	LIVING	Living	LumA
MB-0512	121.5333333	LIVING	Living	LumA
MB-0513	117.0333333	LIVING	Living	LumA
MB-0514	13.4	LIVING	Living	LumB
MB-0516	114.4666667	LIVING	Living	Basal
MB-0517	61.9	LIVING	Living	LumA
MB-0519	110.9666667	LIVING	Living	Normal
MB-0521	212.2	LIVING	Living	LumA
MB-0522	2.5	LIVING	Living	Her2
MB-0524	80.83333333	LIVING	Living	Normal
MB-0525	65.86666667	LIVING	Living	Basal
MB-0526	139.6333333	DECEASED	Died of Other Causes	LumB
MB-0527	109.8333333	DECEASED	Died of Other Causes	LumA
MB-0528	193.9666667	LIVING	Living	LumA
MB-0529	48.53333333	DECEASED	Died of Disease	LumA
MB-0531	163.8666667	LIVING	Living	NormalCoreClaudinLow
MB-0532	143.1333333	DECEASED	Died of Disease	LumB
MB-0534	124.1	LIVING	Living	Normal
MB-0535	199.1333333	LIVING	Living	LumA
MB-0536	147.3666667	DECEASED	Died of Other Causes	LumB
MB-0537	113.5666667	LIVING	Living	Normal
MB-0538	24.1	DECEASED	Died of Disease	LumA
MB-0540	194.5333333	LIVING	Living	NormalCoreClaudinLow
MB-0541	174.2666667	LIVING	Living	LumA
MB-0542	48.6	DECEASED	Died of Disease	Normal
MB-0544	79.33333333	DECEASED	Died of Other Causes	LumB
MB-0545	41.16666667	DECEASED	Died of Other Causes	Normal
MB-0550	132.3333333	DECEASED	Died of Disease	LumB
MB-0551	51.96666667	DECEASED	Died of Disease	Normal
MB-0552	68.06666667	DECEASED	Died of Disease	Her2
MB-0553	85.73333333	DECEASED	Died of Other Causes	LumA
MB-0554	111.1666667	DECEASED	Died of Other Causes	LumA
MB-0558	97.83333333	DECEASED	Died of Other Causes	BasalOtherClaudinLow
MB-0559	161.7666667	LIVING	Living	LumA
MB-0568	181.4666667	LIVING	Living	LumA
MB-0569	59.5	DECEASED	Died of Disease	LumB
MB-0570	272.2	LIVING	Living	LumB
MB-0571	149.8666667	LIVING	Living	LumA
MB-0573	163.2	DECEASED	Died of Other Causes	LumAOtherClaudinLow
MB-0574	119.8	LIVING	Living	LumA
MB-0575	128.5666667	LIVING	Living	LumACoreClaudinLow
MB-0576	31	DECEASED	Died of Disease	LumB
MB-0577	65.4	LIVING	Living	LumB
MB-0578	110.1	LIVING	Living	Normal
MB-0579	92.76666667	DECEASED	Died of Other Causes	LumB
MB-0580	79.36666667	DECEASED	Died of Disease	LumA
MB-0581	7.866666667	DECEASED	Died of Disease	Basal
MB-0582	15.53333333	DECEASED	Died of Other Causes	Basal
MB-0583	62.63333333	LIVING	Living	LumA
MB-0584	118.2	LIVING	Living	LumB
MB-0585	115.7	DECEASED	Died of Disease	LumB
MB-0586	77.23333333	DECEASED	Died of Other Causes	LumA
MB-0587	91.26666667	LIVING	Living	LumA
MB-0588	119.7333333	LIVING	Living	Normal
MB-0589	125.8	LIVING	Living	LumB
MB-0590	72.46666667	DECEASED	Died of Other Causes	LumB
MB-0591	119.4666667	DECEASED	Died of Disease	LumB
MB-0593	34.66666667	DECEASED	Died of Disease	Her2
MB-0594	44.23333333	LIVING	Living	LumB
MB-0596	107.1	DECEASED	Died of Other Causes	LumA
MB-0597	113.2	DECEASED	Died of Other Causes	NormalCoreClaudinLow
MB-0598	89.36666667	DECEASED	Died of Disease	LumB
MB-0599	123.2666667	LIVING	Living	LumACoreClaudinLow
MB-0600	111	LIVING	Living	LumA
MB-0601	29.66666667	DECEASED	Died of Disease	LumB
MB-0603	121.9666667	LIVING	Living	LumA
MB-0605	114.6	LIVING	Living	LumA
MB-0606	27.46666667	DECEASED	Died of Disease	LumB
MB-0607	87.83333333	LIVING	Living	LumA
MB-0608	63.96666667	DECEASED	Died of Other Causes	Basal
MB-0609	98.7	DECEASED	Died of Disease	LumA
MB-0610	76.7	LIVING	Living	LumA
MB-0611	104.5333333	LIVING	Living	LumB
MB-0613	48.8	LIVING	Living	BasalOtherClaudinLow
MB-0614	119.3333333	LIVING	Living	LumA
MB-0615	34.76666667	LIVING	Living	Normal
MB-0616	29.03333333	DECEASED	Died of Other Causes	LumB
MB-0617	92.96666667	DECEASED	Died of Other Causes	NormalCoreClaudinLow
MB-0618	101.9	LIVING	Living	LumB
MB-0619	94.23333333	LIVING	Living	Normal
MB-0620	112.8	LIVING	Living	Normal
MB-0621	33.56666667	LIVING	Living	LumA
MB-0623	111.0666667	LIVING	Living	NormalCoreClaudinLow
MB-0624	64.03333333	LIVING	Living	LumA
MB-0626	35.53333333	DECEASED	Died of Disease	LumB
MB-0627	0.766666667	LIVING	Living	BasalOtherClaudinLow
MB-0628	105.9666667	LIVING	Living	Normal
MB-0630	86.8	LIVING	Living	LumB
MB-0631	47.43333333	DECEASED	Died of Disease	LumA
MB-0632	56.5	LIVING	Living	LumACoreClaudinLow
MB-0634	17.76666667	LIVING	Living	NormalCoreClaudinLow
MB-0636	32.63333333	DECEASED	Died of Disease	LumA
MB-0637	80.66666667	LIVING	Living	LumB
MB-0638	103.7666667	DECEASED	Died of Other Causes	NormalCoreClaudinLow
MB-0639	75.4	LIVING	Living	Basal
MB-0640	61.33333333	LIVING	Living	Normal
MB-0641	102.5666667	LIVING	Living	NormalCoreClaudinLow
MB-0642	84.2	DECEASED	Died of Other Causes	LumA
MB-0643	19.73333333	DECEASED	Died of Other Causes	Her2
MB-0644	93.3	LIVING	Living	LumACoreClaudinLow
MB-0646	15.16666667	DECEASED	Died of Disease	LumB
MB-0649	61.43333333	LIVING	Living	LumA
MB-0650	25.53333333	LIVING	Living	LumA
MB-0652	96.63333333	DECEASED	Died of Disease	Her2
MB-0653	24.8	DECEASED	Died of Disease	Her2
MB-0654	69.4	LIVING	Living	LumA
MB-0655	111.0666667	LIVING	Living	Normal
MB-0656	19.03333333	DECEASED	Died of Disease	Basal
MB-0657	30.43333333	LIVING	Living	Normal
MB-0658	97.26666667	LIVING	Living	Basal
MB-0659	23.33333333	DECEASED	Died of Disease	Normal
MB-0660	18.93333333	DECEASED	Died of Disease	Her2
MB-0661	20	DECEASED	Died of Disease	LumA
MB-0662	69.8	DECEASED	Died of Disease	Normal
MB-0663	55.36666667	LIVING	Living	Her2
MB-0664	11.06666667	DECEASED	Died of Disease	Basal
MB-0666	24.33333333	DECEASED	Died of Disease	LumA
MB-0869	112.4	DECEASED	Died of Other Causes	Basal
MB-0872	152.0666667	DECEASED	Died of Other Causes	Normal
MB-0874	16.6	DECEASED	Died of Disease	Basal
MB-0877	14.43333333	DECEASED	Died of Disease	LumB
MB-0880	1.233333333	LIVING	Living	LumA
MB-0882	42.36666667	DECEASED	Died of Disease	LumB
MB-0884	93.66666667	DECEASED	Died of Disease	LumB
MB-0891	149.4	LIVING	Living	LumA
MB-0893	175.6333333	LIVING	Living	BasalCoreClaudinLow
MB-0895	43.1	DECEASED	Died of Other Causes	LumB
MB-0897	30.96666667	DECEASED	Died of Other Causes	Normal
MB-0899	175.8	LIVING	Living	LumA
MB-0901	136.1666667	LIVING	Living	Basal
MB-0904	144.7	DECEASED	Died of Other Causes	LumA
MB-0906	63.86666667	DECEASED	Died of Other Causes	Normal
MB-2513	59.7	DECEASED	Died of Disease	LumA
MB-2517	268.4333333	DECEASED	Died of Other Causes	Her2
MB-2536	47.9	DECEASED	Died of Other Causes	LumA
MB-2556	220.9	DECEASED	Died of Other Causes	NormalCoreClaudinLow
MB-2564	285.4333333	LIVING	Living	LumA
MB-2610	280.7	LIVING	Living	LumA
MB-2613	163.4	LIVING	Living	LumB
MB-2614	64.93333333	DECEASED	Died of Disease	LumA
MB-2616	219.1666667	DECEASED	Died of Disease	NormalCoreClaudinLow
MB-2617	89.1	DECEASED	Died of Disease	LumB
MB-2618	89.1	DECEASED	Died of Disease	LumB
MB-2624	128.5333333	LIVING	Living	LumA
MB-2626	193.7	LIVING	Living	LumB
MB-2629	279.1	LIVING	Living	LumB
MB-2632	19.1	DECEASED	Died of Disease	Her2
MB-2634	274.0333333	LIVING	Living	LumB
MB-2642	45.16666667	DECEASED	Died of Disease	LumB
MB-2643	52.96666667	DECEASED	Died of Disease	BasalCoreClaudinLow
MB-2645	44.76666667	DECEASED	Died of Disease	Basal
MB-2669	73.7	DECEASED	Died of Disease	LumA
MB-2686	177.2666667	LIVING	Living	LumB
MB-2705	163.7333333	LIVING	Living	LumB
MB-2708	133.2333333	DECEASED	Died of Disease	LumB
MB-2711	201.4666667	LIVING	Living	LumA
MB-2712	234.4333333	DECEASED	Died of Other Causes	LumA
MB-2718	278.2666667	LIVING	Living	Basal
MB-2721	251.6333333	LIVING	Living	LumA
MB-2724	108.0666667	DECEASED	Died of Disease	BasalCoreClaudinLow
MB-2725	236.9333333	LIVING	Living	LumA
MB-2728	51.4	DECEASED	Died of Disease	LumB
MB-2730	133.7333333	LIVING	Living	LumB
MB-2735	274.5	LIVING	Living	LumB
MB-2742	24.9	DECEASED	Died of Disease	Her2
MB-2744	275.6333333	LIVING	Living	Normal
MB-2745	168.9666667	DECEASED	Died of Disease	LumA
MB-2747	234.3333333	DECEASED	Died of Other Causes	LumA
MB-2749	97.76666667	DECEASED	Died of Other Causes	LumA
MB-2750	145.4333333	DECEASED	Died of Other Causes	LumA
MB-2752	81.93333333	DECEASED	Died of Disease	LumA
MB-2753	274.4	LIVING	Living	Basal
MB-2754	203.5333333	DECEASED	Died of Disease	Normal
MB-2758	35	DECEASED	Died of Disease	Basal
MB-2760	118.0333333	DECEASED	Died of Disease	LumB
MB-2763	275.6	LIVING	Living	LumB
MB-2764	270.1333333	DECEASED	Died of Disease	NormalCoreClaudinLow
MB-2765	227.8666667	DECEASED	Died of Other Causes	LumB
MB-2767	271.3333333	LIVING	Living	LumB
MB-2769	160	LIVING	Living	LumB
MB-2770	274.3666667	LIVING	Living	LumA
MB-2771	44.83333333	DECEASED	Died of Disease	Basal
MB-2772	150.7333333	DECEASED	Died of Other Causes	LumBOtherClaudinLow
MB-2774	131.6666667	DECEASED	Died of Other Causes	LumB
MB-2779	275.2333333	LIVING	Living	LumA
MB-2781	40.43333333	DECEASED	Died of Other Causes	LumB
MB-2786	68.26666667	DECEASED	Died of Disease	LumA
MB-2790	116.9333333	LIVING	Living	LumA
MB-2791	271.9333333	LIVING	Living	LumA
MB-2792	110.7666667	DECEASED	Died of Disease	Her2
MB-2793	267.2333333	LIVING	Living	LumB
MB-2795	272.1	LIVING	Living	LumB
MB-2796	87.7	DECEASED	Died of Disease	LumB
MB-2797	252.9666667	LIVING	Living	LumA
MB-2801	271.2666667	LIVING	Living	LumA
MB-2803	85.86666667	DECEASED	Died of Disease	LumB
MB-2814	231.0333333	DECEASED	Died of Other Causes	LumB
MB-2815	257.5666667	LIVING	Living	Normal
MB-2819	270.5666667	LIVING	Living	LumA
MB-2820	254.6333333	LIVING	Living	LumA
MB-2821	136.0666667	DECEASED	Died of Other Causes	BasalCoreClaudinLow
MB-2823	269.9	LIVING	Living	Normal
MB-2827	235.6666667	LIVING	Living	Basal
MB-2833	259.7666667	LIVING	Living	Basal
MB-2834	153.8333333	DECEASED	Died of Other Causes	Her2
MB-2835	55.03333333	DECEASED	Died of Other Causes	LumA
MB-2838	270.3	LIVING	Living	LumA
MB-2840	269	LIVING	Living	LumA
MB-2842	19.73333333	DECEASED	Died of Disease	Basal
MB-2843	231.5333333	DECEASED	Died of Other Causes	LumA
MB-2844	146.7333333	LIVING	Living	LumB
MB-2845	264.7666667	LIVING	Living	LumACoreClaudinLow
MB-2846	149.7	DECEASED	Died of Disease	Basal
MB-2847	39.53333333	DECEASED	Died of Disease	Her2
MB-2848	227.7333333	DECEASED	Died of Other Causes	LumA
MB-2849	43.2	DECEASED	Died of Disease	Basal
MB-2850	9.433333333	DECEASED	Died of Disease	BasalOtherClaudinLow
MB-2851	159	DECEASED	Died of Disease	LumA
MB-2853	269.6333333	LIVING	Living	LumB
MB-2854	270.4333333	LIVING	Living	LumA
MB-2857	250.6666667	LIVING	Living	BasalOtherClaudinLow
MB-2858	141.5666667	DECEASED	Died of Other Causes	LumB
MB-2863	258.3333333	LIVING	Living	LumA
MB-2867	269.3333333	LIVING	Living	LumA
MB-2895	196.5666667	DECEASED	Died of Disease	Basal
MB-2896	237.3666667	DECEASED	Died of Other Causes	NormalOtherClaudinLow
MB-2900	20.66666667	DECEASED	Died of Other Causes	Normal
MB-2901	218.3	DECEASED	Died of Disease	LumB
MB-2904	125.6	DECEASED	Died of Disease	Basal
MB-2912	267.4	LIVING	Living	Basal
MB-2916	266.9333333	LIVING	Living	LumA
MB-2917	31.93333333	DECEASED	Died of Disease	Basal
MB-2919	240.0333333	DECEASED	Died of Other Causes	LumB
MB-2922	14.4	DECEASED	Died of Disease	Her2
MB-2923	14.1	DECEASED	Died of Disease	Her2
MB-2927	263.7	DECEASED	Died of Disease	LumA
MB-2929	262.8666667	DECEASED	Died of Other Causes	Her2
MB-2931	228.1	DECEASED	Died of Other Causes	LumB
MB-2932	108.4333333	LIVING	Living	LumB
MB-2933	161.9333333	DECEASED	Died of Other Causes	LumA
MB-2939	101.2666667	DECEASED	Died of Other Causes	LumB
MB-2944	27.2	DECEASED	Died of Disease	LumA
MB-2947	112	LIVING	Living	LumA
MB-2951	263.3666667	LIVING	Living	LumA
MB-2952	189.1	DECEASED	Died of Other Causes	LumA
MB-2953	30.13333333	DECEASED	Died of Disease	LumB
MB-2954	5.5	DECEASED	Died of Disease	LumB
MB-2957	262.1333333	LIVING	Living	Basal
MB-2960	222.2	DECEASED	Died of Other Causes	LumA
MB-2963	227.8333333	DECEASED	Died of Disease	Her2CoreClaudinLow
MB-2964	9.6	DECEASED	Died of Disease	Her2
MB-2966	265	LIVING	Living	LumA
MB-2969	172.9	DECEASED	Died of Other Causes	LumA
MB-2970	252.8666667	DECEASED	Died of Disease	LumA
MB-2971	264.2333333	LIVING	Living	LumA
MB-2977	110.6	DECEASED	Died of Other Causes	LumA
MB-2983	180.8333333	DECEASED	Died of Other Causes	LumB
MB-2984	261.2	LIVING	Living	LumB
MB-2990	260	LIVING	Living	LumA
MB-2993	187.0333333	LIVING	Living	BasalCoreClaudinLow
MB-2994	254.5	LIVING	Living	LumA
MB-2996	191.2333333	LIVING	Living	LumA
MB-2999	262	LIVING	Living	LumA
MB-3001	263.2333333	LIVING	Living	Basal
MB-3002	140.5666667	DECEASED	Died of Other Causes	LumA
MB-3005	253.0666667	LIVING	Living	LumA
MB-3006	15.7	DECEASED	Died of Disease	NormalCoreClaudinLow
MB-3007	114.9	DECEASED	Died of Disease	LumB
MB-3008	149.6	LIVING	Living	LumA
MB-3013	238.3666667	LIVING	Living	LumA
MB-3014	262.6333333	LIVING	Living	Basal
MB-3016	258.8666667	LIVING	Living	LumB
MB-3021	217.5666667	DECEASED	Died of Other Causes	LumA
MB-3025	256	LIVING	Living	Her2
MB-3026	261.2	LIVING	Living	LumA
MB-3028	42.56666667	DECEASED	Died of Disease	LumB
MB-3031	35.63333333	DECEASED	Died of Disease	Her2
MB-3032	250.1333333	LIVING	Living	LumA
MB-3033	70.4	DECEASED	Died of Disease	LumA
MB-3035	260.7333333	LIVING	Living	LumA
MB-3037	98.83333333	LIVING	Living	LumA
MB-3046	73.83333333	DECEASED	Died of Other Causes	Basal
MB-3049	259.9666667	LIVING	Living	LumA
MB-3050	255.1	DECEASED	Died of Other Causes	LumB
MB-3057	32.03333333	DECEASED	Died of Disease	Basal
MB-3058	254.2666667	LIVING	Living	Basal
MB-3060	44.6	DECEASED	Died of Disease	LumB
MB-3062	146.3666667	LIVING	Living	BasalOtherClaudinLow
MB-3063	28.56666667	DECEASED	Died of Disease	Basal
MB-3064	165.1666667	DECEASED	Died of Disease	LumA
MB-3067	259.5333333	LIVING	Living	Basal
MB-3079	149.6	LIVING	Living	LumA
MB-3083	81.1	DECEASED	Died of Disease	LumB
MB-3085	210.9666667	DECEASED	Died of Disease	Normal
MB-3088	256.5	LIVING	Living	LumA
MB-3092	152.3333333	DECEASED	Died of Other Causes	LumB
MB-3102	258.3333333	LIVING	Living	LumA
MB-3103	28.73333333	DECEASED	Died of Disease	LumB
MB-3104	75.36666667	DECEASED	Died of Disease	LumA
MB-3105	252.3333333	LIVING	Living	LumA
MB-3110	100.7333333	LIVING	Living	LumA
MB-3121	131.3333333	DECEASED	Died of Other Causes	LumA
MB-3122	257.7666667	LIVING	Living	Her2
MB-3123	167.4333333	LIVING	Living	Basal
MB-3153	227.9333333	LIVING	Living	Basal
MB-3165	221.2333333	LIVING	Living	Basal
MB-3167	136.9333333	LIVING	Living	LumA
MB-3171	219.6666667	DECEASED	Died of Disease	LumA
MB-3181	178.1666667	DECEASED	Died of Disease	LumB
MB-3211	145.5	LIVING	Living	Basal
MB-3218	248.7666667	LIVING	Living	Basal
MB-3222	23.93333333	DECEASED	Died of Other Causes	LumA
MB-3228	252	LIVING	Living	LumA
MB-3235	236.1333333	LIVING	Living	LumB
MB-3252	99.7	LIVING	Living	LumA
MB-3254	123.9	LIVING	Living	LumA
MB-3266	51.2	DECEASED	Died of Disease	LumB
MB-3271	65.46666667	DECEASED	Died of Other Causes	Basal
MB-3272	22.66666667	DECEASED	Died of Disease	LumB
MB-3275	41.53333333	DECEASED	Died of Disease	LumB
MB-3277	32.93333333	DECEASED	Died of Disease	Basal
MB-3292	217.7666667	LIVING	Living	Basal
MB-3295	158.5333333	DECEASED	Died of Other Causes	Normal
MB-3297	236.0666667	LIVING	Living	Basal
MB-3298	242.5666667	LIVING	Living	LumA
MB-3300	247	LIVING	Living	LumB
MB-3301	248.7666667	LIVING	Living	LumB
MB-3303	243.9	LIVING	Living	LumB
MB-3328	191.1333333	DECEASED	Died of Other Causes	LumA
MB-3329	37.96666667	DECEASED	Died of Disease	Her2
MB-3341	148.7666667	DECEASED	Died of Disease	LumA
MB-3344	241.2666667	LIVING	Living	LumA
MB-3350	227.8	DECEASED	Died of Other Causes	LumB
MB-3351	241.8666667	LIVING	Living	LumA
MB-3355	109	LIVING	Living	Her2
MB-3357	38.03333333	DECEASED	Died of Disease	LumB
MB-3360	26.76666667	DECEASED	Died of Disease	LumB
MB-3361	68.2	DECEASED	Died of Disease	LumB
MB-3363	10.86666667	DECEASED	Died of Disease	Basal
MB-3365	241.6	LIVING	Living	LumA
MB-3367	179.4333333	LIVING	Living	Basal
MB-3371	241.2666667	LIVING	Living	LumB
MB-3378	87.53333333	DECEASED	Died of Other Causes	LumA
MB-3379	113.8333333	DECEASED	Died of Other Causes	LumA
MB-3381	236.6333333	LIVING	Living	LumA
MB-3382	136.2333333	LIVING	Living	LumB
MB-3383	23.2	DECEASED	Died of Disease	BasalOtherClaudinLow
MB-3386	55.63333333	DECEASED	Died of Disease	Her2
MB-3388	228.6	DECEASED	Died of Other Causes	LumB
MB-3389	240.7	LIVING	Living	LumB
MB-3395	243.7666667	LIVING	Living	BasalCoreClaudinLow
MB-3396	226.7333333	LIVING	Living	Basal
MB-3402	50.03333333	DECEASED	Died of Disease	LumB
MB-3403	138.3333333	LIVING	Living	LumA
MB-3412	228.8	LIVING	Living	LumA
MB-3417	103.4666667	LIVING	Living	LumB
MB-3429	243.5	LIVING	Living	NormalCoreClaudinLow
MB-3430	219.7666667	DECEASED	Died of Other Causes	LumA
MB-3435	25.43333333	DECEASED	Died of Disease	Her2
MB-3436	50.76666667	DECEASED	Died of Disease	LumB
MB-3437	108.7666667	LIVING	Living	LumB
MB-3439	188.7333333	LIVING	Living	LumA
MB-3450	240.4666667	LIVING	Living	LumA
MB-3452	119.8666667	DECEASED	Died of Disease	Normal
MB-3453	32.83333333	DECEASED	Died of Disease	Basal
MB-3459	241.4	LIVING	Living	LumB
MB-3462	234.2333333	LIVING	Living	LumA
MB-3466	234.1333333	DECEASED	Died of Other Causes	Her2
MB-3467	38.8	DECEASED	Died of Disease	Her2
MB-3470	62.53333333	DECEASED	Died of Disease	Her2
MB-3476	159.0666667	DECEASED	Died of Other Causes	Basal
MB-3479	231.6666667	LIVING	Living	NormalCoreClaudinLow
MB-3487	237.1333333	LIVING	Living	LumB
MB-3488	27.46666667	DECEASED	Died of Disease	Her2
MB-3490	102.4	DECEASED	Died of Disease	LumB
MB-3492	118.1333333	DECEASED	Died of Disease	LumB
MB-3497	15.5	DECEASED	Died of Disease	Her2
MB-3500	239.3	LIVING	Living	Basal
MB-3502	229.3333333	LIVING	Living	Basal
MB-3506	240.8333333	LIVING	Living	LumB
MB-3510	59.6	DECEASED	Died of Other Causes	LumA
MB-3525	236.7	LIVING	Living	LumB
MB-3526	86.06666667	DECEASED	Died of Disease	Normal
MB-3528	113.6666667	LIVING	Living	Her2
MB-3530	112.9666667	DECEASED	Died of Other Causes	Her2
MB-3536	86.23333333	DECEASED	Died of Disease	Normal
MB-3545	232.7333333	DECEASED	Died of Disease	LumA
MB-3548	234.5333333	DECEASED	Died of Other Causes	LumA
MB-3556	38.03333333	DECEASED	Died of Disease	Her2
MB-3567	236.0333333	LIVING	Living	Basal
MB-3576	24.86666667	DECEASED	Died of Disease	Her2
MB-3582	229.3666667	DECEASED	Died of Other Causes	NormalOtherClaudinLow
MB-3600	214.7	LIVING	Living	LumB
MB-3606	110.6333333	LIVING	Living	Her2
MB-3614	235.4	LIVING	Living	LumB
MB-3702	230.4666667	LIVING	Living	Basal
MB-3706	38.8	DECEASED	Died of Disease	Basal
MB-3707	228.7666667	DECEASED	Died of Disease	LumACoreClaudinLow
MB-3711	222.1	LIVING	Living	LumA
MB-3748	228	LIVING	Living	LumA
MB-3752	75.33333333	DECEASED	Died of Disease	BasalCoreClaudinLow
MB-3754	92.73333333	DECEASED	Died of Disease	LumB
MB-3781	224.5666667	LIVING	Living	LumA
MB-3797	228.3333333	LIVING	Living	LumA
MB-3824	126.4666667	DECEASED	Died of Disease	LumB
MB-3838	134.4666667	DECEASED	Died of Disease	LumB
MB-3840	287.2333333	LIVING	Living	LumB
MB-3842	226.0666667	LIVING	Living	LumB
MB-3850	72.3	LIVING	Living	LumACoreClaudinLow
MB-3852	225.5	LIVING	Living	LumA
MB-3854	99.23333333	LIVING	Living	LumA
MB-3865	199.9666667	LIVING	Living	LumACoreClaudinLow
MB-3866	225.5	LIVING	Living	Her2
MB-3871	172.8	DECEASED	Died of Other Causes	LumA
MB-3874	186.4333333	LIVING	Living	LumA
MB-3978	100.8666667	DECEASED	Died of Disease	Her2
MB-4000	28.06666667	DECEASED	Died of Other Causes	LumA
MB-4001	49.66666667	DECEASED	Died of Disease	LumA
MB-4003	106.5666667	DECEASED	Died of Disease	Her2
MB-4004	256.8666667	DECEASED	Died of Disease	LumB
MB-4005	188.3666667	LIVING	Living	LumB
MB-4008	44.73333333	DECEASED	Died of Disease	LumB
MB-4010	11.7	DECEASED	Died of Other Causes	Her2
MB-4011	193.1666667	LIVING	Living	LumA
MB-4012	277.3666667	DECEASED	Died of Other Causes	Her2
MB-4015	11.3	DECEASED	Died of Disease	Her2
MB-4017	139.3	DECEASED	Died of Other Causes	LumB
MB-4018	105.6666667	DECEASED	Died of Disease	LumA
MB-4024	124.1	LIVING	Living	Basal
MB-4033	15.2	DECEASED	Died of Disease	LumA
MB-4046	298.0333333	DECEASED	Died of Other Causes	Her2
MB-4059	172	DECEASED	Died of Other Causes	Normal
MB-4079	351	DECEASED	Died of Other Causes	Her2
MB-4091	281.3666667	DECEASED	Died of Other Causes	LumA
MB-4098	176.3666667	LIVING	Living	Her2
MB-4119	67.8	DECEASED	Died of Disease	Her2
MB-4120	217.1	DECEASED	Died of Other Causes	LumA
MB-4126	174.8	DECEASED	Died of Other Causes	Her2
MB-4127	258.1666667	DECEASED	Died of Other Causes	Her2
MB-4139	165.4	DECEASED	Died of Other Causes	LumB
MB-4140	114.5	DECEASED	Died of Other Causes	LumA
MB-4141	147.8333333	DECEASED	Died of Disease	Her2
MB-4145	217.6333333	DECEASED	Died of Other Causes	Her2
MB-4146	15.63333333	DECEASED	Died of Disease	Basal
MB-4148	63.03333333	DECEASED	Died of Disease	LumB
MB-4154	49.56666667	DECEASED	Died of Other Causes	LumB
MB-4171	184.7	DECEASED	Died of Disease	Her2
MB-4173	160.3333333	DECEASED	Died of Other Causes	LumA
MB-4189	355.2	DECEASED	Died of Other Causes	Her2
MB-4212	330.3666667	LIVING	Living	LumA
MB-4213	84.5	DECEASED	Died of Disease	LumB
MB-4222	55.23333333	DECEASED	Died of Disease	Her2
MB-4230	115.6	DECEASED	Died of Other Causes	LumA
MB-4233	36.36666667	DECEASED	Died of Disease	LumB
MB-4234	253.5333333	DECEASED	Died of Other Causes	LumA
MB-4235	335.7333333	DECEASED	Died of Disease	Basal
MB-4236	203.7	DECEASED	Died of Other Causes	Her2
MB-4250	100.1666667	DECEASED	Died of Other Causes	LumA
MB-4254	178.4	LIVING	Living	Basal
MB-4264	163.2	DECEASED	Died of Other Causes	LumA
MB-4266	33.9	DECEASED	Died of Disease	LumA
MB-4270	98.7	DECEASED	Died of Disease	Her2
MB-4274	59.93333333	DECEASED	Died of Disease	LumB
MB-4276	132.2	DECEASED	Died of Disease	Her2
MB-4278	244.2	DECEASED	Died of Other Causes	Her2
MB-4281	260.0333333	DECEASED	Died of Other Causes	Her2
MB-4282	34.1	LIVING	Living	LumA
MB-4283	174.8333333	LIVING	Living	LumA
MB-4289	96.83333333	DECEASED	Died of Disease	Her2
MB-4292	335.6	DECEASED	Died of Other Causes	LumA
MB-4293	219.1666667	DECEASED	Died of Other Causes	LumA
MB-4300	189.0333333	LIVING	Living	Her2
MB-4303	89.03333333	DECEASED	Died of Other Causes	Basal
MB-4306	234.7	DECEASED	Died of Other Causes	LumA
MB-4310	265.5666667	DECEASED	Died of Other Causes	LumA
MB-4317	177.9	LIVING	Living	Her2
MB-4318	17.13333333	DECEASED	Died of Other Causes	LumB
MB-4322	196.4666667	DECEASED	Died of Other Causes	LumA
MB-4323	126.6333333	DECEASED	Died of Other Causes	LumA
MB-4324	87.23333333	DECEASED	Died of Disease	Her2
MB-4328	199.2666667	DECEASED	Died of Other Causes	LumA
MB-4329	168.2666667	DECEASED	Died of Disease	LumA
MB-4331	235.5666667	DECEASED	Died of Other Causes	Her2
MB-4332	307.9333333	LIVING	Living	Basal
MB-4333	207.9666667	DECEASED	Died of Other Causes	LumA
MB-4339	173.6	DECEASED	Died of Disease	LumB
MB-4341	33.7	DECEASED	Died of Disease	Her2
MB-4342	232.7666667	DECEASED	Died of Other Causes	LumA
MB-4343	198.6	DECEASED	Died of Other Causes	Her2
MB-4348	226.2	DECEASED	Died of Disease	Her2
MB-4350	31.06666667	DECEASED	Died of Disease	Her2
MB-4351	68.13333333	DECEASED	Died of Disease	Her2
MB-4353	128.5333333	DECEASED	Died of Disease	LumB
MB-4354	15.36666667	DECEASED	Died of Disease	Her2
MB-4357	114.0333333	DECEASED	Died of Disease	LumA
MB-4360	11.86666667	DECEASED	Died of Disease	Her2
MB-4362	267.2666667	LIVING	Living	Normal
MB-4368	119.4666667	DECEASED	Died of Disease	LumA
MB-4374	42.56666667	DECEASED	Died of Other Causes	LumA
MB-4375	291.1666667	LIVING	Living	Normal
MB-4381	61.46666667	DECEASED	Died of Disease	Normal
MB-4390	164.3333333	DECEASED	Died of Other Causes	LumA
MB-4395	139.6	DECEASED	Died of Disease	Her2
MB-4407	83.36666667	DECEASED	Died of Disease	Basal
MB-4408	206.5666667	DECEASED	Died of Other Causes	Basal
MB-4416	241.6	DECEASED	Died of Disease	BasalOtherClaudinLow
MB-4417	16.7	DECEASED	Died of Other Causes	Basal
MB-4418	307.6333333	LIVING	Living	LumA
MB-4421	264.7666667	DECEASED	Died of Other Causes	LumA
MB-4426	170.9	DECEASED	Died of Other Causes	Basal
MB-4434	148.1	DECEASED	Died of Disease	Her2
MB-4442	296.8666667	LIVING	Living	LumA
MB-4484	52.3	DECEASED	Died of Disease	Normal
MB-4529	126.4666667	DECEASED	Died of Other Causes	LumA
MB-4548	322.8333333	LIVING	Living	Her2
MB-4557	279.8	LIVING	Living	LumA
MB-4564	210.4333333	DECEASED	Died of Other Causes	LumA
MB-4578	197.3333333	DECEASED	Died of Other Causes	LumA
MB-4591	41.16666667	DECEASED	Died of Other Causes	LumB
MB-4593	140.2333333	LIVING	Living	LumA
MB-4598	119.3666667	DECEASED	Died of Disease	LumB
MB-4599	191.1666667	LIVING	Living	LumA
MB-4601	56.26666667	DECEASED	Died of Disease	Basal
MB-4603	239.2333333	LIVING	Living	Normal
MB-4607	121.7333333	LIVING	Living	LumA
MB-4616	90.13333333	DECEASED	Died of Disease	LumA
MB-4618	267.4	LIVING	Living	LumB
MB-4621	271.8666667	LIVING	Living	Basal
MB-4622	282.8333333	DECEASED	Died of Other Causes	Basal
MB-4623	292.0333333	DECEASED	Died of Other Causes	LumA
MB-4626	143	DECEASED	Died of Disease	Her2
MB-4627	186.6333333	DECEASED	Died of Other Causes	LumA
MB-4630	95.83333333	DECEASED	Died of Other Causes	LumB
MB-4633	318.2	LIVING	Living	LumA
MB-4634	109.6	DECEASED	Died of Disease	LumA
MB-4639	119	DECEASED	Died of Disease	LumB
MB-4640	200.6	LIVING	Living	Her2
MB-4641	148.5666667	DECEASED	Died of Other Causes	LumA
MB-4642	285.7	DECEASED	Died of Disease	LumB
MB-4643	41.46666667	DECEASED	Died of Disease	Her2
MB-4644	90	DECEASED	Died of Disease	LumB
MB-4648	168.5333333	DECEASED	Died of Other Causes	LumB
MB-4649	16.83333333	DECEASED	Died of Other Causes	LumB
MB-4651	30.3	DECEASED	Died of Disease	LumB
MB-4653	48.13333333	DECEASED	Died of Disease	Normal
MB-4654	64.3	DECEASED	Died of Other Causes	LumB
MB-4655	99	DECEASED	Died of Other Causes	LumA
MB-4660	39.86666667	DECEASED	Died of Disease	Basal
MB-4661	234.2333333	LIVING	Living	LumA
MB-4663	239.3333333	LIVING	Living	Basal
MB-4665	260.2	LIVING	Living	LumA
MB-4666	111.5666667	DECEASED	Died of Disease	LumA
MB-4667	295.3333333	DECEASED	Died of Other Causes	Her2
MB-4669	119.4666667	DECEASED	Died of Other Causes	LumB
MB-4670	67.8	DECEASED	Died of Disease	LumA
MB-4671	34.7	DECEASED	Died of Disease	LumB
MB-4672	220.9333333	DECEASED	Died of Other Causes	LumA
MB-4673	87	DECEASED	Died of Disease	LumB
MB-4674	81.06666667	DECEASED	Died of Disease	LumA
MB-4675	263.0333333	LIVING	Living	LumA
MB-4679	292.6666667	DECEASED	Died of Other Causes	Basal
MB-4681	251.8	DECEASED	Died of Disease	LumA
MB-4682	139.5333333	DECEASED	Died of Disease	LumA
MB-4685	43.3	DECEASED	Died of Other Causes	LumB
MB-4686	48.43333333	DECEASED	Died of Disease	LumA
MB-4687	74.1	DECEASED	Died of Other Causes	LumA
MB-4688	85.3	DECEASED	Died of Disease	LumB
MB-4691	282.5666667	DECEASED	Died of Disease	LumA
MB-4692	107.2666667	DECEASED	Died of Other Causes	LumA
MB-4694	198.3	LIVING	Living	Basal
MB-4695	21.3	DECEASED	Died of Other Causes	Normal
MB-4696	255.2666667	LIVING	Living	Basal
MB-4698	170.6666667	DECEASED	Died of Disease	LumA
MB-4701	127.5333333	LIVING	Living	LumA
MB-4702	300.8666667	LIVING	Living	LumB
MB-4704	64	DECEASED	Died of Disease	LumA
MB-4705	213.1	DECEASED	Died of Other Causes	LumA
MB-4706	55.66666667	DECEASED	Died of Other Causes	LumA
MB-4707	221.2	LIVING	Living	Basal
MB-4708	227.9	DECEASED	Died of Other Causes	LumA
MB-4709	146.7666667	LIVING	Living	LumA
MB-4710	57.66666667	LIVING	Living	LumA
MB-4711	31.46666667	DECEASED	Died of Disease	Basal
MB-4712	249.5333333	DECEASED	Died of Other Causes	Normal
MB-4714	83.66666667	DECEASED	Died of Other Causes	Basal
MB-4715	35.23333333	DECEASED	Died of Disease	Basal
MB-4716	76.13333333	DECEASED	Died of Disease	LumA
MB-4717	42.9	DECEASED	Died of Disease	Basal
MB-4718	198.3333333	DECEASED	Died of Disease	Normal
MB-4719	81.56666667	DECEASED	Died of Other Causes	LumA
MB-4721	23.73333333	DECEASED	Died of Disease	LumA
MB-4722	86.1	LIVING	Living	LumA
MB-4723	211.9666667	LIVING	Living	LumB
MB-4724	146.0666667	LIVING	Living	Her2
MB-4725	98.76666667	DECEASED	Died of Disease	Her2
MB-4729	28	DECEASED	Died of Other Causes	LumA
MB-4730	131.3	DECEASED	Died of Other Causes	LumA
MB-4731	44.86666667	DECEASED	Died of Disease	Her2
MB-4732	149.8666667	LIVING	Living	Basal
MB-4733	19.73333333	DECEASED	Died of Disease	Basal
MB-4735	297.8	LIVING	Living	LumA
MB-4737	122.2	LIVING	Living	LumB
MB-4738	176.0666667	LIVING	Living	Normal
MB-4739	161.6666667	DECEASED	Died of Other Causes	LumA
MB-4741	56.5	DECEASED	Died of Disease	LumB
MB-4742	83.13333333	DECEASED	Died of Other Causes	LumA
MB-4743	230.1666667	LIVING	Living	Normal
MB-4744	153	DECEASED	Died of Disease	LumB
MB-4745	42.66666667	DECEASED	Died of Disease	Her2
MB-4746	244.4333333	LIVING	Living	Normal
MB-4749	51.46666667	DECEASED	Died of Other Causes	LumA
MB-4750	37.73333333	DECEASED	Died of Disease	LumB
MB-4752	125.2666667	DECEASED	Died of Disease	LumA
MB-4757	27.4	DECEASED	Died of Disease	Basal
MB-4758	211.9333333	LIVING	Living	Basal
MB-4760	124.8	DECEASED	Died of Disease	LumA
MB-4762	252.1	LIVING	Living	LumA
MB-4763	102.1	LIVING	Living	Her2
MB-4764	245.5	LIVING	Living	LumA
MB-4767	47.13333333	DECEASED	Died of Disease	LumB
MB-4769	21.7	DECEASED	Died of Disease	Basal
MB-4770	152.0666667	DECEASED	Died of Other Causes	Her2
MB-4771	297.2333333	LIVING	Living	LumA
MB-4778	206.1333333	DECEASED	Died of Other Causes	LumA
MB-4779	101.5666667	LIVING	Living	LumA
MB-4782	251.0666667	LIVING	Living	Normal
MB-4784	145.7333333	DECEASED	Died of Other Causes	Normal
MB-4785	121.6666667	DECEASED	Died of Disease	LumA
MB-4787	81.06666667	DECEASED	Died of Other Causes	LumA
MB-4790	70.46666667	DECEASED	Died of Disease	LumA
MB-4791	173.8333333	DECEASED	Died of Other Causes	LumB
MB-4792	40.63333333	DECEASED	Died of Disease	Basal
MB-4793	83.36666667	DECEASED	Died of Other Causes	Basal
MB-4794	45.5	DECEASED	Died of Other Causes	LumA
MB-4796	128.2666667	LIVING	Living	LumB
MB-4797	99.36666667	DECEASED	Died of Other Causes	LumA
MB-4798	257.1666667	LIVING	Living	Normal
MB-4800	110.9333333	DECEASED	Died of Disease	LumA
MB-4801	130.3666667	DECEASED	Died of Other Causes	LumA
MB-4802	43.9	DECEASED	Died of Disease	LumB
MB-4805	129.8	DECEASED	Died of Disease	LumA
MB-4806	201.7666667	DECEASED	Died of Other Causes	LumA
MB-4809	286.0666667	LIVING	Living	Basal
MB-4814	73.46666667	DECEASED	Died of Disease	Normal
MB-4818	76.23333333	DECEASED	Died of Other Causes	LumB
MB-4820	57.3	DECEASED	Died of Disease	LumA
MB-4822	91.63333333	DECEASED	Died of Disease	LumA
MB-4825	214.4333333	DECEASED	Died of Other Causes	LumA
MB-4827	45.7	DECEASED	Died of Other Causes	LumA
MB-4828	42.5	DECEASED	Died of Disease	LumB
MB-4829	176.2666667	DECEASED	Died of Other Causes	LumB
MB-4832	141.7333333	DECEASED	Died of Disease	LumA
MB-4834	36.16666667	DECEASED	Died of Disease	LumB
MB-4836	23.43333333	DECEASED	Died of Disease	Her2
MB-4838	200.7666667	DECEASED	Died of Other Causes	LumB
MB-4839	299.4	LIVING	Living	LumB
MB-4843	265.1333333	LIVING	Living	LumA
MB-4845	25.46666667	DECEASED	Died of Disease	LumA
MB-4846	101.6333333	DECEASED	Died of Disease	LumB
MB-4849	45.33333333	DECEASED	Died of Disease	LumA
MB-4851	90.26666667	DECEASED	Died of Disease	LumA
MB-4853	265.9333333	LIVING	Living	LumA
MB-4855	41.46666667	DECEASED	Died of Other Causes	LumA
MB-4858	129.3333333	DECEASED	Died of Other Causes	LumA
MB-4859	157.8	DECEASED	Died of Other Causes	Normal
MB-4860	234.6	LIVING	Living	LumA
MB-4862	187.3	LIVING	Living	LumB
MB-4865	229.9	LIVING	Living	Basal
MB-4866	224.3	LIVING	Living	LumA
MB-4867	221.9	LIVING	Living	LumA
MB-4869	29.3	DECEASED	Died of Disease	LumA
MB-4870	229.0666667	LIVING	Living	LumA
MB-4871	39.8	DECEASED	Died of Disease	Normal
MB-4872	157.1	LIVING	Living	LumA
MB-4873	117.6666667	DECEASED	Died of Disease	LumB
MB-4876	150.6	DECEASED	Died of Disease	BasalOtherClaudinLow
MB-4878	22.46666667	DECEASED	Died of Disease	LumA
MB-4879	79.96666667	DECEASED	Died of Other Causes	Her2
MB-4880	210.9666667	LIVING	Living	Basal
MB-4881	274.2	LIVING	Living	Basal
MB-4882	266.1	DECEASED	Died of Other Causes	LumA
MB-4883	268.9	LIVING	Living	LumA
MB-4886	48.16666667	DECEASED	Died of Disease	Her2
MB-4887	35.4	DECEASED	Died of Disease	Normal
MB-4888	230.5	LIVING	Living	Basal
MB-4893	176.7	LIVING	Living	Basal
MB-4894	232.4	LIVING	Living	LumA
MB-4896	64.86666667	DECEASED	Died of Disease	Basal
MB-4897	197.4333333	LIVING	Living	Normal
MB-4898	117.9	DECEASED	Died of Disease	LumA
MB-4899	275.7333333	LIVING	Living	LumA
MB-4900	224.6	LIVING	Living	LumB
MB-4904	129.2333333	DECEASED	Died of Other Causes	Her2
MB-4906	233.8666667	DECEASED	Died of Other Causes	LumA
MB-4908	47.9	DECEASED	Died of Disease	LumB
MB-4911	31.43333333	DECEASED	Died of Disease	Basal
MB-4912	50	DECEASED	Died of Disease	LumB
MB-4925	102.7666667	DECEASED	Died of Other Causes	LumB
MB-4928	220.0333333	LIVING	Living	Her2
MB-4929	40	DECEASED	Died of Disease	Her2
MB-4930	58.43333333	LIVING	Living	LumB
MB-4931	30.36666667	DECEASED	Died of Disease	BasalOtherClaudinLow
MB-4933	272.9	LIVING	Living	LumA
MB-4934	70.23333333	LIVING	Living	LumB
MB-4935	194.2	LIVING	Living	Her2
MB-4937	77.23333333	DECEASED	Died of Disease	LumB
MB-4938	70.6	DECEASED	Died of Disease	Basal
MB-4941	58.63333333	DECEASED	Died of Disease	LumA
MB-4942	124.1333333	DECEASED	Died of Other Causes	Basal
MB-4944	237.2666667	DECEASED	Died of Other Causes	LumB
MB-4945	20.13333333	DECEASED	Died of Disease	Basal
MB-4949	216.9666667	LIVING	Living	LumB
MB-4950	150.6	DECEASED	Died of Disease	LumA
MB-4952	184.4	LIVING	Living	Her2
MB-4956	69.3	DECEASED	Died of Disease	LumB
MB-4957	197.6666667	DECEASED	Died of Disease	LumB
MB-4959	117.5666667	DECEASED	Died of Disease	LumA
MB-4961	219.4666667	LIVING	Living	LumA
MB-4962	197.8333333	DECEASED	Died of Disease	LumA
MB-4965	263.6	DECEASED	Died of Other Causes	LumA
MB-4966	49.3	DECEASED	Died of Disease	LumB
MB-4967	130.7	DECEASED	Died of Other Causes	LumA
MB-4968	78.7	LIVING	Living	LumA
MB-4969	198.1	DECEASED	Died of Other Causes	LumA
MB-4970	88.8	DECEASED	Died of Disease	LumB
MB-4974	176.1	DECEASED	Died of Other Causes	Basal
MB-4976	224.1	DECEASED	Died of Other Causes	LumA
MB-4977	216.7333333	DECEASED	Died of Disease	LumA
MB-4978	198.4333333	LIVING	Living	Normal
MB-4981	180.7666667	DECEASED	Died of Disease	LumA
MB-4982	19.16666667	DECEASED	Died of Disease	Her2
MB-4986	79.8	DECEASED	Died of Disease	LumA
MB-4987	221.7666667	DECEASED	Died of Other Causes	LumA
MB-4991	126.8666667	LIVING	Living	LumB
MB-4992	165.3666667	LIVING	Living	LumA
MB-4993	75.23333333	DECEASED	Died of Disease	Her2
MB-4994	174.1333333	DECEASED	Died of Other Causes	LumB
MB-4996	99.76666667	DECEASED	Died of Other Causes	LumA
MB-4998	65.56666667	DECEASED	Died of Disease	LumB
MB-4999	187.9333333	LIVING	Living	LumA
MB-5001	81.8	DECEASED	Died of Disease	LumA
MB-5004	216.7333333	LIVING	Living	Her2
MB-5008	223.3	LIVING	Living	Her2
MB-5011	80.5	DECEASED	Died of Other Causes	LumA
MB-5013	251.2	DECEASED	Died of Other Causes	LumA
MB-5014	213.3666667	LIVING	Living	LumB
MB-5015	252.3	DECEASED	Died of Other Causes	LumA
MB-5017	144.9333333	LIVING	Living	Her2
MB-5018	108.6	DECEASED	Died of Other Causes	LumA
MB-5019	37.8	DECEASED	Died of Disease	Normal
MB-5020	84.83333333	DECEASED	Died of Disease	LumA
MB-5027	189.8666667	LIVING	Living	LumA
MB-5033	52.73333333	DECEASED	Died of Disease	LumB
MB-5035	213.2	DECEASED	Died of Disease	LumA
MB-5039	62.13333333	DECEASED	Died of Disease	LumB
MB-5040	79.16666667	DECEASED	Died of Other Causes	LumB
MB-5041	173.9333333	LIVING	Living	Her2
MB-5043	128.3666667	DECEASED	Died of Disease	LumA
MB-5044	139.4333333	LIVING	Living	LumB
MB-5045	168.3	DECEASED	Died of Other Causes	LumA
MB-5048	86.36666667	DECEASED	Died of Disease	LumA
MB-5049	255.3	LIVING	Living	LumB
MB-5050	184.3333333	LIVING	Living	LumA
MB-5052	34.56666667	DECEASED	Died of Other Causes	Her2
MB-5053	150.6	DECEASED	Died of Other Causes	LumA
MB-5054	187.7	LIVING	Living	Basal
MB-5057	56.33333333	DECEASED	Died of Disease	Basal
MB-5058	178.7333333	DECEASED	Died of Disease	Normal
MB-5059	257.6333333	LIVING	Living	LumA
MB-5060	150.1	DECEASED	Died of Other Causes	LumB
MB-5061	39.43333333	LIVING	Living	LumB
MB-5062	168.2666667	LIVING	Living	LumB
MB-5063	215.1666667	LIVING	Living	Her2
MB-5064	91.5	LIVING	Living	LumA
MB-5065	184.8	LIVING	Living	Basal
MB-5066	94.7	LIVING	Living	LumA
MB-5068	182.5	LIVING	Living	LumA
MB-5070	213.9	LIVING	Living	Basal
MB-5072	50.23333333	DECEASED	Died of Disease	Her2
MB-5073	194.1666667	DECEASED	Died of Other Causes	LumA
MB-5074	221.6	DECEASED	Died of Other Causes	LumA
MB-5078	87.1	DECEASED	Died of Disease	LumB
MB-5079	199.9333333	LIVING	Living	LumA
MB-5081	58	DECEASED	Died of Disease	Normal
MB-5084	198.1	DECEASED	Died of Disease	LumA
MB-5086	84.23333333	DECEASED	Died of Other Causes	LumA
MB-5088	199.3666667	DECEASED	Died of Other Causes	LumA
MB-5092	174.5666667	DECEASED	Died of Other Causes	LumA
MB-5093	142.4333333	DECEASED	Died of Other Causes	Her2
MB-5097	61.6	LIVING	Living	LumB
MB-5098	186.4	DECEASED	Died of Other Causes	LumA
MB-5100	19.9	DECEASED	Died of Disease	Basal
MB-5101	34.33333333	DECEASED	Died of Disease	LumB
MB-5102	30.36666667	DECEASED	Died of Disease	Basal
MB-5105	204.4333333	DECEASED	Died of Disease	LumA
MB-5107	82.63333333	DECEASED	Died of Disease	LumB
MB-5110	21.9	DECEASED	Died of Disease	Normal
MB-5113	175.6333333	LIVING	Living	Normal
MB-5114	15.36666667	DECEASED	Died of Disease	Basal
MB-5115	77.4	LIVING	Living	Basal
MB-5116	71.76666667	DECEASED	Died of Disease	LumB
MB-5117	209.2666667	LIVING	Living	LumA
MB-5118	211.7333333	LIVING	Living	LumA
MB-5119	59.76666667	LIVING	Living	LumA
MB-5120	27.8	DECEASED	Died of Disease	Her2
MB-5121	114.9	DECEASED	Died of Disease	LumB
MB-5122	125.7	DECEASED	Died of Other Causes	LumA
MB-5123	90.3	DECEASED	Died of Disease	LumA
MB-5124	124.2	DECEASED	Died of Disease	LumB
MB-5126	27.3	DECEASED	Died of Disease	Basal
MB-5130	255	DECEASED		LumA
MB-5134	196.5333333	LIVING	Living	LumA
MB-5135	37.36666667	DECEASED	Died of Disease	Basal
MB-5138	37	DECEASED	Died of Disease	Basal
MB-5139	89.96666667	DECEASED	Died of Other Causes	LumB
MB-5143	127.9333333	DECEASED	Died of Other Causes	LumA
MB-5144	213.0333333	LIVING	Living	LumB
MB-5145	159.2333333	DECEASED	Died of Disease	Normal
MB-5147	20.26666667	LIVING	Living	LumA
MB-5148	245.2333333	DECEASED	Died of Other Causes	Her2
MB-5150	110.8333333	DECEASED	Died of Disease	Normal
MB-5152	115.9333333	DECEASED	Died of Other Causes	LumA
MB-5154	170.8333333	LIVING	Living	Normal
MB-5155	259.9333333	LIVING	Living	Normal
MB-5157	18.23333333	DECEASED	Died of Disease	Normal
MB-5160	87.73333333	DECEASED	Died of Disease	LumB
MB-5161	175.3333333	LIVING	Living	Normal
MB-5162	164.3333333	LIVING	Living	BasalCoreClaudinLow
MB-5163	212.2	DECEASED	Died of Other Causes	LumA
MB-5164	80.5	LIVING	Living	Normal
MB-5166	80.73333333	DECEASED	Died of Disease	LumB
MB-5167	208.4	LIVING	Living	LumB
MB-5169	51.96666667	DECEASED	Died of Disease	LumB
MB-5171	185	DECEASED	Died of Disease	Normal
MB-5173	22.13333333	DECEASED	Died of Disease	Basal
MB-5174	151.2	DECEASED	Died of Other Causes	Her2
MB-5175	194.7	DECEASED	Died of Other Causes	BasalCoreClaudinLow
MB-5176	112.6333333	DECEASED	Died of Other Causes	LumA
MB-5177	65.23333333	DECEASED	Died of Other Causes	LumB
MB-5178	184.3333333	LIVING	Living	Normal
MB-5179	246.6	DECEASED	Died of Other Causes	LumA
MB-5182	134.2666667	DECEASED	Died of Other Causes	LumA
MB-5183	118.5333333	DECEASED	Died of Other Causes	LumA
MB-5184	89.33333333	DECEASED	Died of Other Causes	LumA
MB-5185	77.46666667	DECEASED	Died of Disease	LumA
MB-5186	203.2666667	LIVING	Living	LumA
MB-5188	19.4	DECEASED	Died of Disease	Basal
MB-5189	111.9666667	DECEASED	Died of Disease	LumA
MB-5190	242.5666667	LIVING	Living	Basal
MB-5191	142.1666667	DECEASED	Died of Other Causes	LumA
MB-5193	54.26666667	DECEASED	Died of Other Causes	LumA
MB-5195	196.8666667	DECEASED	Died of Disease	LumA
MB-5196	94.03333333	DECEASED	Died of Disease	LumA
MB-5197	223.8333333	DECEASED	Died of Disease	LumA
MB-5199	204.4	LIVING	Living	Basal
MB-5200	52.3	DECEASED	Died of Disease	LumB
MB-5201	96.96666667	DECEASED	Died of Other Causes	LumA
MB-5204	191.9333333	DECEASED	Died of Other Causes	LumA
MB-5205	185.3	LIVING	Living	Basal
MB-5206	205.7333333	LIVING	Living	LumA
MB-5208	151.9	LIVING	Living	Basal
MB-5209	175.1	DECEASED	Died of Other Causes	Basal
MB-5211	247.8333333	DECEASED	Died of Other Causes	LumB
MB-5212	179.1	DECEASED	Died of Other Causes	LumB
MB-5213	43.4	DECEASED	Died of Disease	Her2
MB-5214	107.3666667	DECEASED	Died of Other Causes	Normal
MB-5215	118.7	DECEASED	Died of Disease	LumB
MB-5218	254.9666667	LIVING	Living	LumB
MB-5221	131.3	DECEASED	Died of Other Causes	LumA
MB-5222	111.8333333	DECEASED	Died of Other Causes	Her2
MB-5223	144.6666667	DECEASED	Died of Disease	BasalOtherClaudinLow
MB-5224	99.4	DECEASED	Died of Disease	LumA
MB-5225	43.26666667	DECEASED	Died of Disease	Basal
MB-5226	200.6	LIVING	Living	LumB
MB-5227	187.0333333	DECEASED	Died of Other Causes	LumA
MB-5228	180.7333333	DECEASED	Died of Other Causes	LumB
MB-5229	33.96666667	DECEASED	Died of Disease	Basal
MB-5230	176.5	LIVING	Living	LumA
MB-5231	16.56666667	DECEASED	Died of Disease	Her2
MB-5232	211.2	DECEASED	Died of Other Causes	Basal
MB-5233	209.0333333	DECEASED	Died of Other Causes	LumB
MB-5235	204.2	DECEASED	Died of Disease	Basal
MB-5236	166.6666667	LIVING	Living	Basal
MB-5238	44.13333333	DECEASED	Died of Disease	Normal
MB-5239	192.1333333	LIVING	Living	LumB
MB-5240	103.8333333	DECEASED	Died of Other Causes	LumA
MB-5243	38.43333333	DECEASED	Died of Other Causes	LumB
MB-5244	216.8666667	DECEASED	Died of Disease	LumB
MB-5251	112.4666667	DECEASED	Died of Disease	LumA
MB-5253	102.0666667	DECEASED	Died of Other Causes	LumA
MB-5256	108.0666667	DECEASED	Died of Disease	LumA
MB-5258	101.0666667	DECEASED	Died of Other Causes	Basal
MB-5259	46.16666667	DECEASED	Died of Disease	Her2
MB-5260	202.1	DECEASED	Died of Other Causes	LumB
MB-5261	116.4666667	DECEASED	Died of Other Causes	LumB
MB-5264	199.3	LIVING	Living	LumA
MB-5266	83.63333333	DECEASED	Died of Other Causes	LumB
MB-5267	71.06666667	DECEASED	Died of Disease	LumA
MB-5268	186.1333333	LIVING	Living	LumA
MB-5270	187.8333333	DECEASED	Died of Other Causes	LumA
MB-5271	167.5	LIVING	Living	LumB
MB-5272	201.9333333	DECEASED	Died of Disease	Basal
MB-5273	60.86666667	DECEASED	Died of Disease	LumB
MB-5275	75.96666667	DECEASED	Died of Other Causes	Her2
MB-5277	221.0666667	DECEASED	Died of Disease	Normal
MB-5278	99.96666667	DECEASED	Died of Disease	Normal
MB-5279	68.76666667	DECEASED	Died of Other Causes	LumA
MB-5280	77.86666667	DECEASED	Died of Disease	Normal
MB-5281	79.3	LIVING	Living	LumA
MB-5284	65.33333333	DECEASED	Died of Other Causes	LumA
MB-5287	124	DECEASED	Died of Other Causes	LumA
MB-5288	128.4	DECEASED	Died of Other Causes	LumB
MB-5290	36.93333333	DECEASED	Died of Other Causes	LumA
MB-5291	153.5333333	LIVING	Living	LumB
MB-5292	48.43333333	DECEASED	Died of Disease	LumB
MB-5293	208.9666667	DECEASED	Died of Disease	LumA
MB-5294	195.9333333	LIVING	Living	Basal
MB-5295	75.7	DECEASED	Died of Other Causes	Basal
MB-5296	13.8	DECEASED	Died of Disease	Basal
MB-5298	84.9	DECEASED	Died of Disease	Basal
MB-5299	16.7	DECEASED	Died of Disease	Basal
MB-5300	190.1666667	LIVING	Living	LumA
MB-5305	149.4333333	DECEASED	Died of Disease	LumA
MB-5306	159.7333333	LIVING	Living	LumA
MB-5308	104.7666667	DECEASED	Died of Disease	Normal
MB-5310	153.3	DECEASED	Died of Other Causes	LumA
MB-5311	57.66666667	DECEASED	Died of Disease	LumACoreClaudinLow
MB-5312	37.9	DECEASED	Died of Disease	Her2
MB-5313	46.53333333	DECEASED	Died of Disease	Her2
MB-5315	43.03333333	DECEASED	Died of Disease	Her2
MB-5317	53.63333333	DECEASED	Died of Disease	LumB
MB-5318	14.16666667	DECEASED	Died of Disease	LumB
MB-5322	102.3	DECEASED	Died of Disease	LumA
MB-5323	226.0666667	LIVING	Living	BasalOtherClaudinLow
MB-5324	190.1	DECEASED	Died of Other Causes	LumA
MB-5326	96.2	DECEASED	Died of Other Causes	Normal
MB-5327	163.5333333	LIVING	Living	Her2
MB-5328	14.2	DECEASED	Died of Other Causes	LumB
MB-5329	45.73333333	DECEASED	Died of Disease	LumA
MB-5330	114.5333333	DECEASED	Died of Other Causes	LumA
MB-5331	124.1333333	DECEASED	Died of Disease	LumA
MB-5334	85.4	DECEASED	Died of Other Causes	LumA
MB-5335	25.23333333	DECEASED	Died of Disease	Basal
MB-5338	51.66666667	DECEASED	Died of Disease	LumB
MB-5341	250.8333333	LIVING	Living	LumB
MB-5345	216.0333333	DECEASED	Died of Disease	Normal
MB-5346	194.3	LIVING	Living	Basal
MB-5347	211.9	DECEASED	Died of Disease	LumB
MB-5348	169.6666667	LIVING	Living	Basal
MB-5350	53.63333333	DECEASED	Died of Disease	LumBOtherClaudinLow
MB-5351	202.1	LIVING	Living	Normal
MB-5358	28.83333333	DECEASED	Died of Disease	LumA
MB-5360	161.1333333	DECEASED	Died of Other Causes	LumA
MB-5361	15.36666667	DECEASED	Died of Disease	LumA
MB-5364	125.7666667	DECEASED	Died of Disease	Normal
MB-5365	23.03333333	DECEASED	Died of Disease	LumA
MB-5366	243.1666667	LIVING	Living	Her2
MB-5368	100.1333333	DECEASED	Died of Other Causes	Normal
MB-5369	39.3	DECEASED	Died of Disease	LumA
MB-5370	119.3	DECEASED	Died of Other Causes	LumB
MB-5373	2.533333333	LIVING	Living	LumB
MB-5377	102	DECEASED	Died of Disease	LumB
MB-5378	12.26666667	DECEASED	Died of Disease	Basal
MB-5381	201.8333333	DECEASED	Died of Disease	Her2
MB-5382	116.2333333	DECEASED	Died of Other Causes	LumA
MB-5383	113.6666667	DECEASED	Died of Disease	LumA
MB-5384	71.16666667	DECEASED	Died of Other Causes	LumA
MB-5386	192.2	LIVING	Living	LumB
MB-5388	146.9333333	DECEASED	Died of Other Causes	LumA
MB-5389	124.7666667	DECEASED	Died of Other Causes	LumA
MB-5390	30.93333333	DECEASED	Died of Disease	Basal
MB-5392	237.2666667	LIVING	Living	Her2CoreClaudinLow
MB-5393	154	DECEASED	Died of Other Causes	LumB
MB-5395	165.1666667	LIVING	Living	LumA
MB-5396	165.6666667	LIVING	Living	LumB
MB-5397	172.8666667	DECEASED	Died of Disease	LumA
MB-5398	213	LIVING	Living	LumA
MB-5399	106.8	DECEASED	Died of Disease	LumA
MB-5401	70.16666667	LIVING	Living	LumA
MB-5402	107.7666667	DECEASED	Died of Other Causes	LumA
MB-5403	95.73333333	DECEASED	Died of Other Causes	LumA
MB-5404	74.73333333	DECEASED	Died of Disease	LumA
MB-5405	117.6	LIVING	Living	LumB
MB-5406	97.43333333	DECEASED	Died of Disease	LumB
MB-5407	205.6	LIVING	Living	LumA
MB-5408	101.4	LIVING	Living	NormalCoreClaudinLow
MB-5409	198.1333333	LIVING	Living	Her2
MB-5410	202.7666667	LIVING	Living	LumA
MB-5411	26	DECEASED	Died of Disease	Her2
MB-5412	220.2333333	LIVING	Living	LumA
MB-5414	140.6	DECEASED	Died of Other Causes	LumB
MB-5418	207.1666667	LIVING	Living	LumB
MB-5420	193.9	LIVING	Living	Basal
MB-5421	194.5666667	LIVING	Living	Basal
MB-5422	46.06666667	DECEASED	Died of Disease	LumA
MB-5424	83.53333333	DECEASED	Died of Disease	LumA
MB-5425	49.46666667	DECEASED	Died of Disease	LumA
MB-5426	34.63333333	DECEASED	Died of Disease	Basal
MB-5427	155.7333333	DECEASED	Died of Other Causes	Basal
MB-5428	150.4666667	LIVING	Living	LumA
MB-5429	30.7	DECEASED	Died of Other Causes	LumA
MB-5431	15.86666667	DECEASED	Died of Disease	Basal
MB-5432	98.5	DECEASED	Died of Other Causes	LumA
MB-5433	176.3666667	DECEASED	Died of Disease	LumA
MB-5434	45.16666667	DECEASED	Died of Disease	LumB
MB-5435	104	DECEASED	Died of Other Causes	LumB
MB-5440	196.6333333	LIVING	Living	Basal
MB-5441	9.7	DECEASED	Died of Other Causes	Her2
MB-5442	205.8	LIVING	Living	Basal
MB-5444	240.4333333	LIVING	Living	LumA
MB-5446	162.8333333	DECEASED	Died of Disease	Her2
MB-5447	148.8666667	DECEASED	Died of Disease	LumB
MB-5450	190.2	LIVING	Living	Basal
MB-5451	189.9	LIVING	Living	LumA
MB-5452	16.16666667	DECEASED	Died of Other Causes	LumA
MB-5453	57.3	DECEASED	Died of Disease	Normal
MB-5454	50.66666667	DECEASED	Died of Disease	LumB
MB-5455	61.8	DECEASED	Died of Other Causes	LumA
MB-5457	164.5666667	DECEASED	Died of Disease	LumA
MB-5458	183.4333333	LIVING	Living	Basal
MB-5459	90.8	DECEASED	Died of Disease	LumB
MB-5463	58.13333333	DECEASED	Died of Other Causes	LumB
MB-5464	116.5333333	DECEASED	Died of Other Causes	LumA
MB-5465	18.8	DECEASED	Died of Disease	BasalOtherClaudinLow
MB-5468	99.36666667	LIVING	Living	Basal
MB-5470	42.06666667	DECEASED	Died of Disease	Basal
MB-5471	185.7666667	LIVING	Living	LumA
MB-5472	19.56666667	DECEASED	Died of Disease	LumA
MB-5473	125.9	DECEASED	Died of Other Causes	LumA
MB-5474	226.7	LIVING	Living	Her2
MB-5475	2.533333333	DECEASED	Died of Other Causes	LumB
MB-5477	110.4666667	LIVING	Living	LumB
MB-5478	34.3	DECEASED	Died of Other Causes	LumA
MB-5481	46.36666667	DECEASED	Died of Disease	LumB
MB-5482	17.66666667	DECEASED	Died of Disease	Basal
MB-5483	42.43333333	DECEASED	Died of Disease	Her2
MB-5484	238.5	LIVING	Living	LumA
MB-5485	31.8	DECEASED	Died of Other Causes	LumB
MB-5486	123.3	DECEASED	Died of Disease	LumB
MB-5489	216.9666667	LIVING	Living	LumA
MB-5490	51.2	DECEASED	Died of Disease	LumA
MB-5491	65.83333333	DECEASED	Died of Disease	LumB
MB-5492	23.36666667	DECEASED	Died of Disease	LumA
MB-5493	57.23333333	DECEASED	Died of Disease	LumB
MB-5495	228.8	LIVING	Living	LumA
MB-5497	237.5	LIVING	Living	LumB
MB-5498	225.1666667	LIVING	Living	Her2
MB-5499	123.7333333	LIVING	Living	LumA
MB-5502	189.7333333	LIVING	Living	LumB
MB-5505	164.6	DECEASED	Died of Disease	LumB
MB-5510	103.1	DECEASED	Died of Disease	LumA
MB-5511	158.9666667	LIVING	Living	Her2
MB-5513	36.63333333	DECEASED	Died of Disease	Basal
MB-5514	182.9	LIVING	Living	LumA
MB-5518	30.86666667	DECEASED	Died of Disease	LumB
MB-5519	169.2333333	DECEASED	Died of Other Causes	LumA
MB-5520	16.3	DECEASED	Died of Disease	LumA
MB-5521	124.8	LIVING	Living	LumB
MB-5525	2	LIVING	Living	LumB
MB-5526	151.0666667	LIVING	Living	Basal
MB-5527	180.5666667	LIVING	Living	Her2
MB-5529	14.8	DECEASED	Died of Disease	Basal
MB-5530	185.9333333	LIVING	Living	Basal
MB-5531	183.9666667	LIVING	Living	Basal
MB-5532	79.86666667	DECEASED	Died of Disease	LumA
MB-5533	158.0333333	LIVING	Living	Normal
MB-5534	79.1	DECEASED	Died of Disease	LumB
MB-5535	120.1333333	DECEASED	Died of Disease	Her2
MB-5540	48.43333333	DECEASED	Died of Disease	LumB
MB-5541	200.1333333	LIVING	Living	LumACoreClaudinLow
MB-5543	34.43333333	DECEASED	Died of Other Causes	LumA
MB-5547	98.56666667	LIVING	Living	Basal
MB-5548	25.33333333	LIVING	Living	Basal
MB-5549	88.93333333	DECEASED	Died of Disease	Her2
MB-5550	171.3	DECEASED	Died of Other Causes	LumA
MB-5551	182.2333333	LIVING	Living	Basal
MB-5552	34.7	DECEASED	Died of Disease	LumB
MB-5553	154.5	DECEASED	Died of Other Causes	LumB
MB-5554	229.8333333	LIVING	Living	LumA
MB-5556	225.4	LIVING	Living	LumB
MB-5558	25.03333333	LIVING	Living	Basal
MB-5559	18.83333333	DECEASED	Died of Disease	Basal
MB-5560	186.6	LIVING	Living	Basal
MB-5562	102.9666667	DECEASED	Died of Other Causes	LumB
MB-5563	117.6666667	DECEASED	Died of Other Causes	LumA
MB-5565	194.1	DECEASED	Died of Other Causes	Basal
MB-5566	234.4	LIVING	Living	Basal
MB-5567	178.5666667	DECEASED	Died of Other Causes	LumA
MB-5571	153.8666667	DECEASED	Died of Disease	LumA
MB-5572	178.6333333	LIVING	Living	Basal
MB-5575	117.6666667	DECEASED	Died of Other Causes	LumB
MB-5576	194	LIVING	Living	LumB
MB-5577	55.4	DECEASED	Died of Disease	Her2
MB-5579	90.6	DECEASED	Died of Disease	LumA
MB-5580	71.63333333	DECEASED	Died of Other Causes	LumA
MB-5582	222.3333333	LIVING	Living	LumA
MB-5583	111.3666667	LIVING	Living	LumA
MB-5584	91.1	DECEASED	Died of Other Causes	Her2
MB-5588	81.13333333	DECEASED	Died of Disease	Normal
MB-5589	185.1333333	LIVING	Living	LumA
MB-5590	17.83333333	LIVING	Living	LumB
MB-5591	155.3666667	DECEASED	Died of Other Causes	LumA
MB-5592	26.33333333	DECEASED	Died of Other Causes	LumB
MB-5593	92.5	DECEASED	Died of Disease	Her2
MB-5596	167.9333333	DECEASED	Died of Disease	LumA
MB-5597	32.73333333	DECEASED	Died of Other Causes	LumA
MB-5599	224.8666667	LIVING	Living	LumA
MB-5601	214.8	DECEASED	Died of Other Causes	LumA
MB-5602	224.4333333	LIVING	Living	Basal
MB-5603	171.6333333	DECEASED	Died of Other Causes	LumA
MB-5604	145.6333333	LIVING	Living	LumB
MB-5605	123.7	LIVING	Living	LumB
MB-5613	212.3666667	DECEASED	Died of Other Causes	LumB
MB-5616	180.6333333	LIVING	Living	Basal
MB-5617	128.2	DECEASED	Died of Other Causes	LumA
MB-5620	42.06666667	DECEASED	Died of Disease	LumA
MB-5622	182.9333333	LIVING	Living	LumB
MB-5623	137.8	DECEASED	Died of Other Causes	LumB
MB-5624	136	LIVING	Living	Basal
MB-5626	82.96666667	LIVING	Living	LumA
MB-5628	42.6	DECEASED	Died of Disease	LumB
MB-5629	103.8	DECEASED	Died of Other Causes	LumA
MB-5632	38.16666667	DECEASED	Died of Disease	LumB
MB-5633	35.03333333	DECEASED	Died of Disease	BasalOtherClaudinLow
MB-5634	62.9	DECEASED	Died of Disease	Basal
MB-5635	21.06666667	DECEASED	Died of Disease	LumA
MB-5636	108.3	DECEASED	Died of Other Causes	LumB
MB-5638	195.7	DECEASED	Died of Other Causes	LumA
MB-5640	172.3	LIVING	Living	Normal
MB-5641	181.8666667	LIVING	Living	LumB
MB-5642	156.8	DECEASED	Died of Other Causes	LumA
MB-5645	22.23333333	DECEASED	Died of Other Causes	LumA
MB-5646	167.1	DECEASED	Died of Other Causes	LumB
MB-5647	30.8	DECEASED	Died of Other Causes	LumA
MB-5651	21	DECEASED	Died of Disease	Basal
MB-5652	104.6666667	DECEASED	Died of Other Causes	Normal
MB-5653	194.6	LIVING	Living	LumB
MB-5654	173.0333333	DECEASED	Died of Other Causes	LumB
MB-5655	191.8	LIVING	Living	Basal
MB-5656	126.4	DECEASED	Died of Other Causes	Normal
MB-6001	135.3	DECEASED	Died of Other Causes	LumA
MB-6006	63.56666667	DECEASED	Died of Other Causes	LumA
MB-6007	70.53333333	DECEASED	Died of Other Causes	Her2
MB-6008	69.1	DECEASED	Died of Disease	LumB
MB-6010	218.2333333	LIVING	Living	LumB
MB-6011	211.1333333	DECEASED	Died of Disease	LumB
MB-6012	144.4333333	DECEASED	Died of Other Causes	LumA
MB-6014	191.9333333	DECEASED	Died of Other Causes	NormalCoreClaudinLow
MB-6016	143.5333333	DECEASED	Died of Other Causes	LumA
MB-6017	70.9	DECEASED	Died of Other Causes	LumA
MB-6018	143.1666667	DECEASED	Died of Disease	LumA
MB-6019	13.53333333	DECEASED	Died of Other Causes	Normal
MB-6021	301.2333333	LIVING	Living	LumA
MB-6022	52.06666667	DECEASED	Died of Disease	LumB
MB-6023	232.9666667	LIVING	Living	Normal
MB-6024	252.2666667	DECEASED	Died of Disease	LumA
MB-6026	49.73333333	DECEASED	Died of Other Causes	LumB
MB-6029	278.3666667	DECEASED	Died of Disease	LumA
MB-6030	145.3666667	DECEASED	Died of Other Causes	LumA
MB-6036	287.9333333	LIVING	Living	Basal
MB-6039	73.13333333	DECEASED	Died of Other Causes	Her2
MB-6042	263.4333333	LIVING	Living	Normal
MB-6044	219.1	DECEASED	Died of Other Causes	Her2
MB-6047	37.86666667	DECEASED	Died of Disease	Her2
MB-6048	168.2	DECEASED	Died of Other Causes	Her2
MB-6049	264.2333333	LIVING	Living	Her2
MB-6050	192.2	LIVING	Living	LumA
MB-6051	186.8333333	DECEASED	Died of Disease	LumA
MB-6052	255.3666667	LIVING	Living	Basal
MB-6053	250.8	LIVING	Living	LumB
MB-6055	200.4333333	LIVING	Living	Basal
MB-6058	22.66666667	DECEASED	Died of Disease	Basal
MB-6059	278.4666667	LIVING	Living	Normal
MB-6060	38.03333333	DECEASED	Died of Other Causes	LumB
MB-6062	282.3666667	LIVING	Living	Basal
MB-6063	15.6	DECEASED	Died of Disease	Normal
MB-6065	188.5333333	DECEASED	Died of Other Causes	LumA
MB-6068	182.6	DECEASED	Died of Other Causes	Basal
MB-6069	258.1333333	DECEASED	Died of Other Causes	LumA
MB-6071	57.4	DECEASED	Died of Disease	LumA
MB-6075	182.3333333	DECEASED	Died of Disease	LumB
MB-6079	239.1666667	DECEASED	Died of Disease	LumB
MB-6080	54.1	DECEASED	Died of Disease	LumB
MB-6082	102.5	DECEASED	Died of Disease	Normal
MB-6083	164.0333333	DECEASED	Died of Other Causes	LumA
MB-6085	23.9	LIVING	Living	Her2
MB-6092	2.3	DECEASED	Died of Other Causes	Normal
MB-6097	159.7	DECEASED	Died of Other Causes	LumA
MB-6098	10.63333333	DECEASED	Died of Disease	Basal
MB-6100	10.06666667	DECEASED	Died of Disease	Her2
MB-6101	77.5	DECEASED	Died of Other Causes	Normal
MB-6103	239.4	LIVING	Living	Normal
MB-6105	192.2	DECEASED	Died of Other Causes	Her2
MB-6107	123.3333333	DECEASED	Died of Other Causes	Normal
MB-6108	193.9666667	LIVING	Living	LumA
MB-6113	124.5666667	DECEASED	Died of Disease	Her2
MB-6114	66.83333333	LIVING	Living	Her2
MB-6116	193.1333333	LIVING	Living	Her2
MB-6118	264.6	LIVING	Living	LumA
MB-6122	260.2	LIVING	Living	Basal
MB-6124	115.6333333	DECEASED	Died of Other Causes	LumA
MB-6125	153.9	DECEASED	Died of Other Causes	Normal
MB-6131	257.6666667	LIVING	Living	Her2
MB-6133	61.8	DECEASED	Died of Disease	LumA
MB-6135	78.6	DECEASED	Died of Other Causes	LumB
MB-6138	25.63333333	DECEASED	Died of Disease	LumB
MB-6141	78.86666667	DECEASED	Died of Other Causes	LumB
MB-6143	255.6	LIVING	Living	Basal
MB-6144	254.9333333	LIVING	Living	BasalOtherClaudinLow
MB-6145	34.33333333	DECEASED	Died of Disease	LumB
MB-6146	89.6	DECEASED	Died of Disease	Her2
MB-6147	238.0666667	DECEASED	Died of Other Causes	NormalCoreClaudinLow
MB-6149	74.93333333	DECEASED	Died of Other Causes	LumA
MB-6150	77.66666667	DECEASED	Died of Other Causes	LumB
MB-6152	228.9	LIVING	Living	Basal
MB-6154	195.3	LIVING	Living	LumB
MB-6156	58.93333333	DECEASED	Died of Disease	Her2
MB-6157	15.86666667	DECEASED	Died of Disease	Basal
MB-6160	247.3666667	LIVING	Living	Her2
MB-6163	88.66666667	DECEASED	Died of Other Causes	LumA
MB-6164	205.9	LIVING	Living	LumB
MB-6167	122.8	DECEASED	Died of Other Causes	LumA
MB-6168	225.7	DECEASED	Died of Other Causes	LumA
MB-6169	84.73333333	DECEASED	Died of Other Causes	Basal
MB-6171	220.3	LIVING	Living	LumA
MB-6178	33.13333333	DECEASED	Died of Disease	Basal
MB-6179	58.46666667	DECEASED	Died of Disease	LumA
MB-6181	54.93333333	DECEASED	Died of Other Causes	LumA
MB-6182	208.8	LIVING	Living	Her2
MB-6183	79.13333333	DECEASED	Died of Other Causes	LumB
MB-6184	185.7	DECEASED	Died of Disease	Her2
MB-6185	197.7333333	DECEASED	Died of Other Causes	LumA
MB-6187	37.76666667	DECEASED	Died of Other Causes	Normal
MB-6188	23.76666667	LIVING	Living	Basal
MB-6189	240.2	LIVING	Living	LumB
MB-6190	24.63333333	DECEASED	Died of Other Causes	LumA
MB-6192	42.63333333	DECEASED	Died of Other Causes	LumB
MB-6194	52.46666667	DECEASED	Died of Disease	NormalCoreClaudinLow
MB-6195	202.2333333	LIVING	Living	LumA
MB-6200	30.06666667	DECEASED	Died of Disease	LumA
MB-6201	222.7	DECEASED	Died of Other Causes	LumB
MB-6204	56.76666667	DECEASED	Died of Other Causes	Normal
MB-6207	118.3	DECEASED	Died of Other Causes	LumA
MB-6208	221.2	LIVING	Living	Normal
MB-6211	42.3	DECEASED	Died of Other Causes	LumA
MB-6212	224.2333333	LIVING	Living	LumA
MB-6214	174.5	DECEASED	Died of Other Causes	LumA
MB-6217	211.5333333	DECEASED	Died of Other Causes	LumB
MB-6218	147.7666667	DECEASED	Died of Disease	LumA
MB-6223	221.9333333	LIVING	Living	Basal
MB-6224	35.46666667	DECEASED	Died of Disease	Her2
MB-6225	117.8666667	LIVING	Living	LumA
MB-6226	35.36666667	DECEASED	Died of Other Causes	Normal
MB-6228	200.1	LIVING	Living	BasalCoreClaudinLow
MB-6229	0.1	DECEASED	Died of Disease	LumA
MB-6231	72.56666667	DECEASED	Died of Other Causes	Normal
MB-6232	85	DECEASED	Died of Other Causes	LumA
MB-6233	201.1666667	LIVING	Living	LumB
MB-6234	213.3666667	LIVING	Living	Normal
MB-6237	105.2	DECEASED	Died of Other Causes	Basal
MB-6238	172.9666667	DECEASED	Died of Disease	LumA
MB-6239	200.3333333	LIVING	Living	Normal
MB-6242	165.4333333	LIVING	Living	Basal
MB-6245	177.6333333	LIVING	Living	Basal
MB-6246	52.9	DECEASED	Died of Other Causes	Her2
MB-6248	182.8333333	LIVING	Living	Basal
MB-6251	14.7	DECEASED	Died of Disease	Basal
MB-6253	194.3666667	LIVING	Living	LumA
MB-6254	60.9	DECEASED	Died of Disease	LumB
MB-6256	127.8333333	DECEASED	Died of Other Causes	LumA
MB-6257	91	LIVING	Living	LumB
MB-6263	75.86666667	LIVING	Living	LumA
MB-6271	157.7333333	LIVING	Living	LumA
MB-6272	22.4	DECEASED	Died of Disease	Basal
MB-6273	189.4333333	LIVING	Living	LumA
MB-6280	27.86666667	DECEASED	Died of Disease	Basal
MB-6281	3.5	DECEASED	Died of Other Causes	LumB
MB-6283	92.4	DECEASED	Died of Other Causes	LumA
MB-6284	88.33333333	DECEASED	Died of Other Causes	LumB
MB-6286	49.53333333	DECEASED	Died of Other Causes	LumA
MB-6287	35.2	DECEASED	Died of Disease	LumB
MB-6288	100.3	DECEASED	Died of Disease	LumB
MB-6297	170.8666667	LIVING	Living	LumA
MB-6300	63.83333333	DECEASED	Died of Other Causes	LumB
MB-6302	125.8666667	DECEASED	Died of Other Causes	LumB
MB-6305	89.53333333	DECEASED	Died of Disease	Basal
MB-6306	64.6	DECEASED	Died of Other Causes	LumB
MB-6308	151.9333333	DECEASED	Died of Other Causes	LumA
MB-6312	162.7666667	LIVING	Living	LumB
MB-6314	134.8333333	LIVING	Living	Her2
MB-6317	29.23333333	DECEASED	Died of Other Causes	LumB
MB-6318	109.2333333	DECEASED	Died of Other Causes	Her2
MB-6319	154.7	LIVING	Living	Normal
MB-6322	80.36666667	DECEASED	Died of Other Causes	LumB
MB-6327	18.26666667	DECEASED	Died of Disease	LumB
MB-6328	126.6666667	LIVING	Living	LumA
MB-6330	140.3333333	LIVING	Living	Her2
MB-6334	128.1	LIVING	Living	Her2
MB-6336	17.2	DECEASED	Died of Disease	Basal
MB-6337	110.8666667	DECEASED	Died of Other Causes	Basal
MB-6344	152.9333333	DECEASED	Died of Disease	LumB
MB-6346	281.5	LIVING	Living	LumB
MB-6358	37.86666667	DECEASED	Died of Disease	Her2
MB-6359	85.03333333	DECEASED	Died of Disease	Her2
MB-6363	16.7	DECEASED	Died of Disease	Basal
MB-7000	97.4	LIVING	Living	LumB
MB-7001	102.7	LIVING	Living	LumA
MB-7002	57.93333333	LIVING	Living	LumB
MB-7003	91.23333333	DECEASED	Died of Other Causes	Normal
MB-7004	50.46666667	LIVING	Living	LumA
MB-7005	45.33333333	LIVING	Living	LumB
MB-7006	109.9333333	LIVING	Living	LumA
MB-7007	58.6	LIVING	Living	Basal
MB-7008	50.9	DECEASED	Died of Other Causes	BasalCoreClaudinLow
MB-7009	54.76666667	DECEASED	Died of Disease	Basal
MB-7010	74.03333333	LIVING	Living	LumA
MB-7011	70.06666667	DECEASED	Died of Other Causes	LumB
MB-7012	19.83333333	DECEASED	Died of Disease	Basal
MB-7013	46.43333333	LIVING	Living	LumA
MB-7014	68.7	LIVING	Living	Basal
MB-7015	78.16666667	LIVING	Living	LumB
MB-7017	135.3333333	LIVING	Living	Basal
MB-7018	86.53333333	DECEASED	Died of Disease	Her2
MB-7019	80.73333333	DECEASED	Died of Other Causes	LumB
MB-7020	71.63333333	DECEASED	Died of Disease	Her2
MB-7022	85.5	LIVING	Living	LumB
MB-7023	27.96666667	DECEASED	Died of Disease	BasalCoreClaudinLow
MB-7024	70.26666667	LIVING	Living	LumB
MB-7025	80.23333333	LIVING	Living	BasalCoreClaudinLow
MB-7026	111.7	DECEASED	Died of Other Causes	LumB
MB-7027	36.96666667	DECEASED	Died of Disease	Her2
MB-7028	89.8	LIVING	Living	LumB
MB-7029	76.86666667	LIVING	Living	LumA
MB-7030	31.33333333	DECEASED	Died of Other Causes	Basal
MB-7031	85.36666667	LIVING	Living	Basal
MB-7032	71.46666667	LIVING	Living	LumA
MB-7034	75.1	LIVING	Living	LumA
MB-7035	32.06666667	DECEASED	Died of Disease	Her2
MB-7036	120.4333333	LIVING	Living	Basal
MB-7037	86.4	LIVING	Living	LumA
MB-7038	81.03333333	LIVING	Living	Basal
MB-7039	49.2	DECEASED	Died of Disease	BasalOtherClaudinLow
MB-7040	71.83333333	LIVING	Living	LumA
MB-7041	101.9666667	DECEASED	Died of Other Causes	LumA
MB-7042	88.5	LIVING	Living	LumB
MB-7043	91.53333333	LIVING	Living	Basal
MB-7044	86.83333333	LIVING	Living	NormalCoreClaudinLow
MB-7045	94.93333333	DECEASED	Died of Disease	Her2
MB-7046	146.4	DECEASED	Died of Other Causes	Her2
MB-7048	88.46666667	LIVING	Living	Her2
MB-7049	102.0333333	LIVING	Living	Basal
MB-7050	65.13333333	DECEASED	Died of Disease	Her2
MB-7051	85.93333333	DECEASED	Died of Disease	Her2
MB-7052	106.1333333	LIVING	Living	Basal
MB-7053	122.1333333	LIVING	Living	LumA
MB-7054	30.43333333	DECEASED	Died of Disease	Basal
MB-7055	9.133333333	DECEASED	Died of Disease	Basal
MB-7056	117	LIVING	Living	LumA
MB-7057	43.83333333	DECEASED	Died of Disease	Normal
MB-7058	122.5	LIVING	Living	Normal
MB-7059	119.3333333	LIVING	Living	Her2
MB-7060	112.6666667	DECEASED	Died of Other Causes	LumA
MB-7061	96.76666667	DECEASED	Died of Other Causes	Normal
MB-7062	95.86666667	LIVING	Living	LumA
MB-7063	86.6	LIVING	Living	LumA
MB-7065	107.8666667	LIVING	Living	LumB
MB-7066	89.76666667	LIVING	Living	Her2
MB-7067	105	LIVING	Living	Her2
MB-7068	98.46666667	LIVING	Living	Her2
MB-7069	114.6	LIVING	Living	Her2
MB-7070	108.0666667	LIVING	Living	Her2
MB-7071	102.0666667	LIVING	Living	Her2
MB-7072	52.33333333	DECEASED	Died of Disease	LumB
MB-7073	137.9333333	DECEASED	Died of Other Causes	Basal
MB-7074	108.1666667	LIVING	Living	Normal
MB-7075	111.6333333	LIVING	Living	LumB
MB-7076	142.6666667	DECEASED	Died of Other Causes	LumA
MB-7077	101.2666667	LIVING	Living	LumA
MB-7078	4.166666667	DECEASED	Died of Disease	BasalCoreClaudinLow
MB-7079	91.06666667	LIVING	Living	NormalCoreClaudinLow
MB-7080	91.23333333	LIVING	Living	LumA
MB-7081	140.2333333	LIVING	Living	Basal
MB-7082	98.26666667	LIVING	Living	Her2
MB-7083	105.4666667	LIVING	Living	LumB
MB-7084	116.5333333	LIVING	Living	Basal
MB-7085	110.1	LIVING	Living	Normal
MB-7086	123.5333333	LIVING	Living	LumB
MB-7087	5.066666667	DECEASED	Died of Other Causes	Basal
MB-7088	123.5333333	LIVING	Living	Her2
MB-7089	118.9	LIVING	Living	Basal
MB-7090	109.7666667	LIVING	Living	Basal
MB-7091	110.2666667	LIVING	Living	LumA
MB-7092	122.4	LIVING	Living	Her2
MB-7093	125.8333333	DECEASED	Died of Other Causes	LumA
MB-7094	113.3666667	LIVING	Living	LumB
MB-7095	115.6333333	LIVING	Living	LumA
MB-7096	124	LIVING	Living	LumA
MB-7097	65.16666667	DECEASED	Died of Disease	LumB
MB-7099	163.1666667	DECEASED	Died of Other Causes	LumB
MB-7100	156.3333333	DECEASED	Died of Other Causes	LumB
MB-7101	124.2666667	LIVING	Living	LumA
MB-7102	104.1	DECEASED	Died of Other Causes	LumB
MB-7104	122.8333333	DECEASED	Died of Other Causes	Basal
MB-7106	37.5	DECEASED	Died of Disease	LumA
MB-7107	56.93333333	DECEASED	Died of Disease	LumA
MB-7109	117.5333333	LIVING	Living	LumB
MB-7111	30.16666667	DECEASED	Died of Disease	Basal
MB-7112	64.7	DECEASED	Died of Disease	LumB
MB-7113	136.7	DECEASED	Died of Other Causes	LumA
MB-7114	123.2666667	LIVING	Living	Basal
MB-7115	141.7333333	DECEASED	Died of Other Causes	Her2
MB-7116	33.36666667	DECEASED	Died of Disease	LumB
MB-7118	140.5666667	LIVING	Living	LumA
MB-7119	128.3666667	LIVING	Living	Basal
MB-7121	88.83333333	DECEASED	Died of Other Causes	Basal
MB-7122	29.9	DECEASED	Died of Other Causes	Basal
MB-7123	137.6666667	LIVING	Living	LumA
MB-7124	139.6	LIVING	Living	LumA
MB-7127	135.3333333	LIVING	Living	Normal
MB-7128	60.26666667	DECEASED	Died of Other Causes	LumA
MB-7130	102.9666667	DECEASED	Died of Disease	LumB
MB-7131	134.7333333	LIVING	Living	LumB
MB-7132	131.6	LIVING	Living	LumB
MB-7133	23.83333333	DECEASED	Died of Disease	LumB
MB-7135	26.73333333	DECEASED	Died of Disease	Her2
MB-7137	179.8	LIVING	Living	LumA
MB-7138	123	DECEASED	Died of Other Causes	LumB
MB-7140	90.8	DECEASED	Died of Disease	LumB
MB-7141	138.5666667	LIVING	Living	LumA
MB-7142	175.9	DECEASED	Died of Other Causes	LumB
MB-7143	186.3666667	LIVING	Living	Her2
MB-7144	102.6333333	DECEASED	Died of Other Causes	LumB
MB-7145	138.3333333	LIVING	Living	Basal
MB-7147	168.6	DECEASED	Died of Other Causes	LumB
MB-7149	44.63333333	DECEASED	Died of Other Causes	LumB
MB-7150	128.9666667	LIVING	Living	LumB
MB-7151	144.4333333	LIVING	Living	Basal
MB-7152	195.8	DECEASED	Died of Other Causes	Her2
MB-7153	142.8	LIVING	Living	Her2
MB-7154	108.4666667	DECEASED	Died of Other Causes	Basal
MB-7155	149.7666667	LIVING	Living	Basal
MB-7157	219.6333333	LIVING	Living	LumB
MB-7158	46.43333333	DECEASED	Died of Disease	Basal
MB-7159	21.93333333	DECEASED	Died of Disease	Basal
MB-7160	148.0666667	LIVING	Living	Her2
MB-7161	121.5333333	LIVING	Living	LumA
MB-7162	140.2	LIVING	Living	LumA
MB-7163	52.63333333	DECEASED	Died of Disease	LumA
MB-7164	211.4	LIVING	Living	LumA
MB-7165	147.1666667	LIVING	Living	Basal
MB-7167	141.0333333	LIVING	Living	Her2
MB-7168	150.5	LIVING	Living	LumA
MB-7170	155.4	LIVING	Living	LumA
MB-7171	160.4	DECEASED	Died of Other Causes	LumB
MB-7172	149.3	LIVING	Living	LumB
MB-7173	63.53333333	DECEASED	Died of Other Causes	LumA
MB-7174	140.7666667	LIVING	Living	LumB
MB-7176	194.4	DECEASED	Died of Other Causes	LumA
MB-7181	157.5333333	LIVING	Living	LumB
MB-7182	49.46666667	DECEASED	Died of Disease	Her2
MB-7185	125.0333333	DECEASED	Died of Disease	LumA
MB-7186	4.866666667	LIVING	Living	LumB
MB-7187	146.8333333	DECEASED	Died of Disease	Normal
MB-7189	143.6	DECEASED	Died of Disease	LumB
MB-7193	87.46666667	DECEASED	Died of Other Causes	LumB
MB-7194	46.66666667	DECEASED	Died of Disease	LumB
MB-7195	80.43333333	DECEASED	Died of Other Causes	LumA
MB-7196	107.1	DECEASED	Died of Disease	Her2
MB-7197	187.8666667	DECEASED	Died of Other Causes	LumB
MB-7198	16.73333333	DECEASED	Died of Disease	Basal
MB-7199	76	DECEASED	Died of Other Causes	LumB
MB-7200	97.6	DECEASED	Died of Other Causes	LumB
MB-7201	163.4333333	LIVING	Living	Basal
MB-7205	166.0333333	LIVING	Living	Basal
MB-7207	55.73333333	DECEASED	Died of Disease	Her2
MB-7208	45.93333333	DECEASED	Died of Disease	Basal
MB-7212	52.5	DECEASED	Died of Other Causes	LumA
MB-7215	208.9666667	DECEASED	Died of Other Causes	LumA
MB-7216	207.4666667	DECEASED	Died of Other Causes	LumB
MB-7217	90.4	DECEASED	Died of Other Causes	LumA
MB-7218	165.4333333	LIVING	Living	LumA
MB-7219	165.2	LIVING	Living	LumA
MB-7220	183.2	DECEASED	Died of Other Causes	LumB
MB-7225	55	DECEASED	Died of Disease	Basal
MB-7226	53.36666667	DECEASED	Died of Disease	LumB
MB-7227	63.2	DECEASED	Died of Other Causes	Normal
MB-7228	239.1666667	LIVING	Living	Normal
MB-7229	111.6	DECEASED	Died of Other Causes	LumA
MB-7230	182.6	LIVING	Living	LumA
MB-7231	199.0333333	DECEASED	Died of Other Causes	LumA
MB-7232	177.6	LIVING	Living	LumA
MB-7233	222.0333333	DECEASED	Died of Other Causes	Her2
MB-7234	222.2	LIVING	Living	LumB
MB-7235	170.8	LIVING	Living	LumA
MB-7236	201.4666667	DECEASED	Died of Other Causes	LumB
MB-7238	23.26666667	DECEASED	Died of Disease	Her2
MB-7241	171.1	LIVING	Living	LumB
MB-7243	148.8	DECEASED	Died of Other Causes	LumA
MB-7244	184.1666667	LIVING	Living	LumA
MB-7250	51	DECEASED	Died of Disease	Her2
MB-7251	21.56666667	DECEASED	Died of Disease	Her2
MB-7252	35.7	DECEASED	Died of Other Causes	Her2
MB-7253	59.96666667	DECEASED	Died of Disease	LumB
MB-7254	192.2	LIVING	Living	LumA
MB-7256	34.7	DECEASED	Died of Disease	Her2
MB-7258	15.06666667	DECEASED	Died of Disease	Basal
MB-7260	31.16666667	LIVING	Living	Her2
MB-7262	104.0333333	DECEASED	Died of Other Causes	Her2
MB-7263	164.9666667	DECEASED	Died of Other Causes	LumB
MB-7264	42.96666667	DECEASED	Died of Disease	Normal
MB-7266	68.16666667	DECEASED	Died of Disease	LumB
MB-7267	195.3666667	DECEASED	Died of Other Causes	Basal
MB-7268	227.4666667	LIVING	Living	LumA
MB-7269	21.16666667	DECEASED	Died of Disease	Basal
MB-7270	175.1666667	LIVING	Living	Basal
MB-7273	208.2	LIVING	Living	Her2
MB-7275	44.4	DECEASED	Died of Disease	Her2
MB-7276	185.3333333	LIVING	Living	LumA
MB-7277	187.0333333	LIVING	Living	LumA
MB-7278	241.3	DECEASED	Died of Other Causes	LumA
MB-7279	21.3	DECEASED	Died of Disease	Her2
MB-7280	195.5333333	LIVING	Living	LumA
MB-7281	49.53333333	DECEASED	Died of Disease	Her2
MB-7283	28.86666667	DECEASED	Died of Disease	LumB
MB-7284	203	DECEASED	Died of Other Causes	LumA
MB-7285	109	DECEASED	Died of Disease	LumBOtherClaudinLow
MB-7286	158.6333333	DECEASED	Died of Other Causes	LumB
MB-7287	96.96666667	DECEASED	Died of Disease	LumB
MB-7288	27.06666667	DECEASED	Died of Disease	LumB
MB-7289	126.6666667	DECEASED	Died of Disease	Normal
MB-7291	6.833333333	DECEASED	Died of Disease	Her2
MB-7292	78.46666667	DECEASED	Died of Disease	LumB
MB-7293	199.2333333	LIVING	Living	LumA
MB-7294	82.73333333	DECEASED	Died of Disease	LumB
MB-7295	196.8666667	LIVING	Living	LumA
MB-7296	44.73333333	DECEASED	Died of Disease	LumB
MB-7297	175.9666667	DECEASED	Died of Disease	LumB
MB-7298	86.23333333	DECEASED	Died of Other Causes	LumB
MB-7299	201.9	DECEASED	Died of Other Causes	LumB

## Sheet: FigS8C
Patient_ID	OS_Months	OS_Status	Vital_Status	PAM50CoreCL
MB-0000	140.5	LIVING	Living	NormalOtherClaudinLow
MB-0002	84.63333333	LIVING	Living	LumA
MB-0005	163.7	DECEASED	Died of Disease	LumB
MB-0006	164.9333333	LIVING	Living	LumB
MB-0010	7.8	DECEASED	Died of Disease	LumB
MB-0014	164.3333333	LIVING	Living	LumB
MB-0022	99.53333333	DECEASED	Died of Other Causes	LumB
MB-0028	36.56666667	DECEASED	Died of Other Causes	LumB
MB-0035	36.26666667	DECEASED	Died of Disease	Her2
MB-0036	132.0333333	DECEASED	Died of Disease	LumA
MB-0039	163.5333333	LIVING	Living	LumB
MB-0045	164.9	LIVING	Living	Basal
MB-0046	14.13333333	DECEASED	Died of Other Causes	LumA
MB-0048	103.8333333	LIVING	Living	Her2
MB-0050	75.33333333	LIVING	Living	Normal
MB-0053	161.0666667	LIVING	Living	LumB
MB-0054	160.3	LIVING	Living	LumB
MB-0056	62.86666667	LIVING	Living	LumB
MB-0060	140.8666667	LIVING	Living	LumB
MB-0062	153.9666667	LIVING	Living	Basal
MB-0064	108.9333333	LIVING	Living	LumB
MB-0066	157.4333333	LIVING	Living	LumB
MB-0068	103.1333333	LIVING	Living	LumA
MB-0079	28.5	DECEASED	Died of Disease	Her2
MB-0081	69.5	LIVING	Living	LumB
MB-0083	86.06666667	DECEASED	Died of Disease	LumB
MB-0093	153.2	LIVING	Living	LumB
MB-0095	49.76666667	DECEASED	Died of Other Causes	LumB
MB-0097	98.7	LIVING	Living	LumA
MB-0100	8.066666667	DECEASED	Died of Disease	Basal
MB-0101	148.0333333	LIVING	Living	Normal
MB-0102	140.7666667	DECEASED	Died of Disease	LumB
MB-0106	85.33333333	LIVING	Living	LumA
MB-0107	158.0333333	LIVING	Living	LumB
MB-0108	42.7	DECEASED	Died of Disease	LumB
MB-0109	112.4	DECEASED	Died of Other Causes	Basal
MB-0111	127.1	LIVING	Living	LumA
MB-0112	39.16666667	DECEASED	Died of Disease	LumA
MB-0113	43.16666667	LIVING	Living	Her2
MB-0114	13.4	LIVING	Living	LumA
MB-0115	66.73333333	DECEASED	Died of Disease	Basal
MB-0116	122.2666667	LIVING	Living	Normal
MB-0117	2.4	LIVING	Living	LumA
MB-0119	95.86666667	DECEASED	Died of Disease	LumB
MB-0120	29.06666667	DECEASED	Died of Disease	LumB
MB-0121	152.2	LIVING	Living	LumA
MB-0122	138.9	LIVING	Living	LumA
MB-0123	114.2333333	DECEASED	Died of Other Causes	LumB
MB-0124	118.2	LIVING	Living	LumA
MB-0125	1.266666667	LIVING	Living	LumB
MB-0126	127.6333333	LIVING	Living	LumA
MB-0128	137.8	LIVING	Living	Normal
MB-0129	38.56666667	DECEASED	Died of Other Causes	Her2
MB-0130	153.5666667	LIVING	Living	LumA
MB-0131	66.63333333	DECEASED	Died of Disease	LumA
MB-0133	151	LIVING	Living	LumA
MB-0134	12.93333333	DECEASED	Died of Disease	LumB
MB-0135	116.6333333	LIVING	Living	LumB
MB-0136	88.2	LIVING	Living	LumA
MB-0138	150.5666667	LIVING	Living	LumA
MB-0139	109.2	LIVING	Living	LumA
MB-0140	147.9333333	LIVING	Living	LumB
MB-0142	12.4	LIVING	Living	LumA
MB-0143	54.33333333	DECEASED	Died of Other Causes	LumA
MB-0144	152.0666667	DECEASED	Died of Disease	LumB
MB-0145	147.6666667	LIVING	Living	LumA
MB-0146	122.1666667	DECEASED	Died of Other Causes	LumB
MB-0147	51.76666667	DECEASED	Died of Disease	LumA
MB-0148	1.766666667	LIVING	Living	Her2
MB-0149	51.7	DECEASED	Died of Other Causes	Basal
MB-0150	111.2	LIVING	Living	Basal
MB-0151	49.23333333	DECEASED	Died of Disease	LumB
MB-0152	63.03333333	LIVING	Living	Her2
MB-0154	114.7666667	LIVING	Living	LumA
MB-0155	59.8	LIVING	Living	NormalCoreClaudinLow
MB-0157	114.7666667	LIVING	Living	BasalOtherClaudinLow
MB-0162	55.76666667	LIVING	Living	LumA
MB-0163	98.1	DECEASED	Died of Other Causes	Basal
MB-0164	10.83333333	LIVING	Living	Basal
MB-0165	47.63333333	DECEASED	Died of Disease	LumA
MB-0166	104.4	LIVING	Living	LumA
MB-0167	43.1	DECEASED	Died of Disease	LumB
MB-0168	122.7666667	LIVING	Living	NormalCoreClaudinLow
MB-0170	93.36666667	DECEASED	Died of Other Causes	LumA
MB-0171	5.433333333	LIVING	Living	Normal
MB-0172	138.1	LIVING	Living	LumA
MB-0173	3.766666667	LIVING	Living	LumB
MB-0174	78.76666667	LIVING	Living	BasalCoreClaudinLow
MB-0175	72.36666667	LIVING	Living	LumA
MB-0176	113.4333333	LIVING	Living	LumA
MB-0177	45.6	DECEASED	Died of Other Causes	LumA
MB-0178	104.4666667	DECEASED	Died of Disease	LumB
MB-0179	17.93333333	DECEASED	Died of Disease	BasalCoreClaudinLow
MB-0180	62.33333333	LIVING	Living	LumA
MB-0181	85.96666667	LIVING	Living	LumA
MB-0184	109.0333333	LIVING	Living	LumA
MB-0188	31.3	DECEASED	Died of Disease	Her2
MB-0189	9.066666667	DECEASED	Died of Disease	NormalCoreClaudinLow
MB-0191	15.3	DECEASED	Died of Other Causes	Basal
MB-0192	144.6333333	LIVING	Living	Normal
MB-0193	19	LIVING	Living	LumB
MB-0194	91.6	LIVING	Living	LumA
MB-0195	146	LIVING	Living	LumB
MB-0197	70.73333333	LIVING	Living	LumB
MB-0198	144.7666667	LIVING	Living	LumB
MB-0199	144.4	LIVING	Living	LumA
MB-0200	130.8666667	DECEASED	Died of Disease	Basal
MB-0201	125.7	LIVING	Living	Basal
MB-0202	128.3666667	LIVING	Living	LumA
MB-0203	58.76666667	DECEASED	Died of Other Causes	LumA
MB-0204	24.3	DECEASED	Died of Disease	LumA
MB-0205	144.4666667	LIVING	Living	NormalCoreClaudinLow
MB-0206	141.1666667	LIVING	Living	BasalOtherClaudinLow
MB-0207	173.6333333	LIVING	Living	LumA
MB-0209	82.36666667	LIVING	Living	NormalCoreClaudinLow
MB-0211	44.8	DECEASED	Died of Disease	BasalOtherClaudinLow
MB-0214	146.9	LIVING	Living	Basal
MB-0215	122.2	LIVING	Living	LumB
MB-0218	131.0666667	LIVING	Living	LumB
MB-0220	39.83333333	DECEASED	Died of Disease	NormalCoreClaudinLow
MB-0221	20.2	DECEASED	Died of Disease	Her2
MB-0222	212.7	LIVING	Living	Normal
MB-0223	81.33333333	DECEASED	Died of Disease	LumA
MB-0224	176.7666667	LIVING	Living	LumA
MB-0225	212.2	LIVING	Living	LumB
MB-0226	57.63333333	LIVING	Living	LumA
MB-0227	111.8666667	LIVING	Living	LumA
MB-0228	10.83333333	DECEASED	Died of Disease	Normal
MB-0229	71.5	LIVING	Living	LumA
MB-0230	200.3333333	LIVING	Living	Her2
MB-0231	19.6	LIVING	Living	LumA
MB-0232	207.6333333	LIVING	Living	LumA
MB-0233	72.43333333	DECEASED	Died of Other Causes	LumA
MB-0234	94.23333333	DECEASED	Died of Other Causes	LumB
MB-0235	142.5666667	DECEASED	Died of Disease	LumA
MB-0236	205.0333333	LIVING	Living	LumA
MB-0238	193.1666667	LIVING	Living	Basal
MB-0239	85.56666667	DECEASED	Died of Disease	LumA
MB-0241	73.13333333	DECEASED	Died of Disease	BasalOtherClaudinLow
MB-0242	199.1	LIVING	Living	LumB
MB-0243	149.7666667	LIVING	Living	LumB
MB-0244	149.7333333	LIVING	Living	Normal
MB-0245	164.7	LIVING	Living	LumA
MB-0247	185.6	LIVING	Living	LumA
MB-0248	71	LIVING	Living	LumA
MB-0249	188.3333333	LIVING	Living	Her2
MB-0253	152.3	LIVING	Living	Normal
MB-0256	200.7	LIVING	Living	LumA
MB-0257	91.73333333	DECEASED	Died of Disease	LumA
MB-0258	86.13333333	LIVING	Living	LumA
MB-0259	11.86666667	DECEASED	Died of Disease	Basal
MB-0260	169.8333333	DECEASED	Died of Other Causes	LumA
MB-0261	90.23333333	DECEASED	Died of Disease	LumB
MB-0262	182.2666667	DECEASED	Died of Other Causes	Her2
MB-0263	176.0333333	DECEASED	Died of Other Causes	LumA
MB-0264	43.1	DECEASED	Died of Disease	Her2
MB-0265	189.1333333	LIVING	Living	BasalCoreClaudinLow
MB-0266	90.66666667	DECEASED	Died of Other Causes	LumA
MB-0268	28.5	DECEASED	Died of Disease	LumB
MB-0269	22.23333333	LIVING	Living	BasalCoreClaudinLow
MB-0270	337.0333333	LIVING	Living	LumB
MB-0272	122	DECEASED	Died of Disease	LumB
MB-0273	186.5333333	LIVING	Living	LumA
MB-0275	186.1	LIVING	Living	NormalCoreClaudinLow
MB-0278	5.833333333	DECEASED	Died of Disease	Basal
MB-0279	192.2666667	DECEASED	Died of Other Causes	NormalCoreClaudinLow
MB-0280	172.9	DECEASED	Died of Disease	Normal
MB-0282	194.2333333	LIVING	Living	Normal
MB-0284	0	LIVING	Living	BasalCoreClaudinLow
MB-0285	3.366666667	LIVING	Living	NormalCoreClaudinLow
MB-0286	192.6	LIVING	Living	LumACoreClaudinLow
MB-0287	94.73333333	DECEASED	Died of Other Causes	LumB
MB-0288	63.8	DECEASED	Died of Disease	Normal
MB-0289	71.6	DECEASED	Died of Other Causes	BasalCoreClaudinLow
MB-0290	199.5333333	LIVING	Living	LumA
MB-0291	39.2	DECEASED	Died of Disease	LumB
MB-0292	49.43333333	DECEASED	Died of Other Causes	Her2
MB-0293	64.36666667	LIVING	Living	NormalCoreClaudinLow
MB-0294	72.9	LIVING	Living	Normal
MB-0295	164.5	LIVING	Living	LumA
MB-0301	122.7	DECEASED	Died of Other Causes	LumA
MB-0302	84.2	DECEASED	Died of Disease	LumA
MB-0303	60.13333333	LIVING	Living	Basal
MB-0304	111.5333333	DECEASED	Died of Disease	LumB
MB-0305	63.5	DECEASED	Died of Disease	Normal
MB-0306	42.96666667	DECEASED	Died of Disease	LumA
MB-0307	177.3333333	LIVING	Living	LumA
MB-0308	183.2666667	LIVING	Living	LumA
MB-0309	42.33333333	DECEASED	Died of Other Causes	LumA
MB-0310	185.1666667	LIVING	Living	LumA
MB-0311	151.1666667	DECEASED	Died of Other Causes	LumB
MB-0312	169.6	DECEASED	Died of Disease	LumB
MB-0313	184.7666667	LIVING	Living	LumB
MB-0314	4.433333333	DECEASED	Died of Disease	Her2
MB-0315	186.2	LIVING	Living	LumA
MB-0316	182.9	LIVING	Living	Basal
MB-0317	151.6666667	DECEASED	Died of Other Causes	LumA
MB-0318	168.7	LIVING	Living	Normal
MB-0319	40.7	DECEASED	Died of Disease	LumB
MB-0320	63.73333333	LIVING	Living	LumA
MB-0321	174.6333333	LIVING	Living	LumA
MB-0322	50.53333333	DECEASED	Died of Other Causes	LumA
MB-0324	144.9666667	DECEASED	Died of Disease	LumA
MB-0325	177.5333333	LIVING	Living	LumB
MB-0328	125.6	DECEASED	Died of Disease	LumB
MB-0336	170.6333333	DECEASED	Died of Disease	LumB
MB-0339	26.73333333	DECEASED	Died of Other Causes	LumB
MB-0340	164.7333333	LIVING	Living	Basal
MB-0341	173.9	DECEASED	Died of Disease	LumA
MB-0342	125.3333333	DECEASED	Died of Disease	NormalCoreClaudinLow
MB-0343	91.13333333	DECEASED	Died of Disease	Normal
MB-0344	152.9333333	LIVING	Living	Normal
MB-0345	72.66666667	LIVING	Living	LumA
MB-0346	20.43333333	DECEASED	Died of Disease	Her2
MB-0348	122.7	DECEASED	Died of Other Causes	LumA
MB-0349	146.0333333	DECEASED	Died of Other Causes	LumB
MB-0350	46.06666667	DECEASED	Died of Disease	BasalOtherClaudinLow
MB-0352	55.2	DECEASED	Died of Disease	Her2
MB-0353	41.83333333	DECEASED	Died of Other Causes	LumA
MB-0354	11.6	DECEASED	Died of Disease	Basal
MB-0356	213.5	LIVING	Living	LumA
MB-0358	32.86666667	LIVING	Living	LumA
MB-0359	21.6	LIVING	Living	LumA
MB-0360	132.5666667	DECEASED	Died of Disease	LumB
MB-0361	15.06666667	DECEASED	Died of Other Causes	Her2
MB-0362	47.03333333	DECEASED	Died of Disease	LumA
MB-0363	89.9	DECEASED	Died of Disease	LumB
MB-0364	176.6	LIVING	Living	LumA
MB-0365	87.23333333	DECEASED	Died of Disease	Her2
MB-0366	64.23333333	LIVING	Living	LumA
MB-0367	142.4333333	LIVING	Living	NormalCoreClaudinLow
MB-0368	61.9	DECEASED	Died of Disease	LumB
MB-0369	144.3333333	LIVING	Living	LumB
MB-0370	93.5	DECEASED	Died of Other Causes	LumB
MB-0371	131.1333333	LIVING	Living	LumB
MB-0372	62.76666667	DECEASED	Died of Disease	Basal
MB-0373	27	DECEASED	Died of Disease	LumB
MB-0374	1.433333333	LIVING	Living	LumB
MB-0375	143.1666667	LIVING	Living	Normal
MB-0377	134.3666667	LIVING	Living	LumA
MB-0378	97.3	DECEASED	Died of Disease	Her2
MB-0379	135.6666667	LIVING	Living	LumA
MB-0380	69.33333333	DECEASED	Died of Other Causes	LumB
MB-0381	130.2	LIVING	Living	Her2
MB-0382	136.4666667	LIVING	Living	LumA
MB-0383	85.73333333	DECEASED	Died of Disease	LumB
MB-0384	61.1	DECEASED	Died of Disease	LumB
MB-0385	36.43333333	DECEASED	Died of Disease	LumB
MB-0386	138.1333333	LIVING	Living	LumA
MB-0388	97.56666667	LIVING	Living	Normal
MB-0389	96.96666667	LIVING	Living	LumB
MB-0391	142.4666667	LIVING	Living	Her2
MB-0392	38.13333333	DECEASED	Died of Disease	Normal
MB-0393	20.83333333	DECEASED	Died of Disease	Basal
MB-0394	64.23333333	LIVING	Living	LumA
MB-0395	29	DECEASED	Died of Disease	Her2
MB-0396	60.66666667	LIVING	Living	Basal
MB-0397	57.23333333	LIVING	Living	LumA
MB-0398	43.2	DECEASED	Died of Disease	LumB
MB-0399	137.1	DECEASED	Died of Other Causes	Her2
MB-0400	22.46666667	DECEASED	Died of Disease	Basal
MB-0401	26.26666667	DECEASED	Died of Disease	Basal
MB-0402	99.73333333	LIVING	Living	NormalCoreClaudinLow
MB-0404	63.5	LIVING	Living	LumA
MB-0406	96.9	DECEASED	Died of Disease	LumB
MB-0410	63	LIVING	Living	LumA
MB-0411	139.1666667	LIVING	Living	LumA
MB-0412	136.1666667	LIVING	Living	LumB
MB-0413	140.0666667	LIVING	Living	LumA
MB-0414	76.63333333	LIVING	Living	Basal
MB-0417	6.266666667	DECEASED	Died of Disease	Her2
MB-0418	102.0666667	LIVING	Living	Her2
MB-0419	104.3	DECEASED	Died of Other Causes	LumA
MB-0420	76.73333333	LIVING	Living	BasalOtherClaudinLow
MB-0421	93	DECEASED	Died of Other Causes	Her2
MB-0422	33.8	DECEASED	Died of Other Causes	LumA
MB-0424	9.833333333	DECEASED	Died of Disease	NormalCoreClaudinLow
MB-0425	24.4	DECEASED	Died of Other Causes	LumA
MB-0426	131.1	LIVING	Living	Normal
MB-0427	116.1	LIVING	Living	LumA
MB-0428	55.93333333	LIVING	Living	LumA
MB-0429	74.46666667	DECEASED	Died of Other Causes	LumB
MB-0431	85.13333333	LIVING	Living	LumA
MB-0434	45.5	DECEASED	Died of Disease	LumB
MB-0436	75.5	DECEASED	Died of Other Causes	Her2
MB-0437	90.56666667	LIVING	Living	LumB
MB-0438	135.1666667	LIVING	Living	Her2
MB-0439	112.1333333	LIVING	Living	LumB
MB-0440	100.8333333	LIVING	Living	LumB
MB-0442	103.4666667	DECEASED	Died of Disease	NormalCoreClaudinLow
MB-0443	45.03333333	LIVING	Living	LumA
MB-0444	55.46666667	DECEASED	Died of Disease	LumB
MB-0445	132.5333333	LIVING	Living	LumA
MB-0446	72.26666667	LIVING	Living	BasalOtherClaudinLow
MB-0449	112.5666667	LIVING	Living	LumA
MB-0451	50.06666667	LIVING	Living	LumA
MB-0452	62.8	LIVING	Living	LumB
MB-0453	43.13333333	DECEASED	Died of Disease	Her2
MB-0454	46.83333333	DECEASED	Died of Other Causes	LumA
MB-0455	99.33333333	LIVING	Living	LumB
MB-0458	134.5	LIVING	Living	NormalCoreClaudinLow
MB-0459	35.6	DECEASED	Died of Other Causes	LumB
MB-0460	114	DECEASED	Died of Disease	LumACoreClaudinLow
MB-0462	132.7666667	LIVING	Living	Her2
MB-0463	120.5666667	DECEASED	Died of Disease	LumA
MB-0464	39.3	DECEASED	Died of Disease	Basal
MB-0465	28.6	DECEASED	Died of Disease	LumB
MB-0466	43.86666667	LIVING	Living	LumA
MB-0467	105.6	DECEASED	Died of Disease	Her2
MB-0468	129.6	DECEASED	Died of Other Causes	LumA
MB-0469	131.2666667	LIVING	Living	LumB
MB-0470	88.23333333	LIVING	Living	BasalCoreClaudinLow
MB-0471	107.4666667	LIVING	Living	LumA
MB-0472	27.4	LIVING	Living	LumB
MB-0474	111.1	DECEASED	Died of Disease	LumB
MB-0475	130.7	LIVING	Living	LumA
MB-0476	130.4333333	LIVING	Living	NormalCoreClaudinLow
MB-0478	132.3	LIVING	Living	LumACoreClaudinLow
MB-0479	132.7666667	LIVING	Living	Her2
MB-0480	94.56666667	LIVING	Living	LumA
MB-0481	36.4	DECEASED	Died of Disease	Basal
MB-0482	24.86666667	DECEASED	Died of Disease	Normal
MB-0483	74.46666667	DECEASED	Died of Disease	LumB
MB-0484	82.63333333	LIVING	Living	Her2
MB-0485	36.76666667	DECEASED	Died of Disease	LumA
MB-0486	89.96666667	LIVING	Living	LumA
MB-0487	86.9	LIVING	Living	Normal
MB-0488	112.9333333	LIVING	Living	BasalCoreClaudinLow
MB-0489	90.56666667	LIVING	Living	NormalCoreClaudinLow
MB-0490	101.9666667	LIVING	Living	LumA
MB-0491	125.8	LIVING	Living	LumA
MB-0492	81.13333333	DECEASED	Died of Other Causes	LumB
MB-0494	36.63333333	DECEASED	Died of Disease	BasalCoreClaudinLow
MB-0495	71.8	DECEASED	Died of Disease	BasalCoreClaudinLow
MB-0496	130.9	LIVING	Living	NormalCoreClaudinLow
MB-0497	73.7	LIVING	Living	LumA
MB-0500	67.46666667	LIVING	Living	Basal
MB-0501	71.5	LIVING	Living	LumA
MB-0502	82.1	LIVING	Living	BasalCoreClaudinLow
MB-0503	101.2333333	LIVING	Living	LumA
MB-0504	130.4666667	LIVING	Living	LumA
MB-0505	60.7	LIVING	Living	LumA
MB-0506	45.8	DECEASED	Died of Disease	Her2
MB-0507	23.8	LIVING	Living	LumA
MB-0508	114.3333333	LIVING	Living	Normal
MB-0509	115.3	LIVING	Living	Basal
MB-0510	128.4	LIVING	Living	Normal
MB-0511	61.7	LIVING	Living	LumA
MB-0512	121.5333333	LIVING	Living	LumA
MB-0513	117.0333333	LIVING	Living	LumA
MB-0514	13.4	LIVING	Living	LumB
MB-0516	114.4666667	LIVING	Living	Basal
MB-0517	61.9	LIVING	Living	LumA
MB-0519	110.9666667	LIVING	Living	Normal
MB-0521	212.2	LIVING	Living	LumA
MB-0522	2.5	LIVING	Living	Her2
MB-0524	80.83333333	LIVING	Living	Normal
MB-0525	65.86666667	LIVING	Living	Basal
MB-0526	139.6333333	DECEASED	Died of Other Causes	LumB
MB-0527	109.8333333	DECEASED	Died of Other Causes	LumA
MB-0528	193.9666667	LIVING	Living	LumA
MB-0529	48.53333333	DECEASED	Died of Disease	LumA
MB-0531	163.8666667	LIVING	Living	NormalCoreClaudinLow
MB-0532	143.1333333	DECEASED	Died of Disease	LumB
MB-0534	124.1	LIVING	Living	Normal
MB-0535	199.1333333	LIVING	Living	LumA
MB-0536	147.3666667	DECEASED	Died of Other Causes	LumB
MB-0537	113.5666667	LIVING	Living	Normal
MB-0538	24.1	DECEASED	Died of Disease	LumA
MB-0540	194.5333333	LIVING	Living	NormalCoreClaudinLow
MB-0541	174.2666667	LIVING	Living	LumA
MB-0542	48.6	DECEASED	Died of Disease	Normal
MB-0544	79.33333333	DECEASED	Died of Other Causes	LumB
MB-0545	41.16666667	DECEASED	Died of Other Causes	Normal
MB-0550	132.3333333	DECEASED	Died of Disease	LumB
MB-0551	51.96666667	DECEASED	Died of Disease	Normal
MB-0552	68.06666667	DECEASED	Died of Disease	Her2
MB-0553	85.73333333	DECEASED	Died of Other Causes	LumA
MB-0554	111.1666667	DECEASED	Died of Other Causes	LumA
MB-0558	97.83333333	DECEASED	Died of Other Causes	BasalOtherClaudinLow
MB-0559	161.7666667	LIVING	Living	LumA
MB-0568	181.4666667	LIVING	Living	LumA
MB-0569	59.5	DECEASED	Died of Disease	LumB
MB-0570	272.2	LIVING	Living	LumB
MB-0571	149.8666667	LIVING	Living	LumA
MB-0573	163.2	DECEASED	Died of Other Causes	LumAOtherClaudinLow
MB-0574	119.8	LIVING	Living	LumA
MB-0575	128.5666667	LIVING	Living	LumACoreClaudinLow
MB-0576	31	DECEASED	Died of Disease	LumB
MB-0577	65.4	LIVING	Living	LumB
MB-0578	110.1	LIVING	Living	Normal
MB-0579	92.76666667	DECEASED	Died of Other Causes	LumB
MB-0580	79.36666667	DECEASED	Died of Disease	LumA
MB-0581	7.866666667	DECEASED	Died of Disease	Basal
MB-0582	15.53333333	DECEASED	Died of Other Causes	Basal
MB-0583	62.63333333	LIVING	Living	LumA
MB-0584	118.2	LIVING	Living	LumB
MB-0585	115.7	DECEASED	Died of Disease	LumB
MB-0586	77.23333333	DECEASED	Died of Other Causes	LumA
MB-0587	91.26666667	LIVING	Living	LumA
MB-0588	119.7333333	LIVING	Living	Normal
MB-0589	125.8	LIVING	Living	LumB
MB-0590	72.46666667	DECEASED	Died of Other Causes	LumB
MB-0591	119.4666667	DECEASED	Died of Disease	LumB
MB-0593	34.66666667	DECEASED	Died of Disease	Her2
MB-0594	44.23333333	LIVING	Living	LumB
MB-0596	107.1	DECEASED	Died of Other Causes	LumA
MB-0597	113.2	DECEASED	Died of Other Causes	NormalCoreClaudinLow
MB-0598	89.36666667	DECEASED	Died of Disease	LumB
MB-0599	123.2666667	LIVING	Living	LumACoreClaudinLow
MB-0600	111	LIVING	Living	LumA
MB-0601	29.66666667	DECEASED	Died of Disease	LumB
MB-0603	121.9666667	LIVING	Living	LumA
MB-0605	114.6	LIVING	Living	LumA
MB-0606	27.46666667	DECEASED	Died of Disease	LumB
MB-0607	87.83333333	LIVING	Living	LumA
MB-0608	63.96666667	DECEASED	Died of Other Causes	Basal
MB-0609	98.7	DECEASED	Died of Disease	LumA
MB-0610	76.7	LIVING	Living	LumA
MB-0611	104.5333333	LIVING	Living	LumB
MB-0613	48.8	LIVING	Living	BasalOtherClaudinLow
MB-0614	119.3333333	LIVING	Living	LumA
MB-0615	34.76666667	LIVING	Living	Normal
MB-0616	29.03333333	DECEASED	Died of Other Causes	LumB
MB-0617	92.96666667	DECEASED	Died of Other Causes	NormalCoreClaudinLow
MB-0618	101.9	LIVING	Living	LumB
MB-0619	94.23333333	LIVING	Living	Normal
MB-0620	112.8	LIVING	Living	Normal
MB-0621	33.56666667	LIVING	Living	LumA
MB-0623	111.0666667	LIVING	Living	NormalCoreClaudinLow
MB-0624	64.03333333	LIVING	Living	LumA
MB-0626	35.53333333	DECEASED	Died of Disease	LumB
MB-0627	0.766666667	LIVING	Living	BasalOtherClaudinLow
MB-0628	105.9666667	LIVING	Living	Normal
MB-0630	86.8	LIVING	Living	LumB
MB-0631	47.43333333	DECEASED	Died of Disease	LumA
MB-0632	56.5	LIVING	Living	LumACoreClaudinLow
MB-0634	17.76666667	LIVING	Living	NormalCoreClaudinLow
MB-0636	32.63333333	DECEASED	Died of Disease	LumA
MB-0637	80.66666667	LIVING	Living	LumB
MB-0638	103.7666667	DECEASED	Died of Other Causes	NormalCoreClaudinLow
MB-0639	75.4	LIVING	Living	Basal
MB-0640	61.33333333	LIVING	Living	Normal
MB-0641	102.5666667	LIVING	Living	NormalCoreClaudinLow
MB-0642	84.2	DECEASED	Died of Other Causes	LumA
MB-0643	19.73333333	DECEASED	Died of Other Causes	Her2
MB-0644	93.3	LIVING	Living	LumACoreClaudinLow
MB-0646	15.16666667	DECEASED	Died of Disease	LumB
MB-0649	61.43333333	LIVING	Living	LumA
MB-0650	25.53333333	LIVING	Living	LumA
MB-0652	96.63333333	DECEASED	Died of Disease	Her2
MB-0653	24.8	DECEASED	Died of Disease	Her2
MB-0654	69.4	LIVING	Living	LumA
MB-0655	111.0666667	LIVING	Living	Normal
MB-0656	19.03333333	DECEASED	Died of Disease	Basal
MB-0657	30.43333333	LIVING	Living	Normal
MB-0658	97.26666667	LIVING	Living	Basal
MB-0659	23.33333333	DECEASED	Died of Disease	Normal
MB-0660	18.93333333	DECEASED	Died of Disease	Her2
MB-0661	20	DECEASED	Died of Disease	LumA
MB-0662	69.8	DECEASED	Died of Disease	Normal
MB-0663	55.36666667	LIVING	Living	Her2
MB-0664	11.06666667	DECEASED	Died of Disease	Basal
MB-0666	24.33333333	DECEASED	Died of Disease	LumA
MB-0869	112.4	DECEASED	Died of Other Causes	Basal
MB-0872	152.0666667	DECEASED	Died of Other Causes	Normal
MB-0874	16.6	DECEASED	Died of Disease	Basal
MB-0877	14.43333333	DECEASED	Died of Disease	LumB
MB-0880	1.233333333	LIVING	Living	LumA
MB-0882	42.36666667	DECEASED	Died of Disease	LumB
MB-0884	93.66666667	DECEASED	Died of Disease	LumB
MB-0891	149.4	LIVING	Living	LumA
MB-0893	175.6333333	LIVING	Living	BasalCoreClaudinLow
MB-0895	43.1	DECEASED	Died of Other Causes	LumB
MB-0897	30.96666667	DECEASED	Died of Other Causes	Normal
MB-0899	175.8	LIVING	Living	LumA
MB-0901	136.1666667	LIVING	Living	Basal
MB-0904	144.7	DECEASED	Died of Other Causes	LumA
MB-0906	63.86666667	DECEASED	Died of Other Causes	Normal
MB-2513	59.7	DECEASED	Died of Disease	LumA
MB-2517	268.4333333	DECEASED	Died of Other Causes	Her2
MB-2536	47.9	DECEASED	Died of Other Causes	LumA
MB-2556	220.9	DECEASED	Died of Other Causes	NormalCoreClaudinLow
MB-2564	285.4333333	LIVING	Living	LumA
MB-2610	280.7	LIVING	Living	LumA
MB-2613	163.4	LIVING	Living	LumB
MB-2614	64.93333333	DECEASED	Died of Disease	LumA
MB-2616	219.1666667	DECEASED	Died of Disease	NormalCoreClaudinLow
MB-2617	89.1	DECEASED	Died of Disease	LumB
MB-2618	89.1	DECEASED	Died of Disease	LumB
MB-2624	128.5333333	LIVING	Living	LumA
MB-2626	193.7	LIVING	Living	LumB
MB-2629	279.1	LIVING	Living	LumB
MB-2632	19.1	DECEASED	Died of Disease	Her2
MB-2634	274.0333333	LIVING	Living	LumB
MB-2642	45.16666667	DECEASED	Died of Disease	LumB
MB-2643	52.96666667	DECEASED	Died of Disease	BasalCoreClaudinLow
MB-2645	44.76666667	DECEASED	Died of Disease	Basal
MB-2669	73.7	DECEASED	Died of Disease	LumA
MB-2686	177.2666667	LIVING	Living	LumB
MB-2705	163.7333333	LIVING	Living	LumB
MB-2708	133.2333333	DECEASED	Died of Disease	LumB
MB-2711	201.4666667	LIVING	Living	LumA
MB-2712	234.4333333	DECEASED	Died of Other Causes	LumA
MB-2718	278.2666667	LIVING	Living	Basal
MB-2721	251.6333333	LIVING	Living	LumA
MB-2724	108.0666667	DECEASED	Died of Disease	BasalCoreClaudinLow
MB-2725	236.9333333	LIVING	Living	LumA
MB-2728	51.4	DECEASED	Died of Disease	LumB
MB-2730	133.7333333	LIVING	Living	LumB
MB-2735	274.5	LIVING	Living	LumB
MB-2742	24.9	DECEASED	Died of Disease	Her2
MB-2744	275.6333333	LIVING	Living	Normal
MB-2745	168.9666667	DECEASED	Died of Disease	LumA
MB-2747	234.3333333	DECEASED	Died of Other Causes	LumA
MB-2749	97.76666667	DECEASED	Died of Other Causes	LumA
MB-2750	145.4333333	DECEASED	Died of Other Causes	LumA
MB-2752	81.93333333	DECEASED	Died of Disease	LumA
MB-2753	274.4	LIVING	Living	Basal
MB-2754	203.5333333	DECEASED	Died of Disease	Normal
MB-2758	35	DECEASED	Died of Disease	Basal
MB-2760	118.0333333	DECEASED	Died of Disease	LumB
MB-2763	275.6	LIVING	Living	LumB
MB-2764	270.1333333	DECEASED	Died of Disease	NormalCoreClaudinLow
MB-2765	227.8666667	DECEASED	Died of Other Causes	LumB
MB-2767	271.3333333	LIVING	Living	LumB
MB-2769	160	LIVING	Living	LumB
MB-2770	274.3666667	LIVING	Living	LumA
MB-2771	44.83333333	DECEASED	Died of Disease	Basal
MB-2772	150.7333333	DECEASED	Died of Other Causes	LumBOtherClaudinLow
MB-2774	131.6666667	DECEASED	Died of Other Causes	LumB
MB-2779	275.2333333	LIVING	Living	LumA
MB-2781	40.43333333	DECEASED	Died of Other Causes	LumB
MB-2786	68.26666667	DECEASED	Died of Disease	LumA
MB-2790	116.9333333	LIVING	Living	LumA
MB-2791	271.9333333	LIVING	Living	LumA
MB-2792	110.7666667	DECEASED	Died of Disease	Her2
MB-2793	267.2333333	LIVING	Living	LumB
MB-2795	272.1	LIVING	Living	LumB
MB-2796	87.7	DECEASED	Died of Disease	LumB
MB-2797	252.9666667	LIVING	Living	LumA
MB-2801	271.2666667	LIVING	Living	LumA
MB-2803	85.86666667	DECEASED	Died of Disease	LumB
MB-2814	231.0333333	DECEASED	Died of Other Causes	LumB
MB-2815	257.5666667	LIVING	Living	Normal
MB-2819	270.5666667	LIVING	Living	LumA
MB-2820	254.6333333	LIVING	Living	LumA
MB-2821	136.0666667	DECEASED	Died of Other Causes	BasalCoreClaudinLow
MB-2823	269.9	LIVING	Living	Normal
MB-2827	235.6666667	LIVING	Living	Basal
MB-2833	259.7666667	LIVING	Living	Basal
MB-2834	153.8333333	DECEASED	Died of Other Causes	Her2
MB-2835	55.03333333	DECEASED	Died of Other Causes	LumA
MB-2838	270.3	LIVING	Living	LumA
MB-2840	269	LIVING	Living	LumA
MB-2842	19.73333333	DECEASED	Died of Disease	Basal
MB-2843	231.5333333	DECEASED	Died of Other Causes	LumA
MB-2844	146.7333333	LIVING	Living	LumB
MB-2845	264.7666667	LIVING	Living	LumACoreClaudinLow
MB-2846	149.7	DECEASED	Died of Disease	Basal
MB-2847	39.53333333	DECEASED	Died of Disease	Her2
MB-2848	227.7333333	DECEASED	Died of Other Causes	LumA
MB-2849	43.2	DECEASED	Died of Disease	Basal
MB-2850	9.433333333	DECEASED	Died of Disease	BasalOtherClaudinLow
MB-2851	159	DECEASED	Died of Disease	LumA
MB-2853	269.6333333	LIVING	Living	LumB
MB-2854	270.4333333	LIVING	Living	LumA
MB-2857	250.6666667	LIVING	Living	BasalOtherClaudinLow
MB-2858	141.5666667	DECEASED	Died of Other Causes	LumB
MB-2863	258.3333333	LIVING	Living	LumA
MB-2867	269.3333333	LIVING	Living	LumA
MB-2895	196.5666667	DECEASED	Died of Disease	Basal
MB-2896	237.3666667	DECEASED	Died of Other Causes	NormalOtherClaudinLow
MB-2900	20.66666667	DECEASED	Died of Other Causes	Normal
MB-2901	218.3	DECEASED	Died of Disease	LumB
MB-2904	125.6	DECEASED	Died of Disease	Basal
MB-2912	267.4	LIVING	Living	Basal
MB-2916	266.9333333	LIVING	Living	LumA
MB-2917	31.93333333	DECEASED	Died of Disease	Basal
MB-2919	240.0333333	DECEASED	Died of Other Causes	LumB
MB-2922	14.4	DECEASED	Died of Disease	Her2
MB-2923	14.1	DECEASED	Died of Disease	Her2
MB-2927	263.7	DECEASED	Died of Disease	LumA
MB-2929	262.8666667	DECEASED	Died of Other Causes	Her2
MB-2931	228.1	DECEASED	Died of Other Causes	LumB
MB-2932	108.4333333	LIVING	Living	LumB
MB-2933	161.9333333	DECEASED	Died of Other Causes	LumA
MB-2939	101.2666667	DECEASED	Died of Other Causes	LumB
MB-2944	27.2	DECEASED	Died of Disease	LumA
MB-2947	112	LIVING	Living	LumA
MB-2951	263.3666667	LIVING	Living	LumA
MB-2952	189.1	DECEASED	Died of Other Causes	LumA
MB-2953	30.13333333	DECEASED	Died of Disease	LumB
MB-2954	5.5	DECEASED	Died of Disease	LumB
MB-2957	262.1333333	LIVING	Living	Basal
MB-2960	222.2	DECEASED	Died of Other Causes	LumA
MB-2963	227.8333333	DECEASED	Died of Disease	Her2CoreClaudinLow
MB-2964	9.6	DECEASED	Died of Disease	Her2
MB-2966	265	LIVING	Living	LumA
MB-2969	172.9	DECEASED	Died of Other Causes	LumA
MB-2970	252.8666667	DECEASED	Died of Disease	LumA
MB-2971	264.2333333	LIVING	Living	LumA
MB-2977	110.6	DECEASED	Died of Other Causes	LumA
MB-2983	180.8333333	DECEASED	Died of Other Causes	LumB
MB-2984	261.2	LIVING	Living	LumB
MB-2990	260	LIVING	Living	LumA
MB-2993	187.0333333	LIVING	Living	BasalCoreClaudinLow
MB-2994	254.5	LIVING	Living	LumA
MB-2996	191.2333333	LIVING	Living	LumA
MB-2999	262	LIVING	Living	LumA
MB-3001	263.2333333	LIVING	Living	Basal
MB-3002	140.5666667	DECEASED	Died of Other Causes	LumA
MB-3005	253.0666667	LIVING	Living	LumA
MB-3006	15.7	DECEASED	Died of Disease	NormalCoreClaudinLow
MB-3007	114.9	DECEASED	Died of Disease	LumB
MB-3008	149.6	LIVING	Living	LumA
MB-3013	238.3666667	LIVING	Living	LumA
MB-3014	262.6333333	LIVING	Living	Basal
MB-3016	258.8666667	LIVING	Living	LumB
MB-3021	217.5666667	DECEASED	Died of Other Causes	LumA
MB-3025	256	LIVING	Living	Her2
MB-3026	261.2	LIVING	Living	LumA
MB-3028	42.56666667	DECEASED	Died of Disease	LumB
MB-3031	35.63333333	DECEASED	Died of Disease	Her2
MB-3032	250.1333333	LIVING	Living	LumA
MB-3033	70.4	DECEASED	Died of Disease	LumA
MB-3035	260.7333333	LIVING	Living	LumA
MB-3037	98.83333333	LIVING	Living	LumA
MB-3046	73.83333333	DECEASED	Died of Other Causes	Basal
MB-3049	259.9666667	LIVING	Living	LumA
MB-3050	255.1	DECEASED	Died of Other Causes	LumB
MB-3057	32.03333333	DECEASED	Died of Disease	Basal
MB-3058	254.2666667	LIVING	Living	Basal
MB-3060	44.6	DECEASED	Died of Disease	LumB
MB-3062	146.3666667	LIVING	Living	BasalOtherClaudinLow
MB-3063	28.56666667	DECEASED	Died of Disease	Basal
MB-3064	165.1666667	DECEASED	Died of Disease	LumA
MB-3067	259.5333333	LIVING	Living	Basal
MB-3079	149.6	LIVING	Living	LumA
MB-3083	81.1	DECEASED	Died of Disease	LumB
MB-3085	210.9666667	DECEASED	Died of Disease	Normal
MB-3088	256.5	LIVING	Living	LumA
MB-3092	152.3333333	DECEASED	Died of Other Causes	LumB
MB-3102	258.3333333	LIVING	Living	LumA
MB-3103	28.73333333	DECEASED	Died of Disease	LumB
MB-3104	75.36666667	DECEASED	Died of Disease	LumA
MB-3105	252.3333333	LIVING	Living	LumA
MB-3110	100.7333333	LIVING	Living	LumA
MB-3121	131.3333333	DECEASED	Died of Other Causes	LumA
MB-3122	257.7666667	LIVING	Living	Her2
MB-3123	167.4333333	LIVING	Living	Basal
MB-3153	227.9333333	LIVING	Living	Basal
MB-3165	221.2333333	LIVING	Living	Basal
MB-3167	136.9333333	LIVING	Living	LumA
MB-3171	219.6666667	DECEASED	Died of Disease	LumA
MB-3181	178.1666667	DECEASED	Died of Disease	LumB
MB-3211	145.5	LIVING	Living	Basal
MB-3218	248.7666667	LIVING	Living	Basal
MB-3222	23.93333333	DECEASED	Died of Other Causes	LumA
MB-3228	252	LIVING	Living	LumA
MB-3235	236.1333333	LIVING	Living	LumB
MB-3252	99.7	LIVING	Living	LumA
MB-3254	123.9	LIVING	Living	LumA
MB-3266	51.2	DECEASED	Died of Disease	LumB
MB-3271	65.46666667	DECEASED	Died of Other Causes	Basal
MB-3272	22.66666667	DECEASED	Died of Disease	LumB
MB-3275	41.53333333	DECEASED	Died of Disease	LumB
MB-3277	32.93333333	DECEASED	Died of Disease	Basal
MB-3292	217.7666667	LIVING	Living	Basal
MB-3295	158.5333333	DECEASED	Died of Other Causes	Normal
MB-3297	236.0666667	LIVING	Living	Basal
MB-3298	242.5666667	LIVING	Living	LumA
MB-3300	247	LIVING	Living	LumB
MB-3301	248.7666667	LIVING	Living	LumB
MB-3303	243.9	LIVING	Living	LumB
MB-3328	191.1333333	DECEASED	Died of Other Causes	LumA
MB-3329	37.96666667	DECEASED	Died of Disease	Her2
MB-3341	148.7666667	DECEASED	Died of Disease	LumA
MB-3344	241.2666667	LIVING	Living	LumA
MB-3350	227.8	DECEASED	Died of Other Causes	LumB
MB-3351	241.8666667	LIVING	Living	LumA
MB-3355	109	LIVING	Living	Her2
MB-3357	38.03333333	DECEASED	Died of Disease	LumB
MB-3360	26.76666667	DECEASED	Died of Disease	LumB
MB-3361	68.2	DECEASED	Died of Disease	LumB
MB-3363	10.86666667	DECEASED	Died of Disease	Basal
MB-3365	241.6	LIVING	Living	LumA
MB-3367	179.4333333	LIVING	Living	Basal
MB-3371	241.2666667	LIVING	Living	LumB
MB-3378	87.53333333	DECEASED	Died of Other Causes	LumA
MB-3379	113.8333333	DECEASED	Died of Other Causes	LumA
MB-3381	236.6333333	LIVING	Living	LumA
MB-3382	136.2333333	LIVING	Living	LumB
MB-3383	23.2	DECEASED	Died of Disease	BasalOtherClaudinLow
MB-3386	55.63333333	DECEASED	Died of Disease	Her2
MB-3388	228.6	DECEASED	Died of Other Causes	LumB
MB-3389	240.7	LIVING	Living	LumB
MB-3395	243.7666667	LIVING	Living	BasalCoreClaudinLow
MB-3396	226.7333333	LIVING	Living	Basal
MB-3402	50.03333333	DECEASED	Died of Disease	LumB
MB-3403	138.3333333	LIVING	Living	LumA
MB-3412	228.8	LIVING	Living	LumA
MB-3417	103.4666667	LIVING	Living	LumB
MB-3429	243.5	LIVING	Living	NormalCoreClaudinLow
MB-3430	219.7666667	DECEASED	Died of Other Causes	LumA
MB-3435	25.43333333	DECEASED	Died of Disease	Her2
MB-3436	50.76666667	DECEASED	Died of Disease	LumB
MB-3437	108.7666667	LIVING	Living	LumB
MB-3439	188.7333333	LIVING	Living	LumA
MB-3450	240.4666667	LIVING	Living	LumA
MB-3452	119.8666667	DECEASED	Died of Disease	Normal
MB-3453	32.83333333	DECEASED	Died of Disease	Basal
MB-3459	241.4	LIVING	Living	LumB
MB-3462	234.2333333	LIVING	Living	LumA
MB-3466	234.1333333	DECEASED	Died of Other Causes	Her2
MB-3467	38.8	DECEASED	Died of Disease	Her2
MB-3470	62.53333333	DECEASED	Died of Disease	Her2
MB-3476	159.0666667	DECEASED	Died of Other Causes	Basal
MB-3479	231.6666667	LIVING	Living	NormalCoreClaudinLow
MB-3487	237.1333333	LIVING	Living	LumB
MB-3488	27.46666667	DECEASED	Died of Disease	Her2
MB-3490	102.4	DECEASED	Died of Disease	LumB
MB-3492	118.1333333	DECEASED	Died of Disease	LumB
MB-3497	15.5	DECEASED	Died of Disease	Her2
MB-3500	239.3	LIVING	Living	Basal
MB-3502	229.3333333	LIVING	Living	Basal
MB-3506	240.8333333	LIVING	Living	LumB
MB-3510	59.6	DECEASED	Died of Other Causes	LumA
MB-3525	236.7	LIVING	Living	LumB
MB-3526	86.06666667	DECEASED	Died of Disease	Normal
MB-3528	113.6666667	LIVING	Living	Her2
MB-3530	112.9666667	DECEASED	Died of Other Causes	Her2
MB-3536	86.23333333	DECEASED	Died of Disease	Normal
MB-3545	232.7333333	DECEASED	Died of Disease	LumA
MB-3548	234.5333333	DECEASED	Died of Other Causes	LumA
MB-3556	38.03333333	DECEASED	Died of Disease	Her2
MB-3567	236.0333333	LIVING	Living	Basal
MB-3576	24.86666667	DECEASED	Died of Disease	Her2
MB-3582	229.3666667	DECEASED	Died of Other Causes	NormalOtherClaudinLow
MB-3600	214.7	LIVING	Living	LumB
MB-3606	110.6333333	LIVING	Living	Her2
MB-3614	235.4	LIVING	Living	LumB
MB-3702	230.4666667	LIVING	Living	Basal
MB-3706	38.8	DECEASED	Died of Disease	Basal
MB-3707	228.7666667	DECEASED	Died of Disease	LumACoreClaudinLow
MB-3711	222.1	LIVING	Living	LumA
MB-3748	228	LIVING	Living	LumA
MB-3752	75.33333333	DECEASED	Died of Disease	BasalCoreClaudinLow
MB-3754	92.73333333	DECEASED	Died of Disease	LumB
MB-3781	224.5666667	LIVING	Living	LumA
MB-3797	228.3333333	LIVING	Living	LumA
MB-3824	126.4666667	DECEASED	Died of Disease	LumB
MB-3838	134.4666667	DECEASED	Died of Disease	LumB
MB-3840	287.2333333	LIVING	Living	LumB
MB-3842	226.0666667	LIVING	Living	LumB
MB-3850	72.3	LIVING	Living	LumACoreClaudinLow
MB-3852	225.5	LIVING	Living	LumA
MB-3854	99.23333333	LIVING	Living	LumA
MB-3865	199.9666667	LIVING	Living	LumACoreClaudinLow
MB-3866	225.5	LIVING	Living	Her2
MB-3871	172.8	DECEASED	Died of Other Causes	LumA
MB-3874	186.4333333	LIVING	Living	LumA
MB-3978	100.8666667	DECEASED	Died of Disease	Her2
MB-4000	28.06666667	DECEASED	Died of Other Causes	LumA
MB-4001	49.66666667	DECEASED	Died of Disease	LumA
MB-4003	106.5666667	DECEASED	Died of Disease	Her2
MB-4004	256.8666667	DECEASED	Died of Disease	LumB
MB-4005	188.3666667	LIVING	Living	LumB
MB-4008	44.73333333	DECEASED	Died of Disease	LumB
MB-4010	11.7	DECEASED	Died of Other Causes	Her2
MB-4011	193.1666667	LIVING	Living	LumA
MB-4012	277.3666667	DECEASED	Died of Other Causes	Her2
MB-4015	11.3	DECEASED	Died of Disease	Her2
MB-4017	139.3	DECEASED	Died of Other Causes	LumB
MB-4018	105.6666667	DECEASED	Died of Disease	LumA
MB-4024	124.1	LIVING	Living	Basal
MB-4033	15.2	DECEASED	Died of Disease	LumA
MB-4046	298.0333333	DECEASED	Died of Other Causes	Her2
MB-4059	172	DECEASED	Died of Other Causes	Normal
MB-4079	351	DECEASED	Died of Other Causes	Her2
MB-4091	281.3666667	DECEASED	Died of Other Causes	LumA
MB-4098	176.3666667	LIVING	Living	Her2
MB-4119	67.8	DECEASED	Died of Disease	Her2
MB-4120	217.1	DECEASED	Died of Other Causes	LumA
MB-4126	174.8	DECEASED	Died of Other Causes	Her2
MB-4127	258.1666667	DECEASED	Died of Other Causes	Her2
MB-4139	165.4	DECEASED	Died of Other Causes	LumB
MB-4140	114.5	DECEASED	Died of Other Causes	LumA
MB-4141	147.8333333	DECEASED	Died of Disease	Her2
MB-4145	217.6333333	DECEASED	Died of Other Causes	Her2
MB-4146	15.63333333	DECEASED	Died of Disease	Basal
MB-4148	63.03333333	DECEASED	Died of Disease	LumB
MB-4154	49.56666667	DECEASED	Died of Other Causes	LumB
MB-4171	184.7	DECEASED	Died of Disease	Her2
MB-4173	160.3333333	DECEASED	Died of Other Causes	LumA
MB-4189	355.2	DECEASED	Died of Other Causes	Her2
MB-4212	330.3666667	LIVING	Living	LumA
MB-4213	84.5	DECEASED	Died of Disease	LumB
MB-4222	55.23333333	DECEASED	Died of Disease	Her2
MB-4230	115.6	DECEASED	Died of Other Causes	LumA
MB-4233	36.36666667	DECEASED	Died of Disease	LumB
MB-4234	253.5333333	DECEASED	Died of Other Causes	LumA
MB-4235	335.7333333	DECEASED	Died of Disease	Basal
MB-4236	203.7	DECEASED	Died of Other Causes	Her2
MB-4250	100.1666667	DECEASED	Died of Other Causes	LumA
MB-4254	178.4	LIVING	Living	Basal
MB-4264	163.2	DECEASED	Died of Other Causes	LumA
MB-4266	33.9	DECEASED	Died of Disease	LumA
MB-4270	98.7	DECEASED	Died of Disease	Her2
MB-4274	59.93333333	DECEASED	Died of Disease	LumB
MB-4276	132.2	DECEASED	Died of Disease	Her2
MB-4278	244.2	DECEASED	Died of Other Causes	Her2
MB-4281	260.0333333	DECEASED	Died of Other Causes	Her2
MB-4282	34.1	LIVING	Living	LumA
MB-4283	174.8333333	LIVING	Living	LumA
MB-4289	96.83333333	DECEASED	Died of Disease	Her2
MB-4292	335.6	DECEASED	Died of Other Causes	LumA
MB-4293	219.1666667	DECEASED	Died of Other Causes	LumA
MB-4300	189.0333333	LIVING	Living	Her2
MB-4303	89.03333333	DECEASED	Died of Other Causes	Basal
MB-4306	234.7	DECEASED	Died of Other Causes	LumA
MB-4310	265.5666667	DECEASED	Died of Other Causes	LumA
MB-4317	177.9	LIVING	Living	Her2
MB-4318	17.13333333	DECEASED	Died of Other Causes	LumB
MB-4322	196.4666667	DECEASED	Died of Other Causes	LumA
MB-4323	126.6333333	DECEASED	Died of Other Causes	LumA
MB-4324	87.23333333	DECEASED	Died of Disease	Her2
MB-4328	199.2666667	DECEASED	Died of Other Causes	LumA
MB-4329	168.2666667	DECEASED	Died of Disease	LumA
MB-4331	235.5666667	DECEASED	Died of Other Causes	Her2
MB-4332	307.9333333	LIVING	Living	Basal
MB-4333	207.9666667	DECEASED	Died of Other Causes	LumA
MB-4339	173.6	DECEASED	Died of Disease	LumB
MB-4341	33.7	DECEASED	Died of Disease	Her2
MB-4342	232.7666667	DECEASED	Died of Other Causes	LumA
MB-4343	198.6	DECEASED	Died of Other Causes	Her2
MB-4348	226.2	DECEASED	Died of Disease	Her2
MB-4350	31.06666667	DECEASED	Died of Disease	Her2
MB-4351	68.13333333	DECEASED	Died of Disease	Her2
MB-4353	128.5333333	DECEASED	Died of Disease	LumB
MB-4354	15.36666667	DECEASED	Died of Disease	Her2
MB-4357	114.0333333	DECEASED	Died of Disease	LumA
MB-4360	11.86666667	DECEASED	Died of Disease	Her2
MB-4362	267.2666667	LIVING	Living	Normal
MB-4368	119.4666667	DECEASED	Died of Disease	LumA
MB-4374	42.56666667	DECEASED	Died of Other Causes	LumA
MB-4375	291.1666667	LIVING	Living	Normal
MB-4381	61.46666667	DECEASED	Died of Disease	Normal
MB-4390	164.3333333	DECEASED	Died of Other Causes	LumA
MB-4395	139.6	DECEASED	Died of Disease	Her2
MB-4407	83.36666667	DECEASED	Died of Disease	Basal
MB-4408	206.5666667	DECEASED	Died of Other Causes	Basal
MB-4416	241.6	DECEASED	Died of Disease	BasalOtherClaudinLow
MB-4417	16.7	DECEASED	Died of Other Causes	Basal
MB-4418	307.6333333	LIVING	Living	LumA
MB-4421	264.7666667	DECEASED	Died of Other Causes	LumA
MB-4426	170.9	DECEASED	Died of Other Causes	Basal
MB-4434	148.1	DECEASED	Died of Disease	Her2
MB-4442	296.8666667	LIVING	Living	LumA
MB-4484	52.3	DECEASED	Died of Disease	Normal
MB-4529	126.4666667	DECEASED	Died of Other Causes	LumA
MB-4548	322.8333333	LIVING	Living	Her2
MB-4557	279.8	LIVING	Living	LumA
MB-4564	210.4333333	DECEASED	Died of Other Causes	LumA
MB-4578	197.3333333	DECEASED	Died of Other Causes	LumA
MB-4591	41.16666667	DECEASED	Died of Other Causes	LumB
MB-4593	140.2333333	LIVING	Living	LumA
MB-4598	119.3666667	DECEASED	Died of Disease	LumB
MB-4599	191.1666667	LIVING	Living	LumA
MB-4601	56.26666667	DECEASED	Died of Disease	Basal
MB-4603	239.2333333	LIVING	Living	Normal
MB-4607	121.7333333	LIVING	Living	LumA
MB-4616	90.13333333	DECEASED	Died of Disease	LumA
MB-4618	267.4	LIVING	Living	LumB
MB-4621	271.8666667	LIVING	Living	Basal
MB-4622	282.8333333	DECEASED	Died of Other Causes	Basal
MB-4623	292.0333333	DECEASED	Died of Other Causes	LumA
MB-4626	143	DECEASED	Died of Disease	Her2
MB-4627	186.6333333	DECEASED	Died of Other Causes	LumA
MB-4630	95.83333333	DECEASED	Died of Other Causes	LumB
MB-4633	318.2	LIVING	Living	LumA
MB-4634	109.6	DECEASED	Died of Disease	LumA
MB-4639	119	DECEASED	Died of Disease	LumB
MB-4640	200.6	LIVING	Living	Her2
MB-4641	148.5666667	DECEASED	Died of Other Causes	LumA
MB-4642	285.7	DECEASED	Died of Disease	LumB
MB-4643	41.46666667	DECEASED	Died of Disease	Her2
MB-4644	90	DECEASED	Died of Disease	LumB
MB-4648	168.5333333	DECEASED	Died of Other Causes	LumB
MB-4649	16.83333333	DECEASED	Died of Other Causes	LumB
MB-4651	30.3	DECEASED	Died of Disease	LumB
MB-4653	48.13333333	DECEASED	Died of Disease	Normal
MB-4654	64.3	DECEASED	Died of Other Causes	LumB
MB-4655	99	DECEASED	Died of Other Causes	LumA
MB-4660	39.86666667	DECEASED	Died of Disease	Basal
MB-4661	234.2333333	LIVING	Living	LumA
MB-4663	239.3333333	LIVING	Living	Basal
MB-4665	260.2	LIVING	Living	LumA
MB-4666	111.5666667	DECEASED	Died of Disease	LumA
MB-4667	295.3333333	DECEASED	Died of Other Causes	Her2
MB-4669	119.4666667	DECEASED	Died of Other Causes	LumB
MB-4670	67.8	DECEASED	Died of Disease	LumA
MB-4671	34.7	DECEASED	Died of Disease	LumB
MB-4672	220.9333333	DECEASED	Died of Other Causes	LumA
MB-4673	87	DECEASED	Died of Disease	LumB
MB-4674	81.06666667	DECEASED	Died of Disease	LumA
MB-4675	263.0333333	LIVING	Living	LumA
MB-4679	292.6666667	DECEASED	Died of Other Causes	Basal
MB-4681	251.8	DECEASED	Died of Disease	LumA
MB-4682	139.5333333	DECEASED	Died of Disease	LumA
MB-4685	43.3	DECEASED	Died of Other Causes	LumB
MB-4686	48.43333333	DECEASED	Died of Disease	LumA
MB-4687	74.1	DECEASED	Died of Other Causes	LumA
MB-4688	85.3	DECEASED	Died of Disease	LumB
MB-4691	282.5666667	DECEASED	Died of Disease	LumA
MB-4692	107.2666667	DECEASED	Died of Other Causes	LumA
MB-4694	198.3	LIVING	Living	Basal
MB-4695	21.3	DECEASED	Died of Other Causes	Normal
MB-4696	255.2666667	LIVING	Living	Basal
MB-4698	170.6666667	DECEASED	Died of Disease	LumA
MB-4701	127.5333333	LIVING	Living	LumA
MB-4702	300.8666667	LIVING	Living	LumB
MB-4704	64	DECEASED	Died of Disease	LumA
MB-4705	213.1	DECEASED	Died of Other Causes	LumA
MB-4706	55.66666667	DECEASED	Died of Other Causes	LumA
MB-4707	221.2	LIVING	Living	Basal
MB-4708	227.9	DECEASED	Died of Other Causes	LumA
MB-4709	146.7666667	LIVING	Living	LumA
MB-4710	57.66666667	LIVING	Living	LumA
MB-4711	31.46666667	DECEASED	Died of Disease	Basal
MB-4712	249.5333333	DECEASED	Died of Other Causes	Normal
MB-4714	83.66666667	DECEASED	Died of Other Causes	Basal
MB-4715	35.23333333	DECEASED	Died of Disease	Basal
MB-4716	76.13333333	DECEASED	Died of Disease	LumA
MB-4717	42.9	DECEASED	Died of Disease	Basal
MB-4718	198.3333333	DECEASED	Died of Disease	Normal
MB-4719	81.56666667	DECEASED	Died of Other Causes	LumA
MB-4721	23.73333333	DECEASED	Died of Disease	LumA
MB-4722	86.1	LIVING	Living	LumA
MB-4723	211.9666667	LIVING	Living	LumB
MB-4724	146.0666667	LIVING	Living	Her2
MB-4725	98.76666667	DECEASED	Died of Disease	Her2
MB-4729	28	DECEASED	Died of Other Causes	LumA
MB-4730	131.3	DECEASED	Died of Other Causes	LumA
MB-4731	44.86666667	DECEASED	Died of Disease	Her2
MB-4732	149.8666667	LIVING	Living	Basal
MB-4733	19.73333333	DECEASED	Died of Disease	Basal
MB-4735	297.8	LIVING	Living	LumA
MB-4737	122.2	LIVING	Living	LumB
MB-4738	176.0666667	LIVING	Living	Normal
MB-4739	161.6666667	DECEASED	Died of Other Causes	LumA
MB-4741	56.5	DECEASED	Died of Disease	LumB
MB-4742	83.13333333	DECEASED	Died of Other Causes	LumA
MB-4743	230.1666667	LIVING	Living	Normal
MB-4744	153	DECEASED	Died of Disease	LumB
MB-4745	42.66666667	DECEASED	Died of Disease	Her2
MB-4746	244.4333333	LIVING	Living	Normal
MB-4749	51.46666667	DECEASED	Died of Other Causes	LumA
MB-4750	37.73333333	DECEASED	Died of Disease	LumB
MB-4752	125.2666667	DECEASED	Died of Disease	LumA
MB-4757	27.4	DECEASED	Died of Disease	Basal
MB-4758	211.9333333	LIVING	Living	Basal
MB-4760	124.8	DECEASED	Died of Disease	LumA
MB-4762	252.1	LIVING	Living	LumA
MB-4763	102.1	LIVING	Living	Her2
MB-4764	245.5	LIVING	Living	LumA
MB-4767	47.13333333	DECEASED	Died of Disease	LumB
MB-4769	21.7	DECEASED	Died of Disease	Basal
MB-4770	152.0666667	DECEASED	Died of Other Causes	Her2
MB-4771	297.2333333	LIVING	Living	LumA
MB-4778	206.1333333	DECEASED	Died of Other Causes	LumA
MB-4779	101.5666667	LIVING	Living	LumA
MB-4782	251.0666667	LIVING	Living	Normal
MB-4784	145.7333333	DECEASED	Died of Other Causes	Normal
MB-4785	121.6666667	DECEASED	Died of Disease	LumA
MB-4787	81.06666667	DECEASED	Died of Other Causes	LumA
MB-4790	70.46666667	DECEASED	Died of Disease	LumA
MB-4791	173.8333333	DECEASED	Died of Other Causes	LumB
MB-4792	40.63333333	DECEASED	Died of Disease	Basal
MB-4793	83.36666667	DECEASED	Died of Other Causes	Basal
MB-4794	45.5	DECEASED	Died of Other Causes	LumA
MB-4796	128.2666667	LIVING	Living	LumB
MB-4797	99.36666667	DECEASED	Died of Other Causes	LumA
MB-4798	257.1666667	LIVING	Living	Normal
MB-4800	110.9333333	DECEASED	Died of Disease	LumA
MB-4801	130.3666667	DECEASED	Died of Other Causes	LumA
MB-4802	43.9	DECEASED	Died of Disease	LumB
MB-4805	129.8	DECEASED	Died of Disease	LumA
MB-4806	201.7666667	DECEASED	Died of Other Causes	LumA
MB-4809	286.0666667	LIVING	Living	Basal
MB-4814	73.46666667	DECEASED	Died of Disease	Normal
MB-4818	76.23333333	DECEASED	Died of Other Causes	LumB
MB-4820	57.3	DECEASED	Died of Disease	LumA
MB-4822	91.63333333	DECEASED	Died of Disease	LumA
MB-4825	214.4333333	DECEASED	Died of Other Causes	LumA
MB-4827	45.7	DECEASED	Died of Other Causes	LumA
MB-4828	42.5	DECEASED	Died of Disease	LumB
MB-4829	176.2666667	DECEASED	Died of Other Causes	LumB
MB-4832	141.7333333	DECEASED	Died of Disease	LumA
MB-4834	36.16666667	DECEASED	Died of Disease	LumB
MB-4836	23.43333333	DECEASED	Died of Disease	Her2
MB-4838	200.7666667	DECEASED	Died of Other Causes	LumB
MB-4839	299.4	LIVING	Living	LumB
MB-4843	265.1333333	LIVING	Living	LumA
MB-4845	25.46666667	DECEASED	Died of Disease	LumA
MB-4846	101.6333333	DECEASED	Died of Disease	LumB
MB-4849	45.33333333	DECEASED	Died of Disease	LumA
MB-4851	90.26666667	DECEASED	Died of Disease	LumA
MB-4853	265.9333333	LIVING	Living	LumA
MB-4855	41.46666667	DECEASED	Died of Other Causes	LumA
MB-4858	129.3333333	DECEASED	Died of Other Causes	LumA
MB-4859	157.8	DECEASED	Died of Other Causes	Normal
MB-4860	234.6	LIVING	Living	LumA
MB-4862	187.3	LIVING	Living	LumB
MB-4865	229.9	LIVING	Living	Basal
MB-4866	224.3	LIVING	Living	LumA
MB-4867	221.9	LIVING	Living	LumA
MB-4869	29.3	DECEASED	Died of Disease	LumA
MB-4870	229.0666667	LIVING	Living	LumA
MB-4871	39.8	DECEASED	Died of Disease	Normal
MB-4872	157.1	LIVING	Living	LumA
MB-4873	117.6666667	DECEASED	Died of Disease	LumB
MB-4876	150.6	DECEASED	Died of Disease	BasalOtherClaudinLow
MB-4878	22.46666667	DECEASED	Died of Disease	LumA
MB-4879	79.96666667	DECEASED	Died of Other Causes	Her2
MB-4880	210.9666667	LIVING	Living	Basal
MB-4881	274.2	LIVING	Living	Basal
MB-4882	266.1	DECEASED	Died of Other Causes	LumA
MB-4883	268.9	LIVING	Living	LumA
MB-4886	48.16666667	DECEASED	Died of Disease	Her2
MB-4887	35.4	DECEASED	Died of Disease	Normal
MB-4888	230.5	LIVING	Living	Basal
MB-4893	176.7	LIVING	Living	Basal
MB-4894	232.4	LIVING	Living	LumA
MB-4896	64.86666667	DECEASED	Died of Disease	Basal
MB-4897	197.4333333	LIVING	Living	Normal
MB-4898	117.9	DECEASED	Died of Disease	LumA
MB-4899	275.7333333	LIVING	Living	LumA
MB-4900	224.6	LIVING	Living	LumB
MB-4904	129.2333333	DECEASED	Died of Other Causes	Her2
MB-4906	233.8666667	DECEASED	Died of Other Causes	LumA
MB-4908	47.9	DECEASED	Died of Disease	LumB
MB-4911	31.43333333	DECEASED	Died of Disease	Basal
MB-4912	50	DECEASED	Died of Disease	LumB
MB-4925	102.7666667	DECEASED	Died of Other Causes	LumB
MB-4928	220.0333333	LIVING	Living	Her2
MB-4929	40	DECEASED	Died of Disease	Her2
MB-4930	58.43333333	LIVING	Living	LumB
MB-4931	30.36666667	DECEASED	Died of Disease	BasalOtherClaudinLow
MB-4933	272.9	LIVING	Living	LumA
MB-4934	70.23333333	LIVING	Living	LumB
MB-4935	194.2	LIVING	Living	Her2
MB-4937	77.23333333	DECEASED	Died of Disease	LumB
MB-4938	70.6	DECEASED	Died of Disease	Basal
MB-4941	58.63333333	DECEASED	Died of Disease	LumA
MB-4942	124.1333333	DECEASED	Died of Other Causes	Basal
MB-4944	237.2666667	DECEASED	Died of Other Causes	LumB
MB-4945	20.13333333	DECEASED	Died of Disease	Basal
MB-4949	216.9666667	LIVING	Living	LumB
MB-4950	150.6	DECEASED	Died of Disease	LumA
MB-4952	184.4	LIVING	Living	Her2
MB-4956	69.3	DECEASED	Died of Disease	LumB
MB-4957	197.6666667	DECEASED	Died of Disease	LumB
MB-4959	117.5666667	DECEASED	Died of Disease	LumA
MB-4961	219.4666667	LIVING	Living	LumA
MB-4962	197.8333333	DECEASED	Died of Disease	LumA
MB-4965	263.6	DECEASED	Died of Other Causes	LumA
MB-4966	49.3	DECEASED	Died of Disease	LumB
MB-4967	130.7	DECEASED	Died of Other Causes	LumA
MB-4968	78.7	LIVING	Living	LumA
MB-4969	198.1	DECEASED	Died of Other Causes	LumA
MB-4970	88.8	DECEASED	Died of Disease	LumB
MB-4974	176.1	DECEASED	Died of Other Causes	Basal
MB-4976	224.1	DECEASED	Died of Other Causes	LumA
MB-4977	216.7333333	DECEASED	Died of Disease	LumA
MB-4978	198.4333333	LIVING	Living	Normal
MB-4981	180.7666667	DECEASED	Died of Disease	LumA
MB-4982	19.16666667	DECEASED	Died of Disease	Her2
MB-4986	79.8	DECEASED	Died of Disease	LumA
MB-4987	221.7666667	DECEASED	Died of Other Causes	LumA
MB-4991	126.8666667	LIVING	Living	LumB
MB-4992	165.3666667	LIVING	Living	LumA
MB-4993	75.23333333	DECEASED	Died of Disease	Her2
MB-4994	174.1333333	DECEASED	Died of Other Causes	LumB
MB-4996	99.76666667	DECEASED	Died of Other Causes	LumA
MB-4998	65.56666667	DECEASED	Died of Disease	LumB
MB-4999	187.9333333	LIVING	Living	LumA
MB-5001	81.8	DECEASED	Died of Disease	LumA
MB-5004	216.7333333	LIVING	Living	Her2
MB-5008	223.3	LIVING	Living	Her2
MB-5011	80.5	DECEASED	Died of Other Causes	LumA
MB-5013	251.2	DECEASED	Died of Other Causes	LumA
MB-5014	213.3666667	LIVING	Living	LumB
MB-5015	252.3	DECEASED	Died of Other Causes	LumA
MB-5017	144.9333333	LIVING	Living	Her2
MB-5018	108.6	DECEASED	Died of Other Causes	LumA
MB-5019	37.8	DECEASED	Died of Disease	Normal
MB-5020	84.83333333	DECEASED	Died of Disease	LumA
MB-5027	189.8666667	LIVING	Living	LumA
MB-5033	52.73333333	DECEASED	Died of Disease	LumB
MB-5035	213.2	DECEASED	Died of Disease	LumA
MB-5039	62.13333333	DECEASED	Died of Disease	LumB
MB-5040	79.16666667	DECEASED	Died of Other Causes	LumB
MB-5041	173.9333333	LIVING	Living	Her2
MB-5043	128.3666667	DECEASED	Died of Disease	LumA
MB-5044	139.4333333	LIVING	Living	LumB
MB-5045	168.3	DECEASED	Died of Other Causes	LumA
MB-5048	86.36666667	DECEASED	Died of Disease	LumA
MB-5049	255.3	LIVING	Living	LumB
MB-5050	184.3333333	LIVING	Living	LumA
MB-5052	34.56666667	DECEASED	Died of Other Causes	Her2
MB-5053	150.6	DECEASED	Died of Other Causes	LumA
MB-5054	187.7	LIVING	Living	Basal
MB-5057	56.33333333	DECEASED	Died of Disease	Basal
MB-5058	178.7333333	DECEASED	Died of Disease	Normal
MB-5059	257.6333333	LIVING	Living	LumA
MB-5060	150.1	DECEASED	Died of Other Causes	LumB
MB-5061	39.43333333	LIVING	Living	LumB
MB-5062	168.2666667	LIVING	Living	LumB
MB-5063	215.1666667	LIVING	Living	Her2
MB-5064	91.5	LIVING	Living	LumA
MB-5065	184.8	LIVING	Living	Basal
MB-5066	94.7	LIVING	Living	LumA
MB-5068	182.5	LIVING	Living	LumA
MB-5070	213.9	LIVING	Living	Basal
MB-5072	50.23333333	DECEASED	Died of Disease	Her2
MB-5073	194.1666667	DECEASED	Died of Other Causes	LumA
MB-5074	221.6	DECEASED	Died of Other Causes	LumA
MB-5078	87.1	DECEASED	Died of Disease	LumB
MB-5079	199.9333333	LIVING	Living	LumA
MB-5081	58	DECEASED	Died of Disease	Normal
MB-5084	198.1	DECEASED	Died of Disease	LumA
MB-5086	84.23333333	DECEASED	Died of Other Causes	LumA
MB-5088	199.3666667	DECEASED	Died of Other Causes	LumA
MB-5092	174.5666667	DECEASED	Died of Other Causes	LumA
MB-5093	142.4333333	DECEASED	Died of Other Causes	Her2
MB-5097	61.6	LIVING	Living	LumB
MB-5098	186.4	DECEASED	Died of Other Causes	LumA
MB-5100	19.9	DECEASED	Died of Disease	Basal
MB-5101	34.33333333	DECEASED	Died of Disease	LumB
MB-5102	30.36666667	DECEASED	Died of Disease	Basal
MB-5105	204.4333333	DECEASED	Died of Disease	LumA
MB-5107	82.63333333	DECEASED	Died of Disease	LumB
MB-5110	21.9	DECEASED	Died of Disease	Normal
MB-5113	175.6333333	LIVING	Living	Normal
MB-5114	15.36666667	DECEASED	Died of Disease	Basal
MB-5115	77.4	LIVING	Living	Basal
MB-5116	71.76666667	DECEASED	Died of Disease	LumB
MB-5117	209.2666667	LIVING	Living	LumA
MB-5118	211.7333333	LIVING	Living	LumA
MB-5119	59.76666667	LIVING	Living	LumA
MB-5120	27.8	DECEASED	Died of Disease	Her2
MB-5121	114.9	DECEASED	Died of Disease	LumB
MB-5122	125.7	DECEASED	Died of Other Causes	LumA
MB-5123	90.3	DECEASED	Died of Disease	LumA
MB-5124	124.2	DECEASED	Died of Disease	LumB
MB-5126	27.3	DECEASED	Died of Disease	Basal
MB-5130	255	DECEASED		LumA
MB-5134	196.5333333	LIVING	Living	LumA
MB-5135	37.36666667	DECEASED	Died of Disease	Basal
MB-5138	37	DECEASED	Died of Disease	Basal
MB-5139	89.96666667	DECEASED	Died of Other Causes	LumB
MB-5143	127.9333333	DECEASED	Died of Other Causes	LumA
MB-5144	213.0333333	LIVING	Living	LumB
MB-5145	159.2333333	DECEASED	Died of Disease	Normal
MB-5147	20.26666667	LIVING	Living	LumA
MB-5148	245.2333333	DECEASED	Died of Other Causes	Her2
MB-5150	110.8333333	DECEASED	Died of Disease	Normal
MB-5152	115.9333333	DECEASED	Died of Other Causes	LumA
MB-5154	170.8333333	LIVING	Living	Normal
MB-5155	259.9333333	LIVING	Living	Normal
MB-5157	18.23333333	DECEASED	Died of Disease	Normal
MB-5160	87.73333333	DECEASED	Died of Disease	LumB
MB-5161	175.3333333	LIVING	Living	Normal
MB-5162	164.3333333	LIVING	Living	BasalCoreClaudinLow
MB-5163	212.2	DECEASED	Died of Other Causes	LumA
MB-5164	80.5	LIVING	Living	Normal
MB-5166	80.73333333	DECEASED	Died of Disease	LumB
MB-5167	208.4	LIVING	Living	LumB
MB-5169	51.96666667	DECEASED	Died of Disease	LumB
MB-5171	185	DECEASED	Died of Disease	Normal
MB-5173	22.13333333	DECEASED	Died of Disease	Basal
MB-5174	151.2	DECEASED	Died of Other Causes	Her2
MB-5175	194.7	DECEASED	Died of Other Causes	BasalCoreClaudinLow
MB-5176	112.6333333	DECEASED	Died of Other Causes	LumA
MB-5177	65.23333333	DECEASED	Died of Other Causes	LumB
MB-5178	184.3333333	LIVING	Living	Normal
MB-5179	246.6	DECEASED	Died of Other Causes	LumA
MB-5182	134.2666667	DECEASED	Died of Other Causes	LumA
MB-5183	118.5333333	DECEASED	Died of Other Causes	LumA
MB-5184	89.33333333	DECEASED	Died of Other Causes	LumA
MB-5185	77.46666667	DECEASED	Died of Disease	LumA
MB-5186	203.2666667	LIVING	Living	LumA
MB-5188	19.4	DECEASED	Died of Disease	Basal
MB-5189	111.9666667	DECEASED	Died of Disease	LumA
MB-5190	242.5666667	LIVING	Living	Basal
MB-5191	142.1666667	DECEASED	Died of Other Causes	LumA
MB-5193	54.26666667	DECEASED	Died of Other Causes	LumA
MB-5195	196.8666667	DECEASED	Died of Disease	LumA
MB-5196	94.03333333	DECEASED	Died of Disease	LumA
MB-5197	223.8333333	DECEASED	Died of Disease	LumA
MB-5199	204.4	LIVING	Living	Basal
MB-5200	52.3	DECEASED	Died of Disease	LumB
MB-5201	96.96666667	DECEASED	Died of Other Causes	LumA
MB-5204	191.9333333	DECEASED	Died of Other Causes	LumA
MB-5205	185.3	LIVING	Living	Basal
MB-5206	205.7333333	LIVING	Living	LumA
MB-5208	151.9	LIVING	Living	Basal
MB-5209	175.1	DECEASED	Died of Other Causes	Basal
MB-5211	247.8333333	DECEASED	Died of Other Causes	LumB
MB-5212	179.1	DECEASED	Died of Other Causes	LumB
MB-5213	43.4	DECEASED	Died of Disease	Her2
MB-5214	107.3666667	DECEASED	Died of Other Causes	Normal
MB-5215	118.7	DECEASED	Died of Disease	LumB
MB-5218	254.9666667	LIVING	Living	LumB
MB-5221	131.3	DECEASED	Died of Other Causes	LumA
MB-5222	111.8333333	DECEASED	Died of Other Causes	Her2
MB-5223	144.6666667	DECEASED	Died of Disease	BasalOtherClaudinLow
MB-5224	99.4	DECEASED	Died of Disease	LumA
MB-5225	43.26666667	DECEASED	Died of Disease	Basal
MB-5226	200.6	LIVING	Living	LumB
MB-5227	187.0333333	DECEASED	Died of Other Causes	LumA
MB-5228	180.7333333	DECEASED	Died of Other Causes	LumB
MB-5229	33.96666667	DECEASED	Died of Disease	Basal
MB-5230	176.5	LIVING	Living	LumA
MB-5231	16.56666667	DECEASED	Died of Disease	Her2
MB-5232	211.2	DECEASED	Died of Other Causes	Basal
MB-5233	209.0333333	DECEASED	Died of Other Causes	LumB
MB-5235	204.2	DECEASED	Died of Disease	Basal
MB-5236	166.6666667	LIVING	Living	Basal
MB-5238	44.13333333	DECEASED	Died of Disease	Normal
MB-5239	192.1333333	LIVING	Living	LumB
MB-5240	103.8333333	DECEASED	Died of Other Causes	LumA
MB-5243	38.43333333	DECEASED	Died of Other Causes	LumB
MB-5244	216.8666667	DECEASED	Died of Disease	LumB
MB-5251	112.4666667	DECEASED	Died of Disease	LumA
MB-5253	102.0666667	DECEASED	Died of Other Causes	LumA
MB-5256	108.0666667	DECEASED	Died of Disease	LumA
MB-5258	101.0666667	DECEASED	Died of Other Causes	Basal
MB-5259	46.16666667	DECEASED	Died of Disease	Her2
MB-5260	202.1	DECEASED	Died of Other Causes	LumB
MB-5261	116.4666667	DECEASED	Died of Other Causes	LumB
MB-5264	199.3	LIVING	Living	LumA
MB-5266	83.63333333	DECEASED	Died of Other Causes	LumB
MB-5267	71.06666667	DECEASED	Died of Disease	LumA
MB-5268	186.1333333	LIVING	Living	LumA
MB-5270	187.8333333	DECEASED	Died of Other Causes	LumA
MB-5271	167.5	LIVING	Living	LumB
MB-5272	201.9333333	DECEASED	Died of Disease	Basal
MB-5273	60.86666667	DECEASED	Died of Disease	LumB
MB-5275	75.96666667	DECEASED	Died of Other Causes	Her2
MB-5277	221.0666667	DECEASED	Died of Disease	Normal
MB-5278	99.96666667	DECEASED	Died of Disease	Normal
MB-5279	68.76666667	DECEASED	Died of Other Causes	LumA
MB-5280	77.86666667	DECEASED	Died of Disease	Normal
MB-5281	79.3	LIVING	Living	LumA
MB-5284	65.33333333	DECEASED	Died of Other Causes	LumA
MB-5287	124	DECEASED	Died of Other Causes	LumA
MB-5288	128.4	DECEASED	Died of Other Causes	LumB
MB-5290	36.93333333	DECEASED	Died of Other Causes	LumA
MB-5291	153.5333333	LIVING	Living	LumB
MB-5292	48.43333333	DECEASED	Died of Disease	LumB
MB-5293	208.9666667	DECEASED	Died of Disease	LumA
MB-5294	195.9333333	LIVING	Living	Basal
MB-5295	75.7	DECEASED	Died of Other Causes	Basal
MB-5296	13.8	DECEASED	Died of Disease	Basal
MB-5298	84.9	DECEASED	Died of Disease	Basal
MB-5299	16.7	DECEASED	Died of Disease	Basal
MB-5300	190.1666667	LIVING	Living	LumA
MB-5305	149.4333333	DECEASED	Died of Disease	LumA
MB-5306	159.7333333	LIVING	Living	LumA
MB-5308	104.7666667	DECEASED	Died of Disease	Normal
MB-5310	153.3	DECEASED	Died of Other Causes	LumA
MB-5311	57.66666667	DECEASED	Died of Disease	LumACoreClaudinLow
MB-5312	37.9	DECEASED	Died of Disease	Her2
MB-5313	46.53333333	DECEASED	Died of Disease	Her2
MB-5315	43.03333333	DECEASED	Died of Disease	Her2
MB-5317	53.63333333	DECEASED	Died of Disease	LumB
MB-5318	14.16666667	DECEASED	Died of Disease	LumB
MB-5322	102.3	DECEASED	Died of Disease	LumA
MB-5323	226.0666667	LIVING	Living	BasalOtherClaudinLow
MB-5324	190.1	DECEASED	Died of Other Causes	LumA
MB-5326	96.2	DECEASED	Died of Other Causes	Normal
MB-5327	163.5333333	LIVING	Living	Her2
MB-5328	14.2	DECEASED	Died of Other Causes	LumB
MB-5329	45.73333333	DECEASED	Died of Disease	LumA
MB-5330	114.5333333	DECEASED	Died of Other Causes	LumA
MB-5331	124.1333333	DECEASED	Died of Disease	LumA
MB-5334	85.4	DECEASED	Died of Other Causes	LumA
MB-5335	25.23333333	DECEASED	Died of Disease	Basal
MB-5338	51.66666667	DECEASED	Died of Disease	LumB
MB-5341	250.8333333	LIVING	Living	LumB
MB-5345	216.0333333	DECEASED	Died of Disease	Normal
MB-5346	194.3	LIVING	Living	Basal
MB-5347	211.9	DECEASED	Died of Disease	LumB
MB-5348	169.6666667	LIVING	Living	Basal
MB-5350	53.63333333	DECEASED	Died of Disease	LumBOtherClaudinLow
MB-5351	202.1	LIVING	Living	Normal
MB-5358	28.83333333	DECEASED	Died of Disease	LumA
MB-5360	161.1333333	DECEASED	Died of Other Causes	LumA
MB-5361	15.36666667	DECEASED	Died of Disease	LumA
MB-5364	125.7666667	DECEASED	Died of Disease	Normal
MB-5365	23.03333333	DECEASED	Died of Disease	LumA
MB-5366	243.1666667	LIVING	Living	Her2
MB-5368	100.1333333	DECEASED	Died of Other Causes	Normal
MB-5369	39.3	DECEASED	Died of Disease	LumA
MB-5370	119.3	DECEASED	Died of Other Causes	LumB
MB-5373	2.533333333	LIVING	Living	LumB
MB-5377	102	DECEASED	Died of Disease	LumB
MB-5378	12.26666667	DECEASED	Died of Disease	Basal
MB-5381	201.8333333	DECEASED	Died of Disease	Her2
MB-5382	116.2333333	DECEASED	Died of Other Causes	LumA
MB-5383	113.6666667	DECEASED	Died of Disease	LumA
MB-5384	71.16666667	DECEASED	Died of Other Causes	LumA
MB-5386	192.2	LIVING	Living	LumB
MB-5388	146.9333333	DECEASED	Died of Other Causes	LumA
MB-5389	124.7666667	DECEASED	Died of Other Causes	LumA
MB-5390	30.93333333	DECEASED	Died of Disease	Basal
MB-5392	237.2666667	LIVING	Living	Her2CoreClaudinLow
MB-5393	154	DECEASED	Died of Other Causes	LumB
MB-5395	165.1666667	LIVING	Living	LumA
MB-5396	165.6666667	LIVING	Living	LumB
MB-5397	172.8666667	DECEASED	Died of Disease	LumA
MB-5398	213	LIVING	Living	LumA
MB-5399	106.8	DECEASED	Died of Disease	LumA
MB-5401	70.16666667	LIVING	Living	LumA
MB-5402	107.7666667	DECEASED	Died of Other Causes	LumA
MB-5403	95.73333333	DECEASED	Died of Other Causes	LumA
MB-5404	74.73333333	DECEASED	Died of Disease	LumA
MB-5405	117.6	LIVING	Living	LumB
MB-5406	97.43333333	DECEASED	Died of Disease	LumB
MB-5407	205.6	LIVING	Living	LumA
MB-5408	101.4	LIVING	Living	NormalCoreClaudinLow
MB-5409	198.1333333	LIVING	Living	Her2
MB-5410	202.7666667	LIVING	Living	LumA
MB-5411	26	DECEASED	Died of Disease	Her2
MB-5412	220.2333333	LIVING	Living	LumA
MB-5414	140.6	DECEASED	Died of Other Causes	LumB
MB-5418	207.1666667	LIVING	Living	LumB
MB-5420	193.9	LIVING	Living	Basal
MB-5421	194.5666667	LIVING	Living	Basal
MB-5422	46.06666667	DECEASED	Died of Disease	LumA
MB-5424	83.53333333	DECEASED	Died of Disease	LumA
MB-5425	49.46666667	DECEASED	Died of Disease	LumA
MB-5426	34.63333333	DECEASED	Died of Disease	Basal
MB-5427	155.7333333	DECEASED	Died of Other Causes	Basal
MB-5428	150.4666667	LIVING	Living	LumA
MB-5429	30.7	DECEASED	Died of Other Causes	LumA
MB-5431	15.86666667	DECEASED	Died of Disease	Basal
MB-5432	98.5	DECEASED	Died of Other Causes	LumA
MB-5433	176.3666667	DECEASED	Died of Disease	LumA
MB-5434	45.16666667	DECEASED	Died of Disease	LumB
MB-5435	104	DECEASED	Died of Other Causes	LumB
MB-5440	196.6333333	LIVING	Living	Basal
MB-5441	9.7	DECEASED	Died of Other Causes	Her2
MB-5442	205.8	LIVING	Living	Basal
MB-5444	240.4333333	LIVING	Living	LumA
MB-5446	162.8333333	DECEASED	Died of Disease	Her2
MB-5447	148.8666667	DECEASED	Died of Disease	LumB
MB-5450	190.2	LIVING	Living	Basal
MB-5451	189.9	LIVING	Living	LumA
MB-5452	16.16666667	DECEASED	Died of Other Causes	LumA
MB-5453	57.3	DECEASED	Died of Disease	Normal
MB-5454	50.66666667	DECEASED	Died of Disease	LumB
MB-5455	61.8	DECEASED	Died of Other Causes	LumA
MB-5457	164.5666667	DECEASED	Died of Disease	LumA
MB-5458	183.4333333	LIVING	Living	Basal
MB-5459	90.8	DECEASED	Died of Disease	LumB
MB-5463	58.13333333	DECEASED	Died of Other Causes	LumB
MB-5464	116.5333333	DECEASED	Died of Other Causes	LumA
MB-5465	18.8	DECEASED	Died of Disease	BasalOtherClaudinLow
MB-5468	99.36666667	LIVING	Living	Basal
MB-5470	42.06666667	DECEASED	Died of Disease	Basal
MB-5471	185.7666667	LIVING	Living	LumA
MB-5472	19.56666667	DECEASED	Died of Disease	LumA
MB-5473	125.9	DECEASED	Died of Other Causes	LumA
MB-5474	226.7	LIVING	Living	Her2
MB-5475	2.533333333	DECEASED	Died of Other Causes	LumB
MB-5477	110.4666667	LIVING	Living	LumB
MB-5478	34.3	DECEASED	Died of Other Causes	LumA
MB-5481	46.36666667	DECEASED	Died of Disease	LumB
MB-5482	17.66666667	DECEASED	Died of Disease	Basal
MB-5483	42.43333333	DECEASED	Died of Disease	Her2
MB-5484	238.5	LIVING	Living	LumA
MB-5485	31.8	DECEASED	Died of Other Causes	LumB
MB-5486	123.3	DECEASED	Died of Disease	LumB
MB-5489	216.9666667	LIVING	Living	LumA
MB-5490	51.2	DECEASED	Died of Disease	LumA
MB-5491	65.83333333	DECEASED	Died of Disease	LumB
MB-5492	23.36666667	DECEASED	Died of Disease	LumA
MB-5493	57.23333333	DECEASED	Died of Disease	LumB
MB-5495	228.8	LIVING	Living	LumA
MB-5497	237.5	LIVING	Living	LumB
MB-5498	225.1666667	LIVING	Living	Her2
MB-5499	123.7333333	LIVING	Living	LumA
MB-5502	189.7333333	LIVING	Living	LumB
MB-5505	164.6	DECEASED	Died of Disease	LumB
MB-5510	103.1	DECEASED	Died of Disease	LumA
MB-5511	158.9666667	LIVING	Living	Her2
MB-5513	36.63333333	DECEASED	Died of Disease	Basal
MB-5514	182.9	LIVING	Living	LumA
MB-5518	30.86666667	DECEASED	Died of Disease	LumB
MB-5519	169.2333333	DECEASED	Died of Other Causes	LumA
MB-5520	16.3	DECEASED	Died of Disease	LumA
MB-5521	124.8	LIVING	Living	LumB
MB-5525	2	LIVING	Living	LumB
MB-5526	151.0666667	LIVING	Living	Basal
MB-5527	180.5666667	LIVING	Living	Her2
MB-5529	14.8	DECEASED	Died of Disease	Basal
MB-5530	185.9333333	LIVING	Living	Basal
MB-5531	183.9666667	LIVING	Living	Basal
MB-5532	79.86666667	DECEASED	Died of Disease	LumA
MB-5533	158.0333333	LIVING	Living	Normal
MB-5534	79.1	DECEASED	Died of Disease	LumB
MB-5535	120.1333333	DECEASED	Died of Disease	Her2
MB-5540	48.43333333	DECEASED	Died of Disease	LumB
MB-5541	200.1333333	LIVING	Living	LumACoreClaudinLow
MB-5543	34.43333333	DECEASED	Died of Other Causes	LumA
MB-5547	98.56666667	LIVING	Living	Basal
MB-5548	25.33333333	LIVING	Living	Basal
MB-5549	88.93333333	DECEASED	Died of Disease	Her2
MB-5550	171.3	DECEASED	Died of Other Causes	LumA
MB-5551	182.2333333	LIVING	Living	Basal
MB-5552	34.7	DECEASED	Died of Disease	LumB
MB-5553	154.5	DECEASED	Died of Other Causes	LumB
MB-5554	229.8333333	LIVING	Living	LumA
MB-5556	225.4	LIVING	Living	LumB
MB-5558	25.03333333	LIVING	Living	Basal
MB-5559	18.83333333	DECEASED	Died of Disease	Basal
MB-5560	186.6	LIVING	Living	Basal
MB-5562	102.9666667	DECEASED	Died of Other Causes	LumB
MB-5563	117.6666667	DECEASED	Died of Other Causes	LumA
MB-5565	194.1	DECEASED	Died of Other Causes	Basal
MB-5566	234.4	LIVING	Living	Basal
MB-5567	178.5666667	DECEASED	Died of Other Causes	LumA
MB-5571	153.8666667	DECEASED	Died of Disease	LumA
MB-5572	178.6333333	LIVING	Living	Basal
MB-5575	117.6666667	DECEASED	Died of Other Causes	LumB
MB-5576	194	LIVING	Living	LumB
MB-5577	55.4	DECEASED	Died of Disease	Her2
MB-5579	90.6	DECEASED	Died of Disease	LumA
MB-5580	71.63333333	DECEASED	Died of Other Causes	LumA
MB-5582	222.3333333	LIVING	Living	LumA
MB-5583	111.3666667	LIVING	Living	LumA
MB-5584	91.1	DECEASED	Died of Other Causes	Her2
MB-5588	81.13333333	DECEASED	Died of Disease	Normal
MB-5589	185.1333333	LIVING	Living	LumA
MB-5590	17.83333333	LIVING	Living	LumB
MB-5591	155.3666667	DECEASED	Died of Other Causes	LumA
MB-5592	26.33333333	DECEASED	Died of Other Causes	LumB
MB-5593	92.5	DECEASED	Died of Disease	Her2
MB-5596	167.9333333	DECEASED	Died of Disease	LumA
MB-5597	32.73333333	DECEASED	Died of Other Causes	LumA
MB-5599	224.8666667	LIVING	Living	LumA
MB-5601	214.8	DECEASED	Died of Other Causes	LumA
MB-5602	224.4333333	LIVING	Living	Basal
MB-5603	171.6333333	DECEASED	Died of Other Causes	LumA
MB-5604	145.6333333	LIVING	Living	LumB
MB-5605	123.7	LIVING	Living	LumB
MB-5613	212.3666667	DECEASED	Died of Other Causes	LumB
MB-5616	180.6333333	LIVING	Living	Basal
MB-5617	128.2	DECEASED	Died of Other Causes	LumA
MB-5620	42.06666667	DECEASED	Died of Disease	LumA
MB-5622	182.9333333	LIVING	Living	LumB
MB-5623	137.8	DECEASED	Died of Other Causes	LumB
MB-5624	136	LIVING	Living	Basal
MB-5626	82.96666667	LIVING	Living	LumA
MB-5628	42.6	DECEASED	Died of Disease	LumB
MB-5629	103.8	DECEASED	Died of Other Causes	LumA
MB-5632	38.16666667	DECEASED	Died of Disease	LumB
MB-5633	35.03333333	DECEASED	Died of Disease	BasalOtherClaudinLow
MB-5634	62.9	DECEASED	Died of Disease	Basal
MB-5635	21.06666667	DECEASED	Died of Disease	LumA
MB-5636	108.3	DECEASED	Died of Other Causes	LumB
MB-5638	195.7	DECEASED	Died of Other Causes	LumA
MB-5640	172.3	LIVING	Living	Normal
MB-5641	181.8666667	LIVING	Living	LumB
MB-5642	156.8	DECEASED	Died of Other Causes	LumA
MB-5645	22.23333333	DECEASED	Died of Other Causes	LumA
MB-5646	167.1	DECEASED	Died of Other Causes	LumB
MB-5647	30.8	DECEASED	Died of Other Causes	LumA
MB-5651	21	DECEASED	Died of Disease	Basal
MB-5652	104.6666667	DECEASED	Died of Other Causes	Normal
MB-5653	194.6	LIVING	Living	LumB
MB-5654	173.0333333	DECEASED	Died of Other Causes	LumB
MB-5655	191.8	LIVING	Living	Basal
MB-5656	126.4	DECEASED	Died of Other Causes	Normal
MB-6001	135.3	DECEASED	Died of Other Causes	LumA
MB-6006	63.56666667	DECEASED	Died of Other Causes	LumA
MB-6007	70.53333333	DECEASED	Died of Other Causes	Her2
MB-6008	69.1	DECEASED	Died of Disease	LumB
MB-6010	218.2333333	LIVING	Living	LumB
MB-6011	211.1333333	DECEASED	Died of Disease	LumB
MB-6012	144.4333333	DECEASED	Died of Other Causes	LumA
MB-6014	191.9333333	DECEASED	Died of Other Causes	NormalCoreClaudinLow
MB-6016	143.5333333	DECEASED	Died of Other Causes	LumA
MB-6017	70.9	DECEASED	Died of Other Causes	LumA
MB-6018	143.1666667	DECEASED	Died of Disease	LumA
MB-6019	13.53333333	DECEASED	Died of Other Causes	Normal
MB-6021	301.2333333	LIVING	Living	LumA
MB-6022	52.06666667	DECEASED	Died of Disease	LumB
MB-6023	232.9666667	LIVING	Living	Normal
MB-6024	252.2666667	DECEASED	Died of Disease	LumA
MB-6026	49.73333333	DECEASED	Died of Other Causes	LumB
MB-6029	278.3666667	DECEASED	Died of Disease	LumA
MB-6030	145.3666667	DECEASED	Died of Other Causes	LumA
MB-6036	287.9333333	LIVING	Living	Basal
MB-6039	73.13333333	DECEASED	Died of Other Causes	Her2
MB-6042	263.4333333	LIVING	Living	Normal
MB-6044	219.1	DECEASED	Died of Other Causes	Her2
MB-6047	37.86666667	DECEASED	Died of Disease	Her2
MB-6048	168.2	DECEASED	Died of Other Causes	Her2
MB-6049	264.2333333	LIVING	Living	Her2
MB-6050	192.2	LIVING	Living	LumA
MB-6051	186.8333333	DECEASED	Died of Disease	LumA
MB-6052	255.3666667	LIVING	Living	Basal
MB-6053	250.8	LIVING	Living	LumB
MB-6055	200.4333333	LIVING	Living	Basal
MB-6058	22.66666667	DECEASED	Died of Disease	Basal
MB-6059	278.4666667	LIVING	Living	Normal
MB-6060	38.03333333	DECEASED	Died of Other Causes	LumB
MB-6062	282.3666667	LIVING	Living	Basal
MB-6063	15.6	DECEASED	Died of Disease	Normal
MB-6065	188.5333333	DECEASED	Died of Other Causes	LumA
MB-6068	182.6	DECEASED	Died of Other Causes	Basal
MB-6069	258.1333333	DECEASED	Died of Other Causes	LumA
MB-6071	57.4	DECEASED	Died of Disease	LumA
MB-6075	182.3333333	DECEASED	Died of Disease	LumB
MB-6079	239.1666667	DECEASED	Died of Disease	LumB
MB-6080	54.1	DECEASED	Died of Disease	LumB
MB-6082	102.5	DECEASED	Died of Disease	Normal
MB-6083	164.0333333	DECEASED	Died of Other Causes	LumA
MB-6085	23.9	LIVING	Living	Her2
MB-6092	2.3	DECEASED	Died of Other Causes	Normal
MB-6097	159.7	DECEASED	Died of Other Causes	LumA
MB-6098	10.63333333	DECEASED	Died of Disease	Basal
MB-6100	10.06666667	DECEASED	Died of Disease	Her2
MB-6101	77.5	DECEASED	Died of Other Causes	Normal
MB-6103	239.4	LIVING	Living	Normal
MB-6105	192.2	DECEASED	Died of Other Causes	Her2
MB-6107	123.3333333	DECEASED	Died of Other Causes	Normal
MB-6108	193.9666667	LIVING	Living	LumA
MB-6113	124.5666667	DECEASED	Died of Disease	Her2
MB-6114	66.83333333	LIVING	Living	Her2
MB-6116	193.1333333	LIVING	Living	Her2
MB-6118	264.6	LIVING	Living	LumA
MB-6122	260.2	LIVING	Living	Basal
MB-6124	115.6333333	DECEASED	Died of Other Causes	LumA
MB-6125	153.9	DECEASED	Died of Other Causes	Normal
MB-6131	257.6666667	LIVING	Living	Her2
MB-6133	61.8	DECEASED	Died of Disease	LumA
MB-6135	78.6	DECEASED	Died of Other Causes	LumB
MB-6138	25.63333333	DECEASED	Died of Disease	LumB
MB-6141	78.86666667	DECEASED	Died of Other Causes	LumB
MB-6143	255.6	LIVING	Living	Basal
MB-6144	254.9333333	LIVING	Living	BasalOtherClaudinLow
MB-6145	34.33333333	DECEASED	Died of Disease	LumB
MB-6146	89.6	DECEASED	Died of Disease	Her2
MB-6147	238.0666667	DECEASED	Died of Other Causes	NormalCoreClaudinLow
MB-6149	74.93333333	DECEASED	Died of Other Causes	LumA
MB-6150	77.66666667	DECEASED	Died of Other Causes	LumB
MB-6152	228.9	LIVING	Living	Basal
MB-6154	195.3	LIVING	Living	LumB
MB-6156	58.93333333	DECEASED	Died of Disease	Her2
MB-6157	15.86666667	DECEASED	Died of Disease	Basal
MB-6160	247.3666667	LIVING	Living	Her2
MB-6163	88.66666667	DECEASED	Died of Other Causes	LumA
MB-6164	205.9	LIVING	Living	LumB
MB-6167	122.8	DECEASED	Died of Other Causes	LumA
MB-6168	225.7	DECEASED	Died of Other Causes	LumA
MB-6169	84.73333333	DECEASED	Died of Other Causes	Basal
MB-6171	220.3	LIVING	Living	LumA
MB-6178	33.13333333	DECEASED	Died of Disease	Basal
MB-6179	58.46666667	DECEASED	Died of Disease	LumA
MB-6181	54.93333333	DECEASED	Died of Other Causes	LumA
MB-6182	208.8	LIVING	Living	Her2
MB-6183	79.13333333	DECEASED	Died of Other Causes	LumB
MB-6184	185.7	DECEASED	Died of Disease	Her2
MB-6185	197.7333333	DECEASED	Died of Other Causes	LumA
MB-6187	37.76666667	DECEASED	Died of Other Causes	Normal
MB-6188	23.76666667	LIVING	Living	Basal
MB-6189	240.2	LIVING	Living	LumB
MB-6190	24.63333333	DECEASED	Died of Other Causes	LumA
MB-6192	42.63333333	DECEASED	Died of Other Causes	LumB
MB-6194	52.46666667	DECEASED	Died of Disease	NormalCoreClaudinLow
MB-6195	202.2333333	LIVING	Living	LumA
MB-6200	30.06666667	DECEASED	Died of Disease	LumA
MB-6201	222.7	DECEASED	Died of Other Causes	LumB
MB-6204	56.76666667	DECEASED	Died of Other Causes	Normal
MB-6207	118.3	DECEASED	Died of Other Causes	LumA
MB-6208	221.2	LIVING	Living	Normal
MB-6211	42.3	DECEASED	Died of Other Causes	LumA
MB-6212	224.2333333	LIVING	Living	LumA
MB-6214	174.5	DECEASED	Died of Other Causes	LumA
MB-6217	211.5333333	DECEASED	Died of Other Causes	LumB
MB-6218	147.7666667	DECEASED	Died of Disease	LumA
MB-6223	221.9333333	LIVING	Living	Basal
MB-6224	35.46666667	DECEASED	Died of Disease	Her2
MB-6225	117.8666667	LIVING	Living	LumA
MB-6226	35.36666667	DECEASED	Died of Other Causes	Normal
MB-6228	200.1	LIVING	Living	BasalCoreClaudinLow
MB-6229	0.1	DECEASED	Died of Disease	LumA
MB-6231	72.56666667	DECEASED	Died of Other Causes	Normal
MB-6232	85	DECEASED	Died of Other Causes	LumA
MB-6233	201.1666667	LIVING	Living	LumB
MB-6234	213.3666667	LIVING	Living	Normal
MB-6237	105.2	DECEASED	Died of Other Causes	Basal
MB-6238	172.9666667	DECEASED	Died of Disease	LumA
MB-6239	200.3333333	LIVING	Living	Normal
MB-6242	165.4333333	LIVING	Living	Basal
MB-6245	177.6333333	LIVING	Living	Basal
MB-6246	52.9	DECEASED	Died of Other Causes	Her2
MB-6248	182.8333333	LIVING	Living	Basal
MB-6251	14.7	DECEASED	Died of Disease	Basal
MB-6253	194.3666667	LIVING	Living	LumA
MB-6254	60.9	DECEASED	Died of Disease	LumB
MB-6256	127.8333333	DECEASED	Died of Other Causes	LumA
MB-6257	91	LIVING	Living	LumB
MB-6263	75.86666667	LIVING	Living	LumA
MB-6271	157.7333333	LIVING	Living	LumA
MB-6272	22.4	DECEASED	Died of Disease	Basal
MB-6273	189.4333333	LIVING	Living	LumA
MB-6280	27.86666667	DECEASED	Died of Disease	Basal
MB-6281	3.5	DECEASED	Died of Other Causes	LumB
MB-6283	92.4	DECEASED	Died of Other Causes	LumA
MB-6284	88.33333333	DECEASED	Died of Other Causes	LumB
MB-6286	49.53333333	DECEASED	Died of Other Causes	LumA
MB-6287	35.2	DECEASED	Died of Disease	LumB
MB-6288	100.3	DECEASED	Died of Disease	LumB
MB-6297	170.8666667	LIVING	Living	LumA
MB-6300	63.83333333	DECEASED	Died of Other Causes	LumB
MB-6302	125.8666667	DECEASED	Died of Other Causes	LumB
MB-6305	89.53333333	DECEASED	Died of Disease	Basal
MB-6306	64.6	DECEASED	Died of Other Causes	LumB
MB-6308	151.9333333	DECEASED	Died of Other Causes	LumA
MB-6312	162.7666667	LIVING	Living	LumB
MB-6314	134.8333333	LIVING	Living	Her2
MB-6317	29.23333333	DECEASED	Died of Other Causes	LumB
MB-6318	109.2333333	DECEASED	Died of Other Causes	Her2
MB-6319	154.7	LIVING	Living	Normal
MB-6322	80.36666667	DECEASED	Died of Other Causes	LumB
MB-6327	18.26666667	DECEASED	Died of Disease	LumB
MB-6328	126.6666667	LIVING	Living	LumA
MB-6330	140.3333333	LIVING	Living	Her2
MB-6334	128.1	LIVING	Living	Her2
MB-6336	17.2	DECEASED	Died of Disease	Basal
MB-6337	110.8666667	DECEASED	Died of Other Causes	Basal
MB-6344	152.9333333	DECEASED	Died of Disease	LumB
MB-6346	281.5	LIVING	Living	LumB
MB-6358	37.86666667	DECEASED	Died of Disease	Her2
MB-6359	85.03333333	DECEASED	Died of Disease	Her2
MB-6363	16.7	DECEASED	Died of Disease	Basal
MB-7000	97.4	LIVING	Living	LumB
MB-7001	102.7	LIVING	Living	LumA
MB-7002	57.93333333	LIVING	Living	LumB
MB-7003	91.23333333	DECEASED	Died of Other Causes	Normal
MB-7004	50.46666667	LIVING	Living	LumA
MB-7005	45.33333333	LIVING	Living	LumB
MB-7006	109.9333333	LIVING	Living	LumA
MB-7007	58.6	LIVING	Living	Basal
MB-7008	50.9	DECEASED	Died of Other Causes	BasalCoreClaudinLow
MB-7009	54.76666667	DECEASED	Died of Disease	Basal
MB-7010	74.03333333	LIVING	Living	LumA
MB-7011	70.06666667	DECEASED	Died of Other Causes	LumB
MB-7012	19.83333333	DECEASED	Died of Disease	Basal
MB-7013	46.43333333	LIVING	Living	LumA
MB-7014	68.7	LIVING	Living	Basal
MB-7015	78.16666667	LIVING	Living	LumB
MB-7017	135.3333333	LIVING	Living	Basal
MB-7018	86.53333333	DECEASED	Died of Disease	Her2
MB-7019	80.73333333	DECEASED	Died of Other Causes	LumB
MB-7020	71.63333333	DECEASED	Died of Disease	Her2
MB-7022	85.5	LIVING	Living	LumB
MB-7023	27.96666667	DECEASED	Died of Disease	BasalCoreClaudinLow
MB-7024	70.26666667	LIVING	Living	LumB
MB-7025	80.23333333	LIVING	Living	BasalCoreClaudinLow
MB-7026	111.7	DECEASED	Died of Other Causes	LumB
MB-7027	36.96666667	DECEASED	Died of Disease	Her2
MB-7028	89.8	LIVING	Living	LumB
MB-7029	76.86666667	LIVING	Living	LumA
MB-7030	31.33333333	DECEASED	Died of Other Causes	Basal
MB-7031	85.36666667	LIVING	Living	Basal
MB-7032	71.46666667	LIVING	Living	LumA
MB-7034	75.1	LIVING	Living	LumA
MB-7035	32.06666667	DECEASED	Died of Disease	Her2
MB-7036	120.4333333	LIVING	Living	Basal
MB-7037	86.4	LIVING	Living	LumA
MB-7038	81.03333333	LIVING	Living	Basal
MB-7039	49.2	DECEASED	Died of Disease	BasalOtherClaudinLow
MB-7040	71.83333333	LIVING	Living	LumA
MB-7041	101.9666667	DECEASED	Died of Other Causes	LumA
MB-7042	88.5	LIVING	Living	LumB
MB-7043	91.53333333	LIVING	Living	Basal
MB-7044	86.83333333	LIVING	Living	NormalCoreClaudinLow
MB-7045	94.93333333	DECEASED	Died of Disease	Her2
MB-7046	146.4	DECEASED	Died of Other Causes	Her2
MB-7048	88.46666667	LIVING	Living	Her2
MB-7049	102.0333333	LIVING	Living	Basal
MB-7050	65.13333333	DECEASED	Died of Disease	Her2
MB-7051	85.93333333	DECEASED	Died of Disease	Her2
MB-7052	106.1333333	LIVING	Living	Basal
MB-7053	122.1333333	LIVING	Living	LumA
MB-7054	30.43333333	DECEASED	Died of Disease	Basal
MB-7055	9.133333333	DECEASED	Died of Disease	Basal
MB-7056	117	LIVING	Living	LumA
MB-7057	43.83333333	DECEASED	Died of Disease	Normal
MB-7058	122.5	LIVING	Living	Normal
MB-7059	119.3333333	LIVING	Living	Her2
MB-7060	112.6666667	DECEASED	Died of Other Causes	LumA
MB-7061	96.76666667	DECEASED	Died of Other Causes	Normal
MB-7062	95.86666667	LIVING	Living	LumA
MB-7063	86.6	LIVING	Living	LumA
MB-7065	107.8666667	LIVING	Living	LumB
MB-7066	89.76666667	LIVING	Living	Her2
MB-7067	105	LIVING	Living	Her2
MB-7068	98.46666667	LIVING	Living	Her2
MB-7069	114.6	LIVING	Living	Her2
MB-7070	108.0666667	LIVING	Living	Her2
MB-7071	102.0666667	LIVING	Living	Her2
MB-7072	52.33333333	DECEASED	Died of Disease	LumB
MB-7073	137.9333333	DECEASED	Died of Other Causes	Basal
MB-7074	108.1666667	LIVING	Living	Normal
MB-7075	111.6333333	LIVING	Living	LumB
MB-7076	142.6666667	DECEASED	Died of Other Causes	LumA
MB-7077	101.2666667	LIVING	Living	LumA
MB-7078	4.166666667	DECEASED	Died of Disease	BasalCoreClaudinLow
MB-7079	91.06666667	LIVING	Living	NormalCoreClaudinLow
MB-7080	91.23333333	LIVING	Living	LumA
MB-7081	140.2333333	LIVING	Living	Basal
MB-7082	98.26666667	LIVING	Living	Her2
MB-7083	105.4666667	LIVING	Living	LumB
MB-7084	116.5333333	LIVING	Living	Basal
MB-7085	110.1	LIVING	Living	Normal
MB-7086	123.5333333	LIVING	Living	LumB
MB-7087	5.066666667	DECEASED	Died of Other Causes	Basal
MB-7088	123.5333333	LIVING	Living	Her2
MB-7089	118.9	LIVING	Living	Basal
MB-7090	109.7666667	LIVING	Living	Basal
MB-7091	110.2666667	LIVING	Living	LumA
MB-7092	122.4	LIVING	Living	Her2
MB-7093	125.8333333	DECEASED	Died of Other Causes	LumA
MB-7094	113.3666667	LIVING	Living	LumB
MB-7095	115.6333333	LIVING	Living	LumA
MB-7096	124	LIVING	Living	LumA
MB-7097	65.16666667	DECEASED	Died of Disease	LumB
MB-7099	163.1666667	DECEASED	Died of Other Causes	LumB
MB-7100	156.3333333	DECEASED	Died of Other Causes	LumB
MB-7101	124.2666667	LIVING	Living	LumA
MB-7102	104.1	DECEASED	Died of Other Causes	LumB
MB-7104	122.8333333	DECEASED	Died of Other Causes	Basal
MB-7106	37.5	DECEASED	Died of Disease	LumA
MB-7107	56.93333333	DECEASED	Died of Disease	LumA
MB-7109	117.5333333	LIVING	Living	LumB
MB-7111	30.16666667	DECEASED	Died of Disease	Basal
MB-7112	64.7	DECEASED	Died of Disease	LumB
MB-7113	136.7	DECEASED	Died of Other Causes	LumA
MB-7114	123.2666667	LIVING	Living	Basal
MB-7115	141.7333333	DECEASED	Died of Other Causes	Her2
MB-7116	33.36666667	DECEASED	Died of Disease	LumB
MB-7118	140.5666667	LIVING	Living	LumA
MB-7119	128.3666667	LIVING	Living	Basal
MB-7121	88.83333333	DECEASED	Died of Other Causes	Basal
MB-7122	29.9	DECEASED	Died of Other Causes	Basal
MB-7123	137.6666667	LIVING	Living	LumA
MB-7124	139.6	LIVING	Living	LumA
MB-7127	135.3333333	LIVING	Living	Normal
MB-7128	60.26666667	DECEASED	Died of Other Causes	LumA
MB-7130	102.9666667	DECEASED	Died of Disease	LumB
MB-7131	134.7333333	LIVING	Living	LumB
MB-7132	131.6	LIVING	Living	LumB
MB-7133	23.83333333	DECEASED	Died of Disease	LumB
MB-7135	26.73333333	DECEASED	Died of Disease	Her2
MB-7137	179.8	LIVING	Living	LumA
MB-7138	123	DECEASED	Died of Other Causes	LumB
MB-7140	90.8	DECEASED	Died of Disease	LumB
MB-7141	138.5666667	LIVING	Living	LumA
MB-7142	175.9	DECEASED	Died of Other Causes	LumB
MB-7143	186.3666667	LIVING	Living	Her2
MB-7144	102.6333333	DECEASED	Died of Other Causes	LumB
MB-7145	138.3333333	LIVING	Living	Basal
MB-7147	168.6	DECEASED	Died of Other Causes	LumB
MB-7149	44.63333333	DECEASED	Died of Other Causes	LumB
MB-7150	128.9666667	LIVING	Living	LumB
MB-7151	144.4333333	LIVING	Living	Basal
MB-7152	195.8	DECEASED	Died of Other Causes	Her2
MB-7153	142.8	LIVING	Living	Her2
MB-7154	108.4666667	DECEASED	Died of Other Causes	Basal
MB-7155	149.7666667	LIVING	Living	Basal
MB-7157	219.6333333	LIVING	Living	LumB
MB-7158	46.43333333	DECEASED	Died of Disease	Basal
MB-7159	21.93333333	DECEASED	Died of Disease	Basal
MB-7160	148.0666667	LIVING	Living	Her2
MB-7161	121.5333333	LIVING	Living	LumA
MB-7162	140.2	LIVING	Living	LumA
MB-7163	52.63333333	DECEASED	Died of Disease	LumA
MB-7164	211.4	LIVING	Living	LumA
MB-7165	147.1666667	LIVING	Living	Basal
MB-7167	141.0333333	LIVING	Living	Her2
MB-7168	150.5	LIVING	Living	LumA
MB-7170	155.4	LIVING	Living	LumA
MB-7171	160.4	DECEASED	Died of Other Causes	LumB
MB-7172	149.3	LIVING	Living	LumB
MB-7173	63.53333333	DECEASED	Died of Other Causes	LumA
MB-7174	140.7666667	LIVING	Living	LumB
MB-7176	194.4	DECEASED	Died of Other Causes	LumA
MB-7181	157.5333333	LIVING	Living	LumB
MB-7182	49.46666667	DECEASED	Died of Disease	Her2
MB-7185	125.0333333	DECEASED	Died of Disease	LumA
MB-7186	4.866666667	LIVING	Living	LumB
MB-7187	146.8333333	DECEASED	Died of Disease	Normal
MB-7189	143.6	DECEASED	Died of Disease	LumB
MB-7193	87.46666667	DECEASED	Died of Other Causes	LumB
MB-7194	46.66666667	DECEASED	Died of Disease	LumB
MB-7195	80.43333333	DECEASED	Died of Other Causes	LumA
MB-7196	107.1	DECEASED	Died of Disease	Her2
MB-7197	187.8666667	DECEASED	Died of Other Causes	LumB
MB-7198	16.73333333	DECEASED	Died of Disease	Basal
MB-7199	76	DECEASED	Died of Other Causes	LumB
MB-7200	97.6	DECEASED	Died of Other Causes	LumB
MB-7201	163.4333333	LIVING	Living	Basal
MB-7205	166.0333333	LIVING	Living	Basal
MB-7207	55.73333333	DECEASED	Died of Disease	Her2
MB-7208	45.93333333	DECEASED	Died of Disease	Basal
MB-7212	52.5	DECEASED	Died of Other Causes	LumA
MB-7215	208.9666667	DECEASED	Died of Other Causes	LumA
MB-7216	207.4666667	DECEASED	Died of Other Causes	LumB
MB-7217	90.4	DECEASED	Died of Other Causes	LumA
MB-7218	165.4333333	LIVING	Living	LumA
MB-7219	165.2	LIVING	Living	LumA
MB-7220	183.2	DECEASED	Died of Other Causes	LumB
MB-7225	55	DECEASED	Died of Disease	Basal
MB-7226	53.36666667	DECEASED	Died of Disease	LumB
MB-7227	63.2	DECEASED	Died of Other Causes	Normal
MB-7228	239.1666667	LIVING	Living	Normal
MB-7229	111.6	DECEASED	Died of Other Causes	LumA
MB-7230	182.6	LIVING	Living	LumA
MB-7231	199.0333333	DECEASED	Died of Other Causes	LumA
MB-7232	177.6	LIVING	Living	LumA
MB-7233	222.0333333	DECEASED	Died of Other Causes	Her2
MB-7234	222.2	LIVING	Living	LumB
MB-7235	170.8	LIVING	Living	LumA
MB-7236	201.4666667	DECEASED	Died of Other Causes	LumB
MB-7238	23.26666667	DECEASED	Died of Disease	Her2
MB-7241	171.1	LIVING	Living	LumB
MB-7243	148.8	DECEASED	Died of Other Causes	LumA
MB-7244	184.1666667	LIVING	Living	LumA
MB-7250	51	DECEASED	Died of Disease	Her2
MB-7251	21.56666667	DECEASED	Died of Disease	Her2
MB-7252	35.7	DECEASED	Died of Other Causes	Her2
MB-7253	59.96666667	DECEASED	Died of Disease	LumB
MB-7254	192.2	LIVING	Living	LumA
MB-7256	34.7	DECEASED	Died of Disease	Her2
MB-7258	15.06666667	DECEASED	Died of Disease	Basal
MB-7260	31.16666667	LIVING	Living	Her2
MB-7262	104.0333333	DECEASED	Died of Other Causes	Her2
MB-7263	164.9666667	DECEASED	Died of Other Causes	LumB
MB-7264	42.96666667	DECEASED	Died of Disease	Normal
MB-7266	68.16666667	DECEASED	Died of Disease	LumB
MB-7267	195.3666667	DECEASED	Died of Other Causes	Basal
MB-7268	227.4666667	LIVING	Living	LumA
MB-7269	21.16666667	DECEASED	Died of Disease	Basal
MB-7270	175.1666667	LIVING	Living	Basal
MB-7273	208.2	LIVING	Living	Her2
MB-7275	44.4	DECEASED	Died of Disease	Her2
MB-7276	185.3333333	LIVING	Living	LumA
MB-7277	187.0333333	LIVING	Living	LumA
MB-7278	241.3	DECEASED	Died of Other Causes	LumA
MB-7279	21.3	DECEASED	Died of Disease	Her2
MB-7280	195.5333333	LIVING	Living	LumA
MB-7281	49.53333333	DECEASED	Died of Disease	Her2
MB-7283	28.86666667	DECEASED	Died of Disease	LumB
MB-7284	203	DECEASED	Died of Other Causes	LumA
MB-7285	109	DECEASED	Died of Disease	LumBOtherClaudinLow
MB-7286	158.6333333	DECEASED	Died of Other Causes	LumB
MB-7287	96.96666667	DECEASED	Died of Disease	LumB
MB-7288	27.06666667	DECEASED	Died of Disease	LumB
MB-7289	126.6666667	DECEASED	Died of Disease	Normal
MB-7291	6.833333333	DECEASED	Died of Disease	Her2
MB-7292	78.46666667	DECEASED	Died of Disease	LumB
MB-7293	199.2333333	LIVING	Living	LumA
MB-7294	82.73333333	DECEASED	Died of Disease	LumB
MB-7295	196.8666667	LIVING	Living	LumA
MB-7296	44.73333333	DECEASED	Died of Disease	LumB
MB-7297	175.9666667	DECEASED	Died of Disease	LumB
MB-7298	86.23333333	DECEASED	Died of Other Causes	LumB
MB-7299	201.9	DECEASED	Died of Other Causes	LumB

## Sheet: FigS8D
Patient_ID	OS_Months	OS_Status	Vital_Status	PAM50CoreCL
MB-0000	140.5	LIVING	Living	NormalOtherClaudinLow
MB-0002	84.63333333	LIVING	Living	LumA
MB-0005	163.7	DECEASED	Died of Disease	LumB
MB-0006		LIVING	Living	LumB
MB-0010	7.8	DECEASED	Died of Disease	LumB
MB-0014	164.3333333	LIVING	Living	LumB
MB-0022	99.53333333	DECEASED	Died of Other Causes	LumB
MB-0028	36.56666667	DECEASED	Died of Other Causes	LumB
MB-0035	36.26666667	DECEASED	Died of Disease	Her2
MB-0036	132.0333333	DECEASED	Died of Disease	LumA
MB-0039	163.5333333	LIVING	Living	LumB
MB-0045	164.9	LIVING	Living	Basal
MB-0046	14.13333333	DECEASED	Died of Other Causes	LumA
MB-0048	103.8333333	LIVING	Living	Her2
MB-0050	75.33333333	LIVING	Living	Normal
MB-0053	161.0666667	LIVING	Living	LumB
MB-0054	160.3	LIVING	Living	LumB
MB-0056	62.86666667	LIVING	Living	LumB
MB-0060	140.8666667	LIVING	Living	LumB
MB-0062	153.9666667	LIVING	Living	Basal
MB-0064	108.9333333	LIVING	Living	LumB
MB-0066	157.4333333	LIVING	Living	LumB
MB-0068	103.1333333	LIVING	Living	LumA
MB-0079	28.5	DECEASED	Died of Disease	Her2
MB-0081	69.5	LIVING	Living	LumB
MB-0083	86.06666667	DECEASED	Died of Disease	LumB
MB-0093	153.2	LIVING	Living	LumB
MB-0095	49.76666667	DECEASED	Died of Other Causes	LumB
MB-0097	98.7	LIVING	Living	LumA
MB-0100	8.066666667	DECEASED	Died of Disease	Basal
MB-0101	148.0333333	LIVING	Living	Normal
MB-0102	140.7666667	DECEASED	Died of Disease	LumB
MB-0106	85.33333333	LIVING	Living	LumA
MB-0107	158.0333333	LIVING	Living	LumB
MB-0108	42.7	DECEASED	Died of Disease	LumB
MB-0109	112.4	DECEASED	Died of Other Causes	Basal
MB-0111	127.1	LIVING	Living	LumA
MB-0112	39.16666667	DECEASED	Died of Disease	LumA
MB-0113	43.16666667	LIVING	Living	Her2
MB-0114	13.4	LIVING	Living	LumA
MB-0115	66.73333333	DECEASED	Died of Disease	Basal
MB-0116	122.2666667	LIVING	Living	Normal
MB-0117	2.4	LIVING	Living	LumA
MB-0119	95.86666667	DECEASED	Died of Disease	LumB
MB-0120	29.06666667	DECEASED	Died of Disease	LumB
MB-0121	152.2	LIVING	Living	LumA
MB-0122	138.9	LIVING	Living	LumA
MB-0123	114.2333333	DECEASED	Died of Other Causes	LumB
MB-0124	118.2	LIVING	Living	LumA
MB-0125	1.266666667	LIVING	Living	LumB
MB-0126	127.6333333	LIVING	Living	LumA
MB-0128	137.8	LIVING	Living	Normal
MB-0129	38.56666667	DECEASED	Died of Other Causes	Her2
MB-0130	153.5666667	LIVING	Living	LumA
MB-0131	66.63333333	DECEASED	Died of Disease	LumA
MB-0133	151	LIVING	Living	LumA
MB-0134	12.93333333	DECEASED	Died of Disease	LumB
MB-0135	116.6333333	LIVING	Living	LumB
MB-0136	88.2	LIVING	Living	LumA
MB-0138	150.5666667	LIVING	Living	LumA
MB-0139	109.2	LIVING	Living	LumA
MB-0140	147.9333333	LIVING	Living	LumB
MB-0142	12.4	LIVING	Living	LumA
MB-0143	54.33333333	DECEASED	Died of Other Causes	LumA
MB-0144	152.0666667	DECEASED	Died of Disease	LumB
MB-0145	147.6666667	LIVING	Living	LumA
MB-0146	122.1666667	DECEASED	Died of Other Causes	LumB
MB-0147	51.76666667	DECEASED	Died of Disease	LumA
MB-0148	1.766666667	LIVING	Living	Her2
MB-0149	51.7	DECEASED	Died of Other Causes	Basal
MB-0150	111.2	LIVING	Living	Basal
MB-0151	49.23333333	DECEASED	Died of Disease	LumB
MB-0152	63.03333333	LIVING	Living	Her2
MB-0154	114.7666667	LIVING	Living	LumA
MB-0155	59.8	LIVING	Living	NormalCoreClaudinLow
MB-0157	114.7666667	LIVING	Living	BasalOtherClaudinLow
MB-0162	55.76666667	LIVING	Living	LumA
MB-0163	98.1	DECEASED	Died of Other Causes	Basal
MB-0164	10.83333333	LIVING	Living	Basal
MB-0165	47.63333333	DECEASED	Died of Disease	LumA
MB-0166	104.4	LIVING	Living	LumA
MB-0167	43.1	DECEASED	Died of Disease	LumB
MB-0168	122.7666667	LIVING	Living	NormalCoreClaudinLow
MB-0170	93.36666667	DECEASED	Died of Other Causes	LumA
MB-0171	5.433333333	LIVING	Living	Normal
MB-0172	138.1	LIVING	Living	LumA
MB-0173	3.766666667	LIVING	Living	LumB
MB-0174	78.76666667	LIVING	Living	BasalCoreClaudinLow
MB-0175	72.36666667	LIVING	Living	LumA
MB-0176	113.4333333	LIVING	Living	LumA
MB-0177	45.6	DECEASED	Died of Other Causes	LumA
MB-0178	104.4666667	DECEASED	Died of Disease	LumB
MB-0179	17.93333333	DECEASED	Died of Disease	BasalCoreClaudinLow
MB-0180	62.33333333	LIVING	Living	LumA
MB-0181	85.96666667	LIVING	Living	LumA
MB-0184	109.0333333	LIVING	Living	LumA
MB-0188	31.3	DECEASED	Died of Disease	Her2
MB-0189	9.066666667	DECEASED	Died of Disease	NormalCoreClaudinLow
MB-0191	15.3	DECEASED	Died of Other Causes	Basal
MB-0192	144.6333333	LIVING	Living	Normal
MB-0193	19	LIVING	Living	LumB
MB-0194	91.6	LIVING	Living	LumA
MB-0195	146	LIVING	Living	LumB
MB-0197	70.73333333	LIVING	Living	LumB
MB-0198	144.7666667	LIVING	Living	LumB
MB-0199	144.4	LIVING	Living	LumA
MB-0200	130.8666667	DECEASED	Died of Disease	Basal
MB-0201	125.7	LIVING	Living	Basal
MB-0202	128.3666667	LIVING	Living	LumA
MB-0203	58.76666667	DECEASED	Died of Other Causes	LumA
MB-0204	24.3	DECEASED	Died of Disease	LumA
MB-0205	144.4666667	LIVING	Living	NormalCoreClaudinLow
MB-0206	141.1666667	LIVING	Living	BasalOtherClaudinLow
MB-0207	173.6333333	LIVING	Living	LumA
MB-0209	82.36666667	LIVING	Living	NormalCoreClaudinLow
MB-0211	44.8	DECEASED	Died of Disease	BasalOtherClaudinLow
MB-0214	146.9	LIVING	Living	Basal
MB-0215	122.2	LIVING	Living	LumB
MB-0218	131.0666667	LIVING	Living	LumB
MB-0220	39.83333333	DECEASED	Died of Disease	NormalCoreClaudinLow
MB-0221	20.2	DECEASED	Died of Disease	Her2
MB-0222	212.7	LIVING	Living	Normal
MB-0223	81.33333333	DECEASED	Died of Disease	LumA
MB-0224	176.7666667	LIVING	Living	LumA
MB-0225	212.2	LIVING	Living	LumB
MB-0226	57.63333333	LIVING	Living	LumA
MB-0227	111.8666667	LIVING	Living	LumA
MB-0228	10.83333333	DECEASED	Died of Disease	Normal
MB-0229	71.5	LIVING	Living	LumA
MB-0230	200.3333333	LIVING	Living	Her2
MB-0231	19.6	LIVING	Living	LumA
MB-0232	207.6333333	LIVING	Living	LumA
MB-0233	72.43333333	DECEASED	Died of Other Causes	LumA
MB-0234	94.23333333	DECEASED	Died of Other Causes	LumB
MB-0235	142.5666667	DECEASED	Died of Disease	LumA
MB-0236	205.0333333	LIVING	Living	LumA
MB-0238	193.1666667	LIVING	Living	Basal
MB-0239	85.56666667	DECEASED	Died of Disease	LumA
MB-0241	73.13333333	DECEASED	Died of Disease	BasalOtherClaudinLow
MB-0242	199.1	LIVING	Living	LumB
MB-0243	149.7666667	LIVING	Living	LumB
MB-0244	149.7333333	LIVING	Living	Normal
MB-0245	164.7	LIVING	Living	LumA
MB-0247	185.6	LIVING	Living	LumA
MB-0248	71	LIVING	Living	LumA
MB-0249	188.3333333	LIVING	Living	Her2
MB-0253	152.3	LIVING	Living	Normal
MB-0256	200.7	LIVING	Living	LumA
MB-0257	91.73333333	DECEASED	Died of Disease	LumA
MB-0258	86.13333333	LIVING	Living	LumA
MB-0259	11.86666667	DECEASED	Died of Disease	Basal
MB-0260	169.8333333	DECEASED	Died of Other Causes	LumA
MB-0261	90.23333333	DECEASED	Died of Disease	LumB
MB-0262	182.2666667	DECEASED	Died of Other Causes	Her2
MB-0263	176.0333333	DECEASED	Died of Other Causes	LumA
MB-0264	43.1	DECEASED	Died of Disease	Her2
MB-0265	189.1333333	LIVING	Living	BasalCoreClaudinLow
MB-0266	90.66666667	DECEASED	Died of Other Causes	LumA
MB-0268	28.5	DECEASED	Died of Disease	LumB
MB-0269	22.23333333	LIVING	Living	BasalCoreClaudinLow
MB-0270	337.0333333	LIVING	Living	LumB
MB-0272	122	DECEASED	Died of Disease	LumB
MB-0273	186.5333333	LIVING	Living	LumA
MB-0275	186.1	LIVING	Living	NormalCoreClaudinLow
MB-0278	5.833333333	DECEASED	Died of Disease	Basal
MB-0279	192.2666667	DECEASED	Died of Other Causes	NormalCoreClaudinLow
MB-0280	172.9	DECEASED	Died of Disease	Normal
MB-0282	194.2333333	LIVING	Living	Normal
MB-0284	0	LIVING	Living	BasalCoreClaudinLow
MB-0285	3.366666667	LIVING	Living	NormalCoreClaudinLow
MB-0286	192.6	LIVING	Living	LumACoreClaudinLow
MB-0287	94.73333333	DECEASED	Died of Other Causes	LumB
MB-0288	63.8	DECEASED	Died of Disease	Normal
MB-0289	71.6	DECEASED	Died of Other Causes	BasalCoreClaudinLow
MB-0290	199.5333333	LIVING	Living	LumA
MB-0291	39.2	DECEASED	Died of Disease	LumB
MB-0292	49.43333333	DECEASED	Died of Other Causes	Her2
MB-0293	64.36666667	LIVING	Living	NormalCoreClaudinLow
MB-0294	72.9	LIVING	Living	Normal
MB-0295	164.5	LIVING	Living	LumA
MB-0301	122.7	DECEASED	Died of Other Causes	LumA
MB-0302	84.2	DECEASED	Died of Disease	LumA
MB-0303	60.13333333	LIVING	Living	Basal
MB-0304	111.5333333	DECEASED	Died of Disease	LumB
MB-0305	63.5	DECEASED	Died of Disease	Normal
MB-0306	42.96666667	DECEASED	Died of Disease	LumA
MB-0307	177.3333333	LIVING	Living	LumA
MB-0308	183.2666667	LIVING	Living	LumA
MB-0309	42.33333333	DECEASED	Died of Other Causes	LumA
MB-0310	185.1666667	LIVING	Living	LumA
MB-0311	151.1666667	DECEASED	Died of Other Causes	LumB
MB-0312	169.6	DECEASED	Died of Disease	LumB
MB-0313	184.7666667	LIVING	Living	LumB
MB-0314	4.433333333	DECEASED	Died of Disease	Her2
MB-0315	186.2	LIVING	Living	LumA
MB-0316	182.9	LIVING	Living	Basal
MB-0317	151.6666667	DECEASED	Died of Other Causes	LumA
MB-0318	168.7	LIVING	Living	Normal
MB-0319	40.7	DECEASED	Died of Disease	LumB
MB-0320	63.73333333	LIVING	Living	LumA
MB-0321	174.6333333	LIVING	Living	LumA
MB-0322	50.53333333	DECEASED	Died of Other Causes	LumA
MB-0324	144.9666667	DECEASED	Died of Disease	LumA
MB-0325	177.5333333	LIVING	Living	LumB
MB-0328	125.6	DECEASED	Died of Disease	LumB
MB-0336	170.6333333	DECEASED	Died of Disease	LumB
MB-0339	26.73333333	DECEASED	Died of Other Causes	LumB
MB-0340	164.7333333	LIVING	Living	Basal
MB-0341	173.9	DECEASED	Died of Disease	LumA
MB-0342	125.3333333	DECEASED	Died of Disease	NormalCoreClaudinLow
MB-0343	91.13333333	DECEASED	Died of Disease	Normal
MB-0344	152.9333333	LIVING	Living	Normal
MB-0345	72.66666667	LIVING	Living	LumA
MB-0346	20.43333333	DECEASED	Died of Disease	Her2
MB-0348	122.7	DECEASED	Died of Other Causes	LumA
MB-0349	146.0333333	DECEASED	Died of Other Causes	LumB
MB-0350	46.06666667	DECEASED	Died of Disease	BasalOtherClaudinLow
MB-0352	55.2	DECEASED	Died of Disease	Her2
MB-0353	41.83333333	DECEASED	Died of Other Causes	LumA
MB-0354	11.6	DECEASED	Died of Disease	Basal
MB-0356	213.5	LIVING	Living	LumA
MB-0358	32.86666667	LIVING	Living	LumA
MB-0359	21.6	LIVING	Living	LumA
MB-0360	132.5666667	DECEASED	Died of Disease	LumB
MB-0361	15.06666667	DECEASED	Died of Other Causes	Her2
MB-0362	47.03333333	DECEASED	Died of Disease	LumA
MB-0363	89.9	DECEASED	Died of Disease	LumB
MB-0364	176.6	LIVING	Living	LumA
MB-0365	87.23333333	DECEASED	Died of Disease	Her2
MB-0366	64.23333333	LIVING	Living	LumA
MB-0367	142.4333333	LIVING	Living	NormalCoreClaudinLow
MB-0368	61.9	DECEASED	Died of Disease	LumB
MB-0369	144.3333333	LIVING	Living	LumB
MB-0370	93.5	DECEASED	Died of Other Causes	LumB
MB-0371	131.1333333	LIVING	Living	LumB
MB-0372	62.76666667	DECEASED	Died of Disease	Basal
MB-0373	27	DECEASED	Died of Disease	LumB
MB-0374	1.433333333	LIVING	Living	LumB
MB-0375	143.1666667	LIVING	Living	Normal
MB-0377	134.3666667	LIVING	Living	LumA
MB-0378	97.3	DECEASED	Died of Disease	Her2
MB-0379	135.6666667	LIVING	Living	LumA
MB-0380	69.33333333	DECEASED	Died of Other Causes	LumB
MB-0381	130.2	LIVING	Living	Her2
MB-0382	136.4666667	LIVING	Living	LumA
MB-0383	85.73333333	DECEASED	Died of Disease	LumB
MB-0384	61.1	DECEASED	Died of Disease	LumB
MB-0385	36.43333333	DECEASED	Died of Disease	LumB
MB-0386	138.1333333	LIVING	Living	LumA
MB-0388	97.56666667	LIVING	Living	Normal
MB-0389	96.96666667	LIVING	Living	LumB
MB-0391	142.4666667	LIVING	Living	Her2
MB-0392	38.13333333	DECEASED	Died of Disease	Normal
MB-0393	20.83333333	DECEASED	Died of Disease	Basal
MB-0394	64.23333333	LIVING	Living	LumA
MB-0395	29	DECEASED	Died of Disease	Her2
MB-0396	60.66666667	LIVING	Living	Basal
MB-0397	57.23333333	LIVING	Living	LumA
MB-0398	43.2	DECEASED	Died of Disease	LumB
MB-0399	137.1	DECEASED	Died of Other Causes	Her2
MB-0400	22.46666667	DECEASED	Died of Disease	Basal
MB-0401	26.26666667	DECEASED	Died of Disease	Basal
MB-0402	99.73333333	LIVING	Living	NormalCoreClaudinLow
MB-0404	63.5	LIVING	Living	LumA
MB-0406	96.9	DECEASED	Died of Disease	LumB
MB-0410	63	LIVING	Living	LumA
MB-0411	139.1666667	LIVING	Living	LumA
MB-0412	136.1666667	LIVING	Living	LumB
MB-0413	140.0666667	LIVING	Living	LumA
MB-0414	76.63333333	LIVING	Living	Basal
MB-0417	6.266666667	DECEASED	Died of Disease	Her2
MB-0418	102.0666667	LIVING	Living	Her2
MB-0419	104.3	DECEASED	Died of Other Causes	LumA
MB-0420	76.73333333	LIVING	Living	BasalOtherClaudinLow
MB-0421	93	DECEASED	Died of Other Causes	Her2
MB-0422	33.8	DECEASED	Died of Other Causes	LumA
MB-0424	9.833333333	DECEASED	Died of Disease	NormalCoreClaudinLow
MB-0425	24.4	DECEASED	Died of Other Causes	LumA
MB-0426	131.1	LIVING	Living	Normal
MB-0427	116.1	LIVING	Living	LumA
MB-0428	55.93333333	LIVING	Living	LumA
MB-0429	74.46666667	DECEASED	Died of Other Causes	LumB
MB-0431	85.13333333	LIVING	Living	LumA
MB-0434	45.5	DECEASED	Died of Disease	LumB
MB-0436	75.5	DECEASED	Died of Other Causes	Her2
MB-0437	90.56666667	LIVING	Living	LumB
MB-0438	135.1666667	LIVING	Living	Her2
MB-0439	112.1333333	LIVING	Living	LumB
MB-0440	100.8333333	LIVING	Living	LumB
MB-0442	103.4666667	DECEASED	Died of Disease	NormalCoreClaudinLow
MB-0443	45.03333333	LIVING	Living	LumA
MB-0444	55.46666667	DECEASED	Died of Disease	LumB
MB-0445	132.5333333	LIVING	Living	LumA
MB-0446	72.26666667	LIVING	Living	BasalOtherClaudinLow
MB-0449	112.5666667	LIVING	Living	LumA
MB-0451	50.06666667	LIVING	Living	LumA
MB-0452	62.8	LIVING	Living	LumB
MB-0453	43.13333333	DECEASED	Died of Disease	Her2
MB-0454	46.83333333	DECEASED	Died of Other Causes	LumA
MB-0455	99.33333333	LIVING	Living	LumB
MB-0458	134.5	LIVING	Living	NormalCoreClaudinLow
MB-0459	35.6	DECEASED	Died of Other Causes	LumB
MB-0460	114	DECEASED	Died of Disease	LumACoreClaudinLow
MB-0462	132.7666667	LIVING	Living	Her2
MB-0463	120.5666667	DECEASED	Died of Disease	LumA
MB-0464	39.3	DECEASED	Died of Disease	Basal
MB-0465	28.6	DECEASED	Died of Disease	LumB
MB-0466	43.86666667	LIVING	Living	LumA
MB-0467	105.6	DECEASED	Died of Disease	Her2
MB-0468	129.6	DECEASED	Died of Other Causes	LumA
MB-0469	131.2666667	LIVING	Living	LumB
MB-0470	88.23333333	LIVING	Living	BasalCoreClaudinLow
MB-0471	107.4666667	LIVING	Living	LumA
MB-0472	27.4	LIVING	Living	LumB
MB-0474	111.1	DECEASED	Died of Disease	LumB
MB-0475	130.7	LIVING	Living	LumA
MB-0476	130.4333333	LIVING	Living	NormalCoreClaudinLow
MB-0478	132.3	LIVING	Living	LumACoreClaudinLow
MB-0479	132.7666667	LIVING	Living	Her2
MB-0480	94.56666667	LIVING	Living	LumA
MB-0481	36.4	DECEASED	Died of Disease	Basal
MB-0482	24.86666667	DECEASED	Died of Disease	Normal
MB-0483	74.46666667	DECEASED	Died of Disease	LumB
MB-0484	82.63333333	LIVING	Living	Her2
MB-0485	36.76666667	DECEASED	Died of Disease	LumA
MB-0486	89.96666667	LIVING	Living	LumA
MB-0487	86.9	LIVING	Living	Normal
MB-0488	112.9333333	LIVING	Living	BasalCoreClaudinLow
MB-0489	90.56666667	LIVING	Living	NormalCoreClaudinLow
MB-0490	101.9666667	LIVING	Living	LumA
MB-0491	125.8	LIVING	Living	LumA
MB-0492	81.13333333	DECEASED	Died of Other Causes	LumB
MB-0494	36.63333333	DECEASED	Died of Disease	BasalCoreClaudinLow
MB-0495	71.8	DECEASED	Died of Disease	BasalCoreClaudinLow
MB-0496	130.9	LIVING	Living	NormalCoreClaudinLow
MB-0497	73.7	LIVING	Living	LumA
MB-0500	67.46666667	LIVING	Living	Basal
MB-0501	71.5	LIVING	Living	LumA
MB-0502	82.1	LIVING	Living	BasalCoreClaudinLow
MB-0503	101.2333333	LIVING	Living	LumA
MB-0504	130.4666667	LIVING	Living	LumA
MB-0505	60.7	LIVING	Living	LumA
MB-0506	45.8	DECEASED	Died of Disease	Her2
MB-0507	23.8	LIVING	Living	LumA
MB-0508	114.3333333	LIVING	Living	Normal
MB-0509	115.3	LIVING	Living	Basal
MB-0510	128.4	LIVING	Living	Normal
MB-0511	61.7	LIVING	Living	LumA
MB-0512	121.5333333	LIVING	Living	LumA
MB-0513	117.0333333	LIVING	Living	LumA
MB-0514	13.4	LIVING	Living	LumB
MB-0516	114.4666667	LIVING	Living	Basal
MB-0517	61.9	LIVING	Living	LumA
MB-0519	110.9666667	LIVING	Living	Normal
MB-0521	212.2	LIVING	Living	LumA
MB-0522	2.5	LIVING	Living	Her2
MB-0524	80.83333333	LIVING	Living	Normal
MB-0525	65.86666667	LIVING	Living	Basal
MB-0526	139.6333333	DECEASED	Died of Other Causes	LumB
MB-0527	109.8333333	DECEASED	Died of Other Causes	LumA
MB-0528	193.9666667	LIVING	Living	LumA
MB-0529	48.53333333	DECEASED	Died of Disease	LumA
MB-0531	163.8666667	LIVING	Living	NormalCoreClaudinLow
MB-0532	143.1333333	DECEASED	Died of Disease	LumB
MB-0534	124.1	LIVING	Living	Normal
MB-0535	199.1333333	LIVING	Living	LumA
MB-0536	147.3666667	DECEASED	Died of Other Causes	LumB
MB-0537	113.5666667	LIVING	Living	Normal
MB-0538	24.1	DECEASED	Died of Disease	LumA
MB-0540	194.5333333	LIVING	Living	NormalCoreClaudinLow
MB-0541	174.2666667	LIVING	Living	LumA
MB-0542	48.6	DECEASED	Died of Disease	Normal
MB-0544	79.33333333	DECEASED	Died of Other Causes	LumB
MB-0545	41.16666667	DECEASED	Died of Other Causes	Normal
MB-0550	132.3333333	DECEASED	Died of Disease	LumB
MB-0551	51.96666667	DECEASED	Died of Disease	Normal
MB-0552	68.06666667	DECEASED	Died of Disease	Her2
MB-0553	85.73333333	DECEASED	Died of Other Causes	LumA
MB-0554	111.1666667	DECEASED	Died of Other Causes	LumA
MB-0558	97.83333333	DECEASED	Died of Other Causes	BasalOtherClaudinLow
MB-0559	161.7666667	LIVING	Living	LumA
MB-0568	181.4666667	LIVING	Living	LumA
MB-0569	59.5	DECEASED	Died of Disease	LumB
MB-0570	272.2	LIVING	Living	LumB
MB-0571	149.8666667	LIVING	Living	LumA
MB-0573	163.2	DECEASED	Died of Other Causes	LumAOtherClaudinLow
MB-0574	119.8	LIVING	Living	LumA
MB-0575	128.5666667	LIVING	Living	LumACoreClaudinLow
MB-0576	31	DECEASED	Died of Disease	LumB
MB-0577	65.4	LIVING	Living	LumB
MB-0578	110.1	LIVING	Living	Normal
MB-0579	92.76666667	DECEASED	Died of Other Causes	LumB
MB-0580	79.36666667	DECEASED	Died of Disease	LumA
MB-0581	7.866666667	DECEASED	Died of Disease	Basal
MB-0582	15.53333333	DECEASED	Died of Other Causes	Basal
MB-0583	62.63333333	LIVING	Living	LumA
MB-0584	118.2	LIVING	Living	LumB
MB-0585	115.7	DECEASED	Died of Disease	LumB
MB-0586	77.23333333	DECEASED	Died of Other Causes	LumA
MB-0587	91.26666667	LIVING	Living	LumA
MB-0588	119.7333333	LIVING	Living	Normal
MB-0589	125.8	LIVING	Living	LumB
MB-0590	72.46666667	DECEASED	Died of Other Causes	LumB
MB-0591	119.4666667	DECEASED	Died of Disease	LumB
MB-0593	34.66666667	DECEASED	Died of Disease	Her2
MB-0594	44.23333333	LIVING	Living	LumB
MB-0596	107.1	DECEASED	Died of Other Causes	LumA
MB-0597	113.2	DECEASED	Died of Other Causes	NormalCoreClaudinLow
MB-0598	89.36666667	DECEASED	Died of Disease	LumB
MB-0599	123.2666667	LIVING	Living	LumACoreClaudinLow
MB-0600	111	LIVING	Living	LumA
MB-0601	29.66666667	DECEASED	Died of Disease	LumB
MB-0603	121.9666667	LIVING	Living	LumA
MB-0605	114.6	LIVING	Living	LumA
MB-0606	27.46666667	DECEASED	Died of Disease	LumB
MB-0607	87.83333333	LIVING	Living	LumA
MB-0608	63.96666667	DECEASED	Died of Other Causes	Basal
MB-0609	98.7	DECEASED	Died of Disease	LumA
MB-0610	76.7	LIVING	Living	LumA
MB-0611	104.5333333	LIVING	Living	LumB
MB-0613	48.8	LIVING	Living	BasalOtherClaudinLow
MB-0614	119.3333333	LIVING	Living	LumA
MB-0615	34.76666667	LIVING	Living	Normal
MB-0616	29.03333333	DECEASED	Died of Other Causes	LumB
MB-0617	92.96666667	DECEASED	Died of Other Causes	NormalCoreClaudinLow
MB-0618	101.9	LIVING	Living	LumB
MB-0619	94.23333333	LIVING	Living	Normal
MB-0620	112.8	LIVING	Living	Normal
MB-0621	33.56666667	LIVING	Living	LumA
MB-0623	111.0666667	LIVING	Living	NormalCoreClaudinLow
MB-0624	64.03333333	LIVING	Living	LumA
MB-0626	35.53333333	DECEASED	Died of Disease	LumB
MB-0627	0.766666667	LIVING	Living	BasalOtherClaudinLow
MB-0628	105.9666667	LIVING	Living	Normal
MB-0630	86.8	LIVING	Living	LumB
MB-0631	47.43333333	DECEASED	Died of Disease	LumA
MB-0632	56.5	LIVING	Living	LumACoreClaudinLow
MB-0634	17.76666667	LIVING	Living	NormalCoreClaudinLow
MB-0636	32.63333333	DECEASED	Died of Disease	LumA
MB-0637	80.66666667	LIVING	Living	LumB
MB-0638	103.7666667	DECEASED	Died of Other Causes	NormalCoreClaudinLow
MB-0639	75.4	LIVING	Living	Basal
MB-0640	61.33333333	LIVING	Living	Normal
MB-0641	102.5666667	LIVING	Living	NormalCoreClaudinLow
MB-0642	84.2	DECEASED	Died of Other Causes	LumA
MB-0643	19.73333333	DECEASED	Died of Other Causes	Her2
MB-0644	93.3	LIVING	Living	LumACoreClaudinLow
MB-0646	15.16666667	DECEASED	Died of Disease	LumB
MB-0649	61.43333333	LIVING	Living	LumA
MB-0650	25.53333333	LIVING	Living	LumA
MB-0652	96.63333333	DECEASED	Died of Disease	Her2
MB-0653	24.8	DECEASED	Died of Disease	Her2
MB-0654	69.4	LIVING	Living	LumA
MB-0655	111.0666667	LIVING	Living	Normal
MB-0656	19.03333333	DECEASED	Died of Disease	Basal
MB-0657	30.43333333	LIVING	Living	Normal
MB-0658	97.26666667	LIVING	Living	Basal
MB-0659	23.33333333	DECEASED	Died of Disease	Normal
MB-0660	18.93333333	DECEASED	Died of Disease	Her2
MB-0661	20	DECEASED	Died of Disease	LumA
MB-0662	69.8	DECEASED	Died of Disease	Normal
MB-0663	55.36666667	LIVING	Living	Her2
MB-0664	11.06666667	DECEASED	Died of Disease	Basal
MB-0666	24.33333333	DECEASED	Died of Disease	LumA
MB-0869	112.4	DECEASED	Died of Other Causes	Basal
MB-0872	152.0666667	DECEASED	Died of Other Causes	Normal
MB-0874	16.6	DECEASED	Died of Disease	Basal
MB-0877	14.43333333	DECEASED	Died of Disease	LumB
MB-0880	1.233333333	LIVING	Living	LumA
MB-0882	42.36666667	DECEASED	Died of Disease	LumB
MB-0884	93.66666667	DECEASED	Died of Disease	LumB
MB-0891	149.4	LIVING	Living	LumA
MB-0893	175.6333333	LIVING	Living	BasalCoreClaudinLow
MB-0895	43.1	DECEASED	Died of Other Causes	LumB
MB-0897	30.96666667	DECEASED	Died of Other Causes	Normal
MB-0899	175.8	LIVING	Living	LumA
MB-0901	136.1666667	LIVING	Living	Basal
MB-0904	144.7	DECEASED	Died of Other Causes	LumA
MB-0906	63.86666667	DECEASED	Died of Other Causes	Normal
MB-2513	59.7	DECEASED	Died of Disease	LumA
MB-2517	268.4333333	DECEASED	Died of Other Causes	Her2
MB-2536	47.9	DECEASED	Died of Other Causes	LumA
MB-2556	220.9	DECEASED	Died of Other Causes	NormalCoreClaudinLow
MB-2564	285.4333333	LIVING	Living	LumA
MB-2610	280.7	LIVING	Living	LumA
MB-2613	163.4	LIVING	Living	LumB
MB-2614	64.93333333	DECEASED	Died of Disease	LumA
MB-2616	219.1666667	DECEASED	Died of Disease	NormalCoreClaudinLow
MB-2617	89.1	DECEASED	Died of Disease	LumB
MB-2618	89.1	DECEASED	Died of Disease	LumB
MB-2624	128.5333333	LIVING	Living	LumA
MB-2626	193.7	LIVING	Living	LumB
MB-2629	279.1	LIVING	Living	LumB
MB-2632	19.1	DECEASED	Died of Disease	Her2
MB-2634	274.0333333	LIVING	Living	LumB
MB-2642	45.16666667	DECEASED	Died of Disease	LumB
MB-2643	52.96666667	DECEASED	Died of Disease	BasalCoreClaudinLow
MB-2645	44.76666667	DECEASED	Died of Disease	Basal
MB-2669	73.7	DECEASED	Died of Disease	LumA
MB-2686	177.2666667	LIVING	Living	LumB
MB-2705	163.7333333	LIVING	Living	LumB
MB-2708	133.2333333	DECEASED	Died of Disease	LumB
MB-2711	201.4666667	LIVING	Living	LumA
MB-2712	234.4333333	DECEASED	Died of Other Causes	LumA
MB-2718	278.2666667	LIVING	Living	Basal
MB-2721	251.6333333	LIVING	Living	LumA
MB-2724	108.0666667	DECEASED	Died of Disease	BasalCoreClaudinLow
MB-2725	236.9333333	LIVING	Living	LumA
MB-2728	51.4	DECEASED	Died of Disease	LumB
MB-2730	133.7333333	LIVING	Living	LumB
MB-2735	274.5	LIVING	Living	LumB
MB-2742	24.9	DECEASED	Died of Disease	Her2
MB-2744	275.6333333	LIVING	Living	Normal
MB-2745	168.9666667	DECEASED	Died of Disease	LumA
MB-2747	234.3333333	DECEASED	Died of Other Causes	LumA
MB-2749	97.76666667	DECEASED	Died of Other Causes	LumA
MB-2750	145.4333333	DECEASED	Died of Other Causes	LumA
MB-2752	81.93333333	DECEASED	Died of Disease	LumA
MB-2753	274.4	LIVING	Living	Basal
MB-2754	203.5333333	DECEASED	Died of Disease	Normal
MB-2758	35	DECEASED	Died of Disease	Basal
MB-2760	118.0333333	DECEASED	Died of Disease	LumB
MB-2763	275.6	LIVING	Living	LumB
MB-2764	270.1333333	DECEASED	Died of Disease	NormalCoreClaudinLow
MB-2765	227.8666667	DECEASED	Died of Other Causes	LumB
MB-2767	271.3333333	LIVING	Living	LumB
MB-2769	160	LIVING	Living	LumB
MB-2770	274.3666667	LIVING	Living	LumA
MB-2771	44.83333333	DECEASED	Died of Disease	Basal
MB-2772	150.7333333	DECEASED	Died of Other Causes	LumBOtherClaudinLow
MB-2774	131.6666667	DECEASED	Died of Other Causes	LumB
MB-2779	275.2333333	LIVING	Living	LumA
MB-2781	40.43333333	DECEASED	Died of Other Causes	LumB
MB-2786	68.26666667	DECEASED	Died of Disease	LumA
MB-2790	116.9333333	LIVING	Living	LumA
MB-2791	271.9333333	LIVING	Living	LumA
MB-2792	110.7666667	DECEASED	Died of Disease	Her2
MB-2793	267.2333333	LIVING	Living	LumB
MB-2795	272.1	LIVING	Living	LumB
MB-2796	87.7	DECEASED	Died of Disease	LumB
MB-2797	252.9666667	LIVING	Living	LumA
MB-2801	271.2666667	LIVING	Living	LumA
MB-2803	85.86666667	DECEASED	Died of Disease	LumB
MB-2814	231.0333333	DECEASED	Died of Other Causes	LumB
MB-2815	257.5666667	LIVING	Living	Normal
MB-2819	270.5666667	LIVING	Living	LumA
MB-2820	254.6333333	LIVING	Living	LumA
MB-2821	136.0666667	DECEASED	Died of Other Causes	BasalCoreClaudinLow
MB-2823	269.9	LIVING	Living	Normal
MB-2827	235.6666667	LIVING	Living	Basal
MB-2833	259.7666667	LIVING	Living	Basal
MB-2834	153.8333333	DECEASED	Died of Other Causes	Her2
MB-2835	55.03333333	DECEASED	Died of Other Causes	LumA
MB-2838	270.3	LIVING	Living	LumA
MB-2840	269	LIVING	Living	LumA
MB-2842	19.73333333	DECEASED	Died of Disease	Basal
MB-2843	231.5333333	DECEASED	Died of Other Causes	LumA
MB-2844	146.7333333	LIVING	Living	LumB
MB-2845	264.7666667	LIVING	Living	LumACoreClaudinLow
MB-2846	149.7	DECEASED	Died of Disease	Basal
MB-2847	39.53333333	DECEASED	Died of Disease	Her2
MB-2848	227.7333333	DECEASED	Died of Other Causes	LumA
MB-2849	43.2	DECEASED	Died of Disease	Basal
MB-2850	9.433333333	DECEASED	Died of Disease	BasalOtherClaudinLow
MB-2851	159	DECEASED	Died of Disease	LumA
MB-2853	269.6333333	LIVING	Living	LumB
MB-2854	270.4333333	LIVING	Living	LumA
MB-2857	250.6666667	LIVING	Living	BasalOtherClaudinLow
MB-2858	141.5666667	DECEASED	Died of Other Causes	LumB
MB-2863	258.3333333	LIVING	Living	LumA
MB-2867	269.3333333	LIVING	Living	LumA
MB-2895	196.5666667	DECEASED	Died of Disease	Basal
MB-2896	237.3666667	DECEASED	Died of Other Causes	NormalOtherClaudinLow
MB-2900	20.66666667	DECEASED	Died of Other Causes	Normal
MB-2901	218.3	DECEASED	Died of Disease	LumB
MB-2904	125.6	DECEASED	Died of Disease	Basal
MB-2912	267.4	LIVING	Living	Basal
MB-2916	266.9333333	LIVING	Living	LumA
MB-2917	31.93333333	DECEASED	Died of Disease	Basal
MB-2919	240.0333333	DECEASED	Died of Other Causes	LumB
MB-2922	14.4	DECEASED	Died of Disease	Her2
MB-2923	14.1	DECEASED	Died of Disease	Her2
MB-2927	263.7	DECEASED	Died of Disease	LumA
MB-2929	262.8666667	DECEASED	Died of Other Causes	Her2
MB-2931	228.1	DECEASED	Died of Other Causes	LumB
MB-2932	108.4333333	LIVING	Living	LumB
MB-2933	161.9333333	DECEASED	Died of Other Causes	LumA
MB-2939	101.2666667	DECEASED	Died of Other Causes	LumB
MB-2944	27.2	DECEASED	Died of Disease	LumA
MB-2947	112	LIVING	Living	LumA
MB-2951	263.3666667	LIVING	Living	LumA
MB-2952	189.1	DECEASED	Died of Other Causes	LumA
MB-2953	30.13333333	DECEASED	Died of Disease	LumB
MB-2954	5.5	DECEASED	Died of Disease	LumB
MB-2957	262.1333333	LIVING	Living	Basal
MB-2960	222.2	DECEASED	Died of Other Causes	LumA
MB-2963	227.8333333	DECEASED	Died of Disease	Her2CoreClaudinLow
MB-2964	9.6	DECEASED	Died of Disease	Her2
MB-2966	265	LIVING	Living	LumA
MB-2969	172.9	DECEASED	Died of Other Causes	LumA
MB-2970	252.8666667	DECEASED	Died of Disease	LumA
MB-2971	264.2333333	LIVING	Living	LumA
MB-2977	110.6	DECEASED	Died of Other Causes	LumA
MB-2983	180.8333333	DECEASED	Died of Other Causes	LumB
MB-2984	261.2	LIVING	Living	LumB
MB-2990	260	LIVING	Living	LumA
MB-2993	187.0333333	LIVING	Living	BasalCoreClaudinLow
MB-2994	254.5	LIVING	Living	LumA
MB-2996	191.2333333	LIVING	Living	LumA
MB-2999	262	LIVING	Living	LumA
MB-3001	263.2333333	LIVING	Living	Basal
MB-3002	140.5666667	DECEASED	Died of Other Causes	LumA
MB-3005	253.0666667	LIVING	Living	LumA
MB-3006	15.7	DECEASED	Died of Disease	NormalCoreClaudinLow
MB-3007	114.9	DECEASED	Died of Disease	LumB
MB-3008	149.6	LIVING	Living	LumA
MB-3013	238.3666667	LIVING	Living	LumA
MB-3014	262.6333333	LIVING	Living	Basal
MB-3016	258.8666667	LIVING	Living	LumB
MB-3021	217.5666667	DECEASED	Died of Other Causes	LumA
MB-3025	256	LIVING	Living	Her2
MB-3026	261.2	LIVING	Living	LumA
MB-3028	42.56666667	DECEASED	Died of Disease	LumB
MB-3031	35.63333333	DECEASED	Died of Disease	Her2
MB-3032	250.1333333	LIVING	Living	LumA
MB-3033	70.4	DECEASED	Died of Disease	LumA
MB-3035	260.7333333	LIVING	Living	LumA
MB-3037	98.83333333	LIVING	Living	LumA
MB-3046	73.83333333	DECEASED	Died of Other Causes	Basal
MB-3049	259.9666667	LIVING	Living	LumA
MB-3050	255.1	DECEASED	Died of Other Causes	LumB
MB-3057	32.03333333	DECEASED	Died of Disease	Basal
MB-3058	254.2666667	LIVING	Living	Basal
MB-3060	44.6	DECEASED	Died of Disease	LumB
MB-3062	146.3666667	LIVING	Living	BasalOtherClaudinLow
MB-3063	28.56666667	DECEASED	Died of Disease	Basal
MB-3064	165.1666667	DECEASED	Died of Disease	LumA
MB-3067	259.5333333	LIVING	Living	Basal
MB-3079	149.6	LIVING	Living	LumA
MB-3083	81.1	DECEASED	Died of Disease	LumB
MB-3085	210.9666667	DECEASED	Died of Disease	Normal
MB-3088	256.5	LIVING	Living	LumA
MB-3092	152.3333333	DECEASED	Died of Other Causes	LumB
MB-3102	258.3333333	LIVING	Living	LumA
MB-3103	28.73333333	DECEASED	Died of Disease	LumB
MB-3104	75.36666667	DECEASED	Died of Disease	LumA
MB-3105	252.3333333	LIVING	Living	LumA
MB-3110	100.7333333	LIVING	Living	LumA
MB-3121	131.3333333	DECEASED	Died of Other Causes	LumA
MB-3122	257.7666667	LIVING	Living	Her2
MB-3123	167.4333333	LIVING	Living	Basal
MB-3153	227.9333333	LIVING	Living	Basal
MB-3165	221.2333333	LIVING	Living	Basal
MB-3167	136.9333333	LIVING	Living	LumA
MB-3171	219.6666667	DECEASED	Died of Disease	LumA
MB-3181	178.1666667	DECEASED	Died of Disease	LumB
MB-3211	145.5	LIVING	Living	Basal
MB-3218	248.7666667	LIVING	Living	Basal
MB-3222	23.93333333	DECEASED	Died of Other Causes	LumA
MB-3228	252	LIVING	Living	LumA
MB-3235	236.1333333	LIVING	Living	LumB
MB-3252	99.7	LIVING	Living	LumA
MB-3254	123.9	LIVING	Living	LumA
MB-3266	51.2	DECEASED	Died of Disease	LumB
MB-3271	65.46666667	DECEASED	Died of Other Causes	Basal
MB-3272	22.66666667	DECEASED	Died of Disease	LumB
MB-3275	41.53333333	DECEASED	Died of Disease	LumB
MB-3277	32.93333333	DECEASED	Died of Disease	Basal
MB-3292	217.7666667	LIVING	Living	Basal
MB-3295	158.5333333	DECEASED	Died of Other Causes	Normal
MB-3297	236.0666667	LIVING	Living	Basal
MB-3298	242.5666667	LIVING	Living	LumA
MB-3300	247	LIVING	Living	LumB
MB-3301	248.7666667	LIVING	Living	LumB
MB-3303	243.9	LIVING	Living	LumB
MB-3328	191.1333333	DECEASED	Died of Other Causes	LumA
MB-3329	37.96666667	DECEASED	Died of Disease	Her2
MB-3341	148.7666667	DECEASED	Died of Disease	LumA
MB-3344	241.2666667	LIVING	Living	LumA
MB-3350	227.8	DECEASED	Died of Other Causes	LumB
MB-3351	241.8666667	LIVING	Living	LumA
MB-3355	109	LIVING	Living	Her2
MB-3357	38.03333333	DECEASED	Died of Disease	LumB
MB-3360	26.76666667	DECEASED	Died of Disease	LumB
MB-3361	68.2	DECEASED	Died of Disease	LumB
MB-3363	10.86666667	DECEASED	Died of Disease	Basal
MB-3365	241.6	LIVING	Living	LumA
MB-3367	179.4333333	LIVING	Living	Basal
MB-3371	241.2666667	LIVING	Living	LumB
MB-3378	87.53333333	DECEASED	Died of Other Causes	LumA
MB-3379	113.8333333	DECEASED	Died of Other Causes	LumA
MB-3381	236.6333333	LIVING	Living	LumA
MB-3382	136.2333333	LIVING	Living	LumB
MB-3383	23.2	DECEASED	Died of Disease	BasalOtherClaudinLow
MB-3386	55.63333333	DECEASED	Died of Disease	Her2
MB-3388	228.6	DECEASED	Died of Other Causes	LumB
MB-3389	240.7	LIVING	Living	LumB
MB-3395	243.7666667	LIVING	Living	BasalCoreClaudinLow
MB-3396	226.7333333	LIVING	Living	Basal
MB-3402	50.03333333	DECEASED	Died of Disease	LumB
MB-3403	138.3333333	LIVING	Living	LumA
MB-3412	228.8	LIVING	Living	LumA
MB-3417	103.4666667	LIVING	Living	LumB
MB-3429	243.5	LIVING	Living	NormalCoreClaudinLow
MB-3430	219.7666667	DECEASED	Died of Other Causes	LumA
MB-3435	25.43333333	DECEASED	Died of Disease	Her2
MB-3436	50.76666667	DECEASED	Died of Disease	LumB
MB-3437	108.7666667	LIVING	Living	LumB
MB-3439	188.7333333	LIVING	Living	LumA
MB-3450	240.4666667	LIVING	Living	LumA
MB-3452	119.8666667	DECEASED	Died of Disease	Normal
MB-3453	32.83333333	DECEASED	Died of Disease	Basal
MB-3459	241.4	LIVING	Living	LumB
MB-3462	234.2333333	LIVING	Living	LumA
MB-3466	234.1333333	DECEASED	Died of Other Causes	Her2
MB-3467	38.8	DECEASED	Died of Disease	Her2
MB-3470	62.53333333	DECEASED	Died of Disease	Her2
MB-3476	159.0666667	DECEASED	Died of Other Causes	Basal
MB-3479	231.6666667	LIVING	Living	NormalCoreClaudinLow
MB-3487	237.1333333	LIVING	Living	LumB
MB-3488	27.46666667	DECEASED	Died of Disease	Her2
MB-3490	102.4	DECEASED	Died of Disease	LumB
MB-3492	118.1333333	DECEASED	Died of Disease	LumB
MB-3497	15.5	DECEASED	Died of Disease	Her2
MB-3500	239.3	LIVING	Living	Basal
MB-3502	229.3333333	LIVING	Living	Basal
MB-3506	240.8333333	LIVING	Living	LumB
MB-3510	59.6	DECEASED	Died of Other Causes	LumA
MB-3525	236.7	LIVING	Living	LumB
MB-3526	86.06666667	DECEASED	Died of Disease	Normal
MB-3528	113.6666667	LIVING	Living	Her2
MB-3530	112.9666667	DECEASED	Died of Other Causes	Her2
MB-3536	86.23333333	DECEASED	Died of Disease	Normal
MB-3545	232.7333333	DECEASED	Died of Disease	LumA
MB-3548	234.5333333	DECEASED	Died of Other Causes	LumA
MB-3556	38.03333333	DECEASED	Died of Disease	Her2
MB-3567	236.0333333	LIVING	Living	Basal
MB-3576	24.86666667	DECEASED	Died of Disease	Her2
MB-3582	229.3666667	DECEASED	Died of Other Causes	NormalOtherClaudinLow
MB-3600	214.7	LIVING	Living	LumB
MB-3606	110.6333333	LIVING	Living	Her2
MB-3614	235.4	LIVING	Living	LumB
MB-3702	230.4666667	LIVING	Living	Basal
MB-3706	38.8	DECEASED	Died of Disease	Basal
MB-3707	228.7666667	DECEASED	Died of Disease	LumACoreClaudinLow
MB-3711	222.1	LIVING	Living	LumA
MB-3748	228	LIVING	Living	LumA
MB-3752	75.33333333	DECEASED	Died of Disease	BasalCoreClaudinLow
MB-3754	92.73333333	DECEASED	Died of Disease	LumB
MB-3781	224.5666667	LIVING	Living	LumA
MB-3797	228.3333333	LIVING	Living	LumA
MB-3824	126.4666667	DECEASED	Died of Disease	LumB
MB-3838	134.4666667	DECEASED	Died of Disease	LumB
MB-3840	287.2333333	LIVING	Living	LumB
MB-3842	226.0666667	LIVING	Living	LumB
MB-3850	72.3	LIVING	Living	LumACoreClaudinLow
MB-3852	225.5	LIVING	Living	LumA
MB-3854	99.23333333	LIVING	Living	LumA
MB-3865	199.9666667	LIVING	Living	LumACoreClaudinLow
MB-3866	225.5	LIVING	Living	Her2
MB-3871	172.8	DECEASED	Died of Other Causes	LumA
MB-3874	186.4333333	LIVING	Living	LumA
MB-3978	100.8666667	DECEASED	Died of Disease	Her2
MB-4000	28.06666667	DECEASED	Died of Other Causes	LumA
MB-4001	49.66666667	DECEASED	Died of Disease	LumA
MB-4003	106.5666667	DECEASED	Died of Disease	Her2
MB-4004	256.8666667	DECEASED	Died of Disease	LumB
MB-4005	188.3666667	LIVING	Living	LumB
MB-4008	44.73333333	DECEASED	Died of Disease	LumB
MB-4010	11.7	DECEASED	Died of Other Causes	Her2
MB-4011	193.1666667	LIVING	Living	LumA
MB-4012	277.3666667	DECEASED	Died of Other Causes	Her2
MB-4015	11.3	DECEASED	Died of Disease	Her2
MB-4017	139.3	DECEASED	Died of Other Causes	LumB
MB-4018	105.6666667	DECEASED	Died of Disease	LumA
MB-4024	124.1	LIVING	Living	Basal
MB-4033	15.2	DECEASED	Died of Disease	LumA
MB-4046	298.0333333	DECEASED	Died of Other Causes	Her2
MB-4059	172	DECEASED	Died of Other Causes	Normal
MB-4079	351	DECEASED	Died of Other Causes	Her2
MB-4091	281.3666667	DECEASED	Died of Other Causes	LumA
MB-4098	176.3666667	LIVING	Living	Her2
MB-4119	67.8	DECEASED	Died of Disease	Her2
MB-4120	217.1	DECEASED	Died of Other Causes	LumA
MB-4126	174.8	DECEASED	Died of Other Causes	Her2
MB-4127	258.1666667	DECEASED	Died of Other Causes	Her2
MB-4139	165.4	DECEASED	Died of Other Causes	LumB
MB-4140	114.5	DECEASED	Died of Other Causes	LumA
MB-4141	147.8333333	DECEASED	Died of Disease	Her2
MB-4145	217.6333333	DECEASED	Died of Other Causes	Her2
MB-4146	15.63333333	DECEASED	Died of Disease	Basal
MB-4148	63.03333333	DECEASED	Died of Disease	LumB
MB-4154	49.56666667	DECEASED	Died of Other Causes	LumB
MB-4171	184.7	DECEASED	Died of Disease	Her2
MB-4173	160.3333333	DECEASED	Died of Other Causes	LumA
MB-4189	355.2	DECEASED	Died of Other Causes	Her2
MB-4212	330.3666667	LIVING	Living	LumA
MB-4213	84.5	DECEASED	Died of Disease	LumB
MB-4222	55.23333333	DECEASED	Died of Disease	Her2
MB-4230	115.6	DECEASED	Died of Other Causes	LumA
MB-4233	36.36666667	DECEASED	Died of Disease	LumB
MB-4234	253.5333333	DECEASED	Died of Other Causes	LumA
MB-4235	335.7333333	DECEASED	Died of Disease	Basal
MB-4236	203.7	DECEASED	Died of Other Causes	Her2
MB-4250	100.1666667	DECEASED	Died of Other Causes	LumA
MB-4254	178.4	LIVING	Living	Basal
MB-4264	163.2	DECEASED	Died of Other Causes	LumA
MB-4266	33.9	DECEASED	Died of Disease	LumA
MB-4270	98.7	DECEASED	Died of Disease	Her2
MB-4274	59.93333333	DECEASED	Died of Disease	LumB
MB-4276	132.2	DECEASED	Died of Disease	Her2
MB-4278	244.2	DECEASED	Died of Other Causes	Her2
MB-4281	260.0333333	DECEASED	Died of Other Causes	Her2
MB-4282	34.1	LIVING	Living	LumA
MB-4283	174.8333333	LIVING	Living	LumA
MB-4289	96.83333333	DECEASED	Died of Disease	Her2
MB-4292	335.6	DECEASED	Died of Other Causes	LumA
MB-4293	219.1666667	DECEASED	Died of Other Causes	LumA
MB-4300	189.0333333	LIVING	Living	Her2
MB-4303	89.03333333	DECEASED	Died of Other Causes	Basal
MB-4306	234.7	DECEASED	Died of Other Causes	LumA
MB-4310	265.5666667	DECEASED	Died of Other Causes	LumA
MB-4317	177.9	LIVING	Living	Her2
MB-4318	17.13333333	DECEASED	Died of Other Causes	LumB
MB-4322	196.4666667	DECEASED	Died of Other Causes	LumA
MB-4323	126.6333333	DECEASED	Died of Other Causes	LumA
MB-4324	87.23333333	DECEASED	Died of Disease	Her2
MB-4328	199.2666667	DECEASED	Died of Other Causes	LumA
MB-4329	168.2666667	DECEASED	Died of Disease	LumA
MB-4331	235.5666667	DECEASED	Died of Other Causes	Her2
MB-4332	307.9333333	LIVING	Living	Basal
MB-4333	207.9666667	DECEASED	Died of Other Causes	LumA
MB-4339	173.6	DECEASED	Died of Disease	LumB
MB-4341	33.7	DECEASED	Died of Disease	Her2
MB-4342	232.7666667	DECEASED	Died of Other Causes	LumA
MB-4343	198.6	DECEASED	Died of Other Causes	Her2
MB-4348	226.2	DECEASED	Died of Disease	Her2
MB-4350	31.06666667	DECEASED	Died of Disease	Her2
MB-4351	68.13333333	DECEASED	Died of Disease	Her2
MB-4353	128.5333333	DECEASED	Died of Disease	LumB
MB-4354	15.36666667	DECEASED	Died of Disease	Her2
MB-4357	114.0333333	DECEASED	Died of Disease	LumA
MB-4360	11.86666667	DECEASED	Died of Disease	Her2
MB-4362	267.2666667	LIVING	Living	Normal
MB-4368	119.4666667	DECEASED	Died of Disease	LumA
MB-4374	42.56666667	DECEASED	Died of Other Causes	LumA
MB-4375	291.1666667	LIVING	Living	Normal
MB-4381	61.46666667	DECEASED	Died of Disease	Normal
MB-4390	164.3333333	DECEASED	Died of Other Causes	LumA
MB-4395	139.6	DECEASED	Died of Disease	Her2
MB-4407	83.36666667	DECEASED	Died of Disease	Basal
MB-4408	206.5666667	DECEASED	Died of Other Causes	Basal
MB-4416	241.6	DECEASED	Died of Disease	BasalOtherClaudinLow
MB-4417	16.7	DECEASED	Died of Other Causes	Basal
MB-4418	307.6333333	LIVING	Living	LumA
MB-4421	264.7666667	DECEASED	Died of Other Causes	LumA
MB-4426	170.9	DECEASED	Died of Other Causes	Basal
MB-4434	148.1	DECEASED	Died of Disease	Her2
MB-4442	296.8666667	LIVING	Living	LumA
MB-4484	52.3	DECEASED	Died of Disease	Normal
MB-4529	126.4666667	DECEASED	Died of Other Causes	LumA
MB-4548	322.8333333	LIVING	Living	Her2
MB-4557	279.8	LIVING	Living	LumA
MB-4564	210.4333333	DECEASED	Died of Other Causes	LumA
MB-4578	197.3333333	DECEASED	Died of Other Causes	LumA
MB-4591	41.16666667	DECEASED	Died of Other Causes	LumB
MB-4593	140.2333333	LIVING	Living	LumA
MB-4598	119.3666667	DECEASED	Died of Disease	LumB
MB-4599	191.1666667	LIVING	Living	LumA
MB-4601	56.26666667	DECEASED	Died of Disease	Basal
MB-4603	239.2333333	LIVING	Living	Normal
MB-4607	121.7333333	LIVING	Living	LumA
MB-4616	90.13333333	DECEASED	Died of Disease	LumA
MB-4618	267.4	LIVING	Living	LumB
MB-4621	271.8666667	LIVING	Living	Basal
MB-4622	282.8333333	DECEASED	Died of Other Causes	Basal
MB-4623	292.0333333	DECEASED	Died of Other Causes	LumA
MB-4626	143	DECEASED	Died of Disease	Her2
MB-4627	186.6333333	DECEASED	Died of Other Causes	LumA
MB-4630	95.83333333	DECEASED	Died of Other Causes	LumB
MB-4633	318.2	LIVING	Living	LumA
MB-4634	109.6	DECEASED	Died of Disease	LumA
MB-4639	119	DECEASED	Died of Disease	LumB
MB-4640	200.6	LIVING	Living	Her2
MB-4641	148.5666667	DECEASED	Died of Other Causes	LumA
MB-4642	285.7	DECEASED	Died of Disease	LumB
MB-4643	41.46666667	DECEASED	Died of Disease	Her2
MB-4644	90	DECEASED	Died of Disease	LumB
MB-4648	168.5333333	DECEASED	Died of Other Causes	LumB
MB-4649	16.83333333	DECEASED	Died of Other Causes	LumB
MB-4651	30.3	DECEASED	Died of Disease	LumB
MB-4653	48.13333333	DECEASED	Died of Disease	Normal
MB-4654	64.3	DECEASED	Died of Other Causes	LumB
MB-4655	99	DECEASED	Died of Other Causes	LumA
MB-4660	39.86666667	DECEASED	Died of Disease	Basal
MB-4661	234.2333333	LIVING	Living	LumA
MB-4663	239.3333333	LIVING	Living	Basal
MB-4665	260.2	LIVING	Living	LumA
MB-4666	111.5666667	DECEASED	Died of Disease	LumA
MB-4667	295.3333333	DECEASED	Died of Other Causes	Her2
MB-4669	119.4666667	DECEASED	Died of Other Causes	LumB
MB-4670	67.8	DECEASED	Died of Disease	LumA
MB-4671	34.7	DECEASED	Died of Disease	LumB
MB-4672	220.9333333	DECEASED	Died of Other Causes	LumA
MB-4673	87	DECEASED	Died of Disease	LumB
MB-4674	81.06666667	DECEASED	Died of Disease	LumA
MB-4675	263.0333333	LIVING	Living	LumA
MB-4679	292.6666667	DECEASED	Died of Other Causes	Basal
MB-4681	251.8	DECEASED	Died of Disease	LumA
MB-4682	139.5333333	DECEASED	Died of Disease	LumA
MB-4685	43.3	DECEASED	Died of Other Causes	LumB
MB-4686	48.43333333	DECEASED	Died of Disease	LumA
MB-4687	74.1	DECEASED	Died of Other Causes	LumA
MB-4688	85.3	DECEASED	Died of Disease	LumB
MB-4691	282.5666667	DECEASED	Died of Disease	LumA
MB-4692	107.2666667	DECEASED	Died of Other Causes	LumA
MB-4694	198.3	LIVING	Living	Basal
MB-4695	21.3	DECEASED	Died of Other Causes	Normal
MB-4696	255.2666667	LIVING	Living	Basal
MB-4698	170.6666667	DECEASED	Died of Disease	LumA
MB-4701	127.5333333	LIVING	Living	LumA
MB-4702	300.8666667	LIVING	Living	LumB
MB-4704	64	DECEASED	Died of Disease	LumA
MB-4705	213.1	DECEASED	Died of Other Causes	LumA
MB-4706	55.66666667	DECEASED	Died of Other Causes	LumA
MB-4707	221.2	LIVING	Living	Basal
MB-4708	227.9	DECEASED	Died of Other Causes	LumA
MB-4709	146.7666667	LIVING	Living	LumA
MB-4710	57.66666667	LIVING	Living	LumA
MB-4711	31.46666667	DECEASED	Died of Disease	Basal
MB-4712	249.5333333	DECEASED	Died of Other Causes	Normal
MB-4714	83.66666667	DECEASED	Died of Other Causes	Basal
MB-4715	35.23333333	DECEASED	Died of Disease	Basal
MB-4716	76.13333333	DECEASED	Died of Disease	LumA
MB-4717	42.9	DECEASED	Died of Disease	Basal
MB-4718	198.3333333	DECEASED	Died of Disease	Normal
MB-4719	81.56666667	DECEASED	Died of Other Causes	LumA
MB-4721	23.73333333	DECEASED	Died of Disease	LumA
MB-4722	86.1	LIVING	Living	LumA
MB-4723	211.9666667	LIVING	Living	LumB
MB-4724	146.0666667	LIVING	Living	Her2
MB-4725	98.76666667	DECEASED	Died of Disease	Her2
MB-4729	28	DECEASED	Died of Other Causes	LumA
MB-4730	131.3	DECEASED	Died of Other Causes	LumA
MB-4731	44.86666667	DECEASED	Died of Disease	Her2
MB-4732	149.8666667	LIVING	Living	Basal
MB-4733	19.73333333	DECEASED	Died of Disease	Basal
MB-4735	297.8	LIVING	Living	LumA
MB-4737	122.2	LIVING	Living	LumB
MB-4738	176.0666667	LIVING	Living	Normal
MB-4739	161.6666667	DECEASED	Died of Other Causes	LumA
MB-4741	56.5	DECEASED	Died of Disease	LumB
MB-4742	83.13333333	DECEASED	Died of Other Causes	LumA
MB-4743	230.1666667	LIVING	Living	Normal
MB-4744	153	DECEASED	Died of Disease	LumB
MB-4745	42.66666667	DECEASED	Died of Disease	Her2
MB-4746	244.4333333	LIVING	Living	Normal
MB-4749	51.46666667	DECEASED	Died of Other Causes	LumA
MB-4750	37.73333333	DECEASED	Died of Disease	LumB
MB-4752	125.2666667	DECEASED	Died of Disease	LumA
MB-4757	27.4	DECEASED	Died of Disease	Basal
MB-4758	211.9333333	LIVING	Living	Basal
MB-4760	124.8	DECEASED	Died of Disease	LumA
MB-4762	252.1	LIVING	Living	LumA
MB-4763	102.1	LIVING	Living	Her2
MB-4764	245.5	LIVING	Living	LumA
MB-4767	47.13333333	DECEASED	Died of Disease	LumB
MB-4769	21.7	DECEASED	Died of Disease	Basal
MB-4770	152.0666667	DECEASED	Died of Other Causes	Her2
MB-4771	297.2333333	LIVING	Living	LumA
MB-4778	206.1333333	DECEASED	Died of Other Causes	LumA
MB-4779	101.5666667	LIVING	Living	LumA
MB-4782	251.0666667	LIVING	Living	Normal
MB-4784	145.7333333	DECEASED	Died of Other Causes	Normal
MB-4785	121.6666667	DECEASED	Died of Disease	LumA
MB-4787	81.06666667	DECEASED	Died of Other Causes	LumA
MB-4790	70.46666667	DECEASED	Died of Disease	LumA
MB-4791	173.8333333	DECEASED	Died of Other Causes	LumB
MB-4792	40.63333333	DECEASED	Died of Disease	Basal
MB-4793	83.36666667	DECEASED	Died of Other Causes	Basal
MB-4794	45.5	DECEASED	Died of Other Causes	LumA
MB-4796	128.2666667	LIVING	Living	LumB
MB-4797	99.36666667	DECEASED	Died of Other Causes	LumA
MB-4798	257.1666667	LIVING	Living	Normal
MB-4800	110.9333333	DECEASED	Died of Disease	LumA
MB-4801	130.3666667	DECEASED	Died of Other Causes	LumA
MB-4802	43.9	DECEASED	Died of Disease	LumB
MB-4805	129.8	DECEASED	Died of Disease	LumA
MB-4806	201.7666667	DECEASED	Died of Other Causes	LumA
MB-4809	286.0666667	LIVING	Living	Basal
MB-4814	73.46666667	DECEASED	Died of Disease	Normal
MB-4818	76.23333333	DECEASED	Died of Other Causes	LumB
MB-4820	57.3	DECEASED	Died of Disease	LumA
MB-4822	91.63333333	DECEASED	Died of Disease	LumA
MB-4825	214.4333333	DECEASED	Died of Other Causes	LumA
MB-4827	45.7	DECEASED	Died of Other Causes	LumA
MB-4828	42.5	DECEASED	Died of Disease	LumB
MB-4829	176.2666667	DECEASED	Died of Other Causes	LumB
MB-4832	141.7333333	DECEASED	Died of Disease	LumA
MB-4834	36.16666667	DECEASED	Died of Disease	LumB
MB-4836	23.43333333	DECEASED	Died of Disease	Her2
MB-4838	200.7666667	DECEASED	Died of Other Causes	LumB
MB-4839	299.4	LIVING	Living	LumB
MB-4843	265.1333333	LIVING	Living	LumA
MB-4845	25.46666667	DECEASED	Died of Disease	LumA
MB-4846	101.6333333	DECEASED	Died of Disease	LumB
MB-4849	45.33333333	DECEASED	Died of Disease	LumA
MB-4851	90.26666667	DECEASED	Died of Disease	LumA
MB-4853	265.9333333	LIVING	Living	LumA
MB-4855	41.46666667	DECEASED	Died of Other Causes	LumA
MB-4858	129.3333333	DECEASED	Died of Other Causes	LumA
MB-4859	157.8	DECEASED	Died of Other Causes	Normal
MB-4860	234.6	LIVING	Living	LumA
MB-4862	187.3	LIVING	Living	LumB
MB-4865	229.9	LIVING	Living	Basal
MB-4866	224.3	LIVING	Living	LumA
MB-4867	221.9	LIVING	Living	LumA
MB-4869	29.3	DECEASED	Died of Disease	LumA
MB-4870	229.0666667	LIVING	Living	LumA
MB-4871	39.8	DECEASED	Died of Disease	Normal
MB-4872	157.1	LIVING	Living	LumA
MB-4873	117.6666667	DECEASED	Died of Disease	LumB
MB-4876	150.6	DECEASED	Died of Disease	BasalOtherClaudinLow
MB-4878	22.46666667	DECEASED	Died of Disease	LumA
MB-4879	79.96666667	DECEASED	Died of Other Causes	Her2
MB-4880	210.9666667	LIVING	Living	Basal
MB-4881	274.2	LIVING	Living	Basal
MB-4882	266.1	DECEASED	Died of Other Causes	LumA
MB-4883	268.9	LIVING	Living	LumA
MB-4886	48.16666667	DECEASED	Died of Disease	Her2
MB-4887	35.4	DECEASED	Died of Disease	Normal
MB-4888	230.5	LIVING	Living	Basal
MB-4893	176.7	LIVING	Living	Basal
MB-4894	232.4	LIVING	Living	LumA
MB-4896	64.86666667	DECEASED	Died of Disease	Basal
MB-4897	197.4333333	LIVING	Living	Normal
MB-4898	117.9	DECEASED	Died of Disease	LumA
MB-4899	275.7333333	LIVING	Living	LumA
MB-4900	224.6	LIVING	Living	LumB
MB-4904	129.2333333	DECEASED	Died of Other Causes	Her2
MB-4906	233.8666667	DECEASED	Died of Other Causes	LumA
MB-4908	47.9	DECEASED	Died of Disease	LumB
MB-4911	31.43333333	DECEASED	Died of Disease	Basal
MB-4912	50	DECEASED	Died of Disease	LumB
MB-4925	102.7666667	DECEASED	Died of Other Causes	LumB
MB-4928	220.0333333	LIVING	Living	Her2
MB-4929	40	DECEASED	Died of Disease	Her2
MB-4930	58.43333333	LIVING	Living	LumB
MB-4931	30.36666667	DECEASED	Died of Disease	BasalOtherClaudinLow
MB-4933	272.9	LIVING	Living	LumA
MB-4934	70.23333333	LIVING	Living	LumB
MB-4935	194.2	LIVING	Living	Her2
MB-4937	77.23333333	DECEASED	Died of Disease	LumB
MB-4938	70.6	DECEASED	Died of Disease	Basal
MB-4941	58.63333333	DECEASED	Died of Disease	LumA
MB-4942	124.1333333	DECEASED	Died of Other Causes	Basal
MB-4944	237.2666667	DECEASED	Died of Other Causes	LumB
MB-4945	20.13333333	DECEASED	Died of Disease	Basal
MB-4949	216.9666667	LIVING	Living	LumB
MB-4950	150.6	DECEASED	Died of Disease	LumA
MB-4952	184.4	LIVING	Living	Her2
MB-4956	69.3	DECEASED	Died of Disease	LumB
MB-4957	197.6666667	DECEASED	Died of Disease	LumB
MB-4959	117.5666667	DECEASED	Died of Disease	LumA
MB-4961	219.4666667	LIVING	Living	LumA
MB-4962	197.8333333	DECEASED	Died of Disease	LumA
MB-4965	263.6	DECEASED	Died of Other Causes	LumA
MB-4966	49.3	DECEASED	Died of Disease	LumB
MB-4967	130.7	DECEASED	Died of Other Causes	LumA
MB-4968	78.7	LIVING	Living	LumA
MB-4969	198.1	DECEASED	Died of Other Causes	LumA
MB-4970	88.8	DECEASED	Died of Disease	LumB
MB-4974	176.1	DECEASED	Died of Other Causes	Basal
MB-4976	224.1	DECEASED	Died of Other Causes	LumA
MB-4977	216.7333333	DECEASED	Died of Disease	LumA
MB-4978	198.4333333	LIVING	Living	Normal
MB-4981	180.7666667	DECEASED	Died of Disease	LumA
MB-4982	19.16666667	DECEASED	Died of Disease	Her2
MB-4986	79.8	DECEASED	Died of Disease	LumA
MB-4987	221.7666667	DECEASED	Died of Other Causes	LumA
MB-4991	126.8666667	LIVING	Living	LumB
MB-4992	165.3666667	LIVING	Living	LumA
MB-4993	75.23333333	DECEASED	Died of Disease	Her2
MB-4994	174.1333333	DECEASED	Died of Other Causes	LumB
MB-4996	99.76666667	DECEASED	Died of Other Causes	LumA
MB-4998	65.56666667	DECEASED	Died of Disease	LumB
MB-4999	187.9333333	LIVING	Living	LumA
MB-5001	81.8	DECEASED	Died of Disease	LumA
MB-5004	216.7333333	LIVING	Living	Her2
MB-5008	223.3	LIVING	Living	Her2
MB-5011	80.5	DECEASED	Died of Other Causes	LumA
MB-5013	251.2	DECEASED	Died of Other Causes	LumA
MB-5014	213.3666667	LIVING	Living	LumB
MB-5015	252.3	DECEASED	Died of Other Causes	LumA
MB-5017	144.9333333	LIVING	Living	Her2
MB-5018	108.6	DECEASED	Died of Other Causes	LumA
MB-5019	37.8	DECEASED	Died of Disease	Normal
MB-5020	84.83333333	DECEASED	Died of Disease	LumA
MB-5027	189.8666667	LIVING	Living	LumA
MB-5033	52.73333333	DECEASED	Died of Disease	LumB
MB-5035	213.2	DECEASED	Died of Disease	LumA
MB-5039	62.13333333	DECEASED	Died of Disease	LumB
MB-5040	79.16666667	DECEASED	Died of Other Causes	LumB
MB-5041	173.9333333	LIVING	Living	Her2
MB-5043	128.3666667	DECEASED	Died of Disease	LumA
MB-5044	139.4333333	LIVING	Living	LumB
MB-5045	168.3	DECEASED	Died of Other Causes	LumA
MB-5048	86.36666667	DECEASED	Died of Disease	LumA
MB-5049	255.3	LIVING	Living	LumB
MB-5050	184.3333333	LIVING	Living	LumA
MB-5052	34.56666667	DECEASED	Died of Other Causes	Her2
MB-5053	150.6	DECEASED	Died of Other Causes	LumA
MB-5054	187.7	LIVING	Living	Basal
MB-5057	56.33333333	DECEASED	Died of Disease	Basal
MB-5058	178.7333333	DECEASED	Died of Disease	Normal
MB-5059	257.6333333	LIVING	Living	LumA
MB-5060	150.1	DECEASED	Died of Other Causes	LumB
MB-5061	39.43333333	LIVING	Living	LumB
MB-5062	168.2666667	LIVING	Living	LumB
MB-5063	215.1666667	LIVING	Living	Her2
MB-5064	91.5	LIVING	Living	LumA
MB-5065	184.8	LIVING	Living	Basal
MB-5066	94.7	LIVING	Living	LumA
MB-5068	182.5	LIVING	Living	LumA
MB-5070	213.9	LIVING	Living	Basal
MB-5072	50.23333333	DECEASED	Died of Disease	Her2
MB-5073	194.1666667	DECEASED	Died of Other Causes	LumA
MB-5074	221.6	DECEASED	Died of Other Causes	LumA
MB-5078	87.1	DECEASED	Died of Disease	LumB
MB-5079	199.9333333	LIVING	Living	LumA
MB-5081	58	DECEASED	Died of Disease	Normal
MB-5084	198.1	DECEASED	Died of Disease	LumA
MB-5086	84.23333333	DECEASED	Died of Other Causes	LumA
MB-5088	199.3666667	DECEASED	Died of Other Causes	LumA
MB-5092	174.5666667	DECEASED	Died of Other Causes	LumA
MB-5093	142.4333333	DECEASED	Died of Other Causes	Her2
MB-5097	61.6	LIVING	Living	LumB
MB-5098	186.4	DECEASED	Died of Other Causes	LumA
MB-5100	19.9	DECEASED	Died of Disease	Basal
MB-5101	34.33333333	DECEASED	Died of Disease	LumB
MB-5102	30.36666667	DECEASED	Died of Disease	Basal
MB-5105	204.4333333	DECEASED	Died of Disease	LumA
MB-5107	82.63333333	DECEASED	Died of Disease	LumB
MB-5110	21.9	DECEASED	Died of Disease	Normal
MB-5113	175.6333333	LIVING	Living	Normal
MB-5114	15.36666667	DECEASED	Died of Disease	Basal
MB-5115	77.4	LIVING	Living	Basal
MB-5116	71.76666667	DECEASED	Died of Disease	LumB
MB-5117	209.2666667	LIVING	Living	LumA
MB-5118	211.7333333	LIVING	Living	LumA
MB-5119	59.76666667	LIVING	Living	LumA
MB-5120	27.8	DECEASED	Died of Disease	Her2
MB-5121	114.9	DECEASED	Died of Disease	LumB
MB-5122	125.7	DECEASED	Died of Other Causes	LumA
MB-5123	90.3	DECEASED	Died of Disease	LumA
MB-5124	124.2	DECEASED	Died of Disease	LumB
MB-5126	27.3	DECEASED	Died of Disease	Basal
MB-5130	255	DECEASED		LumA
MB-5134	196.5333333	LIVING	Living	LumA
MB-5135	37.36666667	DECEASED	Died of Disease	Basal
MB-5138	37	DECEASED	Died of Disease	Basal
MB-5139	89.96666667	DECEASED	Died of Other Causes	LumB
MB-5143	127.9333333	DECEASED	Died of Other Causes	LumA
MB-5144	213.0333333	LIVING	Living	LumB
MB-5145	159.2333333	DECEASED	Died of Disease	Normal
MB-5147	20.26666667	LIVING	Living	LumA
MB-5148	245.2333333	DECEASED	Died of Other Causes	Her2
MB-5150	110.8333333	DECEASED	Died of Disease	Normal
MB-5152	115.9333333	DECEASED	Died of Other Causes	LumA
MB-5154	170.8333333	LIVING	Living	Normal
MB-5155	259.9333333	LIVING	Living	Normal
MB-5157	18.23333333	DECEASED	Died of Disease	Normal
MB-5160	87.73333333	DECEASED	Died of Disease	LumB
MB-5161	175.3333333	LIVING	Living	Normal
MB-5162	164.3333333	LIVING	Living	BasalCoreClaudinLow
MB-5163	212.2	DECEASED	Died of Other Causes	LumA
MB-5164	80.5	LIVING	Living	Normal
MB-5166	80.73333333	DECEASED	Died of Disease	LumB
MB-5167	208.4	LIVING	Living	LumB
MB-5169	51.96666667	DECEASED	Died of Disease	LumB
MB-5171	185	DECEASED	Died of Disease	Normal
MB-5173	22.13333333	DECEASED	Died of Disease	Basal
MB-5174	151.2	DECEASED	Died of Other Causes	Her2
MB-5175	194.7	DECEASED	Died of Other Causes	BasalCoreClaudinLow
MB-5176	112.6333333	DECEASED	Died of Other Causes	LumA
MB-5177	65.23333333	DECEASED	Died of Other Causes	LumB
MB-5178	184.3333333	LIVING	Living	Normal
MB-5179	246.6	DECEASED	Died of Other Causes	LumA
MB-5182	134.2666667	DECEASED	Died of Other Causes	LumA
MB-5183	118.5333333	DECEASED	Died of Other Causes	LumA
MB-5184	89.33333333	DECEASED	Died of Other Causes	LumA
MB-5185	77.46666667	DECEASED	Died of Disease	LumA
MB-5186	203.2666667	LIVING	Living	LumA
MB-5188	19.4	DECEASED	Died of Disease	Basal
MB-5189	111.9666667	DECEASED	Died of Disease	LumA
MB-5190	242.5666667	LIVING	Living	Basal
MB-5191	142.1666667	DECEASED	Died of Other Causes	LumA
MB-5193	54.26666667	DECEASED	Died of Other Causes	LumA
MB-5195	196.8666667	DECEASED	Died of Disease	LumA
MB-5196	94.03333333	DECEASED	Died of Disease	LumA
MB-5197	223.8333333	DECEASED	Died of Disease	LumA
MB-5199	204.4	LIVING	Living	Basal
MB-5200	52.3	DECEASED	Died of Disease	LumB
MB-5201	96.96666667	DECEASED	Died of Other Causes	LumA
MB-5204	191.9333333	DECEASED	Died of Other Causes	LumA
MB-5205	185.3	LIVING	Living	Basal
MB-5206	205.7333333	LIVING	Living	LumA
MB-5208	151.9	LIVING	Living	Basal
MB-5209	175.1	DECEASED	Died of Other Causes	Basal
MB-5211	247.8333333	DECEASED	Died of Other Causes	LumB
MB-5212	179.1	DECEASED	Died of Other Causes	LumB
MB-5213	43.4	DECEASED	Died of Disease	Her2
MB-5214	107.3666667	DECEASED	Died of Other Causes	Normal
MB-5215	118.7	DECEASED	Died of Disease	LumB
MB-5218	254.9666667	LIVING	Living	LumB
MB-5221	131.3	DECEASED	Died of Other Causes	LumA
MB-5222	111.8333333	DECEASED	Died of Other Causes	Her2
MB-5223	144.6666667	DECEASED	Died of Disease	BasalOtherClaudinLow
MB-5224	99.4	DECEASED	Died of Disease	LumA
MB-5225	43.26666667	DECEASED	Died of Disease	Basal
MB-5226	200.6	LIVING	Living	LumB
MB-5227	187.0333333	DECEASED	Died of Other Causes	LumA
MB-5228	180.7333333	DECEASED	Died of Other Causes	LumB
MB-5229	33.96666667	DECEASED	Died of Disease	Basal
MB-5230	176.5	LIVING	Living	LumA
MB-5231	16.56666667	DECEASED	Died of Disease	Her2
MB-5232	211.2	DECEASED	Died of Other Causes	Basal
MB-5233	209.0333333	DECEASED	Died of Other Causes	LumB
MB-5235	204.2	DECEASED	Died of Disease	Basal
MB-5236	166.6666667	LIVING	Living	Basal
MB-5238	44.13333333	DECEASED	Died of Disease	Normal
MB-5239	192.1333333	LIVING	Living	LumB
MB-5240	103.8333333	DECEASED	Died of Other Causes	LumA
MB-5243	38.43333333	DECEASED	Died of Other Causes	LumB
MB-5244	216.8666667	DECEASED	Died of Disease	LumB
MB-5251	112.4666667	DECEASED	Died of Disease	LumA
MB-5253	102.0666667	DECEASED	Died of Other Causes	LumA
MB-5256	108.0666667	DECEASED	Died of Disease	LumA
MB-5258	101.0666667	DECEASED	Died of Other Causes	Basal
MB-5259	46.16666667	DECEASED	Died of Disease	Her2
MB-5260	202.1	DECEASED	Died of Other Causes	LumB
MB-5261	116.4666667	DECEASED	Died of Other Causes	LumB
MB-5264	199.3	LIVING	Living	LumA
MB-5266	83.63333333	DECEASED	Died of Other Causes	LumB
MB-5267	71.06666667	DECEASED	Died of Disease	LumA
MB-5268	186.1333333	LIVING	Living	LumA
MB-5270	187.8333333	DECEASED	Died of Other Causes	LumA
MB-5271	167.5	LIVING	Living	LumB
MB-5272	201.9333333	DECEASED	Died of Disease	Basal
MB-5273	60.86666667	DECEASED	Died of Disease	LumB
MB-5275	75.96666667	DECEASED	Died of Other Causes	Her2
MB-5277	221.0666667	DECEASED	Died of Disease	Normal
MB-5278	99.96666667	DECEASED	Died of Disease	Normal
MB-5279	68.76666667	DECEASED	Died of Other Causes	LumA
MB-5280	77.86666667	DECEASED	Died of Disease	Normal
MB-5281	79.3	LIVING	Living	LumA
MB-5284	65.33333333	DECEASED	Died of Other Causes	LumA
MB-5287	124	DECEASED	Died of Other Causes	LumA
MB-5288	128.4	DECEASED	Died of Other Causes	LumB
MB-5290	36.93333333	DECEASED	Died of Other Causes	LumA
MB-5291	153.5333333	LIVING	Living	LumB
MB-5292	48.43333333	DECEASED	Died of Disease	LumB
MB-5293	208.9666667	DECEASED	Died of Disease	LumA
MB-5294	195.9333333	LIVING	Living	Basal
MB-5295	75.7	DECEASED	Died of Other Causes	Basal
MB-5296	13.8	DECEASED	Died of Disease	Basal
MB-5298	84.9	DECEASED	Died of Disease	Basal
MB-5299	16.7	DECEASED	Died of Disease	Basal
MB-5300	190.1666667	LIVING	Living	LumA
MB-5305	149.4333333	DECEASED	Died of Disease	LumA
MB-5306	159.7333333	LIVING	Living	LumA
MB-5308	104.7666667	DECEASED	Died of Disease	Normal
MB-5310	153.3	DECEASED	Died of Other Causes	LumA
MB-5311	57.66666667	DECEASED	Died of Disease	LumACoreClaudinLow
MB-5312	37.9	DECEASED	Died of Disease	Her2
MB-5313	46.53333333	DECEASED	Died of Disease	Her2
MB-5315	43.03333333	DECEASED	Died of Disease	Her2
MB-5317	53.63333333	DECEASED	Died of Disease	LumB
MB-5318	14.16666667	DECEASED	Died of Disease	LumB
MB-5322	102.3	DECEASED	Died of Disease	LumA
MB-5323	226.0666667	LIVING	Living	BasalOtherClaudinLow
MB-5324	190.1	DECEASED	Died of Other Causes	LumA
MB-5326	96.2	DECEASED	Died of Other Causes	Normal
MB-5327	163.5333333	LIVING	Living	Her2
MB-5328	14.2	DECEASED	Died of Other Causes	LumB
MB-5329	45.73333333	DECEASED	Died of Disease	LumA
MB-5330	114.5333333	DECEASED	Died of Other Causes	LumA
MB-5331	124.1333333	DECEASED	Died of Disease	LumA
MB-5334	85.4	DECEASED	Died of Other Causes	LumA
MB-5335	25.23333333	DECEASED	Died of Disease	Basal
MB-5338	51.66666667	DECEASED	Died of Disease	LumB
MB-5341	250.8333333	LIVING	Living	LumB
MB-5345	216.0333333	DECEASED	Died of Disease	Normal
MB-5346	194.3	LIVING	Living	Basal
MB-5347	211.9	DECEASED	Died of Disease	LumB
MB-5348	169.6666667	LIVING	Living	Basal
MB-5350	53.63333333	DECEASED	Died of Disease	LumBOtherClaudinLow
MB-5351	202.1	LIVING	Living	Normal
MB-5358	28.83333333	DECEASED	Died of Disease	LumA
MB-5360	161.1333333	DECEASED	Died of Other Causes	LumA
MB-5361	15.36666667	DECEASED	Died of Disease	LumA
MB-5364	125.7666667	DECEASED	Died of Disease	Normal
MB-5365	23.03333333	DECEASED	Died of Disease	LumA
MB-5366	243.1666667	LIVING	Living	Her2
MB-5368	100.1333333	DECEASED	Died of Other Causes	Normal
MB-5369	39.3	DECEASED	Died of Disease	LumA
MB-5370	119.3	DECEASED	Died of Other Causes	LumB
MB-5373	2.533333333	LIVING	Living	LumB
MB-5377	102	DECEASED	Died of Disease	LumB
MB-5378	12.26666667	DECEASED	Died of Disease	Basal
MB-5381	201.8333333	DECEASED	Died of Disease	Her2
MB-5382	116.2333333	DECEASED	Died of Other Causes	LumA
MB-5383	113.6666667	DECEASED	Died of Disease	LumA
MB-5384	71.16666667	DECEASED	Died of Other Causes	LumA
MB-5386	192.2	LIVING	Living	LumB
MB-5388	146.9333333	DECEASED	Died of Other Causes	LumA
MB-5389	124.7666667	DECEASED	Died of Other Causes	LumA
MB-5390	30.93333333	DECEASED	Died of Disease	Basal
MB-5392	237.2666667	LIVING	Living	Her2CoreClaudinLow
MB-5393	154	DECEASED	Died of Other Causes	LumB
MB-5395	165.1666667	LIVING	Living	LumA
MB-5396	165.6666667	LIVING	Living	LumB
MB-5397	172.8666667	DECEASED	Died of Disease	LumA
MB-5398	213	LIVING	Living	LumA
MB-5399	106.8	DECEASED	Died of Disease	LumA
MB-5401	70.16666667	LIVING	Living	LumA
MB-5402	107.7666667	DECEASED	Died of Other Causes	LumA
MB-5403	95.73333333	DECEASED	Died of Other Causes	LumA
MB-5404	74.73333333	DECEASED	Died of Disease	LumA
MB-5405	117.6	LIVING	Living	LumB
MB-5406	97.43333333	DECEASED	Died of Disease	LumB
MB-5407	205.6	LIVING	Living	LumA
MB-5408	101.4	LIVING	Living	NormalCoreClaudinLow
MB-5409	198.1333333	LIVING	Living	Her2
MB-5410	202.7666667	LIVING	Living	LumA
MB-5411	26	DECEASED	Died of Disease	Her2
MB-5412	220.2333333	LIVING	Living	LumA
MB-5414	140.6	DECEASED	Died of Other Causes	LumB
MB-5418	207.1666667	LIVING	Living	LumB
MB-5420	193.9	LIVING	Living	Basal
MB-5421	194.5666667	LIVING	Living	Basal
MB-5422	46.06666667	DECEASED	Died of Disease	LumA
MB-5424	83.53333333	DECEASED	Died of Disease	LumA
MB-5425	49.46666667	DECEASED	Died of Disease	LumA
MB-5426	34.63333333	DECEASED	Died of Disease	Basal
MB-5427	155.7333333	DECEASED	Died of Other Causes	Basal
MB-5428	150.4666667	LIVING	Living	LumA
MB-5429	30.7	DECEASED	Died of Other Causes	LumA
MB-5431	15.86666667	DECEASED	Died of Disease	Basal
MB-5432	98.5	DECEASED	Died of Other Causes	LumA
MB-5433	176.3666667	DECEASED	Died of Disease	LumA
MB-5434	45.16666667	DECEASED	Died of Disease	LumB
MB-5435	104	DECEASED	Died of Other Causes	LumB
MB-5440	196.6333333	LIVING	Living	Basal
MB-5441	9.7	DECEASED	Died of Other Causes	Her2
MB-5442	205.8	LIVING	Living	Basal
MB-5444	240.4333333	LIVING	Living	LumA
MB-5446	162.8333333	DECEASED	Died of Disease	Her2
MB-5447	148.8666667	DECEASED	Died of Disease	LumB
MB-5450	190.2	LIVING	Living	Basal
MB-5451	189.9	LIVING	Living	LumA
MB-5452	16.16666667	DECEASED	Died of Other Causes	LumA
MB-5453	57.3	DECEASED	Died of Disease	Normal
MB-5454	50.66666667	DECEASED	Died of Disease	LumB
MB-5455	61.8	DECEASED	Died of Other Causes	LumA
MB-5457	164.5666667	DECEASED	Died of Disease	LumA
MB-5458	183.4333333	LIVING	Living	Basal
MB-5459	90.8	DECEASED	Died of Disease	LumB
MB-5463	58.13333333	DECEASED	Died of Other Causes	LumB
MB-5464	116.5333333	DECEASED	Died of Other Causes	LumA
MB-5465	18.8	DECEASED	Died of Disease	BasalOtherClaudinLow
MB-5468	99.36666667	LIVING	Living	Basal
MB-5470	42.06666667	DECEASED	Died of Disease	Basal
MB-5471	185.7666667	LIVING	Living	LumA
MB-5472	19.56666667	DECEASED	Died of Disease	LumA
MB-5473	125.9	DECEASED	Died of Other Causes	LumA
MB-5474	226.7	LIVING	Living	Her2
MB-5475	2.533333333	DECEASED	Died of Other Causes	LumB
MB-5477	110.4666667	LIVING	Living	LumB
MB-5478	34.3	DECEASED	Died of Other Causes	LumA
MB-5481	46.36666667	DECEASED	Died of Disease	LumB
MB-5482	17.66666667	DECEASED	Died of Disease	Basal
MB-5483	42.43333333	DECEASED	Died of Disease	Her2
MB-5484	238.5	LIVING	Living	LumA
MB-5485	31.8	DECEASED	Died of Other Causes	LumB
MB-5486	123.3	DECEASED	Died of Disease	LumB
MB-5489	216.9666667	LIVING	Living	LumA
MB-5490	51.2	DECEASED	Died of Disease	LumA
MB-5491	65.83333333	DECEASED	Died of Disease	LumB
MB-5492	23.36666667	DECEASED	Died of Disease	LumA
MB-5493	57.23333333	DECEASED	Died of Disease	LumB
MB-5495	228.8	LIVING	Living	LumA
MB-5497	237.5	LIVING	Living	LumB
MB-5498	225.1666667	LIVING	Living	Her2
MB-5499	123.7333333	LIVING	Living	LumA
MB-5502	189.7333333	LIVING	Living	LumB
MB-5505	164.6	DECEASED	Died of Disease	LumB
MB-5510	103.1	DECEASED	Died of Disease	LumA
MB-5511	158.9666667	LIVING	Living	Her2
MB-5513	36.63333333	DECEASED	Died of Disease	Basal
MB-5514	182.9	LIVING	Living	LumA
MB-5518	30.86666667	DECEASED	Died of Disease	LumB
MB-5519	169.2333333	DECEASED	Died of Other Causes	LumA
MB-5520	16.3	DECEASED	Died of Disease	LumA
MB-5521	124.8	LIVING	Living	LumB
MB-5525	2	LIVING	Living	LumB
MB-5526	151.0666667	LIVING	Living	Basal
MB-5527	180.5666667	LIVING	Living	Her2
MB-5529	14.8	DECEASED	Died of Disease	Basal
MB-5530	185.9333333	LIVING	Living	Basal
MB-5531	183.9666667	LIVING	Living	Basal
MB-5532	79.86666667	DECEASED	Died of Disease	LumA
MB-5533	158.0333333	LIVING	Living	Normal
MB-5534	79.1	DECEASED	Died of Disease	LumB
MB-5535	120.1333333	DECEASED	Died of Disease	Her2
MB-5540	48.43333333	DECEASED	Died of Disease	LumB
MB-5541	200.1333333	LIVING	Living	LumACoreClaudinLow
MB-5543	34.43333333	DECEASED	Died of Other Causes	LumA
MB-5547	98.56666667	LIVING	Living	Basal
MB-5548	25.33333333	LIVING	Living	Basal
MB-5549	88.93333333	DECEASED	Died of Disease	Her2
MB-5550	171.3	DECEASED	Died of Other Causes	LumA
MB-5551	182.2333333	LIVING	Living	Basal
MB-5552	34.7	DECEASED	Died of Disease	LumB
MB-5553	154.5	DECEASED	Died of Other Causes	LumB
MB-5554	229.8333333	LIVING	Living	LumA
MB-5556	225.4	LIVING	Living	LumB
MB-5558	25.03333333	LIVING	Living	Basal
MB-5559	18.83333333	DECEASED	Died of Disease	Basal
MB-5560	186.6	LIVING	Living	Basal
MB-5562	102.9666667	DECEASED	Died of Other Causes	LumB
MB-5563	117.6666667	DECEASED	Died of Other Causes	LumA
MB-5565	194.1	DECEASED	Died of Other Causes	Basal
MB-5566	234.4	LIVING	Living	Basal
MB-5567	178.5666667	DECEASED	Died of Other Causes	LumA
MB-5571	153.8666667	DECEASED	Died of Disease	LumA
MB-5572	178.6333333	LIVING	Living	Basal
MB-5575	117.6666667	DECEASED	Died of Other Causes	LumB
MB-5576	194	LIVING	Living	LumB
MB-5577	55.4	DECEASED	Died of Disease	Her2
MB-5579	90.6	DECEASED	Died of Disease	LumA
MB-5580	71.63333333	DECEASED	Died of Other Causes	LumA
MB-5582	222.3333333	LIVING	Living	LumA
MB-5583	111.3666667	LIVING	Living	LumA
MB-5584	91.1	DECEASED	Died of Other Causes	Her2
MB-5588	81.13333333	DECEASED	Died of Disease	Normal
MB-5589	185.1333333	LIVING	Living	LumA
MB-5590	17.83333333	LIVING	Living	LumB
MB-5591	155.3666667	DECEASED	Died of Other Causes	LumA
MB-5592	26.33333333	DECEASED	Died of Other Causes	LumB
MB-5593	92.5	DECEASED	Died of Disease	Her2
MB-5596	167.9333333	DECEASED	Died of Disease	LumA
MB-5597	32.73333333	DECEASED	Died of Other Causes	LumA
MB-5599	224.8666667	LIVING	Living	LumA
MB-5601	214.8	DECEASED	Died of Other Causes	LumA
MB-5602	224.4333333	LIVING	Living	Basal
MB-5603	171.6333333	DECEASED	Died of Other Causes	LumA
MB-5604	145.6333333	LIVING	Living	LumB
MB-5605	123.7	LIVING	Living	LumB
MB-5613	212.3666667	DECEASED	Died of Other Causes	LumB
MB-5616	180.6333333	LIVING	Living	Basal
MB-5617	128.2	DECEASED	Died of Other Causes	LumA
MB-5620	42.06666667	DECEASED	Died of Disease	LumA
MB-5622	182.9333333	LIVING	Living	LumB
MB-5623	137.8	DECEASED	Died of Other Causes	LumB
MB-5624	136	LIVING	Living	Basal
MB-5626	82.96666667	LIVING	Living	LumA
MB-5628	42.6	DECEASED	Died of Disease	LumB
MB-5629	103.8	DECEASED	Died of Other Causes	LumA
MB-5632	38.16666667	DECEASED	Died of Disease	LumB
MB-5633	35.03333333	DECEASED	Died of Disease	BasalOtherClaudinLow
MB-5634	62.9	DECEASED	Died of Disease	Basal
MB-5635	21.06666667	DECEASED	Died of Disease	LumA
MB-5636	108.3	DECEASED	Died of Other Causes	LumB
MB-5638	195.7	DECEASED	Died of Other Causes	LumA
MB-5640	172.3	LIVING	Living	Normal
MB-5641	181.8666667	LIVING	Living	LumB
MB-5642	156.8	DECEASED	Died of Other Causes	LumA
MB-5645	22.23333333	DECEASED	Died of Other Causes	LumA
MB-5646	167.1	DECEASED	Died of Other Causes	LumB
MB-5647	30.8	DECEASED	Died of Other Causes	LumA
MB-5651	21	DECEASED	Died of Disease	Basal
MB-5652	104.6666667	DECEASED	Died of Other Causes	Normal
MB-5653	194.6	LIVING	Living	LumB
MB-5654	173.0333333	DECEASED	Died of Other Causes	LumB
MB-5655	191.8	LIVING	Living	Basal
MB-5656	126.4	DECEASED	Died of Other Causes	Normal
MB-6001	135.3	DECEASED	Died of Other Causes	LumA
MB-6006	63.56666667	DECEASED	Died of Other Causes	LumA
MB-6007	70.53333333	DECEASED	Died of Other Causes	Her2
MB-6008	69.1	DECEASED	Died of Disease	LumB
MB-6010	218.2333333	LIVING	Living	LumB
MB-6011	211.1333333	DECEASED	Died of Disease	LumB
MB-6012	144.4333333	DECEASED	Died of Other Causes	LumA
MB-6014	191.9333333	DECEASED	Died of Other Causes	NormalCoreClaudinLow
MB-6016	143.5333333	DECEASED	Died of Other Causes	LumA
MB-6017	70.9	DECEASED	Died of Other Causes	LumA
MB-6018	143.1666667	DECEASED	Died of Disease	LumA
MB-6019	13.53333333	DECEASED	Died of Other Causes	Normal
MB-6021	301.2333333	LIVING	Living	LumA
MB-6022	52.06666667	DECEASED	Died of Disease	LumB
MB-6023	232.9666667	LIVING	Living	Normal
MB-6024	252.2666667	DECEASED	Died of Disease	LumA
MB-6026	49.73333333	DECEASED	Died of Other Causes	LumB
MB-6029	278.3666667	DECEASED	Died of Disease	LumA
MB-6030	145.3666667	DECEASED	Died of Other Causes	LumA
MB-6036	287.9333333	LIVING	Living	Basal
MB-6039	73.13333333	DECEASED	Died of Other Causes	Her2
MB-6042	263.4333333	LIVING	Living	Normal
MB-6044	219.1	DECEASED	Died of Other Causes	Her2
MB-6047	37.86666667	DECEASED	Died of Disease	Her2
MB-6048	168.2	DECEASED	Died of Other Causes	Her2
MB-6049	264.2333333	LIVING	Living	Her2
MB-6050	192.2	LIVING	Living	LumA
MB-6051	186.8333333	DECEASED	Died of Disease	LumA
MB-6052	255.3666667	LIVING	Living	Basal
MB-6053	250.8	LIVING	Living	LumB
MB-6055	200.4333333	LIVING	Living	Basal
MB-6058	22.66666667	DECEASED	Died of Disease	Basal
MB-6059	278.4666667	LIVING	Living	Normal
MB-6060	38.03333333	DECEASED	Died of Other Causes	LumB
MB-6062	282.3666667	LIVING	Living	Basal
MB-6063	15.6	DECEASED	Died of Disease	Normal
MB-6065	188.5333333	DECEASED	Died of Other Causes	LumA
MB-6068	182.6	DECEASED	Died of Other Causes	Basal
MB-6069	258.1333333	DECEASED	Died of Other Causes	LumA
MB-6071	57.4	DECEASED	Died of Disease	LumA
MB-6075	182.3333333	DECEASED	Died of Disease	LumB
MB-6079	239.1666667	DECEASED	Died of Disease	LumB
MB-6080	54.1	DECEASED	Died of Disease	LumB
MB-6082	102.5	DECEASED	Died of Disease	Normal
MB-6083	164.0333333	DECEASED	Died of Other Causes	LumA
MB-6085	23.9	LIVING	Living	Her2
MB-6092	2.3	DECEASED	Died of Other Causes	Normal
MB-6097	159.7	DECEASED	Died of Other Causes	LumA
MB-6098	10.63333333	DECEASED	Died of Disease	Basal
MB-6100	10.06666667	DECEASED	Died of Disease	Her2
MB-6101	77.5	DECEASED	Died of Other Causes	Normal
MB-6103	239.4	LIVING	Living	Normal
MB-6105	192.2	DECEASED	Died of Other Causes	Her2
MB-6107	123.3333333	DECEASED	Died of Other Causes	Normal
MB-6108	193.9666667	LIVING	Living	LumA
MB-6113	124.5666667	DECEASED	Died of Disease	Her2
MB-6114	66.83333333	LIVING	Living	Her2
MB-6116	193.1333333	LIVING	Living	Her2
MB-6118	264.6	LIVING	Living	LumA
MB-6122	260.2	LIVING	Living	Basal
MB-6124	115.6333333	DECEASED	Died of Other Causes	LumA
MB-6125	153.9	DECEASED	Died of Other Causes	Normal
MB-6131	257.6666667	LIVING	Living	Her2
MB-6133	61.8	DECEASED	Died of Disease	LumA
MB-6135	78.6	DECEASED	Died of Other Causes	LumB
MB-6138	25.63333333	DECEASED	Died of Disease	LumB
MB-6141	78.86666667	DECEASED	Died of Other Causes	LumB
MB-6143	255.6	LIVING	Living	Basal
MB-6144	254.9333333	LIVING	Living	BasalOtherClaudinLow
MB-6145	34.33333333	DECEASED	Died of Disease	LumB
MB-6146	89.6	DECEASED	Died of Disease	Her2
MB-6147	238.0666667	DECEASED	Died of Other Causes	NormalCoreClaudinLow
MB-6149	74.93333333	DECEASED	Died of Other Causes	LumA
MB-6150	77.66666667	DECEASED	Died of Other Causes	LumB
MB-6152	228.9	LIVING	Living	Basal
MB-6154	195.3	LIVING	Living	LumB
MB-6156	58.93333333	DECEASED	Died of Disease	Her2
MB-6157	15.86666667	DECEASED	Died of Disease	Basal
MB-6160	247.3666667	LIVING	Living	Her2
MB-6163	88.66666667	DECEASED	Died of Other Causes	LumA
MB-6164	205.9	LIVING	Living	LumB
MB-6167	122.8	DECEASED	Died of Other Causes	LumA
MB-6168	225.7	DECEASED	Died of Other Causes	LumA
MB-6169	84.73333333	DECEASED	Died of Other Causes	Basal
MB-6171	220.3	LIVING	Living	LumA
MB-6178	33.13333333	DECEASED	Died of Disease	Basal
MB-6179	58.46666667	DECEASED	Died of Disease	LumA
MB-6181	54.93333333	DECEASED	Died of Other Causes	LumA
MB-6182	208.8	LIVING	Living	Her2
MB-6183	79.13333333	DECEASED	Died of Other Causes	LumB
MB-6184	185.7	DECEASED	Died of Disease	Her2
MB-6185	197.7333333	DECEASED	Died of Other Causes	LumA
MB-6187	37.76666667	DECEASED	Died of Other Causes	Normal
MB-6188	23.76666667	LIVING	Living	Basal
MB-6189	240.2	LIVING	Living	LumB
MB-6190	24.63333333	DECEASED	Died of Other Causes	LumA
MB-6192	42.63333333	DECEASED	Died of Other Causes	LumB
MB-6194	52.46666667	DECEASED	Died of Disease	NormalCoreClaudinLow
MB-6195	202.2333333	LIVING	Living	LumA
MB-6200	30.06666667	DECEASED	Died of Disease	LumA
MB-6201	222.7	DECEASED	Died of Other Causes	LumB
MB-6204	56.76666667	DECEASED	Died of Other Causes	Normal
MB-6207	118.3	DECEASED	Died of Other Causes	LumA
MB-6208	221.2	LIVING	Living	Normal
MB-6211	42.3	DECEASED	Died of Other Causes	LumA
MB-6212	224.2333333	LIVING	Living	LumA
MB-6214	174.5	DECEASED	Died of Other Causes	LumA
MB-6217	211.5333333	DECEASED	Died of Other Causes	LumB
MB-6218	147.7666667	DECEASED	Died of Disease	LumA
MB-6223	221.9333333	LIVING	Living	Basal
MB-6224	35.46666667	DECEASED	Died of Disease	Her2
MB-6225	117.8666667	LIVING	Living	LumA
MB-6226	35.36666667	DECEASED	Died of Other Causes	Normal
MB-6228	200.1	LIVING	Living	BasalCoreClaudinLow
MB-6229	0.1	DECEASED	Died of Disease	LumA
MB-6231	72.56666667	DECEASED	Died of Other Causes	Normal
MB-6232	85	DECEASED	Died of Other Causes	LumA
MB-6233	201.1666667	LIVING	Living	LumB
MB-6234	213.3666667	LIVING	Living	Normal
MB-6237	105.2	DECEASED	Died of Other Causes	Basal
MB-6238	172.9666667	DECEASED	Died of Disease	LumA
MB-6239	200.3333333	LIVING	Living	Normal
MB-6242	165.4333333	LIVING	Living	Basal
MB-6245	177.6333333	LIVING	Living	Basal
MB-6246	52.9	DECEASED	Died of Other Causes	Her2
MB-6248	182.8333333	LIVING	Living	Basal
MB-6251	14.7	DECEASED	Died of Disease	Basal
MB-6253	194.3666667	LIVING	Living	LumA
MB-6254	60.9	DECEASED	Died of Disease	LumB
MB-6256	127.8333333	DECEASED	Died of Other Causes	LumA
MB-6257	91	LIVING	Living	LumB
MB-6263	75.86666667	LIVING	Living	LumA
MB-6271	157.7333333	LIVING	Living	LumA
MB-6272	22.4	DECEASED	Died of Disease	Basal
MB-6273	189.4333333	LIVING	Living	LumA
MB-6280	27.86666667	DECEASED	Died of Disease	Basal
MB-6281	3.5	DECEASED	Died of Other Causes	LumB
MB-6283	92.4	DECEASED	Died of Other Causes	LumA
MB-6284	88.33333333	DECEASED	Died of Other Causes	LumB
MB-6286	49.53333333	DECEASED	Died of Other Causes	LumA
MB-6287	35.2	DECEASED	Died of Disease	LumB
MB-6288	100.3	DECEASED	Died of Disease	LumB
MB-6297	170.8666667	LIVING	Living	LumA
MB-6300	63.83333333	DECEASED	Died of Other Causes	LumB
MB-6302	125.8666667	DECEASED	Died of Other Causes	LumB
MB-6305	89.53333333	DECEASED	Died of Disease	Basal
MB-6306	64.6	DECEASED	Died of Other Causes	LumB
MB-6308	151.9333333	DECEASED	Died of Other Causes	LumA
MB-6312	162.7666667	LIVING	Living	LumB
MB-6314	134.8333333	LIVING	Living	Her2
MB-6317	29.23333333	DECEASED	Died of Other Causes	LumB
MB-6318	109.2333333	DECEASED	Died of Other Causes	Her2
MB-6319	154.7	LIVING	Living	Normal
MB-6322	80.36666667	DECEASED	Died of Other Causes	LumB
MB-6327	18.26666667	DECEASED	Died of Disease	LumB
MB-6328	126.6666667	LIVING	Living	LumA
MB-6330	140.3333333	LIVING	Living	Her2
MB-6334	128.1	LIVING	Living	Her2
MB-6336	17.2	DECEASED	Died of Disease	Basal
MB-6337	110.8666667	DECEASED	Died of Other Causes	Basal
MB-6344	152.9333333	DECEASED	Died of Disease	LumB
MB-6346	281.5	LIVING	Living	LumB
MB-6358	37.86666667	DECEASED	Died of Disease	Her2
MB-6359	85.03333333	DECEASED	Died of Disease	Her2
MB-6363	16.7	DECEASED	Died of Disease	Basal
MB-7000	97.4	LIVING	Living	LumB
MB-7001	102.7	LIVING	Living	LumA
MB-7002	57.93333333	LIVING	Living	LumB
MB-7003	91.23333333	DECEASED	Died of Other Causes	Normal
MB-7004	50.46666667	LIVING	Living	LumA
MB-7005	45.33333333	LIVING	Living	LumB
MB-7006	109.9333333	LIVING	Living	LumA
MB-7007	58.6	LIVING	Living	Basal
MB-7008	50.9	DECEASED	Died of Other Causes	BasalCoreClaudinLow
MB-7009	54.76666667	DECEASED	Died of Disease	Basal
MB-7010	74.03333333	LIVING	Living	LumA
MB-7011	70.06666667	DECEASED	Died of Other Causes	LumB
MB-7012	19.83333333	DECEASED	Died of Disease	Basal
MB-7013	46.43333333	LIVING	Living	LumA
MB-7014	68.7	LIVING	Living	Basal
MB-7015	78.16666667	LIVING	Living	LumB
MB-7017	135.3333333	LIVING	Living	Basal
MB-7018	86.53333333	DECEASED	Died of Disease	Her2
MB-7019	80.73333333	DECEASED	Died of Other Causes	LumB
MB-7020	71.63333333	DECEASED	Died of Disease	Her2
MB-7022	85.5	LIVING	Living	LumB
MB-7023	27.96666667	DECEASED	Died of Disease	BasalCoreClaudinLow
MB-7024	70.26666667	LIVING	Living	LumB
MB-7025	80.23333333	LIVING	Living	BasalCoreClaudinLow
MB-7026	111.7	DECEASED	Died of Other Causes	LumB
MB-7027	36.96666667	DECEASED	Died of Disease	Her2
MB-7028	89.8	LIVING	Living	LumB
MB-7029	76.86666667	LIVING	Living	LumA
MB-7030	31.33333333	DECEASED	Died of Other Causes	Basal
MB-7031	85.36666667	LIVING	Living	Basal
MB-7032	71.46666667	LIVING	Living	LumA
MB-7034	75.1	LIVING	Living	LumA
MB-7035	32.06666667	DECEASED	Died of Disease	Her2
MB-7036	120.4333333	LIVING	Living	Basal
MB-7037	86.4	LIVING	Living	LumA
MB-7038	81.03333333	LIVING	Living	Basal
MB-7039	49.2	DECEASED	Died of Disease	BasalOtherClaudinLow
MB-7040	71.83333333	LIVING	Living	LumA
MB-7041	101.9666667	DECEASED	Died of Other Causes	LumA
MB-7042	88.5	LIVING	Living	LumB
MB-7043	91.53333333	LIVING	Living	Basal
MB-7044	86.83333333	LIVING	Living	NormalCoreClaudinLow
MB-7045	94.93333333	DECEASED	Died of Disease	Her2
MB-7046	146.4	DECEASED	Died of Other Causes	Her2
MB-7048	88.46666667	LIVING	Living	Her2
MB-7049	102.0333333	LIVING	Living	Basal
MB-7050	65.13333333	DECEASED	Died of Disease	Her2
MB-7051	85.93333333	DECEASED	Died of Disease	Her2
MB-7052	106.1333333	LIVING	Living	Basal
MB-7053	122.1333333	LIVING	Living	LumA
MB-7054	30.43333333	DECEASED	Died of Disease	Basal
MB-7055	9.133333333	DECEASED	Died of Disease	Basal
MB-7056	117	LIVING	Living	LumA
MB-7057	43.83333333	DECEASED	Died of Disease	Normal
MB-7058	122.5	LIVING	Living	Normal
MB-7059	119.3333333	LIVING	Living	Her2
MB-7060	112.6666667	DECEASED	Died of Other Causes	LumA
MB-7061	96.76666667	DECEASED	Died of Other Causes	Normal
MB-7062	95.86666667	LIVING	Living	LumA
MB-7063	86.6	LIVING	Living	LumA
MB-7065	107.8666667	LIVING	Living	LumB
MB-7066	89.76666667	LIVING	Living	Her2
MB-7067	105	LIVING	Living	Her2
MB-7068	98.46666667	LIVING	Living	Her2
MB-7069	114.6	LIVING	Living	Her2
MB-7070	108.0666667	LIVING	Living	Her2
MB-7071	102.0666667	LIVING	Living	Her2
MB-7072	52.33333333	DECEASED	Died of Disease	LumB
MB-7073	137.9333333	DECEASED	Died of Other Causes	Basal
MB-7074	108.1666667	LIVING	Living	Normal
MB-7075	111.6333333	LIVING	Living	LumB
MB-7076	142.6666667	DECEASED	Died of Other Causes	LumA
MB-7077	101.2666667	LIVING	Living	LumA
MB-7078	4.166666667	DECEASED	Died of Disease	BasalCoreClaudinLow
MB-7079	91.06666667	LIVING	Living	NormalCoreClaudinLow
MB-7080	91.23333333	LIVING	Living	LumA
MB-7081	140.2333333	LIVING	Living	Basal
MB-7082	98.26666667	LIVING	Living	Her2
MB-7083	105.4666667	LIVING	Living	LumB
MB-7084	116.5333333	LIVING	Living	Basal
MB-7085	110.1	LIVING	Living	Normal
MB-7086	123.5333333	LIVING	Living	LumB
MB-7087	5.066666667	DECEASED	Died of Other Causes	Basal
MB-7088	123.5333333	LIVING	Living	Her2
MB-7089	118.9	LIVING	Living	Basal
MB-7090	109.7666667	LIVING	Living	Basal
MB-7091	110.2666667	LIVING	Living	LumA
MB-7092	122.4	LIVING	Living	Her2
MB-7093	125.8333333	DECEASED	Died of Other Causes	LumA
MB-7094	113.3666667	LIVING	Living	LumB
MB-7095	115.6333333	LIVING	Living	LumA
MB-7096	124	LIVING	Living	LumA
MB-7097	65.16666667	DECEASED	Died of Disease	LumB
MB-7099	163.1666667	DECEASED	Died of Other Causes	LumB
MB-7100	156.3333333	DECEASED	Died of Other Causes	LumB
MB-7101	124.2666667	LIVING	Living	LumA
MB-7102	104.1	DECEASED	Died of Other Causes	LumB
MB-7104	122.8333333	DECEASED	Died of Other Causes	Basal
MB-7106	37.5	DECEASED	Died of Disease	LumA
MB-7107	56.93333333	DECEASED	Died of Disease	LumA
MB-7109	117.5333333	LIVING	Living	LumB
MB-7111	30.16666667	DECEASED	Died of Disease	Basal
MB-7112	64.7	DECEASED	Died of Disease	LumB
MB-7113	136.7	DECEASED	Died of Other Causes	LumA
MB-7114	123.2666667	LIVING	Living	Basal
MB-7115	141.7333333	DECEASED	Died of Other Causes	Her2
MB-7116	33.36666667	DECEASED	Died of Disease	LumB
MB-7118	140.5666667	LIVING	Living	LumA
MB-7119	128.3666667	LIVING	Living	Basal
MB-7121	88.83333333	DECEASED	Died of Other Causes	Basal
MB-7122	29.9	DECEASED	Died of Other Causes	Basal
MB-7123	137.6666667	LIVING	Living	LumA
MB-7124	139.6	LIVING	Living	LumA
MB-7127	135.3333333	LIVING	Living	Normal
MB-7128	60.26666667	DECEASED	Died of Other Causes	LumA
MB-7130	102.9666667	DECEASED	Died of Disease	LumB
MB-7131	134.7333333	LIVING	Living	LumB
MB-7132	131.6	LIVING	Living	LumB
MB-7133	23.83333333	DECEASED	Died of Disease	LumB
MB-7135	26.73333333	DECEASED	Died of Disease	Her2
MB-7137	179.8	LIVING	Living	LumA
MB-7138	123	DECEASED	Died of Other Causes	LumB
MB-7140	90.8	DECEASED	Died of Disease	LumB
MB-7141	138.5666667	LIVING	Living	LumA
MB-7142	175.9	DECEASED	Died of Other Causes	LumB
MB-7143	186.3666667	LIVING	Living	Her2
MB-7144	102.6333333	DECEASED	Died of Other Causes	LumB
MB-7145	138.3333333	LIVING	Living	Basal
MB-7147	168.6	DECEASED	Died of Other Causes	LumB
MB-7149	44.63333333	DECEASED	Died of Other Causes	LumB
MB-7150	128.9666667	LIVING	Living	LumB
MB-7151	144.4333333	LIVING	Living	Basal
MB-7152	195.8	DECEASED	Died of Other Causes	Her2
MB-7153	142.8	LIVING	Living	Her2
MB-7154	108.4666667	DECEASED	Died of Other Causes	Basal
MB-7155	149.7666667	LIVING	Living	Basal
MB-7157	219.6333333	LIVING	Living	LumB
MB-7158	46.43333333	DECEASED	Died of Disease	Basal
MB-7159	21.93333333	DECEASED	Died of Disease	Basal
MB-7160	148.0666667	LIVING	Living	Her2
MB-7161	121.5333333	LIVING	Living	LumA
MB-7162	140.2	LIVING	Living	LumA
MB-7163	52.63333333	DECEASED	Died of Disease	LumA
MB-7164	211.4	LIVING	Living	LumA
MB-7165	147.1666667	LIVING	Living	Basal
MB-7167	141.0333333	LIVING	Living	Her2
MB-7168	150.5	LIVING	Living	LumA
MB-7170	155.4	LIVING	Living	LumA
MB-7171	160.4	DECEASED	Died of Other Causes	LumB
MB-7172	149.3	LIVING	Living	LumB
MB-7173	63.53333333	DECEASED	Died of Other Causes	LumA
MB-7174	140.7666667	LIVING	Living	LumB
MB-7176	194.4	DECEASED	Died of Other Causes	LumA
MB-7181	157.5333333	LIVING	Living	LumB
MB-7182	49.46666667	DECEASED	Died of Disease	Her2
MB-7185	125.0333333	DECEASED	Died of Disease	LumA
MB-7186	4.866666667	LIVING	Living	LumB
MB-7187	146.8333333	DECEASED	Died of Disease	Normal
MB-7189	143.6	DECEASED	Died of Disease	LumB
MB-7193	87.46666667	DECEASED	Died of Other Causes	LumB
MB-7194	46.66666667	DECEASED	Died of Disease	LumB
MB-7195	80.43333333	DECEASED	Died of Other Causes	LumA
MB-7196	107.1	DECEASED	Died of Disease	Her2
MB-7197	187.8666667	DECEASED	Died of Other Causes	LumB
MB-7198	16.73333333	DECEASED	Died of Disease	Basal
MB-7199	76	DECEASED	Died of Other Causes	LumB
MB-7200	97.6	DECEASED	Died of Other Causes	LumB
MB-7201	163.4333333	LIVING	Living	Basal
MB-7205	166.0333333	LIVING	Living	Basal
MB-7207	55.73333333	DECEASED	Died of Disease	Her2
MB-7208	45.93333333	DECEASED	Died of Disease	Basal
MB-7212	52.5	DECEASED	Died of Other Causes	LumA
MB-7215	208.9666667	DECEASED	Died of Other Causes	LumA
MB-7216	207.4666667	DECEASED	Died of Other Causes	LumB
MB-7217	90.4	DECEASED	Died of Other Causes	LumA
MB-7218	165.4333333	LIVING	Living	LumA
MB-7219	165.2	LIVING	Living	LumA
MB-7220	183.2	DECEASED	Died of Other Causes	LumB
MB-7225	55	DECEASED	Died of Disease	Basal
MB-7226	53.36666667	DECEASED	Died of Disease	LumB
MB-7227	63.2	DECEASED	Died of Other Causes	Normal
MB-7228	239.1666667	LIVING	Living	Normal
MB-7229	111.6	DECEASED	Died of Other Causes	LumA
MB-7230	182.6	LIVING	Living	LumA
MB-7231	199.0333333	DECEASED	Died of Other Causes	LumA
MB-7232	177.6	LIVING	Living	LumA
MB-7233	222.0333333	DECEASED	Died of Other Causes	Her2
MB-7234	222.2	LIVING	Living	LumB
MB-7235	170.8	LIVING	Living	LumA
MB-7236	201.4666667	DECEASED	Died of Other Causes	LumB
MB-7238	23.26666667	DECEASED	Died of Disease	Her2
MB-7241	171.1	LIVING	Living	LumB
MB-7243	148.8	DECEASED	Died of Other Causes	LumA
MB-7244	184.1666667	LIVING	Living	LumA
MB-7250	51	DECEASED	Died of Disease	Her2
MB-7251	21.56666667	DECEASED	Died of Disease	Her2
MB-7252	35.7	DECEASED	Died of Other Causes	Her2
MB-7253	59.96666667	DECEASED	Died of Disease	LumB
MB-7254	192.2	LIVING	Living	LumA
MB-7256	34.7	DECEASED	Died of Disease	Her2
MB-7258	15.06666667	DECEASED	Died of Disease	Basal
MB-7260	31.16666667	LIVING	Living	Her2
MB-7262	104.0333333	DECEASED	Died of Other Causes	Her2
MB-7263	164.9666667	DECEASED	Died of Other Causes	LumB
MB-7264	42.96666667	DECEASED	Died of Disease	Normal
MB-7266	68.16666667	DECEASED	Died of Disease	LumB
MB-7267	195.3666667	DECEASED	Died of Other Causes	Basal
MB-7268	227.4666667	LIVING	Living	LumA
MB-7269	21.16666667	DECEASED	Died of Disease	Basal
MB-7270	175.1666667	LIVING	Living	Basal
MB-7273	208.2	LIVING	Living	Her2
MB-7275	44.4	DECEASED	Died of Disease	Her2
MB-7276	185.3333333	LIVING	Living	LumA
MB-7277	187.0333333	LIVING	Living	LumA
MB-7278	241.3	DECEASED	Died of Other Causes	LumA
MB-7279	21.3	DECEASED	Died of Disease	Her2
MB-7280	195.5333333	LIVING	Living	LumA
MB-7281	49.53333333	DECEASED	Died of Disease	Her2
MB-7283	28.86666667	DECEASED	Died of Disease	LumB
MB-7284	203	DECEASED	Died of Other Causes	LumA
MB-7285	109	DECEASED	Died of Disease	LumBOtherClaudinLow
MB-7286	158.6333333	DECEASED	Died of Other Causes	LumB
MB-7287	96.96666667	DECEASED	Died of Disease	LumB
MB-7288	27.06666667	DECEASED	Died of Disease	LumB
MB-7289	126.6666667	DECEASED	Died of Disease	Normal
MB-7291	6.833333333	DECEASED	Died of Disease	Her2
MB-7292	78.46666667	DECEASED	Died of Disease	LumB
MB-7293	199.2333333	LIVING	Living	LumA
MB-7294	82.73333333	DECEASED	Died of Disease	LumB
MB-7295	196.8666667	LIVING	Living	LumA
MB-7296	44.73333333	DECEASED	Died of Disease	LumB
MB-7297	175.9666667	DECEASED	Died of Disease	LumB
MB-7298	86.23333333	DECEASED	Died of Other Causes	LumB
MB-7299	201.9	DECEASED	Died of Other Causes	LumB
