# Supplementary material for: Re-definition of claudin-low as a breast cancer phenotype
Source: Nat Commun. 2020 Apr 14;11:1787. doi: 10.1038/s41467-020-15574-5 (PMC7156396; doi:10.1038/s41467-020-15574-5)
Supplement: Supplementary file 9 — Source Data [file 41467_2020_15574_MOESM9_ESM.zip › SourceDataFigS9.xlsx]

## Sheet: FigS9A
Patient_ID	PAM50ClaudinLow
OSL2U-0477T1	LumB
OSL2U-0252T1	LumB
OSL2U-0442T1	LumB
OSL2U-0461T1	LumA
OSL2U-0351T1	Basal
OSL2U-0177T1	LumA
OSL2U-0545T1	Normal
OSL2U-0114T1	Her2
OSL2U-0027T5	LumA
OSL2U-0222T1	LumA
OSL2U-0537T1	LumA
OSL2U-0542T1	Basal
OSL2U-0296T1	LumA
OSL2U-0388T1	LumB
OSL2U-0170T1	Her2
OSL2U-0496T1	LumA
OSL2U-0126T1	LumA
OSL2U-0148T1	LumA
OSL2R-3013T1	LumB
OSL2U-0310T1	LumA
OSL2U-0318T1	LumA
OSL2U-0237T1	Basal
OSL2U-0548T1	LumB
OSL2U-0471T1	LumB
OSL2U-0011T1	Her2
OSL2U-0407T1	LumB
OSL2U-0179T4	LumA
OSL2U-0217T1	LumA
OSL2R-3037T4	Normal
OSL2U-0454T1	LumA
OSL2U-0464T1	LumA
OSL2U-0073T1	LumA
OSL2U-0274T1	Basal
OSL2U-0552T1	LumA
OSL2U-0275T1	LumBClaudinLow
OSL2U-0513T1	LumA
OSL2U-0512T1	Basal
OSL2U-0009T1	LumB
OSL2U-0479T1	Her2
OSL2U-0320T1	Basal
OSL2U-0157T1	LumA
OSL2U-0364T1	LumB
OSL2U-0142T1	LumA
OSL2U-0441T1	LumA
OSL2U-0257T1	LumB
OSL2U-0268T1	LumA
OSL2U-0173T5	LumAClaudinLow
OSL2U-0439T1	Basal
OSL2U-0080T1	Normal
OSL2U-0514T1	LumA
OSL2U-0193T5	LumA
OSL2U-0213T1	Her2
OSL2U-0069T1	LumB
OSL2U-0129T1	Her2
OSL2U-0251T1	LumA
OSL2U-0166T1	Her2
OSL2U-0515T1	LumA
OSL2U-0457T1	LumA
OSL2U-0329T1	Her2
OSL2U-0373T1	Basal
OSL2U-0530T1	Basal
OSL2U-0219T8	LumB
OSL2R-3045T5	Normal
OSL2U-0169T1	Normal
OSL2U-0086T1	LumA
OSL2U-0524T1	Basal
OSL2U-0261T1	Basal
OSL2U-0290T1	LumB
OSL2U-0285T1	LumB
OSL2U-0450T1	LumA
OSL2U-0153T4	LumB
OSL2U-0260T1	LumA
OSL2U-0074T1	LumA
OSL2U-0026T1	LumA
OSL2U-0278T1	Basal
OSL2U-0208T1	LumB
OSL2U-0431T1	LumA
OSL2U-0360T1	LumA
OSL2U-0255T1	Basal
OSL2U-0183T6	LumA
OSL2U-0065T4	LumA
OSL2U-0547T1	Her2
OSL2U-0390T1	LumA
OSL2U-0250T1	LumB
OSL2U-0172T1	Normal
OSL2U-0384T1	Normal
OSL2U-0083T1	LumA
OSL2U-0097T1	LumA
OSL2U-0132T4	LumA
OSL2U-0385T1	LumAClaudinLow
OSL2U-0143T1	Her2
OSL2U-0219T1	LumB
OSL2U-0090T1	LumB
OSL2U-0093T6	LumA
OSL2U-0392T1	LumA
OSL2U-0171T1	LumA
OSL2U-0052T1	LumA
OSL2U-0383T1	LumA
OSL2U-0194T1	Her2
OSL2U-0094T4	Normal
OSL2U-0529T1	Her2
OSL2U-0417T1	Normal
OSL2U-0128T1	LumB
OSL2U-0242T4	LumA
OSL2U-0420T1	LumA
OSL2U-0340T1	LumA
OSL2U-0550T1	LumA
OSL2U-0227T1	LumA
OSL2U-0207T4	Normal
OSL2U-0229T4	LumB
OSL2U-0313T1	Basal
OSL2U-0107T1	BasalClaudinLow
OSL2U-0438T1	LumA
OSL2U-0096T1	LumA
OSL2U-0064T1	LumB
OSL2U-0181T4	BasalClaudinLow
OSL2U-0305T1	LumA
OSL2U-0015T1	Normal
OSL2U-0448T1	Basal
OSL2U-0328T1	LumA
OSL2U-0056T4	LumA
OSL2U-0445T1	LumA
OSL2U-0109T1	LumB
OSL2U-0226T1	LumA
OSL2U-0299T1	LumA
OSL2R-3043T1	LumB
OSL2U-0395T1	Basal
OSL2U-0365T1	LumA
OSL2U-0265T1	Normal
OSL2R-3052T3	LumB
OSL2U-0127T1	Her2
OSL2U-0117T1	LumB
OSL2U-0034T1	Basal
OSL2U-0447T1	LumA
OSL2U-0070T1	Normal
OSL2U-0433T1	Her2
OSL2U-0342T1	LumB
OSL2U-0145T4	LumA
OSL2U-0413T1	Her2
OSL2U-0121T1	Basal
OSL2U-0262T4	LumB
OSL2U-0105T1	LumB
OSL2U-0379T1	LumB
OSL2U-0212T5	Basal
OSL2U-0120T1	LumA
OSL2U-0215T9	Normal
OSL2U-0236T1	Her2
OSL2U-0289T1	LumB
OSL2R-3053T1	LumA
OSL2U-0210T1	Basal
OSL2U-0429T1	Normal
OSL2U-0220T1	LumA
OSL2U-0113T1	LumA
OSL2R-3001T1	LumA
OSL2U-0101T1	LumB
OSL2U-0291T1	LumB
OSL2U-0319T1	LumA
OSL2U-0223T1	LumA
OSL2U-0029T1	Her2
OSL2U-0174T1	LumA
OSL2U-0368T1	Normal
OSL2U-0334T1	LumB
OSL2U-0423T1	Basal
OSL2U-0323T1	LumA
OSL2U-0367T1	LumB
OSL2U-0276T1	Her2
OSL2U-0311T1	LumA
OSL2U-0243T4	LumA
OSL2U-0075T1	Her2
OSL2U-0216T4	Her2
OSL2U-0135T1	Normal
OSL2U-0452T1	Her2
OSL2U-0485T1	LumA
OSL2U-0362T1	Her2
OSL2U-0487T1	Her2
OSL2U-0042T1	LumA
OSL2U-0079T1	LumB
OSL2U-0221T1	LumA
OSL2R-3059T2	Her2
OSL2U-0020T1	LumB
OSL2U-0472T1	LumA
OSL2U-0463T1	LumA
OSL2U-0130T1	LumB
OSL2R-3044T4	Basal
OSL2U-0037T1	LumA
OSL2U-0382T1	Her2
OSL2U-0225T5	LumBClaudinLow
OSL2U-0198T1	LumA
OSL2U-0484T1	LumB
OSL2U-0436T1	Basal
OSL2U-0352T1	LumA
OSL2U-0214T1	Normal
OSL2U-0430T1	LumB
OSL2U-0347T1	LumA
OSL2U-0489T1	LumA
OSL2U-0544T1	LumB
OSL2U-0197T1	LumA
OSL2U-0112T4	LumA
OSL2U-0103T1	LumB
OSL2U-0486T1	LumB
OSL2U-0462T1	LumA
OSL2U-0267T1	LumB
OSL2U-0159T7	LumB
OSL2R-3057T3	Normal
OSL2U-0028T4	LumB
OSL2U-0406T1	LumA
OSL2U-0123T8	LumB
OSL2U-0149T1	Normal
OSL2U-0324T1	LumB
OSL2U-0209T1	LumB
OSL2U-0080T6	LumA
OSL2U-0557T1	LumB
OSL2U-0024T1	Basal
OSL2U-0076T1	LumA
OSL2R-3002T4	LumB
OSL2U-0393T1	LumA
OSL2U-0249T1	LumA
OSL2U-0030T1	LumB
OSL2U-0218T1	Her2
OSL2U-0536T1	Basal
OSL2U-0023T4	LumB
OSL2U-0205T5	Basal
OSL2U-0391T1	LumA
OSL2U-0491T1	LumB
OSL2U-0211T6	Basal
OSL2U-0519T1	LumA
OSL2U-0422T1	LumB
OSL2U-0279T4	Her2
OSL2U-0411T1	LumA
OSL2U-0152T8	LumA
OSL2U-0325T1	LumB
OSL2U-0337T1	LumA
OSL2U-0280T1	LumB
OSL2U-0540T1	Basal
OSL2U-0045T1	LumA
OSL2U-0288T1	LumB
OSL2U-0396T1	LumA
OSL2U-0078T1	Her2
OSL2U-0104T1	LumA
OSL2U-0085T5	LumA
OSL2U-0353T1	LumA
OSL2U-0043T1	LumA
OSL2U-0556T1	Basal
OSL2U-0053T1	LumA
OSL2U-0201T1	LumB
OSL2U-0059T1	LumB
OSL2U-0232T1	LumA
OSL2U-0025T1	LumB
OSL2U-0263T1	LumA
OSL2U-0082T1	LumA
OSL2U-0202T1	Basal
OSL2U-0553T1	LumA
OSL2U-0167T1	BasalClaudinLow
OSL2U-0400T1	LumB
OSL2U-0007T1	NormalClaudinLow
OSL2U-0468T1	Her2
OSL2U-0199T1	Her2
OSL2U-0531T1	LumA
OSL2U-0314T1	LumB
OSL2R-3005T1	LumA
OSL2U-0175T1	LumA
OSL2U-0266T4	Her2
OSL2U-0248T1	LumA
OSL2U-0269T1	LumB
OSL2U-0046T1	Her2
OSL2U-0231T1	Normal
OSL2U-0215T1	LumA
OSL2U-0370T1	LumA
OSL2U-0186T6	LumA
OSL2U-0358T1	LumB
OSL2U-0381T1	Basal
OSL2U-0488T1	LumB
OSL2U-0525T1	BasalClaudinLow
OSL2U-0555T1	Normal
OSL2U-0016T1	Normal
OSL2U-0106T1	Basal
OSL2U-0182T1	LumA
OSL2U-0017T1	LumA
OSL2R-3030T2	LumA
OSL2U-0437T1	LumA
OSL2U-0110T5	LumA
OSL2U-0040T1	LumA
OSL2U-0523T1	Normal
COCA-11-A-T	BasalClaudinLow
COCA-12-A-T	LumB
COCA-4-A-T	BasalClaudinLow
COCA-25-A-T	LumA
COCA-10-A-T	NormalClaudinLow
COCA-26-A-T	LumA
COCA-70-A-T	NormalClaudinLow
COCA-35-A-T	LumB
COCA-1-A-T	LumA
COCA-6-A-T	LumA
COCA-7-A-T	LumBClaudinLow
COCA-23-A-T	NA
COCA-2-A-T	LumB
COCA-9-A-T	LumA
COCA-21-A-T	LumA
COCA-426-A-T	NAClaudinLow
COCA-3-A-T	LumA
COCA-8-A-T	LumB
COCA-34-A-T	NAClaudinLow
COCA-18-A-T	NormalClaudinLow
COCA-17-A-T	Normal
COCA-5-A-T	Normal
COCA-14-A-T	NormalClaudinLow
COCA-67-A-T	Basal
COCA-19-A-T	NormalClaudinLow
COCA-16-A-T	LumA
COCA-15-A-T	NormalClaudinLow
COCA-20-A-T	Her2
COCA-22-A-T	LumA
COCA-24-A-T	Her2ClaudinLow
COCA-27-A-T	LumA
COCA-28-A-T	LumB
COCA-29-A-T	NormalClaudinLow
COCA-30-A-T	LumA
COCA-31-A-T	LumA
COCA-32-A-T	Her2
COCA-33-A-T	Basal
COCA-36-A-T	LumB
COCA-37-A-T	LumA
COCA-38-A-T	Her2
COCA-39-A-T	LumAClaudinLow
COCA-40-A-T	LumA
COCA-41-A-T	Basal
COCA-42-A-T	NormalClaudinLow
COCA-43-A-T	LumA
COCA-44-A-T	Her2
COCA-45-A-T	LumB
COCA-427-A-T	LumAClaudinLow
COCA-46-A-T	LumB
COCA-47-A-T	LumA
COCA-48-A-T	LumB
COCA-49-A-T	LumA
COCA-50-A-T	LumA
COCA-51-A-T	LumB
COCA-52-A-T	LumA
COCA-53-A-T	Her2
COCA-54-A-T	LumB
COCA-55-A-T	LumB
COCA-56-A-T	LumA
COCA-57-A-T	LumB
COCA-58-A-T	LumA
COCA-59-A-T	Normal
COCA-60-A-T	NormalClaudinLow
COCA-61-A-T	Normal
COCA-62-A-T	LumA
COCA-63-A-T	Normal
COCA-64-A-T	LumA
COCA-65-A-T	Normal
COCA-66-A-T	LumB
COCA-68-A-T	LumA
COCA-69-A-T	LumB
COCA-73-R-T1	Her2
COCA-78-R-T3	NormalClaudinLow
COCA-81-R-T2	LumA
COCA-90-R-T3	LumA
COCA-91-R-T4	Normal
COCA-95-U-T1	Her2
COCA-113-U-T1	LumB
COCA-121-U-T1	Normal
COCA-122-U-T1	LumB
COCA-126-U-T1	LumA
COCA-145-U-T1	LumB
COCA-148-U-T1	LumA
COCA-153-U-T1	LumAClaudinLow
COCA-189-U-T1	Basal
COCA-205-U-T6	LumA
COCA-206-U-T5	Basal
COCA-241-U-T4	LumA
COCA-279-U-T1	LumA
COCA-296-U-T1	Her2
COCA-394-U-T1	Her2
COCA-398-U-T1	LumA
COCA-405-U-T1	LumB
COCA-409-U-T1	Basal
COCA-415-U-T1	LumA
COCA-417-U-T1	BasalClaudinLow
COCA-420-U-T1	LumA
COCA-424-U-T1	Normal

## Sheet: FigS9B_Annotation
Patient_ID	ER	HER2_Amplification	PAM50	ClaudinLow_9CellLine	StromalScore	ImmuneScore	IntClust	CoreClaudinLow
OSL2U-0477T1	Positive	Positive	LumB	Other	456.717038573982	2841.19845595218	iC7	Other
OSL2U-0252T1	Positive	Negative	LumB	Other	-1085.94288091175	-1393.09478609429	iC8	Other
OSL2U-0442T1	Positive	Negative	LumB	Other	-1026.77471988825	113.833956089189	iC5	Other
OSL2U-0461T1	Positive	Negative	LumA	Other	1792.66578760402	-942.049651871613	iC3	Other
OSL2U-0351T1	Negative	Negative	Basal	Other	-1200.14814532798	15.6926058266942	iC10	Other
OSL2U-0177T1	Positive	Negative	LumA	Other	2925.38606935342	0.48171817892183	iC7	Other
OSL2U-0545T1	Negative	Negative	Normal	Other	-356.957035908598	-429.682610428804	iC4ER-	Other
OSL2U-0114T1	Negative	Positive	Her2	Other	-2481.97154296453	-1935.33740226236	iC5	Other
OSL2U-0027T5	Positive	Negative	LumA	Other	131.314961695956	-333.721676608591	iC9	Other
OSL2U-0222T1	Positive	Negative	LumA	Other	2381.92116743932	3898.01608355684	iC3	Other
OSL2U-0537T1	Positive	Negative	LumA	Other	-1017.84699292632	-3226.57268021766	iC6	Other
OSL2U-0542T1	Negative	Negative	Basal	Other	1774.55891168142	3815.50705062001	iC4ER-	Other
OSL2U-0296T1	Positive	Negative	LumA	Other	-564.312015600849	-304.409562048853	iC3	Other
OSL2U-0388T1	Positive	Negative	LumB	Other	70.5374628416462	1803.62060291656	iC7	Other
OSL2U-0170T1	Negative	Positive	Her2	Other	-865.282448775612	-1537.97958548841	iC5	Other
OSL2U-0496T1	Positive	Negative	LumA	Other	-878.96340013689	-1485.33014429735	iC1	Other
OSL2U-0126T1	Positive	Negative	LumA	Other	1909.59790314842	-1607.30628635563	iC3	Other
OSL2U-0148T1	Positive	Negative	LumA	Other	1026.57993336359	2479.87319318519	iC4ER+	Other
OSL2R-3013T1	Positive	Negative	LumB	Other	908.422354598818	-405.0099076005	iC8	Other
OSL2U-0310T1	Positive	Negative	LumA	Other	3559.82528082819	2465.71008874189	iC4ER+	CoreClaudinLow
OSL2U-0318T1	Positive	Negative	LumA	Other	2590.9635467544	1063.91298241049	iC8	Other
OSL2U-0237T1	Negative	Negative	Basal	Other	-1953.97836241037	-1406.23732272654	iC10	Other
OSL2U-0548T1	Positive	Negative	LumB	Other	-1344.24437869671	-525.057074515456	iC8	Other
OSL2U-0471T1	Positive	Positive	LumB	Other	-730.03737564567	1743.68338832724	iC9	Other
OSL2U-0011T1	Negative	Positive	Her2	Other	2880.26066057751	676.546871781218	iC5	Other
OSL2U-0407T1	Positive	Negative	LumB	Other	-1171.76002567363	-1160.79708906472	iC1	Other
OSL2U-0179T4	Positive	Negative	LumA	Other	2638.51003808287	-663.806526585821	iC3	Other
OSL2U-0217T1	Positive	Negative	LumA	Other	747.337141314612	-1323.65619613992	iC3	Other
OSL2R-3037T4	Positive	Negative	Normal	Other	1739.57259281673	-2654.22719105459	iC4ER+	Other
OSL2U-0454T1	Positive	Negative	LumA	Other	2810.38482412082	2340.38242080496	iC7	Other
OSL2U-0464T1	Positive	Negative	LumA	Other	2242.06037639373	-1283.36465670183	iC4ER+	Other
OSL2U-0073T1	Positive	Negative	LumA	Other	2820.81503871032	4434.59221516072	iC4ER+	Other
OSL2U-0274T1	Negative	Negative	Basal	Other	-1120.71018074433	2558.7088159129	iC10	Other
OSL2U-0552T1	Positive	Negative	LumA	Other	1318.58664896476	1912.63743377164	iC3	Other
OSL2U-0275T1	Positive	Negative	LumB	ClaudinLow	3526.03357407458	3846.35199125794	iC1	Other
OSL2U-0513T1	Positive	Negative	LumA	Other	1694.23783619915	500.236458710581	iC4ER+	Other
OSL2U-0512T1	Negative	Negative	Basal	Other	-189.83790804617	439.513184106293	iC10	Other
OSL2U-0009T1	Positive	Negative	LumB	Other	2396.97457941649	1845.75142171951	iC9	Other
OSL2U-0479T1	Positive	Positive	Her2	Other	1222.10489452618	738.734885393518	iC5	Other
OSL2U-0320T1	Negative	Positive	Basal	Other	2568.69236182625	2302.65855612639	iC4ER-	Other
OSL2U-0157T1	Positive	Negative	LumA	Other	962.811377144595	2413.33507244581	iC7	Other
OSL2U-0364T1	Positive	Negative	LumB	Other	-1345.68479827865	-2141.32091820467	iC2	Other
OSL2U-0142T1	Positive	Negative	LumA	Other	2566.51942146886	-873.787691405896	iC3	Other
OSL2U-0441T1	Positive	Negative	LumA	Other	1816.17677975746	-586.417759597108	iC3	Other
OSL2U-0257T1	NA	NA	LumB	Other	-218.686975355392	676.753982655783	iC8	Other
OSL2U-0268T1	Positive	Negative	LumA	Other	-238.019493722493	713.526988159848	iC8	Other
OSL2U-0173T5	Positive	Negative	LumA	ClaudinLow	4020.24100473836	3274.99120157781	iC3	Other
OSL2U-0439T1	Negative	Negative	Basal	Other	-679.097545467739	1058.21139027096	iC10	Other
OSL2U-0080T1	NA	NA	Normal	Other	2511.87308781022	3687.3767870096	iC4	Other
OSL2U-0514T1	Positive	Negative	LumA	Other	2400.08030249063	-2419.58962337974	iC9	Other
OSL2U-0193T5	Positive	Negative	LumA	Other	1957.95444257756	89.7624682422759	iC3	Other
OSL2U-0213T1	Positive	Negative	Her2	Other	2196.46316810512	380.032151105829	iC7	Other
OSL2U-0069T1	Positive	Negative	LumB	Other	577.718378881451	1157.12218797028	iC9	Other
OSL2U-0129T1	Positive	Positive	Her2	Other	2025.98652809908	1080.51995920939	iC1	Other
OSL2U-0251T1	Positive	Negative	LumA	Other	2021.68188010461	535.850800118609	iC8	Other
OSL2U-0166T1	Negative	Positive	Her2	Other	2890.67462739668	2799.60260559605	iC5	Other
OSL2U-0515T1	Positive	Negative	LumA	Other	301.071653040901	-1968.37796635005	iC8	Other
OSL2U-0457T1	Positive	Negative	LumA	Other	1225.36701052113	-656.623429427042	iC8	Other
OSL2U-0329T1	Negative	Positive	Her2	Other	404.878298581526	-391.580537497576	iC5	Other
OSL2U-0373T1	Negative	Negative	Basal	Other	-790.083417528922	-776.446335869702	iC10	Other
OSL2U-0530T1	Negative	Negative	Basal	Other	-68.650784713945	3052.91827049661	iC10	Other
OSL2U-0219T8	Positive	Negative	LumB	Other	1127.6509527505	-2041.16798804389	iC6	Other
OSL2R-3045T5	NA	NA	Normal	Other	-1316.41509070263	-2357.92078446496	iC4	Other
OSL2U-0169T1	NA	NA	Normal	Other	1846.99397820479	519.859971808641	iC3	Other
OSL2U-0086T1	Positive	Negative	LumA	Other	-183.20499324215	-1869.23287055966	iC8	Other
OSL2U-0524T1	Negative	Negative	Basal	Other	-1482.10020774715	-2691.63827151896	iC9	Other
OSL2U-0261T1	Negative	Negative	Basal	Other	1720.74431389657	1618.69902671142	iC9	Other
OSL2U-0290T1	Positive	Negative	LumB	Other	-724.383334161296	-2905.44398732837	iC8	Other
OSL2U-0285T1	Positive	Negative	LumB	Other	1523.49162108583	3133.2249201318	iC1	Other
OSL2U-0450T1	Positive	Negative	LumA	Other	3769.35879610803	3853.09157480876	iC4ER+	Other
OSL2U-0153T4	Positive	Negative	LumB	Other	1823.76554686226	3502.19094399016	iC3	Other
OSL2U-0260T1	Positive	Negative	LumA	Other	-390.787836086371	-1492.64962567655	iC8	Other
OSL2U-0074T1	NA	NA	LumA	Other	-1848.42013369801	-3153.50626452555	iC6	Other
OSL2U-0026T1	Positive	Negative	LumA	Other	2512.46934869879	3123.97752997296	iC3	CoreClaudinLow
OSL2U-0278T1	Negative	Negative	Basal	Other	777.336400449308	3428.14816201377	iC10	Other
OSL2U-0208T1	Positive	Negative	LumB	Other	1852.06934877193	3837.68715530332	iC7	Other
OSL2U-0431T1	Positive	Negative	LumA	Other	2590.1858678027	88.4106818733392	iC3	Other
OSL2U-0360T1	Positive	Negative	LumA	Other	-162.410488189529	-2350.63122433961	iC7	Other
OSL2U-0255T1	Negative	Negative	Basal	Other	-50.4394412771861	1044.99500250232	iC10	Other
OSL2U-0183T6	Positive	Negative	LumA	Other	2443.39015883027	-2447.19765996117	iC3	Other
OSL2U-0065T4	Positive	Negative	LumA	Other	986.98604507953	-2900.48230804701	iC3	Other
OSL2U-0547T1	Positive	Positive	Her2	Other	1304.22314293875	3964.28575382519	iC9	Other
OSL2U-0390T1	Positive	Negative	LumA	Other	542.847127118867	-746.86117293558	iC8	Other
OSL2U-0250T1	Positive	Negative	LumB	Other	-84.7413933100935	1675.75476554285	iC9	Other
OSL2U-0172T1	Positive	Negative	Normal	Other	1841.63321891402	683.185332927615	iC4ER+	CoreClaudinLow
OSL2U-0384T1	Positive	Negative	Normal	Other	291.057671787859	3814.18283319855	iC9	Other
OSL2U-0083T1	Positive	Negative	LumA	Other	282.477689724182	-543.529256613551	iC7	Other
OSL2U-0097T1	Positive	Negative	LumA	Other	2293.0169212136	-773.650441781772	iC4ER+	CoreClaudinLow
OSL2U-0132T4	Positive	Negative	LumA	Other	2348.69131330645	-1742.28174645539	iC7	Other
OSL2U-0385T1	Positive	Negative	LumA	ClaudinLow	3024.42592486384	2883.98695651664	iC4ER+	Other
OSL2U-0143T1	Negative	Negative	Her2	Other	1830.77354637322	1560.78380054103	iC4ER-	Other
OSL2U-0219T1	Positive	Negative	LumB	Other	2064.11249335123	-1702.94646202232	iC6	Other
OSL2U-0090T1	Positive	Negative	LumB	Other	-1446.22767845319	2729.78341030348	iC9	Other
OSL2U-0093T6	Positive	Negative	LumA	Other	1509.23428316838	-1396.28157126598	iC7	Other
OSL2U-0392T1	Positive	Negative	LumA	Other	-1910.85764078648	917.673772493462	iC8	Other
OSL2U-0171T1	Positive	Negative	LumA	Other	-365.594229428485	-2487.48203657942	iC1	Other
OSL2U-0052T1	Positive	Negative	LumA	Other	1999.52931606137	-702.383858649309	iC3	Other
OSL2U-0383T1	Positive	Negative	LumA	Other	-598.534728826981	-722.99694550129	iC7	Other
OSL2U-0194T1	Positive	Positive	Her2	Other	-253.365606648435	-2462.09606070478	iC5	Other
OSL2U-0094T4	NA	NA	Normal	Other	1683.0505018407	4169.20733600066	iC4	Other
OSL2U-0529T1	Positive	Negative	Her2	Other	1650.22845084856	855.3970764369	iC3	Other
OSL2U-0417T1	Negative	Negative	Normal	Other	-90.6170283067375	3220.95542455561	iC4ER-	Other
OSL2U-0128T1	Positive	Negative	LumB	Other	2198.54037208266	2172.19299149517	iC8	Other
OSL2U-0242T4	Positive	Negative	LumA	Other	-3173.02008221783	-3439.99329613293	iC7	Other
OSL2U-0420T1	Positive	Negative	LumA	Other	1579.85601572906	-71.4301313859194	iC3	CoreClaudinLow
OSL2U-0340T1	Positive	Negative	LumA	Other	2497.47663507531	3774.62216734346	iC4ER+	Other
OSL2U-0550T1	Positive	Negative	LumA	Other	2639.26752410552	-763.12726806702	iC3	Other
OSL2U-0227T1	Positive	Negative	LumA	Other	-556.979868861606	-3748.72309199186	iC8	Other
OSL2U-0207T4	NA	NA	Normal	Other	523.613488976705	-544.105658548896	iC4	Other
OSL2U-0229T4	Positive	Negative	LumB	Other	404.901488630061	-2546.62959594432	iC1	Other
OSL2U-0313T1	Negative	Negative	Basal	Other	-1875.72277496648	-1178.12539997172	iC10	Other
OSL2U-0107T1	Negative	Negative	Basal	ClaudinLow	449.711506805298	3124.98540238325	iC10	Other
OSL2U-0438T1	Positive	Negative	LumA	Other	2019.83893118305	1177.72367532474	iC8	Other
OSL2U-0096T1	Positive	Negative	LumA	Other	77.8957664656134	200.572974777329	iC7	Other
OSL2U-0064T1	Positive	Negative	LumB	Other	-1767.53175076668	-1503.61065679365	iC2	Other
OSL2U-0181T4	Negative	Negative	Basal	ClaudinLow	2865.08822595669	4364.58513073798	iC10	Other
OSL2U-0305T1	Positive	Negative	LumA	Other	-2027.68606841025	-2749.77246977415	iC7	Other
OSL2U-0015T1	Negative	Positive	Normal	Other	-153.103539488877	-1909.70656401911	iC4ER-	Other
OSL2U-0448T1	Negative	Negative	Basal	Other	-649.972218443735	-510.75047257482	iC10	Other
OSL2U-0328T1	Positive	Negative	LumA	Other	956.261142822433	1658.0835583423	iC7	Other
OSL2U-0056T4	Positive	Negative	LumA	Other	2366.921782136	2506.0243158246	iC7	Other
OSL2U-0445T1	Positive	Negative	LumA	Other	2724.69983194838	3354.4529489072	iC9	Other
OSL2U-0109T1	Positive	Negative	LumB	Other	938.198850333918	1895.71694950448	iC8	Other
OSL2U-0226T1	Positive	Negative	LumA	Other	-292.752038980713	-2506.85459012941	iC8	Other
OSL2U-0299T1	Positive	Negative	LumA	Other	673.196679518855	-2316.80195532327	iC3	Other
OSL2R-3043T1	Positive	Negative	LumB	Other	1141.00986778741	-321.473051800987	iC8	Other
OSL2U-0395T1	Negative	Negative	Basal	Other	1172.55728483955	3024.8427849891	iC10	Other
OSL2U-0365T1	Positive	Negative	LumA	Other	735.145618541475	-2485.87511247111	iC3	Other
OSL2U-0265T1	NA	NA	Normal	Other	-2089.87641533145	-2851.48762757359	iC6	Other
OSL2R-3052T3	Positive	Negative	LumB	Other	1166.79043313153	2987.40368721377	iC8	Other
OSL2U-0127T1	Positive	Positive	Her2	Other	1144.17641045676	1687.70781587379	iC5	Other
OSL2U-0117T1	Positive	Negative	LumB	Other	1548.77446166525	153.813254877061	iC3	Other
OSL2U-0034T1	Negative	Negative	Basal	Other	1223.17650123042	2751.23400090395	iC10	Other
OSL2U-0447T1	Positive	Negative	LumA	Other	405.232732368733	-212.628760826584	iC1	Other
OSL2U-0070T1	Positive	Negative	Normal	Other	3068.17585825811	2235.85382693845	iC4ER+	CoreClaudinLow
OSL2U-0433T1	Positive	Positive	Her2	Other	-998.748729174827	-1949.88047128454	iC5	Other
OSL2U-0342T1	Positive	Negative	LumB	Other	-161.767790276024	3795.80318564284	iC8	Other
OSL2U-0145T4	Positive	Positive	LumA	Other	2414.66297111177	1397.77852499789	iC6	Other
OSL2U-0413T1	Negative	Positive	Her2	Other	567.916524264375	3989.71336211107	iC5	Other
OSL2U-0121T1	Positive	Negative	Basal	Other	2223.45226188416	-2354.30131158392	iC5	Other
OSL2U-0262T4	Positive	Negative	LumB	Other	1165.38554121304	2445.03428353429	iC8	Other
OSL2U-0105T1	Positive	Negative	LumB	Other	992.014680492516	-202.421348105398	iC4ER+	Other
OSL2U-0379T1	Positive	Negative	LumB	Other	972.552895970016	4297.42238922225	iC2	Other
OSL2U-0212T5	Positive	Negative	Basal	Other	-22.2235816597565	2870.48276800058	iC4ER+	Other
OSL2U-0120T1	Positive	Negative	LumA	Other	-106.637129799401	391.533720402185	iC8	Other
OSL2U-0215T9	Positive	Negative	Normal	Other	1816.03358316748	1229.93123389552	iC4ER+	Other
OSL2U-0236T1	Positive	Negative	Her2	Other	1959.62960114349	2684.70796469815	iC6	Other
OSL2U-0289T1	Positive	Negative	LumB	Other	-1664.26236798797	-174.540580990732	iC8	Other
OSL2R-3053T1	Positive	Negative	LumA	Other	220.951724728427	-1304.75729721646	iC8	Other
OSL2U-0210T1	Negative	Negative	Basal	Other	322.745310072431	3557.71031654441	iC10	Other
OSL2U-0429T1	Positive	Negative	Normal	Other	-1065.34713790797	-2713.01668287293	iC1	Other
OSL2U-0220T1	Positive	Negative	LumA	Other	1526.12948384428	3617.70879815778	iC4ER+	Other
OSL2U-0113T1	NA	NA	LumA	Other	-350.597828917456	1178.40731646758	iC5	Other
OSL2R-3001T1	Positive	Negative	LumA	Other	3461.08036796378	3611.52660379599	iC4ER+	Other
OSL2U-0101T1	Positive	Negative	LumB	Other	-2067.73633577741	-2656.77765092978	iC7	Other
OSL2U-0291T1	Positive	Negative	LumB	Other	-352.679444887484	-1901.29040605294	iC6	Other
OSL2U-0319T1	Positive	Negative	LumA	Other	-1611.60206251417	1140.94409227862	iC8	Other
OSL2U-0223T1	Positive	Negative	LumA	Other	1301.33794334627	-1301.21533723013	iC8	Other
OSL2U-0029T1	Negative	Negative	Her2	Other	-224.050366780852	2758.8517097692	iC2	Other
OSL2U-0174T1	Positive	Negative	LumA	Other	-687.795342085277	-1141.97318290554	iC8	Other
OSL2U-0368T1	NA	NA	Normal	Other	1948.35094247086	4098.5058736597	iC4	Other
OSL2U-0334T1	Positive	Negative	LumB	Other	596.583824810429	4418.35840849483	iC3	Other
OSL2U-0423T1	Negative	Negative	Basal	Other	-1030.82110080698	1173.72004530611	iC10	Other
OSL2U-0323T1	Positive	Negative	LumA	Other	3842.83231850232	4314.53621418064	iC3	Other
OSL2U-0367T1	Positive	Negative	LumB	Other	269.638712975151	-2211.59862123802	iC8	Other
OSL2U-0276T1	Positive	Negative	Her2	Other	1319.07360608916	1031.69772939223	iC1	Other
OSL2U-0311T1	Positive	Negative	LumA	Other	440.807953247748	-2615.85057816723	iC8	Other
OSL2U-0243T4	Positive	Negative	LumA	Other	122.640587345993	-849.257105743503	iC2	Other
OSL2U-0075T1	Negative	Positive	Her2	Other	1081.81195829608	-709.008281746456	iC1	Other
OSL2U-0216T4	Positive	Positive	Her2	Other	1212.91206464918	-1866.94242812483	iC1	Other
OSL2U-0135T1	Positive	Negative	Normal	Other	1697.64781136911	2497.36380967823	iC4ER+	Other
OSL2U-0452T1	Negative	Negative	Her2	Other	904.224842333902	18.2897562807827	iC8	Other
OSL2U-0485T1	Positive	Negative	LumA	Other	601.468689906852	-1223.23802574033	iC1	Other
OSL2U-0362T1	Negative	Positive	Her2	Other	142.81950349701	3734.26796766718	iC5	Other
OSL2U-0487T1	Negative	Negative	Her2	Other	2724.64412420989	4280.78312991086	iC4ER-	Other
OSL2U-0042T1	Positive	Negative	LumA	Other	2346.12754712681	-1402.13462103121	iC3	Other
OSL2U-0079T1	Positive	Negative	LumB	Other	3185.98412177812	4187.58547016702	iC9	Other
OSL2U-0221T1	Positive	Negative	LumA	Other	1501.09281804885	-1608.94649266107	iC7	Other
OSL2R-3059T2	Negative	Positive	Her2	Other	-993.747647971174	406.086986064926	iC5	Other
OSL2U-0020T1	Positive	Negative	LumB	Other	97.1028049896226	2683.74632836858	iC9	Other
OSL2U-0472T1	Positive	Negative	LumA	Other	-1979.01610189977	-1135.53564064233	iC8	Other
OSL2U-0463T1	Positive	Negative	LumA	Other	-2142.8511729524	-2224.28478322358	iC7	Other
OSL2U-0130T1	Positive	Negative	LumB	Other	-518.437126413193	1362.83059358708	iC1	Other
OSL2R-3044T4	Positive	Negative	Basal	Other	-1441.65043367498	21.7735631786964	iC6	Other
OSL2U-0037T1	Positive	Negative	LumA	Other	3148.0621561406	1980.76883970467	iC7	Other
OSL2U-0382T1	Positive	Positive	Her2	Other	1684.32208202466	3782.37965010486	iC5	Other
OSL2U-0225T5	Positive	Negative	LumB	ClaudinLow	2621.90879540499	2353.34609155792	iC8	Other
OSL2U-0198T1	Positive	Negative	LumA	Other	2853.52215054645	-1298.17369101911	iC4ER+	Other
OSL2U-0484T1	Positive	Negative	LumB	Other	-1998.90320914631	-2021.93060446252	iC2	Other
OSL2U-0436T1	Negative	Negative	Basal	Other	-1229.65488828607	-3061.87640072251	iC10	Other
OSL2U-0352T1	Positive	Negative	LumA	Other	683.842468357957	398.203533852268	iC3	Other
OSL2U-0214T1	NA	NA	Normal	Other	-307.61953724286	-1417.45546314172	iC4	Other
OSL2U-0430T1	Positive	Negative	LumB	Other	-919.276277256537	-2522.0221539596	iC8	Other
OSL2U-0347T1	Positive	Negative	LumA	Other	1777.11896042743	2363.77691752458	iC4ER+	Other
OSL2U-0489T1	Positive	Negative	LumA	Other	-1423.0016622607	-1891.10653011945	iC8	Other
OSL2U-0544T1	Positive	Positive	LumB	Other	985.423282194979	-2562.89423057528	iC5	Other
OSL2U-0197T1	Positive	Negative	LumA	Other	1514.70796099152	-1905.5576847326	iC7	Other
OSL2U-0112T4	Positive	Negative	LumA	Other	244.706719177738	-2551.67254603396	iC8	Other
OSL2U-0103T1	Positive	Negative	LumB	Other	-218.065893345629	-2785.23464335929	iC1	Other
OSL2U-0486T1	Positive	Negative	LumB	Other	-2568.13301136326	-2831.02469920658	iC1	Other
OSL2U-0462T1	Positive	Negative	LumA	Other	3056.40348974563	783.292326990478	iC7	Other
OSL2U-0267T1	Positive	Negative	LumB	Other	1203.39686595976	-1114.99068818309	iC1	Other
OSL2U-0159T7	Positive	Negative	LumB	Other	2672.7975267878	4127.64239472033	iC4ER+	Other
OSL2R-3057T3	Positive	Negative	Normal	Other	32.5389035130981	-896.572677997026	iC4ER+	Other
OSL2U-0028T4	Positive	Negative	LumB	Other	-2339.22221676351	-2401.94205404182	iC4ER+	Other
OSL2U-0406T1	Positive	Negative	LumA	Other	2675.92905664397	3666.83158255289	iC4ER+	Other
OSL2U-0123T8	Positive	Negative	LumB	Other	-574.586584488588	2160.92998501013	iC9	Other
OSL2U-0149T1	Positive	Negative	Normal	Other	1280.01737400971	656.39694194752	iC6	Other
OSL2U-0324T1	Positive	Negative	LumB	Other	1012.73573683739	66.4601164797466	iC4ER+	Other
OSL2U-0209T1	Positive	Negative	LumB	Other	-2138.02029330432	-1474.70990618846	iC2	Other
OSL2U-0080T6	NA	NA	LumA	Other	-1574.83845458139	-2965.29229675537	iC3	Other
OSL2U-0557T1	Positive	Negative	LumB	Other	-101.638725306517	-1457.7042964175	iC3	Other
OSL2U-0024T1	Positive	Negative	Basal	Other	1412.92628325078	-1045.45775127291	iC8	Other
OSL2U-0076T1	Positive	Negative	LumA	Other	1680.65678557419	-1330.4265876475	iC8	Other
OSL2R-3002T4	Positive	Negative	LumB	Other	-2488.9989455526	-2895.06861321427	iC1	Other
OSL2U-0393T1	Positive	Negative	LumA	Other	-2501.85527340488	-2320.57424079562	iC8	Other
OSL2U-0249T1	Positive	Negative	LumA	Other	-18.0574622475834	-2962.95455934884	iC8	Other
OSL2U-0030T1	Positive	Negative	LumB	Other	1041.09973558421	-2401.87990514156	iC9	Other
OSL2U-0218T1	Positive	Negative	Her2	Other	1208.51266225335	-2176.17848591028	iC5	Other
OSL2U-0536T1	Negative	Negative	Basal	Other	2079.58243808529	4246.58848585062	iC10	Other
OSL2U-0023T4	Positive	Negative	LumB	Other	659.93865599806	3261.07864026419	iC1	Other
OSL2U-0205T5	Negative	Negative	Basal	Other	431.427257553179	4442.50012824008	iC10	Other
OSL2U-0391T1	Positive	Negative	LumA	Other	1276.74255573439	-1646.65801317944	iC8	Other
OSL2U-0491T1	Positive	Negative	LumB	Other	1281.109396556	744.734956600734	iC8	Other
OSL2U-0211T6	Negative	Negative	Basal	Other	-252.752507861997	1164.53799753192	iC4ER-	Other
OSL2U-0519T1	Positive	Negative	LumA	Other	677.98286178633	-1197.89988207679	iC7	Other
OSL2U-0422T1	Positive	Negative	LumB	Other	925.21738740688	4158.00628000703	iC7	Other
OSL2U-0279T4	Positive	Positive	Her2	Other	1574.82722544172	5.58957508550253	iC9	Other
OSL2U-0411T1	Positive	Negative	LumA	Other	2077.82866916799	-2544.76347935806	iC4ER+	Other
OSL2U-0152T8	Positive	Negative	LumA	Other	2558.35388906545	2082.74331529357	iC4ER+	Other
OSL2U-0325T1	Positive	Negative	LumB	Other	3183.24385676458	1050.39630834133	iC8	Other
OSL2U-0337T1	Positive	Negative	LumA	Other	2695.0372349185	-642.765786915779	iC3	Other
OSL2U-0280T1	Positive	Negative	LumB	Other	-475.705321756311	2445.24382837747	iC1	Other
OSL2U-0540T1	Negative	Negative	Basal	Other	-742.134167126596	170.51776535703	iC10	Other
OSL2U-0045T1	Positive	Negative	LumA	Other	2180.72269408585	-164.480449429474	iC8	Other
OSL2U-0288T1	Positive	Negative	LumB	Other	-1015.41521483361	-2454.24947532845	iC2	Other
OSL2U-0396T1	Positive	Negative	LumA	Other	-1690.61504242029	-3120.60533483319	iC8	Other
OSL2U-0078T1	Negative	Positive	Her2	Other	1593.16622701081	2811.39349681756	iC5	Other
OSL2U-0104T1	Positive	Negative	LumA	Other	2489.95886897805	3978.64449706806	iC4ER+	Other
OSL2U-0085T5	Positive	Negative	LumA	Other	3228.46094865009	1662.90263716333	iC3	Other
OSL2U-0353T1	Positive	Negative	LumA	Other	1200.62087763278	-429.38866709702	iC4ER+	Other
OSL2U-0043T1	Positive	Negative	LumA	Other	2333.70403261766	2734.32166267627	iC2	Other
OSL2U-0556T1	Negative	Negative	Basal	Other	3191.78461742423	3964.2666183926	iC4ER-	Other
OSL2U-0053T1	Positive	Negative	LumA	Other	2352.8246011416	1238.00656198862	iC3	Other
OSL2U-0201T1	Positive	Negative	LumB	Other	2202.28575590533	-671.781705005822	iC3	Other
OSL2U-0059T1	Positive	Negative	LumB	Other	-3479.83891444184	-2639.03342154988	iC8	Other
OSL2U-0232T1	Positive	Negative	LumA	Other	-626.202749112052	-3469.30105020407	iC1	Other
OSL2U-0025T1	Positive	Negative	LumB	Other	-52.5204083377412	1694.40833867502	iC8	Other
OSL2U-0263T1	Positive	Negative	LumA	Other	611.410316387857	-2590.09015001453	iC3	Other
OSL2U-0082T1	NA	NA	LumA	Other	1131.69806450002	-2227.20482907516	iC3	Other
OSL2U-0202T1	Negative	Negative	Basal	Other	1584.19170086871	4047.91727712674	iC10	Other
OSL2U-0553T1	Positive	Negative	LumA	Other	-2587.40390701612	-2386.06030747462	iC4ER+	Other
OSL2U-0167T1	Negative	Negative	Basal	ClaudinLow	1881.71552599898	3328.61687329335	iC10	Other
OSL2U-0400T1	Positive	Negative	LumB	Other	-730.354900184804	1046.2938246574	iC1	Other
OSL2U-0007T1	Positive	Negative	Normal	ClaudinLow	1666.7523099859	-788.978682422316	iC4ER+	CoreClaudinLow
OSL2U-0468T1	Negative	Negative	Her2	Other	1827.35056389924	4827.61567209482	iC4ER-	Other
OSL2U-0199T1	Positive	Negative	Her2	Other	1283.33054280994	-1286.35825303496	iC9	Other
OSL2U-0531T1	Positive	Negative	LumA	Other	-309.783061299779	-2457.22746940152	iC8	Other
OSL2U-0314T1	Positive	Negative	LumB	Other	1211.12117662787	-162.809928200513	iC1	Other
OSL2R-3005T1	Positive	Negative	LumA	Other	2576.14879797937	3020.51430367411	iC4ER+	Other
OSL2U-0175T1	Positive	Negative	LumA	Other	-1162.9313751011	290.650312386828	iC3	Other
OSL2U-0266T4	Positive	Positive	Her2	Other	1298.66449008198	-1358.36943794178	iC5	Other
OSL2U-0248T1	Positive	Negative	LumA	Other	2541.08987009036	3120.21714285983	iC4ER+	Other
OSL2U-0269T1	Positive	Negative	LumB	Other	1490.50339803198	356.553312894682	iC8	Other
OSL2U-0046T1	Negative	Positive	Her2	Other	2475.66474773375	1908.59176923568	iC5	Other
OSL2U-0231T1	Positive	Negative	Normal	Other	683.463017128124	-1506.91776576534	iC3	Other
OSL2U-0215T1	Positive	Negative	LumA	Other	2652.98627085765	-1337.5332196267	iC6	Other
OSL2U-0370T1	Positive	Negative	LumA	Other	-1603.56033670308	-1756.00835207078	iC4ER+	Other
OSL2U-0186T6	Positive	Negative	LumA	Other	-1941.34111094536	-2396.52762377981	iC8	Other
OSL2U-0358T1	Positive	Negative	LumB	Other	-1948.55366359799	-324.204800267228	iC9	Other
OSL2U-0381T1	Negative	Negative	Basal	Other	-2035.9165365134	-2287.99231354624	iC9	Other
OSL2U-0488T1	Positive	Negative	LumB	Other	-612.67175406387	-2264.65340309823	iC9	Other
OSL2U-0525T1	Negative	Negative	Basal	ClaudinLow	2405.29868162635	3532.66584457714	iC10	Other
OSL2U-0555T1	Positive	Negative	Normal	Other	837.188387269206	420.081186026172	iC4ER+	Other
OSL2U-0016T1	Positive	Negative	Normal	Other	2253.88261703576	78.513217464853	iC4ER+	Other
OSL2U-0106T1	Negative	Negative	Basal	Other	-1413.06168772762	-721.106861473108	iC10	Other
OSL2U-0182T1	Positive	Negative	LumA	Other	292.544918933499	-558.679220636639	iC3	Other
OSL2U-0017T1	Positive	Negative	LumA	Other	2364.59271042453	-605.329422197806	iC4ER+	CoreClaudinLow
OSL2R-3030T2	Positive	Negative	LumA	Other	-1406.03531940161	-2328.86776575618	iC7	Other
OSL2U-0437T1	Positive	Negative	LumA	Other	2036.7766028437	391.747543741414	iC4ER+	Other
OSL2U-0110T5	Positive	Positive	LumA	Other	2083.02561702376	1012.88352508972	iC4ER+	Other
OSL2U-0040T1	Positive	Negative	LumA	Other	314.311273122919	-1860.85836828072	iC3	Other
OSL2U-0523T1	Negative	Negative	Normal	Other	997.829900375411	312.403594134866	iC4ER-	Other
COCA-11-A-T	Positive	Negative	Basal	ClaudinLow	2379.30517968533	4696.59603919956	iC4ER+	CoreClaudinLow
COCA-12-A-T	Positive	Negative	LumB	Other	-766.129532936073	3836.24384748858	iC8	Other
COCA-4-A-T	NA	NA	Basal	ClaudinLow	3689.43271704783	3791.39517261532	iC4	CoreClaudinLow
COCA-25-A-T	Positive	Negative	LumA	Other	-1921.2966037027	-3426.5472198947	iC4ER+	Other
COCA-10-A-T	Negative	Positive	Normal	ClaudinLow	3051.02506226402	2330.4280958818	iC4ER-	CoreClaudinLow
COCA-26-A-T	Positive	Negative	LumA	Other	2746.57550150741	3790.2019182797	iC4ER+	Other
COCA-70-A-T	NA	NA	Normal	ClaudinLow	2575.39269233439	-763.739500280879	iC4	CoreClaudinLow
COCA-35-A-T	Positive	Negative	LumB	Other	-1744.92559345459	-1325.88066859429	iC9	Other
COCA-1-A-T	Positive	Negative	LumA	Other	1251.52223344368	-642.612422813613	iC8	Other
COCA-6-A-T	NA	NA	LumA	Other	-3234.16120486342	-4013.96173447143	iC8	Other
COCA-7-A-T	NA	NA	LumB	ClaudinLow	2657.45131840293	4349.52756484721	iC4	CoreClaudinLow
COCA-23-A-T	Positive	Negative	NA	Other	2265.93614084948	2147.15842299008	iC8	Other
COCA-2-A-T	Positive	Negative	LumB	Other	2361.68402507488	4388.31503873608	iC9	Other
COCA-9-A-T	NA	NA	LumA	Other	2562.72116733589	3401.85715705645	iC8	Other
COCA-21-A-T	Positive	Negative	LumA	Other	-2325.61792157913	-2487.91902370594	iC8	Other
COCA-426-A-T	NA	NA	NA	ClaudinLow	2359.97120223746	2263.1137235431	iC4	CoreClaudinLow
COCA-3-A-T	Positive	Negative	LumA	Other	2489.05348321404	-216.485057073155	iC4ER+	Other
COCA-8-A-T	Positive	Negative	LumB	Other	368.96036981925	-1591.91139893121	iC2	Other
COCA-34-A-T	Negative	Positive	NA	ClaudinLow	3688.94584201393	4174.62488553186	iC4ER-	Other
COCA-18-A-T	Positive	Negative	Normal	ClaudinLow	1707.61856535158	766.836146400917	iC4ER+	CoreClaudinLow
COCA-17-A-T	Positive	Negative	Normal	Other	635.080550645132	-455.511660001442	iC4ER+	CoreClaudinLow
COCA-5-A-T	Positive	Negative	Normal	Other	1564.52288093677	320.38034566015	iC4ER+	CoreClaudinLow
COCA-14-A-T	Negative	Positive	Normal	ClaudinLow	1674.49874734761	287.426955056021	iC4ER-	CoreClaudinLow
COCA-67-A-T	NA	NA	Basal	Other	440.278038906701	3387.00251361159	iC10	Other
COCA-19-A-T	Positive	NA	Normal	ClaudinLow	1532.72118586761	-40.6200131099465	iC4ER+	CoreClaudinLow
COCA-16-A-T	NA	NA	LumA	Other	-1061.81985504613	-1696.42510328652	iC8	Other
COCA-15-A-T	Negative	Positive	Normal	ClaudinLow	2563.36069670076	1307.54162690958	iC4ER-	CoreClaudinLow
COCA-20-A-T	NA	NA	Her2	Other	19.64288294325	-2471.30543850949	iC5	Other
COCA-22-A-T	Positive	Negative	LumA	Other	-272.018643056127	-2445.46286274249	iC3	Other
COCA-24-A-T	NA	NA	Her2	ClaudinLow	3378.22592664389	4041.83226001006	iC4	Other
COCA-27-A-T	Positive	Negative	LumA	Other	1083.66468414824	2140.66998078668	iC8	Other
COCA-28-A-T	Positive	Negative	LumB	Other	-894.473163605723	-737.465663086058	iC6	Other
COCA-29-A-T	Positive	Positive	Normal	ClaudinLow	2632.48862067845	1306.26778187191	iC4ER+	CoreClaudinLow
COCA-30-A-T	Positive	Negative	LumA	Other	1029.63818584259	-690.873479544351	iC8	Other
COCA-31-A-T	Positive	Negative	LumA	Other	2835.07951617202	1273.48862677757	iC3	Other
COCA-32-A-T	Positive	Positive	Her2	Other	-919.603568989854	3956.22370216804	iC5	Other
COCA-33-A-T	Negative	Negative	Basal	Other	-849.469510163902	472.314040252872	iC10	Other
COCA-36-A-T	NA	NA	LumB	Other	-2345.32427464953	-3408.73468627457	iC9	Other
COCA-37-A-T	Positive	Positive	LumA	Other	1041.51587895138	-1450.63954282523	iC7	Other
COCA-38-A-T	Negative	Negative	Her2	Other	425.544985844564	2161.52480059517	iC4ER-	Other
COCA-39-A-T	Positive	Negative	LumA	ClaudinLow	3625.76306158041	1647.11225867166	iC4ER+	Other
COCA-40-A-T	NA	NA	LumA	Other	557.509844351059	839.620030649418	iC8	Other
COCA-41-A-T	NA	NA	Basal	Other	-1822.9038035846	-2000.78736755052	iC4	Other
COCA-42-A-T	Negative	Negative	Normal	ClaudinLow	3472.8254680705	1801.3066984196	iC4ER-	CoreClaudinLow
COCA-43-A-T	Positive	Negative	LumA	Other	-853.338995386386	-2646.96054622793	iC7	Other
COCA-44-A-T	Positive	Positive	Her2	Other	-1723.54370130759	-451.293384444675	iC5	Other
COCA-45-A-T	Positive	Negative	LumB	Other	2878.89079341091	4065.09283573256	iC8	Other
COCA-427-A-T	NA	NA	LumA	ClaudinLow	2320.91623277908	652.325481963268	iC4	CoreClaudinLow
COCA-46-A-T	Positive	Negative	LumB	Other	-950.257465137855	2786.83495556823	iC6	Other
COCA-47-A-T	Positive	Negative	LumA	Other	3702.73429241348	3982.74469448944	iC3	Other
COCA-48-A-T	Positive	Negative	LumB	Other	1111.26378882143	1062.86756684234	iC4ER+	Other
COCA-49-A-T	Positive	Negative	LumA	Other	949.436988492292	1273.8337082144	iC7	Other
COCA-50-A-T	Positive	Negative	LumA	Other	3041.56655349366	468.38004262686	iC4ER+	Other
COCA-51-A-T	Positive	Negative	LumB	Other	986.841025520694	2277.9455513992	iC10	Other
COCA-52-A-T	Positive	Negative	LumA	Other	-1624.07374351693	-3817.69947724907	iC7	Other
COCA-53-A-T	Negative	Positive	Her2	Other	-424.34179335819	1320.16941118128	iC1	Other
COCA-54-A-T	Positive	Negative	LumB	Other	-2059.07773240216	-2893.98291536298	iC9	Other
COCA-55-A-T	Positive	Negative	LumB	Other	1038.73758489043	-1013.21688544125	iC7	Other
COCA-56-A-T	Positive	Negative	LumA	Other	-691.749860177293	-2081.22311893777	iC8	Other
COCA-57-A-T	Positive	Negative	LumB	Other	-1931.45516404854	-2571.70802866478	iC1	Other
COCA-58-A-T	Positive	Negative	LumA	Other	653.400047817194	2466.22927959097	iC7	Other
COCA-59-A-T	Positive	NA	Normal	Other	1773.6648595664	-463.417213813702	iC4ER+	CoreClaudinLow
COCA-60-A-T	Positive	NA	Normal	ClaudinLow	1606.25366184779	-381.029220966976	iC4ER+	CoreClaudinLow
COCA-61-A-T	Positive	NA	Normal	Other	850.998167596665	-1136.15954244716	iC4ER+	Other
COCA-62-A-T	Positive	Negative	LumA	Other	-1398.14890046233	-1291.09071496478	iC8	Other
COCA-63-A-T	Positive	NA	Normal	Other	1881.45042463916	3272.71486321263	iC4ER+	Other
COCA-64-A-T	NA	NA	LumA	Other	-611.130086699903	-3283.20439766221	iC8	Other
COCA-65-A-T	Negative	Negative	Normal	Other	1137.92193887457	2725.81812650832	iC4ER-	Other
COCA-66-A-T	Positive	Negative	LumB	Other	-2145.31014272493	-1315.39628740867	iC9	Other
COCA-68-A-T	Positive	NA	LumA	Other	1089.01307528595	479.191095599111	iC8	Other
COCA-69-A-T	Positive	NA	LumB	Other	-854.333328965707	-923.090657796038	iC8	Other
COCA-73-R-T1	Positive	Positive	Her2	Other	1995.84121187441	4334.14227973988	iC1	Other
COCA-78-R-T3	Positive	Negative	Normal	ClaudinLow	3370.22045366637	3299.1199578979	iC4ER+	CoreClaudinLow
COCA-81-R-T2	Positive	Negative	LumA	Other	1396.60108163404	-1318.68493996898	iC3	Other
COCA-90-R-T3	Positive	Negative	LumA	Other	3037.69836948136	2501.27886188874	iC3	CoreClaudinLow
COCA-91-R-T4	Positive	Negative	Normal	Other	803.736038286373	2314.41984278716	iC4ER+	Other
COCA-95-U-T1	Positive	Negative	Her2	Other	2945.35611835133	1706.52454845843	iC4ER+	Other
COCA-113-U-T1	Positive	Negative	LumB	Other	1935.43927024476	-932.214229796459	iC4ER+	Other
COCA-121-U-T1	Positive	Negative	Normal	Other	1356.06574796635	2722.09100490558	iC4ER+	Other
COCA-122-U-T1	Positive	Negative	LumB	Other	3066.24798333229	-273.786002474977	iC4ER+	Other
COCA-126-U-T1	NA	NA	LumA	Other	3214.80306448972	2991.78962020463	iC4	Other
COCA-145-U-T1	Positive	Positive	LumB	Other	2228.39034891205	597.633446528551	iC1	Other
COCA-148-U-T1	Positive	Negative	LumA	Other	1656.82827373124	492.579605820395	iC4ER+	Other
COCA-153-U-T1	Positive	Negative	LumA	ClaudinLow	3630.49923349435	-131.601864279616	iC4ER+	Other
COCA-189-U-T1	Negative	Negative	Basal	Other	394.3290314713	-2329.63551342451	iC9	Other
COCA-205-U-T6	Positive	Negative	LumA	Other	727.462915528246	3817.11822584092	iC4ER+	Other
COCA-206-U-T5	NA	NA	Basal	Other	-2932.97150985458	-2229.29945000253	iC10	Other
COCA-241-U-T4	Positive	Negative	LumA	Other	2911.20532737204	2312.73189401224	iC4ER+	CoreClaudinLow
COCA-279-U-T1	NA	NA	LumA	Other	1029.93689067909	616.449268847001	iC3	Other
COCA-296-U-T1	Positive	Negative	Her2	Other	2517.41097315132	-691.019370395245	iC6	Other
COCA-394-U-T1	Negative	Positive	Her2	Other	801.06526602487	3573.54551733499	iC5	Other
COCA-398-U-T1	Positive	Negative	LumA	Other	492.997340239762	-826.68201397548	iC3	Other
COCA-405-U-T1	Positive	Negative	LumB	Other	-607.239889371749	3395.28195817406	iC7	Other
COCA-409-U-T1	Negative	Negative	Basal	Other	-1507.293243905	440.257047651477	iC10	Other
COCA-415-U-T1	Positive	Positive	LumA	Other	1879.68556751915	2074.57126852721	iC5	Other
COCA-417-U-T1	Negative	Negative	Basal	ClaudinLow	2464.06041553849	4152.34789408117	iC10	Other
COCA-420-U-T1	Positive	Negative	LumA	Other	-440.271701793065	-956.743047769614	iC3	Other
COCA-424-U-T1	NA	NA	Normal	Other	1698.98273573	4627.95916807306	iC4	Other

## Sheet: FigS9B_GeneExpression
Gene	OSL2U-0477T1	OSL2U-0252T1	OSL2U-0442T1	OSL2U-0461T1	OSL2U-0351T1	OSL2U-0177T1	OSL2U-0545T1	OSL2U-0114T1	OSL2U-0027T5	OSL2U-0222T1	OSL2U-0537T1	OSL2U-0542T1	OSL2U-0296T1	OSL2U-0388T1	OSL2U-0170T1	OSL2U-0496T1	OSL2U-0126T1	OSL2U-0148T1	OSL2R-3013T1	OSL2U-0310T1	OSL2U-0318T1	OSL2U-0237T1	OSL2U-0548T1	OSL2U-0471T1	OSL2U-0011T1	OSL2U-0407T1	OSL2U-0179T4	OSL2U-0217T1	OSL2R-3037T4	OSL2U-0454T1	OSL2U-0464T1	OSL2U-0073T1	OSL2U-0274T1	OSL2U-0552T1	OSL2U-0275T1	OSL2U-0513T1	OSL2U-0512T1	OSL2U-0009T1	OSL2U-0479T1	OSL2U-0320T1	OSL2U-0157T1	OSL2U-0364T1	OSL2U-0142T1	OSL2U-0441T1	OSL2U-0257T1	OSL2U-0268T1	OSL2U-0173T5	OSL2U-0439T1	OSL2U-0080T1
OCLN	0.187955452819961	-0.101951826757037	1.09074734250587	-0.117195730298071	-1.19428353130671	0.470913193487845	-0.527443807481485	0.11966643620568	-0.857833685313439	-0.318562900288626	-0.576021104970734	-0.561319534378682	-1.22283352786006	-1.06880787822986	-1.07712953061787	0.0413466952480106	-1.14177300985901	-0.986534137715696	1.49620252115896	-1.91989087356233	0.920902456709396	0.10182416595463	1.62965606648102	0.0852146518455531	1.11588407268726	0.204981008825222	0.807815905123649	0.164443053314589	-1.29092012910369	-1.55714986710687	-1.23035069577107	-1.09717404627108	-1.32396354102869	-0.0224717131298962	-0.481244653371286	-0.394637154545645	0.228781356682609	0.949605357026519	-0.445949712771804	0.459434033600038	1.07518571678438	0.474310817165354	0.436637016173682	-0.305684691981821	1.22830105278957	0.656911084356704	-0.793914375830231	-0.167296120902467	0.571522306567582
ITGA6	-1.45020616437374	-0.774382764794025	-1.50141941716946	0.631068293442196	0.519008592803683	-0.413361329400719	2.01663175006164	0.451664438369654	-1.68589001924313	0.367069857483036	1.67363799711435	1.06361669450465	-0.994166181303615	0.327831564978946	-0.77054105249299	0.827234155244149	0.652342660949582	0.731616380649316	-1.27634610975658	0.406222542517072	0.976164149769254	2.15797563735376	0.0198061623853958	-1.18433794987288	0.00620531101911822	1.87723028901737	-0.437102710636999	1.73355980198584	0.799047325677913	-0.210303418712468	0.89661413657383	0.21186608736381	4.42694792500854	0.536009336409608	-0.00981283140680729	0.070482637380784	2.66408639744448	-2.57437994480168	-0.686045761952795	0.691736556665932	-0.808269589865946	-0.6905005633095	0.28005057846027	1.31154135250394	-0.133571535852479	0.715741290939061	-0.159115036352335	2.93253834187277	-0.858345206389797
ZEB2	-0.08913424293662	-1.09924195218624	-0.737754142813335	0.521519246340308	-0.421654754472235	0.36739707691638	-0.503243469797966	-0.913606897420977	-0.564459929860202	0.605046060487951	-1.22050376338595	1.17578884150173	-0.216805454921	-0.078569614504674	-0.515637642218113	-1.14646478407747	-0.0410178543771116	0.477567558696341	-0.0776645392538433	1.44115724218174	0.340250429206077	-0.860724677941673	-1.02376540108866	-0.544358152611303	0.956272915101555	-1.08212177845607	1.21057244189992	-0.543483448501652	-0.321514761082686	0.370696192538458	0.519967802936332	0.982986714666367	-0.706496445208346	0.230068125450347	0.787816389162175	0.484376753305293	-0.498341683936874	1.18196172507275	-0.226699458541957	0.823935114339237	-0.0405301926967476	-1.0386892802278	0.384222524853909	-0.750097607126849	-1.07418952426842	-0.67750363718123	1.09567900680181	-0.508859096244139	1.6382692117686
MME	-0.737526203646208	-0.875573506586286	-1.09530666317743	0.564440617554406	-0.00166151000276976	-0.154246646362888	2.86989691417322	-1.02061777706112	-0.490153448048195	-0.706688787962091	0.211271586635839	-0.383296270428814	-1.07831733536256	0.106175429943062	2.94895844121764	0.639285706367047	-0.0742013056057687	0.539631093231075	-0.316224480023916	1.70711801041086	0.463592038271944	1.48974059038889	-0.724810919278181	-1.02030949067361	0.279605804616301	-1.36216424229228	-0.652661407442692	0.166426693169404	0.133985781542555	0.0127484966532275	1.09491216522274	0.932356628833793	-1.07456705809187	1.08540721378991	-0.136090064232749	0.189513311986335	-0.421553901627778	0.277950725935622	-0.326055841737386	0.809208087689244	-0.656926418019094	-0.686636680437072	0.952714403866419	-0.144582618768672	-0.936632632053763	-0.365838054244627	0.868267192898418	-0.365947957605574	1.38840598303703
MUC1	-0.627175051771378	0.888678531879215	0.758501974500175	0.606159939216692	-1.68449686028813	-0.287642001323251	-0.320121013856877	-0.721013080008076	0.372788915603507	0.372260170546185	-1.37474473654251	-1.29014789202026	0.851918449065214	1.2718261755808	0.279457636444368	0.195400900490081	1.07909273426962	-0.409948077018575	0.848781728424722	-0.254401349076457	1.25187808020654	-0.613266070213861	1.11991315570526	0.465511846169211	-0.194642942396749	0.354869501274772	1.5317605779572	0.58126137784748	-0.27483556191196	-1.99068649128628	0.010365889642349	-1.046250497615	-0.283271122612409	0.105798308307798	-2.3306911731935	0.33032878122629	-0.636165617711637	-0.446769301787084	1.16528629346262	0.0297737840891924	0.286763753247796	0.00159692123064706	-0.413849892192833	0.776981459819509	0.366981634308964	1.64514929535661	0.207482508314424	-1.9469812229079	-0.366143485949633
CLDN4	0.131075051400577	1.02634852580371	2.6126011214387	-0.191457881024333	0.55884768422095	0.399381262941799	0.655983456067281	0.541059346999239	0.316772074810783	-0.304471296292674	0.140857548282216	-1.45064931071735	0.288956873882635	0.516082112247274	-0.318505408500944	-0.139113674378664	-0.587944087066507	-0.0755593603932258	0.876464872098495	-0.162893276503729	0.806482826792501	0.0032098019056186	0.354272929806022	0.807725306176167	1.83363317230151	0.431543408789839	-0.0689148994603301	-0.500975498396575	0.121284883792668	-0.334061239637895	-0.492431253420327	-0.909878002307885	-0.350279598893633	-0.756297898846672	-0.548972433708468	-0.629821161285268	1.09632709019857	0.29940944322857	-0.130894970338379	1.18712146133791	0.898284506992652	0.459800923965464	0.137316315860622	-0.787471923748526	0.553290061836226	-0.477107408815429	-0.355565819014389	0.26750433659665	0.524554349483783
ALDH1A1	-0.0847904941731419	-0.0355765142514989	-0.512379110561086	1.23539990609202	-1.21403039785439	0.226935840034335	0.36963553331234	-0.604779958989387	-0.24360291494367	1.18980772808064	-0.685815255893711	0.412648766708842	-0.980561947396297	-0.0803139182675911	-1.00266758530248	-0.851566713078684	0.696196058940618	-0.0319509300386443	-0.11463413035307	1.79116955308274	-0.223780274497542	0.0629359500589863	-1.27812218990819	-0.231634940327959	-0.194643210548585	-1.39572444585852	0.137665348435175	0.160977282750791	0.297622139099913	1.40178491183537	0.781942829734962	1.01633820180345	0.971692760007765	0.035122888342657	1.0371109983723	0.499445958116382	-1.11064138300106	-0.584372863963596	-0.290641945998053	-0.618678273187813	-0.0346375486207075	-0.602081546137336	1.03242408627643	0.00459836560274893	-0.403236804719945	-0.0235604279228621	0.777024753037034	0.535706092991014	0.360716496892241
TWIST1	-0.432173145828553	3.08497535692814	0.109840913458075	0.54511768248319	-0.727677769208487	0.931337163344766	-1.14781455557275	-1.49466638348639	-0.720489306380684	0.0420566309274172	-0.837829989298741	0.0585273781591943	-1.21908620858834	0.302535420020403	-0.229857931473019	-0.484691430459592	0.0379750302756502	0.393874882079869	-0.317713252916759	1.6148629524458	-0.126360127760377	0.0444789857377767	-1.28234184831423	-1.35103854372489	0.62411699567929	-1.60616581141331	-0.141710112002477	-0.557271851159114	0.0922595280402827	0.125725497076693	1.64065400040529	-0.356968037443963	-1.13326003745081	0.234555438107091	0.362281664768652	-0.587248203904105	-0.395751810746082	0.517656591598162	-0.316678565372997	0.413218756294897	-0.668266329876325	-0.990621565572614	0.821083664364446	0.244270809160833	-0.510967558006081	-1.19583797868059	0.992571188313987	-0.75348405146558	-0.635723129924471
ZEB1	-0.0510084311762559	-0.314898324369173	-1.36883189508786	0.96528310948761	-1.26496707599253	0.809223224807322	-1.19377044915371	-1.69531294223603	-0.568749790948229	-0.286692764860317	-0.887239671149787	-0.203438118791601	-0.984695614129583	-0.963326477216084	-1.49865659211444	-1.32213695528929	1.14262014692825	0.804989971936797	0.0615326014449206	2.00313056439364	0.546339399473397	-1.57403495903852	-0.584561001062775	-1.4071787395546	0.79710679374133	-1.9747520360728	0.746397235050575	0.380450995104012	0.894344699524406	0.567523166441623	1.16086213538649	0.508316549343941	-1.67183456206523	0.32080730344519	0.856178279055587	0.891439409583046	-1.7866174906899	1.13017575404417	0.123652591524004	0.249230259917804	0.0757285113646908	-0.659246451549467	1.30848209823426	0.718587876625431	-0.769931165899751	0.0787687192693245	1.77780543861401	-1.57737644400619	0.907600805407907
ITGB1	0.594951781987225	1.13915591528673	-1.34627519217191	0.269749501693683	0.393507731669758	0.176436292824231	0.0909662421091623	-1.355723831352	-0.00222796759306368	0.0305263465443232	-0.325052178100321	1.91695446273371	-1.04184318632892	-0.00496303488102683	-0.786198931151865	0.359945633642402	0.671941291698314	0.296549934109221	0.185197285225969	1.53421621529881	1.25476528768729	0.830751707881519	0.0244243018198847	0.549381454934235	1.49050243415159	-1.06236010868776	0.768996873217254	0.325599225838449	0.787333863988992	0.300577506196442	1.00024400057846	-0.547820915795218	-0.658345694088384	1.20271315763308	1.13986916298332	0.768184201639075	1.04083792316308	-0.867684317643349	0.119347147193584	1.95351303444701	0.884144508165933	-0.641042271981959	0.560745592333598	-0.150315994177401	-0.104662767025818	-0.913528659065339	1.11778286621596	0.877600795705493	0.274146667930768
SNAI1	-0.0539363386613024	-0.481537623622804	-1.11581969202465	-0.605127402250387	0.0349249231340272	-0.472170680022322	-1.06258912217616	1.49201107409003	-0.0010737169868531	-0.554935770987174	0.559851620432473	-0.707055928537738	-0.44644175460338	1.54587101704506	1.67842181262041	0.996639774700429	0.47443184400226	-0.438314724031092	-0.162678917640057	0.665375613133053	-0.0752776589796725	3.47069678803783	-0.245546698709873	-0.512443836736428	2.15540449568292	0.38986688525679	0.990071674808878	-1.48004332457482	-1.06203568877474	-0.0858748904205038	-0.110294136275335	-0.238025309988254	0.241205482574905	-0.572434448751006	1.1331922911345	0.710757097156579	1.16518199581884	0.256790945267005	0.227598392002582	2.29178157867857	0.454767933416314	0.423861085106163	-0.338849082089342	-0.793116883319547	-1.05939216551597	-0.509662696974115	1.41047002878733	1.09994595755883	-0.0159309150995096
VIM	-0.233166812728457	-0.310617603219394	-1.53843609620752	0.332072547043882	0.593728790856292	1.01169843067848	-0.847621533120217	-1.52369770562805	-0.215014402958576	-0.0247786470523568	-1.1678026765096	1.2212731964294	-0.49181983577547	-0.292802432770916	-0.819809969924372	-0.396076582193769	1.59301929265587	0.236452371707249	0.252198595954948	2.10248298094698	0.408802122767121	0.266955151681123	-1.02684246064296	-0.480363603736211	0.918484222198444	-1.23746019895939	1.40108075999011	0.069075611505059	0.0571505206889565	0.487445156230274	1.39410538208598	0.871498601200342	0.33947019735277	0.370568672746169	1.82549867305333	0.102785391343623	1.45051750825222	0.520800343976513	0.40931522355591	0.880153411655996	-0.268933843471987	-0.578580717851538	0.207211199405664	-0.281263057449084	0.178826554787774	-1.47751837753936	1.46256048234913	0.529302891620028	1.00153142178734
CLDN7	-0.145955165706922	-0.0685727099812134	0.360715872027717	-0.178316242589485	1.21625926309476	1.37523177531864	-0.164406177437869	0.0753939409691096	0.0238591410736371	-0.267696622979661	1.41384002916625	-1.31575579714631	0.471290271242106	0.182127653537726	0.0549545582507586	0.84424072755155	0.66322453051178	0.700636781170497	0.490459079537586	-1.51261323351277	1.1229375136284	-0.492895822189739	1.4176199751764	0.761588534494007	0.376749733808163	2.03854533468057	0.36987279939282	1.05757595546362	-0.780898699502267	-0.261030195723241	0.225024791929291	-1.37758974168521	-1.98310680194571	0.531296705759242	-0.578733783973244	-1.40509663957152e-05	0.0962990435727184	-2.14379486595955	-0.328687171368098	-0.0564427919797005	0.0728309896122862	0.969800747919679	0.0247264000189704	0.321280351719967	1.44102963941004	0.056951301041953	-0.6722955604438	0.421597535150011	-0.304800664645503
SNAI2	-1.05999382338178	-0.785689274443675	-1.07026807594355	0.500981487790791	-0.750854740917075	0.962662628664999	0.47506141570318	-0.83199608814877	-0.470848987553126	1.21087548319776	-0.919834770111863	0.232112728269067	-0.980899521705318	-0.231996217394279	0.0417648314417042	0.383177011988827	1.97408234647442	1.49007276134054	0.0267069440481501	0.739617707950556	-0.268340959784494	1.0019530910523	-1.16871639748382	-1.68302967735279	1.126504369122	-1.49515137025767	-0.0701593983381303	0.421627712723348	0.147061314366433	0.783524386593449	1.85649079157557	1.20933270075838	-1.21073583005975	0.690029819760069	0.938179415262496	0.206684205844625	0.510302925313113	0.913143843541998	0.677926725877954	0.810290450049567	-0.31362453726031	-1.62236866462092	0.76875430989799	0.987514651461322	-0.356960187024946	-1.05464358955413	1.84968778866004	-0.837066664740183	0.302473804908197
CDH1	-2.66968371594917	0.787022039116018	1.16965706383069	-0.928868144173515	-0.575714120887769	0.457722558585601	0.0932411003113972	1.66419318670884	0.0848631104264561	-1.67707247202094	1.27900650511632	0.478819865849888	0.286015131328143	0.510660092879013	0.00924944141321253	0.133169587892052	-0.965284468742111	1.24411302675212	-0.3254236778675	-0.322504244644861	0.156490335005856	-0.228413117512431	-0.301720992307465	0.244348688766908	0.719171673111567	0.302704019959702	-0.381585255071128	0.55302877358185	-0.0160672112895634	-0.0200473008420337	0.829206033148055	0.771862830165485	0.856402145255633	0.329080867669663	-0.154349622852566	-1.59127891781593	0.739747115070516	-0.400902339836934	0.945692882801023	0.0569323466838109	1.19276833231973	0.881711201608137	-0.351398918665426	0.437924460397967	-0.12286476107772	0.212673700168566	-0.546492860661212	-0.892942592051822	0.169791605504894
TWIST2	-0.0838102936981211	-0.0419127750566946	-1.08742610820036	1.26052280553716	-0.301969256653935	1.31651483698883	-0.0216598881703281	-1.52391268346198	-0.782843491324233	0.239295448457464	-0.192785223578375	-0.0891501228472402	-1.52674829773396	-0.350726193735418	-0.739193839842657	-0.0363475127110957	1.07896417738291	-0.142059716947271	0.0222394081224808	1.74077619856814	-0.0943980991245311	-0.177641568184902	-0.580637950694672	-1.62732054329566	0.871062131208887	-2.27492378368028	0.889003004969586	-0.0165141767863121	0.702797263159974	0.718753504416614	1.61338633655246	0.676183044811983	-1.44006750582044	1.04495220986032	-0.251152980277618	-0.0862377578498655	-0.281746542313621	0.320041713084335	-0.0711635981009304	0.528187318952222	0.0871087994628489	-0.768913547464577	0.772730990395065	0.706472988717077	-0.980565668367947	-0.554950090389672	1.19819817535851	-0.174209585332713	0.592194593796326
EPCAM	-0.147780473906252	0.0340889546884826	1.03983203432305	-0.592718620644973	-0.694549255047215	-0.471031397747632	-0.137169127501212	1.13822052859468	0.66852519626566	-0.196204011472695	0.833708663269325	0.85827969658774	0.122026346552536	0.180605850648495	0.995659980145425	0.959768573379558	0.250010997561506	0.232949053403503	-0.308416621028988	0.0419267787052684	0.39758699084376	-0.738089136253975	-0.200123006543579	0.717161639448971	1.09795052875242	0.612470982904985	-1.38118885504825	0.59843181923194	0.105644272496203	0.623918392206693	0.333614699851639	0.0296775009670289	1.34022402737242	-0.526391703846897	0.121072232193776	-0.719486957500581	1.47048945079846	-0.0742294084066155	1.44424247402226	0.405123491428796	-0.194716988233968	0.121098296160209	0.0561483660672623	-0.536755861093422	0.369180914155685	0.527074738285401	-0.586342367433025	1.20976755700654	-0.750441055957756
THY1	-0.546280640400173	-1.02835524266945	-1.12636074312284	-0.322635725790437	-0.145249778186352	0.766476425354437	-2.22881455717895	-0.957971953954808	0.449113604381777	-0.360074350983298	-0.888901314467644	0.282264900034492	-0.517718309310001	0.243394765892734	0.301988053122902	-0.779267095928808	1.31836141257068	-0.166220120016651	0.135601233305792	0.551354196224801	0.609443375596444	-1.52486204025357	-0.780866508756727	-0.837618908566463	1.8799592270733	-0.776632748178709	0.990503717174625	-0.331423814728937	0.716961643959352	-0.12578859463705	0.30672104602084	-0.318345487985054	-1.84307643291695	0.185508608604713	0.778734692325376	0.720794381413786	-0.803596967032298	1.11689190929686	0.70173697998776	1.58349531278394	-0.549952862274557	-0.156531778992455	0.6043722905111	0.29761388352486	0.435697263799364	-1.10418224819903	1.97256857519488	-0.724255913696271	0.108852955146147
CLDN3	0.0806544345387882	0.562553716227767	0.618520678493915	-0.387984799827894	-1.08480480129395	1.19228800360846	0.264260226240211	-0.109784489264321	0.968125458380526	-0.195968494785986	-0.331008582980396	-0.504777685128744	0.227587239344491	-1.69380907399427	0.80934909898459	0.578575740493999	-0.619113756286432	-1.01739140899083	-0.0572158182408733	-0.650593620785278	-0.242324840398655	-1.98708170857701	0.391109465595562	0.548611624574656	0.931434779571128	0.566505742759516	-0.447160512848754	-0.64019081476924	-0.0633424065513846	-0.306150197955897	-0.430426813668413	-0.45057890534813	0.319426915010069	-0.35103065340887	-0.088175191704368	-0.310418696266849	1.25433654537314	0.630920427953852	-1.12336588039355	0.373049274102439	0.981188072397113	0.230489976011002	-0.324216591391064	-0.727325536990297	0.736946173423812	0.209915523269295	-0.586495104567826	0.278202809258904	0.239433649911143
[truncated: 332 more columns]

## Sheet: FigS9C
Patient_ID	PAM50CoreCL
OSL2U-0477T1	LumB
OSL2U-0252T1	LumB
OSL2U-0442T1	LumB
OSL2U-0461T1	LumA
OSL2U-0351T1	Basal
OSL2U-0177T1	LumA
OSL2U-0545T1	Normal
OSL2U-0114T1	Her2
OSL2U-0027T5	LumA
OSL2U-0222T1	LumA
OSL2U-0537T1	LumA
OSL2U-0542T1	Basal
OSL2U-0296T1	LumA
OSL2U-0388T1	LumB
OSL2U-0170T1	Her2
OSL2U-0496T1	LumA
OSL2U-0126T1	LumA
OSL2U-0148T1	LumA
OSL2R-3013T1	LumB
OSL2U-0310T1	LumACoreClaudinLow
OSL2U-0318T1	LumA
OSL2U-0237T1	Basal
OSL2U-0548T1	LumB
OSL2U-0471T1	LumB
OSL2U-0011T1	Her2
OSL2U-0407T1	LumB
OSL2U-0179T4	LumA
OSL2U-0217T1	LumA
OSL2R-3037T4	Normal
OSL2U-0454T1	LumA
OSL2U-0464T1	LumA
OSL2U-0073T1	LumA
OSL2U-0274T1	Basal
OSL2U-0552T1	LumA
OSL2U-0275T1	LumBOtherClaudinLow
OSL2U-0513T1	LumA
OSL2U-0512T1	Basal
OSL2U-0009T1	LumB
OSL2U-0479T1	Her2
OSL2U-0320T1	Basal
OSL2U-0157T1	LumA
OSL2U-0364T1	LumB
OSL2U-0142T1	LumA
OSL2U-0441T1	LumA
OSL2U-0257T1	LumB
OSL2U-0268T1	LumA
OSL2U-0173T5	LumAOtherClaudinLow
OSL2U-0439T1	Basal
OSL2U-0080T1	Normal
OSL2U-0514T1	LumA
OSL2U-0193T5	LumA
OSL2U-0213T1	Her2
OSL2U-0069T1	LumB
OSL2U-0129T1	Her2
OSL2U-0251T1	LumA
OSL2U-0166T1	Her2
OSL2U-0515T1	LumA
OSL2U-0457T1	LumA
OSL2U-0329T1	Her2
OSL2U-0373T1	Basal
OSL2U-0530T1	Basal
OSL2U-0219T8	LumB
OSL2R-3045T5	Normal
OSL2U-0169T1	Normal
OSL2U-0086T1	LumA
OSL2U-0524T1	Basal
OSL2U-0261T1	Basal
OSL2U-0290T1	LumB
OSL2U-0285T1	LumB
OSL2U-0450T1	LumA
OSL2U-0153T4	LumB
OSL2U-0260T1	LumA
OSL2U-0074T1	LumA
OSL2U-0026T1	LumACoreClaudinLow
OSL2U-0278T1	Basal
OSL2U-0208T1	LumB
OSL2U-0431T1	LumA
OSL2U-0360T1	LumA
OSL2U-0255T1	Basal
OSL2U-0183T6	LumA
OSL2U-0065T4	LumA
OSL2U-0547T1	Her2
OSL2U-0390T1	LumA
OSL2U-0250T1	LumB
OSL2U-0172T1	NormalCoreClaudinLow
OSL2U-0384T1	Normal
OSL2U-0083T1	LumA
OSL2U-0097T1	LumACoreClaudinLow
OSL2U-0132T4	LumA
OSL2U-0385T1	LumAOtherClaudinLow
OSL2U-0143T1	Her2
OSL2U-0219T1	LumB
OSL2U-0090T1	LumB
OSL2U-0093T6	LumA
OSL2U-0392T1	LumA
OSL2U-0171T1	LumA
OSL2U-0052T1	LumA
OSL2U-0383T1	LumA
OSL2U-0194T1	Her2
OSL2U-0094T4	Normal
OSL2U-0529T1	Her2
OSL2U-0417T1	Normal
OSL2U-0128T1	LumB
OSL2U-0242T4	LumA
OSL2U-0420T1	LumACoreClaudinLow
OSL2U-0340T1	LumA
OSL2U-0550T1	LumA
OSL2U-0227T1	LumA
OSL2U-0207T4	Normal
OSL2U-0229T4	LumB
OSL2U-0313T1	Basal
OSL2U-0107T1	BasalOtherClaudinLow
OSL2U-0438T1	LumA
OSL2U-0096T1	LumA
OSL2U-0064T1	LumB
OSL2U-0181T4	BasalOtherClaudinLow
OSL2U-0305T1	LumA
OSL2U-0015T1	Normal
OSL2U-0448T1	Basal
OSL2U-0328T1	LumA
OSL2U-0056T4	LumA
OSL2U-0445T1	LumA
OSL2U-0109T1	LumB
OSL2U-0226T1	LumA
OSL2U-0299T1	LumA
OSL2R-3043T1	LumB
OSL2U-0395T1	Basal
OSL2U-0365T1	LumA
OSL2U-0265T1	Normal
OSL2R-3052T3	LumB
OSL2U-0127T1	Her2
OSL2U-0117T1	LumB
OSL2U-0034T1	Basal
OSL2U-0447T1	LumA
OSL2U-0070T1	NormalCoreClaudinLow
OSL2U-0433T1	Her2
OSL2U-0342T1	LumB
OSL2U-0145T4	LumA
OSL2U-0413T1	Her2
OSL2U-0121T1	Basal
OSL2U-0262T4	LumB
OSL2U-0105T1	LumB
OSL2U-0379T1	LumB
OSL2U-0212T5	Basal
OSL2U-0120T1	LumA
OSL2U-0215T9	Normal
OSL2U-0236T1	Her2
OSL2U-0289T1	LumB
OSL2R-3053T1	LumA
OSL2U-0210T1	Basal
OSL2U-0429T1	Normal
OSL2U-0220T1	LumA
OSL2U-0113T1	LumA
OSL2R-3001T1	LumA
OSL2U-0101T1	LumB
OSL2U-0291T1	LumB
OSL2U-0319T1	LumA
OSL2U-0223T1	LumA
OSL2U-0029T1	Her2
OSL2U-0174T1	LumA
OSL2U-0368T1	Normal
OSL2U-0334T1	LumB
OSL2U-0423T1	Basal
OSL2U-0323T1	LumA
OSL2U-0367T1	LumB
OSL2U-0276T1	Her2
OSL2U-0311T1	LumA
OSL2U-0243T4	LumA
OSL2U-0075T1	Her2
OSL2U-0216T4	Her2
OSL2U-0135T1	Normal
OSL2U-0452T1	Her2
OSL2U-0485T1	LumA
OSL2U-0362T1	Her2
OSL2U-0487T1	Her2
OSL2U-0042T1	LumA
OSL2U-0079T1	LumB
OSL2U-0221T1	LumA
OSL2R-3059T2	Her2
OSL2U-0020T1	LumB
OSL2U-0472T1	LumA
OSL2U-0463T1	LumA
OSL2U-0130T1	LumB
OSL2R-3044T4	Basal
OSL2U-0037T1	LumA
OSL2U-0382T1	Her2
OSL2U-0225T5	LumBOtherClaudinLow
OSL2U-0198T1	LumA
OSL2U-0484T1	LumB
OSL2U-0436T1	Basal
OSL2U-0352T1	LumA
OSL2U-0214T1	Normal
OSL2U-0430T1	LumB
OSL2U-0347T1	LumA
OSL2U-0489T1	LumA
OSL2U-0544T1	LumB
OSL2U-0197T1	LumA
OSL2U-0112T4	LumA
OSL2U-0103T1	LumB
OSL2U-0486T1	LumB
OSL2U-0462T1	LumA
OSL2U-0267T1	LumB
OSL2U-0159T7	LumB
OSL2R-3057T3	Normal
OSL2U-0028T4	LumB
OSL2U-0406T1	LumA
OSL2U-0123T8	LumB
OSL2U-0149T1	Normal
OSL2U-0324T1	LumB
OSL2U-0209T1	LumB
OSL2U-0080T6	LumA
OSL2U-0557T1	LumB
OSL2U-0024T1	Basal
OSL2U-0076T1	LumA
OSL2R-3002T4	LumB
OSL2U-0393T1	LumA
OSL2U-0249T1	LumA
OSL2U-0030T1	LumB
OSL2U-0218T1	Her2
OSL2U-0536T1	Basal
OSL2U-0023T4	LumB
OSL2U-0205T5	Basal
OSL2U-0391T1	LumA
OSL2U-0491T1	LumB
OSL2U-0211T6	Basal
OSL2U-0519T1	LumA
OSL2U-0422T1	LumB
OSL2U-0279T4	Her2
OSL2U-0411T1	LumA
OSL2U-0152T8	LumA
OSL2U-0325T1	LumB
OSL2U-0337T1	LumA
OSL2U-0280T1	LumB
OSL2U-0540T1	Basal
OSL2U-0045T1	LumA
OSL2U-0288T1	LumB
OSL2U-0396T1	LumA
OSL2U-0078T1	Her2
OSL2U-0104T1	LumA
OSL2U-0085T5	LumA
OSL2U-0353T1	LumA
OSL2U-0043T1	LumA
OSL2U-0556T1	Basal
OSL2U-0053T1	LumA
OSL2U-0201T1	LumB
OSL2U-0059T1	LumB
OSL2U-0232T1	LumA
OSL2U-0025T1	LumB
OSL2U-0263T1	LumA
OSL2U-0082T1	LumA
OSL2U-0202T1	Basal
OSL2U-0553T1	LumA
OSL2U-0167T1	BasalOtherClaudinLow
OSL2U-0400T1	LumB
OSL2U-0007T1	NormalCoreClaudinLow
OSL2U-0468T1	Her2
OSL2U-0199T1	Her2
OSL2U-0531T1	LumA
OSL2U-0314T1	LumB
OSL2R-3005T1	LumA
OSL2U-0175T1	LumA
OSL2U-0266T4	Her2
OSL2U-0248T1	LumA
OSL2U-0269T1	LumB
OSL2U-0046T1	Her2
OSL2U-0231T1	Normal
OSL2U-0215T1	LumA
OSL2U-0370T1	LumA
OSL2U-0186T6	LumA
OSL2U-0358T1	LumB
OSL2U-0381T1	Basal
OSL2U-0488T1	LumB
OSL2U-0525T1	BasalOtherClaudinLow
OSL2U-0555T1	Normal
OSL2U-0016T1	Normal
OSL2U-0106T1	Basal
OSL2U-0182T1	LumA
OSL2U-0017T1	LumACoreClaudinLow
OSL2R-3030T2	LumA
OSL2U-0437T1	LumA
OSL2U-0110T5	LumA
OSL2U-0040T1	LumA
OSL2U-0523T1	Normal
COCA-11-A-T	BasalCoreClaudinLow
COCA-12-A-T	LumB
COCA-4-A-T	BasalCoreClaudinLow
COCA-25-A-T	LumA
COCA-10-A-T	NormalCoreClaudinLow
COCA-26-A-T	LumA
COCA-70-A-T	NormalCoreClaudinLow
COCA-35-A-T	LumB
COCA-1-A-T	LumA
COCA-6-A-T	LumA
COCA-7-A-T	LumBCoreClaudinLow
COCA-23-A-T	NA
COCA-2-A-T	LumB
COCA-9-A-T	LumA
COCA-21-A-T	LumA
COCA-426-A-T	NACoreClaudinLow
COCA-3-A-T	LumA
COCA-8-A-T	LumB
COCA-34-A-T	NAOtherClaudinLow
COCA-18-A-T	NormalCoreClaudinLow
COCA-17-A-T	NormalCoreClaudinLow
COCA-5-A-T	NormalCoreClaudinLow
COCA-14-A-T	NormalCoreClaudinLow
COCA-67-A-T	Basal
COCA-19-A-T	NormalCoreClaudinLow
COCA-16-A-T	LumA
COCA-15-A-T	NormalCoreClaudinLow
COCA-20-A-T	Her2
COCA-22-A-T	LumA
COCA-24-A-T	Her2OtherClaudinLow
COCA-27-A-T	LumA
COCA-28-A-T	LumB
COCA-29-A-T	NormalCoreClaudinLow
COCA-30-A-T	LumA
COCA-31-A-T	LumA
COCA-32-A-T	Her2
COCA-33-A-T	Basal
COCA-36-A-T	LumB
COCA-37-A-T	LumA
COCA-38-A-T	Her2
COCA-39-A-T	LumAOtherClaudinLow
COCA-40-A-T	LumA
COCA-41-A-T	Basal
COCA-42-A-T	NormalCoreClaudinLow
COCA-43-A-T	LumA
COCA-44-A-T	Her2
COCA-45-A-T	LumB
COCA-427-A-T	LumACoreClaudinLow
COCA-46-A-T	LumB
COCA-47-A-T	LumA
COCA-48-A-T	LumB
COCA-49-A-T	LumA
COCA-50-A-T	LumA
COCA-51-A-T	LumB
COCA-52-A-T	LumA
COCA-53-A-T	Her2
COCA-54-A-T	LumB
COCA-55-A-T	LumB
COCA-56-A-T	LumA
COCA-57-A-T	LumB
COCA-58-A-T	LumA
COCA-59-A-T	NormalCoreClaudinLow
COCA-60-A-T	NormalCoreClaudinLow
COCA-61-A-T	Normal
COCA-62-A-T	LumA
COCA-63-A-T	Normal
COCA-64-A-T	LumA
COCA-65-A-T	Normal
COCA-66-A-T	LumB
COCA-68-A-T	LumA
COCA-69-A-T	LumB
COCA-73-R-T1	Her2
COCA-78-R-T3	NormalCoreClaudinLow
COCA-81-R-T2	LumA
COCA-90-R-T3	LumACoreClaudinLow
COCA-91-R-T4	Normal
COCA-95-U-T1	Her2
COCA-113-U-T1	LumB
COCA-121-U-T1	Normal
COCA-122-U-T1	LumB
COCA-126-U-T1	LumA
COCA-145-U-T1	LumB
COCA-148-U-T1	LumA
COCA-153-U-T1	LumAOtherClaudinLow
COCA-189-U-T1	Basal
COCA-205-U-T6	LumA
COCA-206-U-T5	Basal
COCA-241-U-T4	LumACoreClaudinLow
COCA-279-U-T1	LumA
COCA-296-U-T1	Her2
COCA-394-U-T1	Her2
COCA-398-U-T1	LumA
COCA-405-U-T1	LumB
COCA-409-U-T1	Basal
COCA-415-U-T1	LumA
COCA-417-U-T1	BasalOtherClaudinLow
COCA-420-U-T1	LumA
COCA-424-U-T1	Normal
