# Supplementary material for: Re-definition of claudin-low as a breast cancer phenotype
Source: Nat Commun. 2020 Apr 14;11:1787. doi: 10.1038/s41467-020-15574-5 (PMC7156396; doi:10.1038/s41467-020-15574-5)
Supplement: Supplementary file 9 — Source Data [file 41467_2020_15574_MOESM9_ESM.zip › SourceDataFigS10.xlsx]

## Sheet: FigS10_Annotation
Patient_ID	ClaudinLow	StromalScore	ImmuneScore	IntClust	PAM50
TCGA-3C-AAAU	NonClaudinLow	-710.80692963194	-906.294259363619	iC2	LumA
TCGA-3C-AALI	NonClaudinLow	123.174712533901	511.617837852709	iC1	HER2-enriched
TCGA-3C-AALJ	NonClaudinLow	401.504390098802	539.389254541991	iC1	LumB
TCGA-3C-AALK	NonClaudinLow	799.270743344755	-3.42554170897707	iC1	LumA
TCGA-4H-AAAK	NonClaudinLow	1075.93529641925	-46.9205328022764	iC4	LumA
TCGA-5L-AAT0	NonClaudinLow	971.571356834495	665.369990117293	iC3	LumA
TCGA-5T-A9QA	NonClaudinLow	-1668.94272317106	-810.871342476437	iC2	LumB
TCGA-A1-A0SB	NonClaudinLow	-386.724550875687	-1441.44633454711	iC4	Normal-like
TCGA-A1-A0SD	NonClaudinLow	770.800022729963	-118.225392915622	iC3	LumA
TCGA-A1-A0SE	NonClaudinLow	507.460593036944	-619.721919639351	iC3	LumA
TCGA-A1-A0SF	NonClaudinLow	426.592101876128	278.638100734361	iC3	LumA
TCGA-A1-A0SG	NonClaudinLow	543.708386922847	28.9559456518673	iC7	LumA
TCGA-A1-A0SH	NonClaudinLow	1473.63943882785	-88.6717481505897	iC4	LumA
TCGA-A1-A0SI	NonClaudinLow	1266.00270644143	529.51484064379	iC3	LumB
TCGA-A1-A0SJ	NonClaudinLow	417.901968335648	-341.461212141344	iC2	LumA
TCGA-A1-A0SK	NonClaudinLow	-1442.90546886674	-1723.81888272559	iC9	Basal-like
TCGA-A1-A0SM	NonClaudinLow	792.851905260232	-28.9792252686425	iC5	NA
TCGA-A1-A0SN	NonClaudinLow	773.071220644984	587.709564300879	iC1	LumB
TCGA-A1-A0SO	NonClaudinLow	-1273.49802066924	-1029.84428344206	iC10	Basal-like
TCGA-A1-A0SP	NonClaudinLow	-216.157828439286	410.138854703799	iC10	Basal-like
TCGA-A1-A0SQ	NonClaudinLow	-233.837617645013	-308.833634145124	iC2	LumA
TCGA-A2-A04N	NonClaudinLow	759.056273678117	-316.663523116422	iC7	LumA
TCGA-A2-A04P	NonClaudinLow	210.19214402379	612.373050184813	iC10	Basal-like
TCGA-A2-A04Q	NonClaudinLow	808.159668767634	2359.10230229436	iC10	Basal-like
TCGA-A2-A04R	NonClaudinLow	-55.7281107461341	-1052.06273136118	iC1	LumB
TCGA-A2-A04T	NonClaudinLow	-399.585325001844	531.848117257088	iC10	Basal-like
TCGA-A2-A04U	NonClaudinLow	-356.347226283306	-802.658889183193	iC10	Basal-like
TCGA-A2-A04V	NonClaudinLow	671.738027479801	-87.666118607125	iC7	LumA
TCGA-A2-A04W	NonClaudinLow	522.529370793756	-192.487921420304	iC5	HER2-enriched
TCGA-A2-A04X	NonClaudinLow	121.286042319124	1132.85765470648	iC3	HER2-enriched
TCGA-A2-A04Y	NonClaudinLow	253.147344938621	750.629819350073	iC9	LumB
TCGA-A2-A0CK	NonClaudinLow	380.239837076929	122.524142434968	iC3	LumA
TCGA-A2-A0CL	NonClaudinLow	1291.91475176159	2347.65646363412	iC4	Normal-like
TCGA-A2-A0CM	NonClaudinLow	536.17511947482	1127.70847874394	iC10	Basal-like
TCGA-A2-A0CO	NonClaudinLow	1069.41062703858	1356.28285612904	iC4	NA
TCGA-A2-A0CP	NonClaudinLow	953.197739266955	-167.766163996365	iC7	LumA
TCGA-A2-A0CQ	NonClaudinLow	-296.757251593793	292.436805319632	iC8	LumA
TCGA-A2-A0CR	NonClaudinLow	970.403108920974	2459.64992208218	iC4	LumA
TCGA-A2-A0CS	NonClaudinLow	504.405973995684	29.5011229107145	iC3	LumA
TCGA-A2-A0CT	NonClaudinLow	-370.391401402862	-614.544345062448	iC9	LumA
TCGA-A2-A0CU	NonClaudinLow	114.096083862956	-651.088758530877	iC7	LumA
TCGA-A2-A0CV	NonClaudinLow	750.613263955648	391.670640285775	iC3	LumA
TCGA-A2-A0CW	NonClaudinLow	-637.702135074641	20.727512358321	iC1	LumB
TCGA-A2-A0CX	NonClaudinLow	895.227161429775	477.410974344845	iC5	HER2-enriched
TCGA-A2-A0CZ	NonClaudinLow	1402.42244895561	583.271297050964	iC4	NA
TCGA-A2-A0D0	NonClaudinLow	-1117.62076554127	353.279093457536	iC10	Basal-like
TCGA-A2-A0D1	NonClaudinLow	-437.380732990723	-890.209395104618	iC9	HER2-enriched
TCGA-A2-A0D2	NonClaudinLow	24.7827665434959	458.157596204453	iC10	Basal-like
TCGA-A2-A0D3	NonClaudinLow	-369.043721210328	-48.1752192458978	iC8	LumA
TCGA-A2-A0D4	NonClaudinLow	-527.585650202115	-993.83938649065	iC9	LumB
TCGA-A2-A0EM	NonClaudinLow	586.842593851817	-359.787446884248	iC3	LumA
TCGA-A2-A0EN	NonClaudinLow	1473.32240269826	1633.09209162096	iC4	LumA
TCGA-A2-A0EO	NonClaudinLow	1154.85560067995	336.830449929271	iC3	LumA
TCGA-A2-A0EP	ClaudinLow	1868.47260478305	2697.7483549102	iC4	LumA
TCGA-A2-A0EQ	NonClaudinLow	180.62151931293	1790.13785719265	iC2	HER2-enriched
TCGA-A2-A0ER	NonClaudinLow	-325.197643782723	-293.749714435324	iC6	LumA
TCGA-A2-A0ES	NonClaudinLow	963.233789601014	128.866997101198	iC4	LumA
TCGA-A2-A0ET	NonClaudinLow	-834.582888462841	-58.2706041884107	iC3	LumA
TCGA-A2-A0EU	NonClaudinLow	65.8469263559413	-550.895060241964	iC7	LumA
TCGA-A2-A0EV	NonClaudinLow	846.647399998799	511.272850676313	iC3	LumA
TCGA-A2-A0EW	NonClaudinLow	1269.38286578364	416.04324471327	iC4	LumA
TCGA-A2-A0EX	NonClaudinLow	880.975463320929	-99.15325623097	iC4	LumA
TCGA-A2-A0EY	NonClaudinLow	187.009949160013	317.749647186556	iC5	LumB
TCGA-A2-A0ST	NonClaudinLow	517.271166875731	2662.37137498916	iC4	Basal-like
TCGA-A2-A0SU	NonClaudinLow	302.420924724792	-94.5099978793274	iC7	LumA
TCGA-A2-A0SV	NonClaudinLow	671.388270311689	721.002304744177	iC9	LumB
TCGA-A2-A0SW	NonClaudinLow	649.05995250193	1168.26446148846	iC1	LumB
TCGA-A2-A0SX	NonClaudinLow	769.770418027958	1404.88461186615	iC10	Basal-like
TCGA-A2-A0SY	NonClaudinLow	1116.09642641959	639.184390500286	iC3	LumA
TCGA-A2-A0T0	NonClaudinLow	225.363851600143	-42.460085969183	iC10	Basal-like
TCGA-A2-A0T1	NonClaudinLow	1312.14029150879	1649.10933919512	iC5	HER2-enriched
TCGA-A2-A0T2	NonClaudinLow	-38.8636247348245	-33.3568470336431	iC10	Basal-like
TCGA-A2-A0T3	NonClaudinLow	-363.7529487638	-953.670566298578	iC1	LumB
TCGA-A2-A0T4	NonClaudinLow	1123.43633766663	576.586880362761	iC3	LumA
TCGA-A2-A0T5	NonClaudinLow	226.472140155577	-412.516376901249	iC8	LumA
TCGA-A2-A0T6	NonClaudinLow	1605.86131182414	843.702799036473	iC3	LumA
TCGA-A2-A0T7	NonClaudinLow	617.455811980406	-73.1545474999153	iC9	LumA
TCGA-A2-A0YC	NonClaudinLow	587.558025402719	40.5233137446898	iC3	LumA
TCGA-A2-A0YD	NonClaudinLow	1402.77031662699	681.995417930911	iC8	LumA
TCGA-A2-A0YE	NonClaudinLow	-155.780193820625	-684.710205036793	iC4	Basal-like
TCGA-A2-A0YF	NonClaudinLow	28.0956029890194	208.631214155025	iC3	LumA
TCGA-A2-A0YG	NonClaudinLow	-335.142713734372	-424.438850395131	iC5	LumB
TCGA-A2-A0YH	NonClaudinLow	1041.77331382116	1153.43812134818	iC9	LumB
TCGA-A2-A0YI	NonClaudinLow	988.372770625934	1265.26172411578	iC3	LumA
TCGA-A2-A0YJ	NonClaudinLow	-742.912043452012	-806.997952632497	iC10	Basal-like
TCGA-A2-A0YK	NonClaudinLow	1198.69839596922	1563.61148385888	iC4	Normal-like
TCGA-A2-A0YL	NonClaudinLow	789.967741498362	96.8222070155949	iC3	LumA
TCGA-A2-A0YM	NonClaudinLow	23.1053094895275	594.796178677769	iC10	Basal-like
TCGA-A2-A0YT	NonClaudinLow	-305.925776666416	-375.205418554281	iC9	LumB
TCGA-A2-A1FV	NonClaudinLow	65.9326659527368	-1047.55622364607	iC6	LumA
TCGA-A2-A1FW	NonClaudinLow	181.328326818216	-608.200109731696	iC1	LumB
TCGA-A2-A1FX	NonClaudinLow	592.369320944585	97.3772739888058	iC7	LumB
TCGA-A2-A1FZ	NonClaudinLow	1029.05276485133	313.12983390886	iC3	LumA
TCGA-A2-A1G0	NonClaudinLow	896.674416451479	301.593861224765	iC7	LumA
TCGA-A2-A1G1	NonClaudinLow	785.974519498628	863.086281668948	iC10	Basal-like
TCGA-A2-A1G4	NonClaudinLow	-509.117396697094	-337.948925217847	iC6	LumB
TCGA-A2-A1G6	NonClaudinLow	467.755290660111	-37.1887194087837	iC4	Normal-like
TCGA-A2-A259	NonClaudinLow	611.896944069441	336.040558940761	iC7	LumA
TCGA-A2-A25A	NonClaudinLow	1312.12200394226	525.12029027517	iC4	Normal-like
TCGA-A2-A25B	NonClaudinLow	528.043785460248	129.488150028577	iC1	LumB
TCGA-A2-A25C	NonClaudinLow	587.058662226268	-100.966243617246	iC3	LumB
TCGA-A2-A25D	NonClaudinLow	403.620725723422	1381.52151126452	iC9	LumA
TCGA-A2-A25E	NonClaudinLow	-1.60095795514322	-533.422583044202	iC1	LumB
TCGA-A2-A25F	ClaudinLow	2005.19245124702	2969.25809839582	iC4	Basal-like
TCGA-A2-A3KC	NonClaudinLow	1014.28964464158	207.610098280685	iC3	NA
TCGA-A2-A3KD	NonClaudinLow	92.7968335609154	-239.796669431298	iC3	LumA
TCGA-A2-A3XS	NonClaudinLow	-31.1212547224616	188.936820475968	iC9	NA
TCGA-A2-A3XT	NonClaudinLow	120.554719993427	1195.39098033328	iC10	Basal-like
TCGA-A2-A3XU	NonClaudinLow	-1330.30014225833	-1103.23522815968	iC9	Basal-like
TCGA-A2-A3XV	NonClaudinLow	30.0612142450829	-73.0846781567698	iC1	HER2-enriched
TCGA-A2-A3XW	NonClaudinLow	487.468864821149	787.547373020386	iC4	Normal-like
TCGA-A2-A3XX	NonClaudinLow	-76.6172517804288	180.654260825811	iC9	Basal-like
TCGA-A2-A3XY	NonClaudinLow	990.817887190703	950.388090462213	iC10	NA
TCGA-A2-A3XZ	NonClaudinLow	-121.940461992138	1343.96311250555	iC5	HER2-enriched
TCGA-A2-A3Y0	NonClaudinLow	-537.508478325405	852.796374850121	iC10	Basal-like
TCGA-A2-A4RW	NonClaudinLow	596.505314584744	-75.3582097249146	iC3	NA
TCGA-A2-A4RX	ClaudinLow	963.567280288261	224.783850245798	iC4	NA
TCGA-A2-A4RY	NonClaudinLow	778.593874692235	183.502535684272	iC4	NA
TCGA-A2-A4S0	NonClaudinLow	-637.088574204576	-714.51021870802	iC4	NA
TCGA-A2-A4S1	ClaudinLow	1469.15885618418	1482.49440102885	iC4	Basal-like
TCGA-A2-A4S2	NonClaudinLow	553.428094950688	764.597664944829	iC3	LumA
TCGA-A2-A4S3	NonClaudinLow	-162.503118618315	378.047321893399	iC1	LumB
TCGA-A7-A0CD	NonClaudinLow	-68.405952063528	-732.88569978484	iC3	LumA
TCGA-A7-A0CE	NonClaudinLow	-521.755826893017	-580.199147423692	iC10	Basal-like
TCGA-A7-A0CG	NonClaudinLow	1131.54681720862	838.844049584687	iC3	LumA
TCGA-A7-A0CH	NonClaudinLow	239.461825504326	-495.19948204967	iC8	LumA
TCGA-A7-A0CJ	NonClaudinLow	-563.833478495521	-528.051922184966	iC1	LumB
TCGA-A7-A0D9	NonClaudinLow	-5.33641150859032	-906.543134040966	iC6	LumA
TCGA-A7-A0DA	NonClaudinLow	322.579748879499	-520.765807185639	iC10	Basal-like
TCGA-A7-A0DB	NonClaudinLow	746.103477929654	217.904201439274	iC3	LumA
TCGA-A7-A0DC	NonClaudinLow	-1669.49944391723	-1606.69040948633	iC7	NA
TCGA-A7-A13D	NonClaudinLow	-134.94969579561	-739.008657801418	iC10	Basal-like
TCGA-A7-A13E	NonClaudinLow	-316.199556121622	-875.095657047656	iC10	Basal-like
TCGA-A7-A13F	NonClaudinLow	-39.6209761191816	-273.561229214167	iC3	LumB
TCGA-A7-A13G	NonClaudinLow	-295.098174893301	-855.275151822293	iC8	LumA
TCGA-A7-A13H	NonClaudinLow	635.177034310103	1037.32907588407	iC3	NA
TCGA-A7-A26E	NonClaudinLow	795.084874973469	-257.704499636585	iC3	LumA
TCGA-A7-A26F	NonClaudinLow	959.340262722069	726.110839989109	iC10	Basal-like
TCGA-A7-A26G	NonClaudinLow	1545.58376182666	815.699695851332	iC10	Basal-like
TCGA-A7-A26H	NonClaudinLow	899.847716531627	289.63247200147	iC8	LumA
TCGA-A7-A26I	NonClaudinLow	784.208851182844	-68.6817233124362	iC10	Basal-like
TCGA-A7-A26J	NonClaudinLow	660.692768479447	-88.8057147733675	iC8	LumA
TCGA-A7-A2KD	NonClaudinLow	774.190214374998	556.183325985098	iC5	LumB
TCGA-A7-A3IY	NonClaudinLow	763.117061404531	925.632850697536	iC4	NA
TCGA-A7-A3IZ	NonClaudinLow	-520.793719140463	-548.612188220097	iC2	NA
TCGA-A7-A3J0	NonClaudinLow	-795.830817061037	-135.088128535254	iC4	NA
TCGA-A7-A3J1	NonClaudinLow	817.893010727589	1195.06270009675	iC3	NA
TCGA-A7-A3RF	NonClaudinLow	-384.043343488056	-914.063247121903	iC4	LumA
TCGA-A7-A425	NonClaudinLow	686.911060229452	435.923365498242	iC7	LumA
TCGA-A7-A426	NonClaudinLow	603.03668482882	-54.2254204739348	iC7	NA
TCGA-A7-A4SA	NonClaudinLow	697.466955433825	1056.20511091038	iC4	NA
TCGA-A7-A4SB	NonClaudinLow	56.7135737522171	-789.297271151715	iC2	NA
TCGA-A7-A4SC	NonClaudinLow	667.238173204013	110.182457652613	iC3	NA
TCGA-A7-A4SD	NonClaudinLow	349.264183871561	828.580384172871	iC10	Basal-like
TCGA-A7-A4SE	NonClaudinLow	615.063578780306	-143.085953871739	iC3	Basal-like
TCGA-A7-A4SF	NonClaudinLow	-306.32398141086	-189.714118214026	iC1	NA
TCGA-A7-A56D	NonClaudinLow	722.18129124576	555.912433006455	iC7	LumA
TCGA-A7-A5ZV	NonClaudinLow	-428.737589577955	82.6316121055868	iC9	Basal-like
TCGA-A7-A5ZW	NonClaudinLow	1176.6194197702	165.837907283805	iC3	LumA
TCGA-A7-A5ZX	NonClaudinLow	673.189550334198	-513.298100644416	iC3	LumA
TCGA-A7-A6VV	NonClaudinLow	805.041660115991	491.306775380177	iC4	Basal-like
TCGA-A7-A6VW	NonClaudinLow	-242.466526692417	272.480776541249	iC10	Basal-like
TCGA-A7-A6VX	NonClaudinLow	472.097386553961	-298.871275431222	iC8	LumB
TCGA-A7-A6VY	NonClaudinLow	402.658689103546	928.645320500136	iC10	Basal-like
TCGA-A8-A06N	NonClaudinLow	-1649.75371355963	-955.42394119587	iC9	LumB
TCGA-A8-A06O	NonClaudinLow	338.948435129464	-67.6650855620433	iC9	LumB
TCGA-A8-A06P	NonClaudinLow	1212.69405165723	11.2946233513164	iC7	LumA
TCGA-A8-A06Q	NonClaudinLow	-1162.12443860261	-885.400069510414	iC3	LumB
TCGA-A8-A06R	NonClaudinLow	951.332424487381	448.086913436833	iC7	LumB
TCGA-A8-A06T	NonClaudinLow	181.77813004026	-65.2857125262672	iC7	LumA
TCGA-A8-A06U	NonClaudinLow	-246.170448460315	100.706222383967	iC1	LumA
TCGA-A8-A06X	NonClaudinLow	126.248343006088	13.2775375983416	iC1	LumB
TCGA-A8-A06Y	NonClaudinLow	-944.672103805483	-915.854704782411	iC8	LumA
TCGA-A8-A06Z	NonClaudinLow	-767.639769847364	-578.198509303693	iC9	LumB
TCGA-A8-A075	NonClaudinLow	475.288900230772	467.806738539495	iC9	LumB
TCGA-A8-A076	NonClaudinLow	727.982675807837	68.7769346258195	iC5	LumB
TCGA-A8-A079	NonClaudinLow	-426.978102193553	-244.335718996155	iC2	LumB
TCGA-A8-A07B	NonClaudinLow	514.980401522129	-415.115114487891	iC9	LumA
TCGA-A8-A07C	NonClaudinLow	-39.4327505320637	295.960095212682	iC10	NA
TCGA-A8-A07E	NonClaudinLow	1310.81856527794	275.795041004388	iC4	LumA
TCGA-A8-A07F	NonClaudinLow	321.68253659148	13.8086123049001	iC8	LumA
TCGA-A8-A07G	NonClaudinLow	1093.35738944805	20.9107096811411	iC3	LumA
TCGA-A8-A07I	NonClaudinLow	932.937112583095	322.124391832688	iC5	HER2-enriched
TCGA-A8-A07J	NonClaudinLow	1648.96653347492	1074.44482542238	iC4	LumA
TCGA-A8-A07L	NonClaudinLow	89.90115359985	-834.149680500422	iC6	LumB
TCGA-A8-A07O	NonClaudinLow	-410.537457992246	213.763083069266	iC9	Basal-like
TCGA-A8-A07P	NonClaudinLow	368.927246429954	-55.5125122243207	iC1	LumA
TCGA-A8-A07R	NonClaudinLow	-783.983431684807	-654.268335662975	iC10	NA
TCGA-A8-A07S	NonClaudinLow	36.5013245770843	-251.262361332771	iC8	NA
TCGA-A8-A07U	NonClaudinLow	731.035290668151	1860.9239838824	iC10	Basal-like
TCGA-A8-A07W	NonClaudinLow	258.865757053889	99.2833992497891	iC9	LumB
TCGA-A8-A07Z	NonClaudinLow	-428.996790070323	100.702300782895	iC8	LumA
TCGA-A8-A081	NonClaudinLow	-471.390227625568	630.849108005204	iC6	LumB
TCGA-A8-A082	NonClaudinLow	178.442460869435	-82.6660505717672	iC6	LumB
TCGA-A8-A083	NonClaudinLow	-931.341394909834	-622.239087578577	iC3	LumA
TCGA-A8-A085	NonClaudinLow	175.171073808641	-1063.92184691999	iC1	NA
TCGA-A8-A086	NonClaudinLow	773.025414286003	-386.865177338168	iC9	LumA
TCGA-A8-A08A	NonClaudinLow	464.061084864628	311.691630915896	iC8	LumA
TCGA-A8-A08B	NonClaudinLow	-678.394658973895	45.9692319457804	iC5	HER2-enriched
TCGA-A8-A08C	NonClaudinLow	-175.696215963118	-517.739236725648	iC8	NA
TCGA-A8-A08G	NonClaudinLow	277.673914545359	-9.90100240114968	iC8	LumB
TCGA-A8-A08H	ClaudinLow	1883.77994637231	2179.0463976948	iC4	Normal-like
TCGA-A8-A08I	NonClaudinLow	-48.5600190036019	1710.91128754854	iC4	LumB
TCGA-A8-A08J	NonClaudinLow	561.146790146871	-87.7417198754025	iC1	HER2-enriched
TCGA-A8-A08L	NonClaudinLow	-13.4195130528369	486.17385053357	iC1	HER2-enriched
TCGA-A8-A08O	NonClaudinLow	359.14475722325	-876.680614180288	iC4	LumA
TCGA-A8-A08P	NonClaudinLow	903.423590780093	1258.2214292757	iC9	LumB
TCGA-A8-A08R	NonClaudinLow	415.337462798651	893.172466863481	iC10	Basal-like
TCGA-A8-A08T	NonClaudinLow	250.400313133604	-383.00359259023	iC8	LumA
TCGA-A8-A08X	NonClaudinLow	1002.92187849317	794.510259047468	iC5	HER2-enriched
TCGA-A8-A08Z	NonClaudinLow	1469.40967089188	711.964895893196	iC3	LumA
TCGA-A8-A090	NonClaudinLow	564.358028829768	346.665006457196	iC3	LumA
TCGA-A8-A091	NonClaudinLow	91.7561890490417	-353.540365060794	iC7	LumA
TCGA-A8-A092	NonClaudinLow	35.5623434374437	-284.080833634038	iC9	LumB
TCGA-A8-A093	NonClaudinLow	543.71708103081	-775.105368959212	iC8	LumA
TCGA-A8-A094	NonClaudinLow	509.496720916598	1006.14759757384	iC4	HER2-enriched
TCGA-A8-A095	NonClaudinLow	138.31317222716	-319.221414643437	iC3	LumB
TCGA-A8-A096	NonClaudinLow	1306.92333803295	1307.04860649681	iC3	LumB
TCGA-A8-A097	NonClaudinLow	837.003163083349	109.618718598207	iC5	LumA
TCGA-A8-A099	NonClaudinLow	125.497296517095	-144.614755456434	iC8	LumA
TCGA-A8-A09A	NonClaudinLow	765.151759011268	-4.22481373596406	iC1	LumA
TCGA-A8-A09B	NonClaudinLow	324.73010716517	-403.438780967056	iC8	LumA
TCGA-A8-A09C	NonClaudinLow	30.4897683164942	-821.528495957121	iC2	LumB
TCGA-A8-A09D	NonClaudinLow	1424.03576566802	480.234902787193	iC4	LumA
TCGA-A8-A09G	NonClaudinLow	10.9492541698734	535.932798567885	iC3	HER2-enriched
TCGA-A8-A09I	NonClaudinLow	325.605115620237	589.94016047783	iC1	LumB
TCGA-A8-A09M	NonClaudinLow	87.0148743743137	643.682510383008	iC1	LumB
TCGA-A8-A09N	NonClaudinLow	187.55965108032	-284.973744312594	iC7	LumB
TCGA-A8-A09Q	NonClaudinLow	754.92219563671	935.478169146614	iC9	LumB
TCGA-A8-A09R	NonClaudinLow	685.124077707491	547.047474784661	iC3	LumB
TCGA-A8-A09T	NonClaudinLow	386.520401289479	-164.514296308689	iC7	LumA
TCGA-A8-A09V	NonClaudinLow	560.963906269639	-717.220746806955	iC8	LumA
TCGA-A8-A09W	NonClaudinLow	578.740995251849	44.9652284657826	iC1	LumB
TCGA-A8-A09X	NonClaudinLow	949.184460151999	1204.44449594407	iC4	HER2-enriched
TCGA-A8-A09Z	NonClaudinLow	-244.735682343937	726.518729984524	iC3	LumB
TCGA-A8-A0A1	NonClaudinLow	1080.07365005073	1224.26157608293	iC3	LumA
TCGA-A8-A0A2	NonClaudinLow	622.965815124476	158.590547649736	iC3	LumA
TCGA-A8-A0A4	NonClaudinLow	517.020318426379	-673.144995521041	iC4	LumA
TCGA-A8-A0A6	NonClaudinLow	560.312656956188	1215.82879563718	iC3	LumA
TCGA-A8-A0A7	NonClaudinLow	1468.71906515614	2356.55056896228	iC1	HER2-enriched
TCGA-A8-A0A9	NonClaudinLow	390.137158000826	-64.2106631912992	iC8	LumA
TCGA-A8-A0AB	NonClaudinLow	-284.512872638507	-1169.79903482141	iC8	LumA
TCGA-A8-A0AD	NonClaudinLow	869.342424291963	403.104441455544	iC4	LumA
TCGA-AC-A23C	NonClaudinLow	644.92022873823	305.239412382715	iC3	LumA
TCGA-AC-A23E	NonClaudinLow	1574.66027934957	275.9114302597	iC3	LumA
TCGA-AC-A23G	ClaudinLow	1701.85446559646	541.677660187892	iC4	NA
TCGA-AC-A23H	NonClaudinLow	45.5468813079442	-630.837000058299	iC1	HER2-enriched
TCGA-AC-A2B8	NonClaudinLow	1202.23709854735	623.493038346037	iC3	LumA
TCGA-AC-A2BK	NonClaudinLow	-1446.74587249923	-1110.56377031206	iC10	Basal-like
TCGA-AC-A2BM	NonClaudinLow	-44.0614235640767	208.979694576512	iC6	LumB
TCGA-AC-A2FB	NonClaudinLow	790.445461207876	1924.69319529972	iC4	LumA
TCGA-AC-A2FE	NonClaudinLow	1035.85326696837	1529.88871786825	iC3	NA
TCGA-AC-A2FF	NonClaudinLow	1597.38133926951	845.129022439032	iC4	LumA
TCGA-AC-A2FG	NonClaudinLow	240.750910208875	-404.925790056722	iC3	LumA
TCGA-AC-A2FK	NonClaudinLow	363.70270490832	1.4087065630724	iC4	Normal-like
TCGA-AC-A2FM	NonClaudinLow	-232.11212539671	-946.432117625533	iC7	NA
TCGA-AC-A2FO	NonClaudinLow	1049.65333988813	1031.38255343994	iC3	LumA
TCGA-AC-A2QH	ClaudinLow	532.973456872534	-372.286413355181	iC4	Basal-like
TCGA-AC-A2QI	NonClaudinLow	872.726243176979	481.853493351985	iC3	NA
TCGA-AC-A2QJ	ClaudinLow	1185.25081026889	1619.18408446889	iC9	NA
TCGA-AC-A3BB	NonClaudinLow	1188.36860920772	1242.77690109054	iC3	NA
TCGA-AC-A3EH	NonClaudinLow	90.7216102424174	-183.510454377484	iC8	NA
TCGA-AC-A3HN	NonClaudinLow	1367.35831649323	710.030912064637	iC3	LumA
TCGA-AC-A3OD	NonClaudinLow	554.275151834319	1312.66814583741	iC3	LumA
TCGA-AC-A3QP	NonClaudinLow	943.757042038127	779.128026000007	iC7	LumA
TCGA-AC-A3QQ	NonClaudinLow	138.117033717781	372.79404134997	iC8	LumA
TCGA-AC-A3TM	NonClaudinLow	54.2531098953505	230.868377702952	iC8	NA
TCGA-AC-A3TN	NonClaudinLow	-44.0871483567157	-371.034919498123	iC3	NA
TCGA-AC-A3W5	NonClaudinLow	1351.76915721663	1276.33534906781	iC5	HER2-enriched
TCGA-AC-A3W6	NonClaudinLow	1451.16092623483	1070.67133199422	iC4	NA
TCGA-AC-A3W7	NonClaudinLow	476.454721266187	-341.284954304649	iC3	NA
TCGA-AC-A3YI	NonClaudinLow	1059.39485540381	210.622003355271	iC4	Normal-like
TCGA-AC-A3YJ	NonClaudinLow	-480.582335052089	281.12086616729	iC8	LumA
TCGA-AC-A4ZE	NonClaudinLow	-178.282083450967	-518.064822096803	iC3	LumA
TCGA-AC-A5EH	NonClaudinLow	884.2210140089	344.548722589285	iC4	HER2-enriched
TCGA-AC-A5XS	NonClaudinLow	656.466260044219	1020.62500984618	iC8	LumA
TCGA-AC-A5XU	NonClaudinLow	397.007923494779	-488.193051690803	iC7	LumA
TCGA-AC-A62V	NonClaudinLow	82.6007041210049	-287.39393475012	iC1	NA
TCGA-AC-A62X	NonClaudinLow	-1012.31439915657	-703.124651754748	iC10	Basal-like
TCGA-AC-A62Y	NonClaudinLow	477.820417332626	732.061359757961	iC3	LumA
TCGA-AC-A6IV	NonClaudinLow	1704.64955861732	1314.38014786302	iC4	LumA
TCGA-AC-A6IW	NonClaudinLow	-215.286244836183	1927.89116473201	iC10	Basal-like
TCGA-AC-A6IX	NonClaudinLow	1055.75665235265	345.090356710152	iC3	LumA
TCGA-AC-A6NO	NonClaudinLow	-223.298298898893	-686.712167938813	iC8	LumA
TCGA-AC-A7VB	NonClaudinLow	-1047.73925929246	-1299.84609777059	iC1	LumB
TCGA-AC-A7VC	ClaudinLow	827.345374505105	199.618814655992	iC4	Basal-like
TCGA-AC-A8OP	NonClaudinLow	381.042526236899	-212.126435436951	iC1	LumA
TCGA-AC-A8OQ	NonClaudinLow	807.296073917354	920.572319985229	iC10	Basal-like
TCGA-AC-A8OR	NonClaudinLow	-1123.19823601781	-218.461889513999	iC4	LumA
TCGA-AC-A8OS	NonClaudinLow	1052.13568481201	555.364267788719	iC4	LumA
TCGA-AN-A03X	NonClaudinLow	1350.90063572673	140.426858766401	iC3	LumA
TCGA-AN-A03Y	NonClaudinLow	-99.1181391375337	-76.7244315109256	iC9	LumB
TCGA-AN-A041	NonClaudinLow	733.528481546684	-235.761047194535	iC3	LumA
TCGA-AN-A046	NonClaudinLow	751.278962967261	936.943218034287	iC4	LumA
TCGA-AN-A049	NonClaudinLow	626.134675674059	238.750308331169	iC7	LumA
TCGA-AN-A04A	NonClaudinLow	833.950458412525	-354.532462692032	iC4	LumA
TCGA-AN-A04C	NonClaudinLow	-486.002572228583	-158.028070365774	iC1	HER2-enriched
TCGA-AN-A04D	NonClaudinLow	-1210.76978651081	-1237.98152735691	iC10	Basal-like
TCGA-AN-A0AJ	NonClaudinLow	162.885529232199	776.993946332658	iC9	LumB
TCGA-AN-A0AK	NonClaudinLow	-577.794337027899	-304.955201734788	iC3	LumB
TCGA-AN-A0AL	NonClaudinLow	692.304902609277	646.649300577905	iC4	Basal-like
TCGA-AN-A0AM	NonClaudinLow	180.654142770852	359.397159151657	iC1	LumB
TCGA-AN-A0AR	NonClaudinLow	-986.883896909906	-923.205463654397	iC10	Basal-like
TCGA-AN-A0AS	NonClaudinLow	844.53737082341	218.285778472756	iC4	LumA
TCGA-AN-A0AT	NonClaudinLow	-699.481884563414	-158.469892489814	iC10	Basal-like
TCGA-AN-A0FD	NonClaudinLow	856.967040909838	42.2222937281914	iC4	LumA
TCGA-AN-A0FF	NonClaudinLow	451.603656044362	470.070502756308	iC8	LumB
TCGA-AN-A0FJ	NonClaudinLow	68.1673224442405	-514.920080304864	iC10	Basal-like
TCGA-AN-A0FK	NonClaudinLow	-116.441016182074	-487.250333915247	iC8	LumA
TCGA-AN-A0FL	NonClaudinLow	-766.03997645961	-735.953755279737	iC9	Basal-like
TCGA-AN-A0FN	ClaudinLow	2025.8896931809	1624.5548679505	iC4	LumA
TCGA-AN-A0FS	NonClaudinLow	815.756635506946	-526.550731772054	iC3	LumA
TCGA-AN-A0FT	NonClaudinLow	615.699648725814	50.9895786776424	iC5	LumA
TCGA-AN-A0FV	NonClaudinLow	352.341647958867	-645.011006377877	iC5	HER2-enriched
TCGA-AN-A0FW	NonClaudinLow	275.955080463777	-372.948736678977	iC8	LumA
TCGA-AN-A0FX	NonClaudinLow	164.582830330038	-721.40329663361	iC9	Basal-like
TCGA-AN-A0FY	NonClaudinLow	344.273841581355	-547.257248657836	iC1	LumB
TCGA-AN-A0FZ	NonClaudinLow	73.3623817999868	-743.963455690912	iC9	LumA
TCGA-AN-A0G0	NonClaudinLow	-246.320969448978	-371.853437244479	iC5	NA
TCGA-AN-A0XL	NonClaudinLow	1039.5196857057	-373.565611465603	iC3	LumA
TCGA-AN-A0XN	ClaudinLow	1693.98071514834	831.205488533734	iC4	LumA
TCGA-AN-A0XO	NonClaudinLow	171.931624728188	-1124.41288209415	iC3	LumA
TCGA-AN-A0XP	NonClaudinLow	364.587047805036	-410.205834697294	iC3	LumA
TCGA-AN-A0XR	NonClaudinLow	-318.324453752476	-709.222847514563	iC7	LumB
TCGA-AN-A0XS	NonClaudinLow	1046.18456507398	576.612233718451	iC7	LumA
TCGA-AN-A0XT	NonClaudinLow	-17.3424991135262	-594.508775573013	iC7	LumA
TCGA-AN-A0XU	NonClaudinLow	-700.606085931242	70.8417367387183	iC10	Basal-like
TCGA-AN-A0XV	NonClaudinLow	712.505846289916	7.45156282342286	iC4	LumA
TCGA-AN-A0XW	NonClaudinLow	1482.91882240373	1248.53214801677	iC2	LumA
TCGA-AO-A03L	NonClaudinLow	624.188114315011	121.53055542236	iC1	LumA
TCGA-AO-A03M	NonClaudinLow	176.475881278077	933.03102545202	iC4	LumA
TCGA-AO-A03N	NonClaudinLow	291.809414091345	-512.158706792422	iC8	LumB
TCGA-AO-A03O	NonClaudinLow	-323.829393278527	331.174636025352	iC9	LumB
TCGA-AO-A03P	NonClaudinLow	-49.8241430206923	-533.765511344175	iC1	LumB
TCGA-AO-A03R	NonClaudinLow	-119.206177611443	593.402519421617	iC9	Normal-like
TCGA-AO-A03T	NonClaudinLow	-428.420684811335	26.8343767721018	iC1	Normal-like
TCGA-AO-A03U	NonClaudinLow	1003.20023839686	1553.98442693561	iC4	Normal-like
TCGA-AO-A03V	NonClaudinLow	-146.158325206426	-481.833360579581	iC7	LumA
TCGA-AO-A0J2	NonClaudinLow	-417.277333011362	498.96086562026	iC10	HER2-enriched
TCGA-AO-A0J3	NonClaudinLow	-1127.78857406831	-868.238503364657	iC6	LumB
TCGA-AO-A0J4	NonClaudinLow	51.5256817124693	826.481206654411	iC10	Basal-like
TCGA-AO-A0J5	NonClaudinLow	1246.00969747926	-192.665479351955	iC1	LumA
TCGA-AO-A0J6	NonClaudinLow	-825.501065919146	751.121017672115	iC10	Basal-like
TCGA-AO-A0J7	NonClaudinLow	-524.300964851149	-953.807656088334	iC7	LumB
TCGA-AO-A0J8	NonClaudinLow	334.099410199921	273.88957563146	iC8	LumA
TCGA-AO-A0J9	NonClaudinLow	1348.65457002767	1229.57827998496	iC3	LumA
TCGA-AO-A0JA	NonClaudinLow	1131.56890568676	313.83348814042	iC3	LumA
TCGA-AO-A0JB	NonClaudinLow	154.654689640874	60.3382707505217	iC1	Normal-like
TCGA-AO-A0JC	ClaudinLow	648.781972780345	3457.94253514313	iC4	LumA
TCGA-AO-A0JD	NonClaudinLow	-882.272793075839	-70.3260344170128	iC10	LumB
TCGA-AO-A0JE	NonClaudinLow	1378.41070390263	1231.44235545764	iC7	HER2-enriched
TCGA-AO-A0JF	NonClaudinLow	1594.61205793123	594.319691741283	iC3	LumA
TCGA-AO-A0JG	NonClaudinLow	545.238616825368	688.958269158857	iC2	LumA
TCGA-AO-A0JI	NonClaudinLow	-667.428772654009	-625.983346703619	iC6	LumA
TCGA-AO-A0JJ	NonClaudinLow	1264.03911476465	1153.73901087891	iC3	LumA
TCGA-AO-A0JL	NonClaudinLow	-107.573673989196	-571.13811719242	iC9	NA
TCGA-AO-A0JM	NonClaudinLow	604.0331205616	-47.7992440523143	iC1	LumB
TCGA-AO-A124	NonClaudinLow	-909.635247121023	-268.534305477201	iC10	Basal-like
TCGA-AO-A125	NonClaudinLow	-1529.42855893269	-881.428278234376	iC8	LumA
TCGA-AO-A126	NonClaudinLow	1027.32210590936	56.3998668201863	iC4	LumA
TCGA-AO-A128	NonClaudinLow	527.712104230048	2694.22889719152	iC10	Basal-like
TCGA-AO-A129	NonClaudinLow	83.9639237174838	963.476767109765	iC10	Basal-like
TCGA-AO-A12A	NonClaudinLow	635.555126921376	74.9418705044878	iC3	LumA
TCGA-AO-A12B	NonClaudinLow	-626.538435241954	-532.404591202085	iC3	LumA
TCGA-AO-A12D	NonClaudinLow	1030.38964068207	1181.96893113835	iC5	HER2-enriched
TCGA-AO-A12E	NonClaudinLow	415.605416471834	223.780938023553	iC7	LumA
TCGA-AO-A12F	NonClaudinLow	402.639891416134	-658.298335548031	iC10	Basal-like
TCGA-AO-A12G	NonClaudinLow	597.58855963352	-147.339232942285	iC2	LumA
TCGA-AO-A12H	NonClaudinLow	-263.375554834137	-336.234901958983	iC4	LumA
TCGA-AO-A1KO	NonClaudinLow	244.959992115337	-481.120397781869	iC4	Normal-like
TCGA-AO-A1KP	NonClaudinLow	-563.308359883567	-1085.69822744329	iC6	LumB
TCGA-AO-A1KQ	NonClaudinLow	139.762711907756	482.66819930382	iC1	NA
TCGA-AO-A1KR	NonClaudinLow	-1107.71816596995	-109.59063561374	iC10	Basal-like
TCGA-AO-A1KS	NonClaudinLow	181.129333010873	-314.494627719104	iC9	LumB
TCGA-AO-A1KT	NonClaudinLow	563.675762758636	-6.2528712273267	iC6	LumB
TCGA-AQ-A04H	NonClaudinLow	-261.493984396314	-655.759745787951	iC1	LumB
TCGA-AQ-A04J	NonClaudinLow	826.529709052846	1320.51125347433	iC10	Basal-like
TCGA-AQ-A04L	NonClaudinLow	334.213157009328	-286.393193225286	iC4	NA
TCGA-AQ-A0Y5	NonClaudinLow	1024.70463168109	-118.643513680564	iC5	LumA
TCGA-AQ-A1H2	NonClaudinLow	-359.549454427748	-191.417342918292	iC7	LumA
TCGA-AQ-A1H3	NonClaudinLow	715.312720407407	123.773660797216	iC8	LumA
TCGA-AQ-A54N	NonClaudinLow	-1587.83016151591	-461.404542603305	iC3	NA
TCGA-AQ-A54O	NonClaudinLow	-284.609904280279	23.8224580656769	iC7	NA
TCGA-AQ-A7U7	NonClaudinLow	1583.6823678447	2151.14910380033	iC3	LumA
TCGA-AR-A0TP	NonClaudinLow	-729.243810281436	-1125.75303798698	iC10	Basal-like
TCGA-AR-A0TQ	NonClaudinLow	120.40651484336	606.246315910319	iC1	LumB
TCGA-AR-A0TR	NonClaudinLow	-1356.34473203717	-554.701819366529	iC3	LumA
TCGA-AR-A0TS	NonClaudinLow	557.276524378157	1649.77312007254	iC10	Basal-like
TCGA-AR-A0TT	NonClaudinLow	1169.77975733282	2091.08248770727	iC4	LumB
TCGA-AR-A0TU	NonClaudinLow	-853.235136293836	560.661469322581	iC10	NA
TCGA-AR-A0TV	NonClaudinLow	-377.886654355524	690.339408549551	iC7	LumB
TCGA-AR-A0TW	NonClaudinLow	-2.06438379927104	673.924167538853	iC1	LumA
TCGA-AR-A0TX	NonClaudinLow	795.720456530606	1185.85139266573	iC4	HER2-enriched
TCGA-AR-A0TY	NonClaudinLow	-543.17078125894	-706.432854085345	iC1	LumB
TCGA-AR-A0TZ	NonClaudinLow	-6.52033767620712	-564.788188868162	iC3	LumA
TCGA-AR-A0U0	NonClaudinLow	-20.6247744015951	1217.02566315407	iC10	Basal-like
TCGA-AR-A0U1	NonClaudinLow	-240.839098785229	99.8011183138388	iC4	NA
TCGA-AR-A0U2	NonClaudinLow	-405.669860687886	-73.9504412597164	iC9	LumB
TCGA-AR-A0U3	NonClaudinLow	-633.488768746649	-341.67071420743	iC6	LumA
TCGA-AR-A0U4	NonClaudinLow	519.620346610581	1741.49506206208	iC10	Basal-like
TCGA-AR-A1AH	NonClaudinLow	-584.291368969846	-901.93340714371	iC10	Basal-like
TCGA-AR-A1AI	NonClaudinLow	-412.028672474123	1269.33066860425	iC10	Basal-like
TCGA-AR-A1AJ	NonClaudinLow	1167.44076511761	2172.86331205081	iC10	Basal-like
TCGA-AR-A1AK	NonClaudinLow	951.030177530004	1101.3558727951	iC3	LumA
TCGA-AR-A1AL	NonClaudinLow	890.839107501433	37.0823154574702	iC3	LumA
TCGA-AR-A1AM	NonClaudinLow	572.279018858568	86.3787942922723	iC3	NA
TCGA-AR-A1AN	NonClaudinLow	1045.13402499767	70.079345739393	iC3	LumA
TCGA-AR-A1AO	ClaudinLow	1555.22292243266	2293.410222301	iC4	Normal-like
TCGA-AR-A1AP	NonClaudinLow	466.150718004069	362.329794679077	iC2	LumA
TCGA-AR-A1AQ	NonClaudinLow	276.561397738379	1397.13664736085	iC10	Basal-like
TCGA-AR-A1AR	NonClaudinLow	952.474118346771	1317.52311956871	iC10	Basal-like
TCGA-AR-A1AS	NonClaudinLow	-81.6449960567098	-366.519293230907	iC8	LumA
TCGA-AR-A1AT	NonClaudinLow	369.035513176902	1186.43668023019	iC5	NA
TCGA-AR-A1AU	NonClaudinLow	468.579760267271	-424.934939757544	iC4	LumA
TCGA-AR-A1AV	NonClaudinLow	162.786371487079	-364.789833422469	iC8	NA
TCGA-AR-A1AW	NonClaudinLow	1083.39093290006	2631.50964293696	iC4	LumB
TCGA-AR-A1AX	NonClaudinLow	838.961967576633	1668.00350194203	iC7	LumA
TCGA-AR-A1AY	NonClaudinLow	-229.288319200066	-532.973651699359	iC10	Basal-like
TCGA-AR-A24H	NonClaudinLow	-306.03237489954	125.322429204018	iC1	LumB
TCGA-AR-A24K	NonClaudinLow	-261.330196010639	-994.890403717415	iC8	LumB
TCGA-AR-A24L	NonClaudinLow	894.825111152602	-428.066615981392	iC3	LumA
TCGA-AR-A24M	NonClaudinLow	795.172010588647	-179.330164456975	iC3	LumA
TCGA-AR-A24N	NonClaudinLow	445.961584675747	-317.167009835873	iC8	LumB
TCGA-AR-A24O	NonClaudinLow	1541.84791443789	602.539369991036	iC4	LumA
TCGA-AR-A24P	NonClaudinLow	807.310364481624	-164.12835654932	iC3	LumA
TCGA-AR-A24Q	NonClaudinLow	689.104357404614	342.881266847446	iC10	Basal-like
TCGA-AR-A24R	NonClaudinLow	200.475077624295	96.821066279457	iC1	LumB
TCGA-AR-A24S	NonClaudinLow	1388.03053008234	1154.28905905748	iC4	LumB
TCGA-AR-A24T	NonClaudinLow	1403.70820395317	227.09517471227	iC3	LumA
TCGA-AR-A24U	NonClaudinLow	1143.26542344895	1380.07986157963	iC5	HER2-enriched
TCGA-AR-A24V	NonClaudinLow	1471.17016345687	401.282579012726	iC4	LumA
TCGA-AR-A24W	NonClaudinLow	623.65874137695	-634.758349388159	iC3	LumA
TCGA-AR-A24X	NonClaudinLow	427.341133629182	-358.324790868855	iC8	LumA
TCGA-AR-A24Z	NonClaudinLow	-236.052672043363	-400.603481201964	iC3	LumB
TCGA-AR-A250	NonClaudinLow	1185.32231623848	469.63629301653	iC1	LumB
TCGA-AR-A251	NonClaudinLow	7.54816191605813	-285.79385602419	iC10	Basal-like
TCGA-AR-A252	NonClaudinLow	1176.34853004138	1905.72168892647	iC4	LumA
TCGA-AR-A254	NonClaudinLow	1144.15053212223	1026.56377451903	iC9	HER2-enriched
TCGA-AR-A255	NonClaudinLow	1051.502816841	412.765416746852	iC3	LumA
TCGA-AR-A256	NonClaudinLow	-225.974339495038	-96.0465982660203	iC10	Basal-like
TCGA-AR-A2LE	NonClaudinLow	28.4363663935925	-273.682464124965	iC3	LumA
TCGA-AR-A2LH	NonClaudinLow	651.59832950827	1529.64467024619	iC4	Normal-like
TCGA-AR-A2LJ	NonClaudinLow	996.223314080792	1370.36295637892	iC2	NA
TCGA-AR-A2LK	NonClaudinLow	375.232237223465	-52.0006890864041	iC9	LumB
TCGA-AR-A2LM	NonClaudinLow	1094.60334251979	10.578630582728	iC3	LumA
TCGA-AR-A2LN	NonClaudinLow	1349.48322457193	341.079502634232	iC4	LumA
TCGA-AR-A2LO	NonClaudinLow	731.740904998207	794.77301572101	iC3	LumA
TCGA-AR-A2LQ	ClaudinLow	1687.11401389142	265.960779932909	iC4	Normal-like
TCGA-AR-A5QM	NonClaudinLow	788.333878797444	554.659861598728	iC3	LumA
TCGA-AR-A5QN	NonClaudinLow	525.892510073604	166.706495226025	iC6	LumA
TCGA-AR-A5QP	NonClaudinLow	439.683801105163	-261.55039384151	iC3	LumA
TCGA-AR-A5QQ	ClaudinLow	309.018563434626	1737.22670805428	iC4	Basal-like
TCGA-B6-A0I1	NonClaudinLow	-1311.16660578323	-908.247237586004	iC9	Basal-like
TCGA-B6-A0I2	NonClaudinLow	-520.765324340137	1465.40467667636	iC10	Basal-like
TCGA-B6-A0I5	NonClaudinLow	166.885811777232	88.8933098489303	iC8	LumA
TCGA-B6-A0I6	NonClaudinLow	171.501208241334	-579.371109925717	iC10	NA
TCGA-B6-A0I8	NonClaudinLow	88.2104453304061	-890.828764800524	iC1	NA
TCGA-B6-A0I9	NonClaudinLow	-502.461854904264	-185.966599896859	iC5	HER2-enriched
TCGA-B6-A0IA	NonClaudinLow	-1052.9156178452	-689.934936847078	iC8	LumA
TCGA-B6-A0IB	NonClaudinLow	-818.387422344351	-1157.79515735055	iC8	LumB
TCGA-B6-A0IC	NonClaudinLow	-1666.66213476401	-858.742613081858	iC7	LumA
TCGA-B6-A0IE	NonClaudinLow	-69.8385859908735	-645.632344896433	iC9	LumA
TCGA-B6-A0IG	NonClaudinLow	-258.094414694371	-544.551154612792	iC5	LumA
TCGA-B6-A0IH	NonClaudinLow	882.608206921947	390.51095343544	iC3	LumA
TCGA-B6-A0IJ	NonClaudinLow	-330.996150138926	1412.9331456008	iC10	Basal-like
TCGA-B6-A0IK	NonClaudinLow	-195.046569016104	-185.384351229631	iC4	HER2-enriched
TCGA-B6-A0IM	NonClaudinLow	224.972895249257	-479.635390715702	iC4	LumA
TCGA-B6-A0IN	NonClaudinLow	883.284815423938	945.72175415526	iC4	LumB
TCGA-B6-A0IO	NonClaudinLow	-706.913676712644	-270.823833490406	iC3	LumA
TCGA-B6-A0IP	NonClaudinLow	-109.791975679533	-213.617795760961	iC3	LumA
TCGA-B6-A0IQ	NonClaudinLow	-801.332086456296	-212.003354060946	iC10	Basal-like
TCGA-B6-A0RE	NonClaudinLow	-415.638566208547	-362.092310725043	iC10	Basal-like
TCGA-B6-A0RG	NonClaudinLow	-47.5680422741073	-842.140220392214	iC7	LumA
TCGA-B6-A0RH	NonClaudinLow	513.700714878666	-271.62983258815	iC8	HER2-enriched
TCGA-B6-A0RI	NonClaudinLow	643.293838397203	-155.705495915159	iC3	LumA
TCGA-B6-A0RL	NonClaudinLow	-2161.52025159533	-1181.72040998118	iC2	LumB
TCGA-B6-A0RM	NonClaudinLow	-562.530500767251	-823.144996875439	iC7	LumA
TCGA-B6-A0RN	NonClaudinLow	594.128093954447	-680.863704274965	iC8	LumA
TCGA-B6-A0RO	NonClaudinLow	-651.476044564123	-685.44987998178	iC3	LumA
TCGA-B6-A0RP	NonClaudinLow	833.270688066974	192.425350017479	iC8	LumA
TCGA-B6-A0RQ	NonClaudinLow	-244.022799913536	-865.436432151346	iC4	Normal-like
TCGA-B6-A0RS	NonClaudinLow	164.870089125442	494.185004723143	iC10	HER2-enriched
TCGA-B6-A0RT	NonClaudinLow	818.793917447197	2814.72590334648	iC10	Basal-like
TCGA-B6-A0RU	NonClaudinLow	76.614597535584	-755.600430932763	iC10	Basal-like
TCGA-B6-A0RV	NonClaudinLow	-46.307116581032	237.369496193292	iC4	LumA
TCGA-B6-A0WS	NonClaudinLow	806.562918166118	843.572471593169	iC7	LumA
TCGA-B6-A0WT	NonClaudinLow	547.635266177941	-535.093420439606	iC6	LumA
TCGA-B6-A0WV	NonClaudinLow	-803.584446954255	-1349.56494434266	iC4	LumB
TCGA-B6-A0WW	NonClaudinLow	214.8597296014	-565.606301787091	iC9	LumB
TCGA-B6-A0WX	NonClaudinLow	915.627655381986	302.132188402023	iC8	Basal-like
TCGA-B6-A0WY	NonClaudinLow	521.120818747232	-60.7870441177574	iC4	LumA
TCGA-B6-A0WZ	NonClaudinLow	-123.981778694168	-742.763742501044	iC7	LumA
TCGA-B6-A0X0	NonClaudinLow	-929.357331201406	-738.62141995194	iC8	LumA
TCGA-B6-A0X1	NonClaudinLow	-764.172845095153	551.351604129533	iC10	Basal-like
TCGA-B6-A0X4	NonClaudinLow	-1440.9219705792	-1322.59738291782	iC3	LumA
TCGA-B6-A0X5	NonClaudinLow	-559.664849340337	-765.677239177736	iC4	LumB
TCGA-B6-A0X7	NonClaudinLow	623.088102928168	-603.568959338342	iC3	LumA
TCGA-B6-A1KC	NonClaudinLow	-378.76743013772	-722.669378035827	iC6	LumB
TCGA-B6-A1KF	NonClaudinLow	-315.917766489494	-1232.34324272114	iC10	Basal-like
TCGA-B6-A1KI	NonClaudinLow	561.124618864871	-789.9883220792	iC3	LumA
TCGA-B6-A1KN	NonClaudinLow	176.426371187693	-299.593408545886	iC5	LumB
TCGA-B6-A2IU	NonClaudinLow	-421.816092521458	-798.304422840687	iC8	LumA
TCGA-B6-A3ZX	NonClaudinLow	104.024712842567	2097.3107949006	iC4	NA
TCGA-B6-A400	NonClaudinLow	261.153752320127	396.036264750126	iC10	NA
TCGA-B6-A401	NonClaudinLow	344.450547256649	431.451820865344	iC8	LumA
TCGA-B6-A402	NonClaudinLow	-527.289544215148	-821.787844938025	iC9	NA
TCGA-B6-A408	NonClaudinLow	574.697646287159	797.61137382733	iC7	NA
TCGA-B6-A409	NonClaudinLow	-335.326659463405	-99.8125670140694	iC10	Basal-like
TCGA-B6-A40B	NonClaudinLow	312.730403099115	-222.065061191844	iC7	LumA
TCGA-B6-A40C	NonClaudinLow	706.182898408771	101.867725498412	iC8	LumA
TCGA-BH-A0AU	NonClaudinLow	626.615996458936	18.2694118215632	iC7	LumB
TCGA-BH-A0AV	ClaudinLow	1114.66182201491	51.039732656478	iC10	Basal-like
TCGA-BH-A0AW	NonClaudinLow	960.303616534282	1754.33266049906	iC1	HER2-enriched
TCGA-BH-A0AY	NonClaudinLow	1291.85202925744	577.509506777778	iC7	LumA
TCGA-BH-A0AZ	ClaudinLow	1606.47565319584	147.543663711639	iC3	LumA
TCGA-BH-A0B0	NonClaudinLow	1097.38510141486	736.721402941639	iC3	LumA
TCGA-BH-A0B1	NonClaudinLow	506.019382750108	-362.540580368732	iC9	NA
TCGA-BH-A0B2	NonClaudinLow	1461.38643994935	1289.54994836235	iC9	NA
TCGA-BH-A0B3	NonClaudinLow	445.212007159102	771.390436197319	iC10	Basal-like
TCGA-BH-A0B4	NonClaudinLow	1009.66025629761	209.807082291696	iC1	NA
TCGA-BH-A0B5	NonClaudinLow	550.599776424891	211.996933860731	iC3	LumA
TCGA-BH-A0B7	NonClaudinLow	915.019483145077	1102.49560696137	iC5	HER2-enriched
TCGA-BH-A0B8	NonClaudinLow	91.3540332766341	-525.072537071098	iC4	NA
TCGA-BH-A0B9	NonClaudinLow	-874.26464257268	1071.31633661354	iC10	Basal-like
TCGA-BH-A0BA	NonClaudinLow	409.212859580644	-82.8541628009418	iC3	LumA
TCGA-BH-A0BC	NonClaudinLow	987.36081023702	1017.44206609666	iC3	LumA
TCGA-BH-A0BD	NonClaudinLow	628.333010618028	559.644636815761	iC8	LumB
TCGA-BH-A0BF	NonClaudinLow	1680.7954394632	1895.11379800833	iC3	LumB
TCGA-BH-A0BG	NonClaudinLow	-86.2995274184341	1022.09598186999	iC10	Basal-like
TCGA-BH-A0BJ	NonClaudinLow	785.779713328976	132.552693682222	iC3	LumA
TCGA-BH-A0BL	NonClaudinLow	1424.26782437574	1148.97244881803	iC10	Basal-like
TCGA-BH-A0BM	NonClaudinLow	662.57615355034	-353.793430797771	iC3	LumA
TCGA-BH-A0BO	NonClaudinLow	1221.2594186386	641.940340838818	iC4	LumA
TCGA-BH-A0BP	NonClaudinLow	1089.22710626912	-200.312912978128	iC7	LumA
TCGA-BH-A0BQ	NonClaudinLow	1019.65175854069	452.48221184748	iC3	LumA
TCGA-BH-A0BR	NonClaudinLow	1298.16115017142	548.409813741686	iC4	LumA
TCGA-BH-A0BS	NonClaudinLow	-553.752270555102	-551.410844682525	iC3	LumA
TCGA-BH-A0BT	NonClaudinLow	232.364483244324	-79.8301192120762	iC8	LumA
TCGA-BH-A0BV	NonClaudinLow	828.166244348714	568.764788985109	iC3	LumA
TCGA-BH-A0BW	NonClaudinLow	160.827841030763	1338.81573756933	iC10	Basal-like
TCGA-BH-A0BZ	NonClaudinLow	1147.99264403583	1225.79398457742	iC9	LumB
TCGA-BH-A0C0	NonClaudinLow	185.54098218214	1817.85136332621	iC9	LumB
TCGA-BH-A0C1	NonClaudinLow	627.55825682385	271.601123785466	iC8	LumA
TCGA-BH-A0C3	NonClaudinLow	1307.37716515833	638.955458499424	iC3	LumB
TCGA-BH-A0C7	NonClaudinLow	62.7854501908345	-119.579844841604	iC3	LumB
TCGA-BH-A0DD	NonClaudinLow	-174.672208005095	-401.104275162566	iC5	NA
TCGA-BH-A0DE	NonClaudinLow	1011.86047408997	443.691240597143	iC4	LumA
TCGA-BH-A0DG	NonClaudinLow	1304.18064103322	580.959390753623	iC1	LumA
TCGA-BH-A0DH	NonClaudinLow	-11.9439209081661	-97.3860410425317	iC7	LumA
TCGA-BH-A0DI	NonClaudinLow	1489.22813995995	525.008569568281	iC4	LumA
TCGA-BH-A0DK	NonClaudinLow	1290.77226756753	1415.30371293532	iC4	LumA
TCGA-BH-A0DL	NonClaudinLow	-21.8790781356698	1373.04948939638	iC10	Basal-like
TCGA-BH-A0DO	NonClaudinLow	28.662334905008	-636.908886187406	iC3	LumA
TCGA-BH-A0DP	NonClaudinLow	824.341691212339	437.67540254746	iC8	LumA
TCGA-BH-A0DQ	NonClaudinLow	1306.34777221078	-34.000853865423	iC4	LumA
TCGA-BH-A0DS	NonClaudinLow	648.018256912872	494.297677372304	iC9	LumA
TCGA-BH-A0DT	NonClaudinLow	628.071341917806	213.835884024165	iC3	LumA
TCGA-BH-A0DV	ClaudinLow	1790.71479856553	385.70940573088	iC3	LumA
TCGA-BH-A0DX	NonClaudinLow	1233.79527690622	706.858401618791	iC3	LumA
TCGA-BH-A0DZ	NonClaudinLow	1136.25785982206	560.269086585649	iC4	LumA
TCGA-BH-A0E0	NonClaudinLow	-868.163177712423	-199.235937691613	iC10	Basal-like
TCGA-BH-A0E1	NonClaudinLow	89.986479113175	-664.566074922066	iC3	LumA
TCGA-BH-A0E2	NonClaudinLow	557.378095639013	-270.357903507584	iC4	LumA
TCGA-BH-A0E6	NonClaudinLow	-196.892982756591	265.013003801433	iC10	Basal-like
TCGA-BH-A0E7	NonClaudinLow	-79.421875134915	-852.951160277143	iC7	LumA
TCGA-BH-A0E9	NonClaudinLow	236.489288279733	-93.2856040797207	iC3	LumA
TCGA-BH-A0EA	NonClaudinLow	799.799591688483	-96.6294921406034	iC3	LumA
TCGA-BH-A0EB	NonClaudinLow	1143.97150241993	1037.68743480162	iC3	LumA
TCGA-BH-A0EE	NonClaudinLow	-1285.68531396291	149.337175973586	iC5	HER2-enriched
TCGA-BH-A0EI	NonClaudinLow	808.424529627909	-667.337082725934	iC6	LumA
TCGA-BH-A0GY	NonClaudinLow	286.376080092129	160.296237993198	iC9	LumA
TCGA-BH-A0GZ	NonClaudinLow	526.467471995207	-448.928006425703	iC3	LumA
TCGA-BH-A0H0	NonClaudinLow	-560.86140609632	-698.35133648749	iC8	LumB
TCGA-BH-A0H3	NonClaudinLow	1028.93572896776	178.392983808735	iC3	LumA
TCGA-BH-A0H5	NonClaudinLow	718.048763423183	2757.07842371267	iC4	LumA
TCGA-BH-A0H6	NonClaudinLow	532.396293313548	-613.97874200967	iC7	LumA
TCGA-BH-A0H7	NonClaudinLow	663.272658948178	-331.222930455735	iC9	LumA
TCGA-BH-A0H9	NonClaudinLow	-250.109092974027	-603.32829742418	iC7	LumA
TCGA-BH-A0HA	NonClaudinLow	1253.46930039256	578.53069132539	iC4	LumA
TCGA-BH-A0HB	NonClaudinLow	303.820218596799	613.91722263642	iC1	LumA
TCGA-BH-A0HF	NonClaudinLow	968.892392357242	534.857577854109	iC4	NA
TCGA-BH-A0HI	NonClaudinLow	549.544673222186	-48.1545391535754	iC3	LumA
TCGA-BH-A0HK	NonClaudinLow	641.269556049692	5.82813644915045	iC3	LumA
TCGA-BH-A0HL	NonClaudinLow	-1093.58965996206	-1481.77974134998	iC2	NA
TCGA-BH-A0HN	NonClaudinLow	-958.960657454921	-429.353835330216	iC8	NA
TCGA-BH-A0HO	NonClaudinLow	303.848070385263	408.652990926694	iC3	LumA
TCGA-BH-A0HP	NonClaudinLow	663.343907688629	137.405054344167	iC3	LumA
TCGA-BH-A0HQ	NonClaudinLow	524.05327893915	-419.101104331696	iC8	LumA
TCGA-BH-A0HU	NonClaudinLow	-494.393664350518	-542.06832129792	iC8	LumB
TCGA-BH-A0HW	NonClaudinLow	-1235.45960556995	-1360.90563826123	iC1	LumB
TCGA-BH-A0HX	NonClaudinLow	505.349644193009	-235.586442177311	iC1	LumA
TCGA-BH-A0HY	NonClaudinLow	234.726039704907	-794.58012194553	iC5	LumB
TCGA-BH-A0RX	NonClaudinLow	1074.86835779103	1720.33312580346	iC10	Basal-like
TCGA-BH-A0W3	NonClaudinLow	-604.46453193071	-309.69154605571	iC7	LumB
TCGA-BH-A0W4	NonClaudinLow	432.795022571145	-710.786130930801	iC4	LumA
TCGA-BH-A0W5	NonClaudinLow	877.839568095415	1607.06130438515	iC7	LumA
TCGA-BH-A0W7	NonClaudinLow	1059.6570302069	1148.36238883683	iC7	LumA
TCGA-BH-A0WA	NonClaudinLow	-17.7632525118094	-188.918086939178	iC10	Basal-like
TCGA-BH-A18F	NonClaudinLow	872.252179573446	227.026878241923	iC3	LumA
TCGA-BH-A18G	NonClaudinLow	1.84941684755705	-64.0247037207367	iC8	Basal-like
TCGA-BH-A18H	NonClaudinLow	395.801092548807	1233.54950017692	iC4	LumA
TCGA-BH-A18I	NonClaudinLow	1313.68089959804	690.769431040247	iC7	LumA
TCGA-BH-A18J	NonClaudinLow	524.10529293345	-336.760688316754	iC3	LumA
TCGA-BH-A18K	NonClaudinLow	546.756765451766	-350.306959171226	iC8	LumA
TCGA-BH-A18L	NonClaudinLow	-814.136828144119	-685.590053097079	iC9	LumB
TCGA-BH-A18M	NonClaudinLow	963.390852169653	-21.9843988263772	iC4	LumA
TCGA-BH-A18N	NonClaudinLow	-86.434587960287	-499.670902662034	iC7	LumA
TCGA-BH-A18P	NonClaudinLow	210.5815925679	-136.333379384447	iC3	HER2-enriched
TCGA-BH-A18Q	NonClaudinLow	-86.7156152366386	216.331963495376	iC10	Basal-like
TCGA-BH-A18R	NonClaudinLow	-371.749716487306	-215.406541285698	iC1	HER2-enriched
TCGA-BH-A18S	NonClaudinLow	-554.137390952858	-412.816731334948	iC8	LumA
TCGA-BH-A18T	NonClaudinLow	-507.405434264514	-228.17559855459	iC10	Basal-like
TCGA-BH-A18U	NonClaudinLow	321.788031165113	-2.30379144753329	iC5	LumB
TCGA-BH-A18V	NonClaudinLow	592.868480473682	761.547154888566	iC10	Basal-like
TCGA-BH-A1EN	NonClaudinLow	178.368879923263	-541.895004458506	iC2	HER2-enriched
TCGA-BH-A1EO	NonClaudinLow	1697.45493378873	625.251485307527	iC9	LumA
TCGA-BH-A1ES	NonClaudinLow	301.73194186582	-1039.34274309442	iC6	NA
TCGA-BH-A1ET	NonClaudinLow	511.415758325677	-80.1328092374622	iC3	LumA
TCGA-BH-A1EU	NonClaudinLow	1411.63752731996	1291.13681428725	iC3	LumA
TCGA-BH-A1EV	NonClaudinLow	414.879593756952	-671.553806091275	iC5	HER2-enriched
TCGA-BH-A1EW	NonClaudinLow	338.91866976311	389.681172767889	iC3	LumA
TCGA-BH-A1EX	NonClaudinLow	923.064973483842	423.311483818669	iC3	LumA
TCGA-BH-A1EY	NonClaudinLow	1215.01271795372	979.863701714246	iC3	LumA
TCGA-BH-A1F0	NonClaudinLow	1311.08274518464	1972.83738458334	iC10	Basal-like
TCGA-BH-A1F2	NonClaudinLow	990.376143784024	-195.104738791878	iC5	LumB
TCGA-BH-A1F5	NonClaudinLow	5.01090280784995	-713.509007995345	iC7	NA
TCGA-BH-A1F6	NonClaudinLow	269.722926756813	736.589685586313	iC10	Basal-like
TCGA-BH-A1F8	NonClaudinLow	167.762790462524	-399.128250942537	iC6	LumB
TCGA-BH-A1FB	NonClaudinLow	1258.10105548834	1133.29420407986	iC4	NA
TCGA-BH-A1FC	NonClaudinLow	-280.697563731376	963.804751720809	iC10	Basal-like
TCGA-BH-A1FD	NonClaudinLow	460.065446953381	-169.462204631899	iC4	LumB
TCGA-BH-A1FE	NonClaudinLow	1042.79399050779	950.166331211507	iC4	LumA
TCGA-BH-A1FG	NonClaudinLow	-258.53955796468	-406.349381852455	iC7	LumA
TCGA-BH-A1FH	NonClaudinLow	1601.7183360325	-116.927420415271	iC4	LumA
TCGA-BH-A1FJ	NonClaudinLow	-493.136784137263	-984.266510680841	iC8	LumB
TCGA-BH-A1FL	NonClaudinLow	8.13782884421314	-601.056817567226	iC8	LumA
TCGA-BH-A1FM	NonClaudinLow	656.854941881256	-470.898906162246	iC1	LumB
TCGA-BH-A1FN	NonClaudinLow	214.694276201863	-387.168147213102	iC10	LumB
TCGA-BH-A1FR	NonClaudinLow	-159.617502455916	138.598516103283	iC4	LumA
TCGA-BH-A1FU	NonClaudinLow	1091.94265137773	361.210444699607	iC5	Normal-like
TCGA-BH-A201	NonClaudinLow	778.904629400579	-511.965903703194	iC2	LumA
TCGA-BH-A202	NonClaudinLow	351.246239142812	514.89412064664	iC9	LumB
TCGA-BH-A203	NonClaudinLow	183.339067210436	475.351244149868	iC10	HER2-enriched
TCGA-BH-A204	NonClaudinLow	153.279744618481	-847.669600098709	iC6	LumB
TCGA-BH-A208	ClaudinLow	2050.1402055976	186.391894082256	iC4	Normal-like
TCGA-BH-A209	NonClaudinLow	355.102438073528	1857.412550765	iC10	LumB
TCGA-BH-A28O	NonClaudinLow	1061.24061451597	-13.5950744818378	iC4	NA
TCGA-BH-A28Q	NonClaudinLow	325.764629568801	-285.178434310797	iC8	LumA
TCGA-BH-A2L8	NonClaudinLow	830.668911137235	1513.56104655569	iC3	LumA
TCGA-BH-A42T	NonClaudinLow	236.349805800641	256.501482970504	iC8	NA
TCGA-BH-A42U	NonClaudinLow	644.022137528545	715.720354079431	iC4	Normal-like
TCGA-BH-A42V	NonClaudinLow	696.566960169847	264.906304379397	iC4	LumA
TCGA-BH-A5IZ	NonClaudinLow	-569.548510833105	-223.820504936972	iC10	Basal-like
TCGA-BH-A5J0	NonClaudinLow	1031.80838519032	1325.78855849535	iC7	LumA
TCGA-BH-A6R8	NonClaudinLow	-207.159786183918	353.853323524104	iC8	LumA
TCGA-BH-A6R9	ClaudinLow	2005.67734655239	1419.62698167615	iC4	Normal-like
TCGA-BH-A8FY	NonClaudinLow	-897.774493164408	-257.071854317058	iC8	LumA
TCGA-BH-A8FZ	NonClaudinLow	967.101027325283	1179.71868326634	iC4	Normal-like
TCGA-BH-A8G0	NonClaudinLow	1277.88090040086	1240.93971848284	iC4	LumA
TCGA-BH-AB28	NonClaudinLow	384.661552114936	400.425910488236	iC3	LumA
TCGA-C8-A12K	NonClaudinLow	344.925277601735	1957.0835932434	iC10	Basal-like
TCGA-C8-A12L	NonClaudinLow	-429.46035848301	-201.89558944895	iC10	HER2-enriched
TCGA-C8-A12M	NonClaudinLow	-464.215020310375	-519.160605588291	iC1	LumB
TCGA-C8-A12N	NonClaudinLow	965.586293021977	232.895619729007	iC7	LumA
TCGA-C8-A12O	NonClaudinLow	1030.72699981824	364.53821003846	iC7	LumA
TCGA-C8-A12P	NonClaudinLow	664.560504600217	102.806805747774	iC1	HER2-enriched
TCGA-C8-A12Q	NonClaudinLow	582.474980345727	316.214337598599	iC5	HER2-enriched
TCGA-C8-A12T	NonClaudinLow	766.908445080045	-116.211172224835	iC5	HER2-enriched
TCGA-C8-A12U	NonClaudinLow	-976.449882460836	254.412786278585	iC1	LumB
TCGA-C8-A12V	NonClaudinLow	686.471582341131	2553.61527472653	iC4	Basal-like
TCGA-C8-A12W	NonClaudinLow	907.01691815787	232.792510032175	iC9	LumB
TCGA-C8-A12X	NonClaudinLow	-56.7258996573789	-209.359250231777	iC6	LumA
TCGA-C8-A12Y	NonClaudinLow	197.702471613434	-229.509740773731	iC8	LumA
TCGA-C8-A12Z	NonClaudinLow	-225.239871806905	-707.606243948795	iC5	HER2-enriched
TCGA-C8-A130	NonClaudinLow	363.719763061593	-350.184006544122	iC7	LumB
TCGA-C8-A131	NonClaudinLow	400.534258680075	158.645066218366	iC9	Basal-like
TCGA-C8-A132	NonClaudinLow	974.340606240007	866.673974927557	iC5	LumA
TCGA-C8-A133	NonClaudinLow	-1400.07664967884	-617.364586693074	iC4	LumA
TCGA-C8-A134	NonClaudinLow	-210.728726872724	579.459817819201	iC10	Basal-like
TCGA-C8-A135	NonClaudinLow	503.130606041483	238.767892325535	iC9	HER2-enriched
TCGA-C8-A137	NonClaudinLow	-44.5405035653666	-1077.93814514077	iC5	HER2-enriched
TCGA-C8-A138	NonClaudinLow	981.934528657845	1118.77910819576	iC7	HER2-enriched
TCGA-C8-A1HE	NonClaudinLow	-15.4454743945297	-240.445051504769	iC3	LumA
TCGA-C8-A1HF	NonClaudinLow	725.014732449777	939.078702648442	iC5	HER2-enriched
TCGA-C8-A1HG	NonClaudinLow	247.369570543906	882.540942508884	iC9	LumB
TCGA-C8-A1HI	NonClaudinLow	86.4178095891777	-528.348205065482	iC1	LumA
TCGA-C8-A1HJ	NonClaudinLow	-440.14815236741	-553.194477843186	iC10	Basal-like
TCGA-C8-A1HK	NonClaudinLow	-437.191737061319	-436.386695493623	iC5	HER2-enriched
TCGA-C8-A1HL	NonClaudinLow	598.49900326884	-148.301570365572	iC3	LumB
TCGA-C8-A1HM	NonClaudinLow	-215.063555932846	1675.62638682771	iC1	LumB
TCGA-C8-A1HN	NonClaudinLow	-163.936585719777	-262.394884620882	iC6	LumB
TCGA-C8-A1HO	NonClaudinLow	-243.394357819916	-753.381115372689	iC6	LumA
TCGA-C8-A26V	NonClaudinLow	-59.8146650986143	-106.365875043029	iC4	LumB
TCGA-C8-A26W	NonClaudinLow	510.801971206772	489.261291394238	iC5	LumB
TCGA-C8-A26X	NonClaudinLow	1070.67517079047	1612.48621970914	iC4	HER2-enriched
TCGA-C8-A26Y	NonClaudinLow	-843.825832831086	7.39869614170134	iC3	HER2-enriched
TCGA-C8-A26Z	NonClaudinLow	-1.49980406207364	-844.772732172106	iC3	LumA
TCGA-C8-A273	NonClaudinLow	444.017737215161	-372.791322889464	iC1	LumA
TCGA-C8-A274	NonClaudinLow	-558.645231172637	-440.201085700435	iC8	LumB
TCGA-C8-A275	NonClaudinLow	238.933903864007	1246.80513260024	iC1	HER2-enriched
TCGA-C8-A278	NonClaudinLow	1019.79784690761	1190.84329694493	iC5	HER2-enriched
TCGA-C8-A27A	NonClaudinLow	-553.505540670002	-883.249756570877	iC6	LumB
TCGA-C8-A27B	NonClaudinLow	-278.499030412228	1070.59266091312	iC10	Basal-like
TCGA-C8-A3M7	NonClaudinLow	682.619394757048	-30.5100101486578	iC3	LumA
TCGA-C8-A3M8	NonClaudinLow	67.553240551583	-708.724014625991	iC8	LumB
TCGA-C8-A8HP	NonClaudinLow	273.779011669546	1189.20380061595	iC5	HER2-enriched
TCGA-C8-A8HQ	NonClaudinLow	887.278400384523	528.359286287777	iC3	LumB
TCGA-C8-A8HR	NonClaudinLow	1418.70994211144	937.906251663301	iC4	Normal-like
TCGA-D8-A13Y	NonClaudinLow	-1044.69465595149	-1427.94893221893	iC1	LumB
TCGA-D8-A13Z	NonClaudinLow	478.051008489356	591.782496808502	iC10	HER2-enriched
TCGA-D8-A140	NonClaudinLow	241.316948837851	169.485877412228	iC1	LumA
TCGA-D8-A141	NonClaudinLow	1555.34597151557	1644.76418131534	iC3	LumA
TCGA-D8-A142	NonClaudinLow	895.741020621631	228.92684685579	iC10	Basal-like
TCGA-D8-A143	NonClaudinLow	-549.903250507365	-29.3563134233501	iC10	Basal-like
TCGA-D8-A145	NonClaudinLow	794.881039863493	-62.7470228299984	iC4	LumA
TCGA-D8-A147	NonClaudinLow	-242.561466978413	330.73574114107	iC10	Basal-like
TCGA-D8-A1J8	NonClaudinLow	564.189443799078	961.014991909953	iC3	LumB
TCGA-D8-A1J9	NonClaudinLow	730.595198331103	18.7273047807493	iC5	LumB
TCGA-D8-A1JA	NonClaudinLow	614.46175894566	-132.892298179776	iC3	HER2-enriched
TCGA-D8-A1JB	NonClaudinLow	611.89551670884	1308.2317755474	iC4	LumA
TCGA-D8-A1JC	NonClaudinLow	510.009675627746	170.190703415641	iC6	LumB
TCGA-D8-A1JD	NonClaudinLow	1013.39782364802	302.199936796585	iC9	LumB
TCGA-D8-A1JE	NonClaudinLow	1345.38908999455	332.093779588678	iC3	LumB
TCGA-D8-A1JF	NonClaudinLow	662.792229555451	9.89754412057715	iC10	HER2-enriched
TCGA-D8-A1JG	NonClaudinLow	692.635111311321	804.725608814685	iC4	HER2-enriched
TCGA-D8-A1JH	NonClaudinLow	1153.87906214914	417.323788656498	iC4	LumA
TCGA-D8-A1JI	NonClaudinLow	-517.773379648931	-442.703118362273	iC3	LumB
TCGA-D8-A1JJ	NonClaudinLow	757.572908806164	-19.7439159588394	iC3	LumB
TCGA-D8-A1JK	NonClaudinLow	733.135891114381	1140.36682230362	iC4	Basal-like
TCGA-D8-A1JL	NonClaudinLow	878.642694301192	1161.74688294966	iC10	Basal-like
TCGA-D8-A1JM	NonClaudinLow	-1354.12183488688	-422.159469190597	iC10	Basal-like
TCGA-D8-A1JN	NonClaudinLow	-1073.84431208996	-327.377935310733	iC3	LumA
TCGA-D8-A1JP	NonClaudinLow	1120.07862959656	292.114113503223	iC9	LumA
TCGA-D8-A1JS	NonClaudinLow	-1239.11835700953	-720.278685941394	iC8	LumA
TCGA-D8-A1JT	NonClaudinLow	-483.266846331764	-295.707364209913	iC9	LumB
TCGA-D8-A1JU	NonClaudinLow	1768.82724567711	511.437068888307	iC4	LumA
TCGA-D8-A1X5	NonClaudinLow	653.970638869091	305.779515470413	iC2	LumB
TCGA-D8-A1X6	NonClaudinLow	68.1695112893541	474.61230424782	iC7	LumB
TCGA-D8-A1X7	NonClaudinLow	320.187084093586	-355.136002997738	iC8	LumB
TCGA-D8-A1X8	NonClaudinLow	700.691505578086	350.454921116385	iC3	LumA
TCGA-D8-A1X9	NonClaudinLow	801.480182130526	298.527247913741	iC1	LumA
TCGA-D8-A1XA	NonClaudinLow	142.248400644192	-194.227820994041	iC7	LumA
TCGA-D8-A1XB	NonClaudinLow	837.292759873679	-563.575359235403	iC3	LumA
TCGA-D8-A1XC	NonClaudinLow	-1051.26203201527	-751.46824955023	iC3	LumA
TCGA-D8-A1XD	NonClaudinLow	426.993071304919	-1163.11504898582	iC4	NA
TCGA-D8-A1XF	NonClaudinLow	-939.059284111587	-812.723921171488	iC6	LumB
TCGA-D8-A1XG	NonClaudinLow	-135.102365424691	-559.937172890318	iC8	LumA
TCGA-D8-A1XJ	NonClaudinLow	205.112377112135	-436.94136042268	iC5	HER2-enriched
TCGA-D8-A1XK	NonClaudinLow	-567.007052415884	369.927167135718	iC10	Basal-like
TCGA-D8-A1XL	NonClaudinLow	-5.8555331887953	1043.61233160546	iC9	LumB
TCGA-D8-A1XM	NonClaudinLow	1120.89307765341	681.248682893639	iC3	LumA
TCGA-D8-A1XO	NonClaudinLow	1035.00884958641	229.585293371557	iC3	LumA
TCGA-D8-A1XQ	NonClaudinLow	426.829142424	965.618571988819	iC10	Basal-like
TCGA-D8-A1XR	NonClaudinLow	18.1942645994464	-545.736989696963	iC8	LumB
TCGA-D8-A1XS	NonClaudinLow	694.049592612588	-110.612225869318	iC9	NA
TCGA-D8-A1XT	NonClaudinLow	1046.1784433244	386.434389582099	iC5	HER2-enriched
TCGA-D8-A1XU	NonClaudinLow	819.660282331177	21.5717559248786	iC4	LumA
TCGA-D8-A1XV	NonClaudinLow	-759.880715485782	-865.970796603076	iC3	LumA
TCGA-D8-A1XW	NonClaudinLow	1033.85971524949	1054.16885793955	iC4	Normal-like
TCGA-D8-A1XY	NonClaudinLow	953.335202260535	-258.666413965114	iC7	LumA
TCGA-D8-A1XZ	NonClaudinLow	495.543135589852	186.740051052662	iC9	LumB
TCGA-D8-A1Y0	NonClaudinLow	919.20047073146	755.624301819009	iC7	LumA
TCGA-D8-A1Y1	NonClaudinLow	995.729575471434	160.719148800142	iC8	LumB
TCGA-D8-A1Y2	NonClaudinLow	1615.91733146997	1779.48819426416	iC4	LumB
TCGA-D8-A1Y3	NonClaudinLow	-70.1909223104186	671.705776444674	iC9	LumB
TCGA-D8-A27E	NonClaudinLow	-218.130401460533	-192.362891936995	iC4	LumA
TCGA-D8-A27F	NonClaudinLow	336.720925784085	-312.469716863369	iC10	Basal-like
TCGA-D8-A27G	NonClaudinLow	947.9881547492	417.544567934367	iC3	LumA
TCGA-D8-A27H	NonClaudinLow	521.512294738583	-181.043293369289	iC4	Basal-like
TCGA-D8-A27I	NonClaudinLow	1258.70952539392	658.370960230288	iC3	LumA
TCGA-D8-A27K	NonClaudinLow	498.421429880627	310.331039727827	iC3	LumA
TCGA-D8-A27L	NonClaudinLow	1071.30666773856	391.014760665726	iC7	LumA
TCGA-D8-A27M	NonClaudinLow	1051.9608521042	1435.19127958311	iC4	Basal-like
TCGA-D8-A27N	NonClaudinLow	1075.80431159883	602.91834599423	iC1	LumB
TCGA-D8-A27P	NonClaudinLow	53.9912892431761	-681.20535399365	iC3	LumA
TCGA-D8-A27R	NonClaudinLow	509.309777637109	261.454046077899	iC9	LumB
TCGA-D8-A27T	NonClaudinLow	1208.3547170683	608.934743616198	iC3	LumA
TCGA-D8-A27V	NonClaudinLow	623.892600763107	-407.957466589072	iC3	LumA
TCGA-D8-A27W	NonClaudinLow	360.619262862944	-15.4363906099519	iC9	LumB
TCGA-D8-A3Z5	NonClaudinLow	-189.220113413293	-553.859680962397	iC8	NA
TCGA-D8-A3Z6	NonClaudinLow	382.274247612632	-420.529658095383	iC8	LumA
TCGA-D8-A4Z1	NonClaudinLow	698.787809180499	-143.252142485358	iC4	LumA
TCGA-D8-A73U	NonClaudinLow	1530.66345705313	2549.22139747301	iC3	LumA
TCGA-D8-A73W	NonClaudinLow	894.569010395592	546.557730820145	iC3	LumA
TCGA-D8-A73X	NonClaudinLow	529.694777773491	-259.00310478624	iC8	LumA
TCGA-E2-A105	NonClaudinLow	-617.653542042462	-872.329982554266	iC1	LumA
TCGA-E2-A107	NonClaudinLow	-701.156029373494	-563.025426575932	iC8	LumA
TCGA-E2-A108	ClaudinLow	1891.08745805208	2291.20948983592	iC4	Normal-like
TCGA-E2-A109	NonClaudinLow	113.681604021325	-339.227428302374	iC1	LumB
TCGA-E2-A10A	NonClaudinLow	64.1881541926234	-186.110939346616	iC3	LumA
TCGA-E2-A10B	NonClaudinLow	496.38226831384	-111.845831370148	iC3	LumA
TCGA-E2-A10C	NonClaudinLow	3.37634348169639	685.862488400078	iC7	LumB
TCGA-E2-A10E	NonClaudinLow	-52.0887135867514	-217.366875200288	iC3	NA
TCGA-E2-A10F	NonClaudinLow	1219.54064553816	759.756386460073	iC3	LumA
TCGA-E2-A14N	NonClaudinLow	-836.173049507527	268.053143087343	iC10	Basal-like
TCGA-E2-A14O	NonClaudinLow	-330.150437106643	-410.475496955882	iC8	LumB
TCGA-E2-A14P	NonClaudinLow	-584.211972918213	68.0015935200983	iC1	HER2-enriched
TCGA-E2-A14Q	NonClaudinLow	32.0195439578142	-365.358894149066	iC3	LumA
TCGA-E2-A14R	NonClaudinLow	-579.447279424361	803.605546435218	iC10	Basal-like
TCGA-E2-A14S	NonClaudinLow	-75.5945098774779	366.107136427297	iC9	NA
TCGA-E2-A14T	NonClaudinLow	-220.364860937202	-190.837329382847	iC1	LumA
TCGA-E2-A14U	NonClaudinLow	-714.701300375214	-681.40234944584	iC7	NA
TCGA-E2-A14V	NonClaudinLow	-365.941001166198	-750.398886600435	iC5	HER2-enriched
TCGA-E2-A14W	NonClaudinLow	-622.667270778309	-1096.33743313604	iC1	NA
TCGA-E2-A14X	NonClaudinLow	-49.2707065467735	652.552362855551	iC9	Basal-like
TCGA-E2-A14Y	NonClaudinLow	-698.538690425934	-508.935943644406	iC5	Basal-like
TCGA-E2-A14Z	NonClaudinLow	585.272510953872	1239.25142011191	iC9	LumA
TCGA-E2-A150	NonClaudinLow	325.614689775575	524.679066761369	iC10	Basal-like
TCGA-E2-A152	NonClaudinLow	894.107757542108	-30.9909552828957	iC5	HER2-enriched
TCGA-E2-A153	NonClaudinLow	1432.37458353299	246.251239571437	iC3	LumA
TCGA-E2-A154	NonClaudinLow	208.77176492471	-775.14998049574	iC3	LumA
TCGA-E2-A155	NonClaudinLow	-622.682894890942	-1014.24256242869	iC1	LumB
TCGA-E2-A156	NonClaudinLow	-857.065058859527	-785.914334842114	iC7	LumA
TCGA-E2-A158	NonClaudinLow	-1253.9337848154	-777.162897626317	iC10	Basal-like
TCGA-E2-A159	NonClaudinLow	349.816604143164	1263.47217381256	iC10	Basal-like
TCGA-E2-A15A	NonClaudinLow	470.667307836803	342.951235611568	iC9	LumB
TCGA-E2-A15C	NonClaudinLow	535.204573585525	-307.156423296013	iC7	LumA
TCGA-E2-A15D	NonClaudinLow	444.433251181515	-222.925765985542	iC8	LumA
TCGA-E2-A15E	NonClaudinLow	108.93925909046	-887.246679189584	iC7	LumA
TCGA-E2-A15F	NonClaudinLow	-205.270913396982	-357.7273557702	iC6	LumA
TCGA-E2-A15G	NonClaudinLow	-284.968095801013	-524.945280377099	iC3	LumA
TCGA-E2-A15H	NonClaudinLow	-13.0996503642113	-631.29362538952	iC1	LumA
TCGA-E2-A15I	NonClaudinLow	246.270148762406	359.606159768557	iC7	LumA
TCGA-E2-A15J	NonClaudinLow	-457.330803204398	-581.034149462531	iC8	LumA
TCGA-E2-A15K	NonClaudinLow	206.27380812567	673.032411821897	iC8	LumB
TCGA-E2-A15L	NonClaudinLow	422.822107690167	-546.244191939324	iC3	LumA
TCGA-E2-A15M	NonClaudinLow	1598.69518319471	1481.96221214524	iC3	LumA
TCGA-E2-A15O	NonClaudinLow	-653.178291801318	-534.102606324338	iC7	LumA
TCGA-E2-A15P	NonClaudinLow	240.861413752912	-567.993116466724	iC7	LumA
TCGA-E2-A15R	NonClaudinLow	-571.342169804396	-1268.89240388281	iC6	LumA
TCGA-E2-A15S	NonClaudinLow	-940.048572221153	-1277.49322174388	iC1	LumB
TCGA-E2-A15T	NonClaudinLow	-765.107256282349	-999.793828417205	iC3	LumB
TCGA-E2-A1AZ	NonClaudinLow	860.062970425067	926.841978099491	iC10	Basal-like
TCGA-E2-A1B0	NonClaudinLow	502.732389561924	239.371387286333	iC5	HER2-enriched
TCGA-E2-A1B1	NonClaudinLow	1429.47636939569	1037.27592747092	iC4	LumA
TCGA-E2-A1B4	NonClaudinLow	-173.584384807796	-695.583885409117	iC7	LumA
TCGA-E2-A1B5	NonClaudinLow	710.539888664878	2270.93275138377	iC4	LumA
TCGA-E2-A1B6	NonClaudinLow	-128.161318982516	2494.49207665523	iC10	Basal-like
TCGA-E2-A1BC	NonClaudinLow	836.713850215908	-668.580145370462	iC4	LumA
TCGA-E2-A1BD	NonClaudinLow	238.752255335028	-464.31972210399	iC8	LumA
TCGA-E2-A1IE	NonClaudinLow	-526.645357204712	-1197.79055575613	iC6	LumA
TCGA-E2-A1IF	NonClaudinLow	774.910705844323	-117.668151535462	iC8	LumA
TCGA-E2-A1IG	NonClaudinLow	804.251199701667	-282.793067191144	iC1	LumA
TCGA-E2-A1IH	NonClaudinLow	1503.7572222851	1506.13160623822	iC3	LumA
TCGA-E2-A1II	NonClaudinLow	-74.9585057166443	2010.4777014033	iC10	Basal-like
TCGA-E2-A1IJ	NonClaudinLow	1464.52550122029	894.886915797017	iC3	LumA
TCGA-E2-A1IK	NonClaudinLow	-401.881599623458	532.804160119917	iC4	LumA
TCGA-E2-A1IL	NonClaudinLow	528.641994858697	-630.128942129959	iC3	LumA
TCGA-E2-A1IN	NonClaudinLow	971.640159850985	-399.415967387566	iC8	LumA
TCGA-E2-A1IO	NonClaudinLow	1277.676793555	342.375010419581	iC4	LumA
TCGA-E2-A1IU	NonClaudinLow	-377.108464105736	-183.510618025334	iC7	LumA
TCGA-E2-A1L6	NonClaudinLow	291.495717538108	-125.87637542508	iC3	LumA
TCGA-E2-A1L7	NonClaudinLow	197.586746145461	793.995387019719	iC4	LumB
TCGA-E2-A1L8	NonClaudinLow	641.830598626579	-103.974759142289	iC8	LumA
TCGA-E2-A1L9	NonClaudinLow	1252.69639969748	429.038797119909	iC3	LumA
TCGA-E2-A1LA	NonClaudinLow	477.748514267132	1207.14468855447	iC1	LumA
TCGA-E2-A1LB	NonClaudinLow	240.19735142287	-472.221320564474	iC5	HER2-enriched
TCGA-E2-A1LE	NonClaudinLow	1129.95437214719	928.714386036199	iC5	NA
TCGA-E2-A1LG	NonClaudinLow	-1156.71616727184	-286.677714404717	iC3	Basal-like
TCGA-E2-A1LH	NonClaudinLow	444.134610816763	1795.66361521975	iC10	Basal-like
TCGA-E2-A1LI	NonClaudinLow	-596.68882926515	438.067649374138	iC10	Basal-like
TCGA-E2-A1LK	NonClaudinLow	-1148.10811989065	-344.327300433828	iC9	Basal-like
TCGA-E2-A1LL	ClaudinLow	-653.353192995259	-658.136549446258	iC4	Basal-like
TCGA-E2-A1LS	NonClaudinLow	-484.223684244558	-763.763857149362	iC3	NA
TCGA-E2-A2P5	NonClaudinLow	220.13388625253	-299.039625052092	iC7	NA
TCGA-E2-A2P6	NonClaudinLow	-77.7764929985662	-65.9483120280165	iC8	LumA
TCGA-E2-A3DX	NonClaudinLow	1517.67227177093	1431.05013470593	iC4	NA
TCGA-E2-A56Z	NonClaudinLow	-453.664548992503	-611.741517339701	iC6	LumB
TCGA-E2-A570	NonClaudinLow	695.131036811966	-415.861759997859	iC3	LumA
TCGA-E2-A573	NonClaudinLow	-228.92597892725	1302.40388662537	iC10	Basal-like
TCGA-E2-A574	NonClaudinLow	-1376.36859874504	-1174.60882534358	iC10	Basal-like
TCGA-E2-A576	NonClaudinLow	-223.316700338457	-379.925290580641	iC9	LumA
TCGA-E2-A9RU	NonClaudinLow	68.7076565262052	-81.1663502986578	iC9	LumB
TCGA-E9-A1N3	NonClaudinLow	-677.460823464845	-1019.92390113228	iC4	LumA
TCGA-E9-A1N4	NonClaudinLow	869.900987087832	976.148738406552	iC4	LumA
TCGA-E9-A1N5	NonClaudinLow	1089.91650927965	497.191561624024	iC7	LumA
TCGA-E9-A1N6	NonClaudinLow	819.27461585507	-109.403907491991	iC5	NA
TCGA-E9-A1N8	NonClaudinLow	-815.597351966759	-976.4324485794	iC2	Basal-like
TCGA-E9-A1N9	NonClaudinLow	221.298141700302	-352.314112308109	iC10	Basal-like
TCGA-E9-A1NA	NonClaudinLow	779.089339204381	450.465850829127	iC1	LumB
TCGA-E9-A1NC	NonClaudinLow	624.247830830731	1128.55217789929	iC10	Basal-like
TCGA-E9-A1ND	NonClaudinLow	510.818006438905	1745.86816448856	iC4	Basal-like
TCGA-E9-A1NE	NonClaudinLow	972.272375763319	1880.78947226896	iC4	LumA
TCGA-E9-A1NF	ClaudinLow	1770.76258302368	286.159980539797	iC4	LumB
TCGA-E9-A1NG	ClaudinLow	1823.69101752556	823.049264468722	iC4	LumA
TCGA-E9-A1NH	NonClaudinLow	1134.13169590384	144.303745543765	iC3	LumA
TCGA-E9-A1NI	NonClaudinLow	615.033052627248	-353.930819723376	iC8	LumB
TCGA-E9-A1QZ	NonClaudinLow	673.973364192477	1215.93812533649	iC2	LumA
TCGA-E9-A1R0	NonClaudinLow	620.334388920841	-10.3189863196286	iC7	LumA
TCGA-E9-A1R2	NonClaudinLow	231.333099284236	-135.017543355317	iC6	LumA
TCGA-E9-A1R3	NonClaudinLow	794.31175238058	490.524392367572	iC3	LumA
TCGA-E9-A1R4	NonClaudinLow	499.8378679278	1148.44031914423	iC7	LumB
TCGA-E9-A1R5	NonClaudinLow	512.853875794462	-606.651841684738	iC8	LumA
TCGA-E9-A1R6	NonClaudinLow	26.0907014750462	-573.777784006737	iC7	LumA
TCGA-E9-A1R7	NonClaudinLow	-386.656481415655	-980.322975527219	iC8	LumB
TCGA-E9-A1RA	NonClaudinLow	235.783290506024	-114.150403841908	iC3	LumA
TCGA-E9-A1RB	NonClaudinLow	-135.566652293444	-423.224936286084	iC8	LumB
TCGA-E9-A1RC	NonClaudinLow	-162.909668707356	-940.958124851655	iC8	LumA
TCGA-E9-A1RD	NonClaudinLow	356.655045882727	-273.30540438425	iC3	LumA
TCGA-E9-A1RE	NonClaudinLow	-235.083423207426	-871.803607379393	iC9	LumB
TCGA-E9-A1RF	NonClaudinLow	842.485190990232	695.867717796346	iC1	LumA
TCGA-E9-A1RG	NonClaudinLow	97.5455826692251	121.850631890428	iC7	LumB
TCGA-E9-A1RH	NonClaudinLow	140.542832344616	-333.069424187371	iC4	HER2-enriched
TCGA-E9-A1RI	NonClaudinLow	1199.23093718695	-96.086518507623	iC4	LumA
TCGA-E9-A226	NonClaudinLow	729.34655974161	-536.139362829717	iC3	LumB
TCGA-E9-A227	NonClaudinLow	683.207759893253	691.858191813021	iC3	LumA
TCGA-E9-A228	NonClaudinLow	-166.181843128059	-291.583244169866	iC6	LumB
TCGA-E9-A229	NonClaudinLow	1379.63542873492	431.097132777309	iC4	LumA
TCGA-E9-A22A	NonClaudinLow	1558.46554785053	1030.12787891408	iC6	LumB
TCGA-E9-A22B	NonClaudinLow	817.417662562304	-62.4832092978075	iC6	LumA
TCGA-E9-A22D	NonClaudinLow	414.205232600647	2122.56460707258	iC5	LumB
TCGA-E9-A22E	ClaudinLow	1858.27244530556	581.381500340504	iC3	LumB
TCGA-E9-A22G	NonClaudinLow	-1072.85203761888	-509.132211025741	iC10	Basal-like
TCGA-E9-A22H	NonClaudinLow	-207.98659372062	-44.896230383547	iC3	LumB
TCGA-E9-A243	NonClaudinLow	1211.74361725499	2310.95706884877	iC10	Basal-like
TCGA-E9-A244	NonClaudinLow	-168.343806793341	-561.125890375342	iC10	Basal-like
TCGA-E9-A245	NonClaudinLow	-389.956502667234	-770.286281427958	iC3	LumA
TCGA-E9-A247	NonClaudinLow	-442.143569990283	-894.10404344732	iC2	LumA
TCGA-E9-A248	NonClaudinLow	233.081072511124	1469.56606423478	iC10	HER2-enriched
TCGA-E9-A249	NonClaudinLow	-347.01953519815	-352.378219453344	iC8	LumB
TCGA-E9-A24A	NonClaudinLow	1000.92421661394	741.511070717423	iC3	LumA
TCGA-E9-A295	NonClaudinLow	442.936705531958	-382.412540366223	iC7	LumA
TCGA-E9-A2JS	NonClaudinLow	60.4043180529458	-504.939088119136	iC1	LumB
TCGA-E9-A2JT	NonClaudinLow	947.491655232605	2866.67555160422	iC4	LumA
TCGA-E9-A3HO	NonClaudinLow	-262.136220256278	225.026511297966	iC8	LumB
TCGA-E9-A3Q9	NonClaudinLow	219.684956468918	563.476066706748	iC4	NA
TCGA-E9-A3QA	NonClaudinLow	169.36219717949	1741.41545078895	iC10	Basal-like
TCGA-E9-A3X8	NonClaudinLow	906.463950288716	979.552315728571	iC7	LumA
TCGA-E9-A54X	NonClaudinLow	-1954.88444116634	-1429.07525590097	iC7	NA
TCGA-E9-A54Y	NonClaudinLow	-1322.76557040434	-423.58125518477	iC9	LumB
TCGA-E9-A5FK	NonClaudinLow	698.200408470306	1998.9841380012	iC7	LumA
TCGA-E9-A5FL	NonClaudinLow	212.869695302646	64.2355649404903	iC1	Basal-like
TCGA-E9-A5UO	NonClaudinLow	-1258.98527494131	-1183.21412918788	iC4	LumB
TCGA-E9-A5UP	NonClaudinLow	-1350.94607267026	-212.703675770866	iC8	NA
TCGA-E9-A6HE	NonClaudinLow	584.92547618823	306.466077500575	iC8	LumA
TCGA-EW-A1IW	NonClaudinLow	480.75434801533	-28.9875456943661	iC5	LumA
TCGA-EW-A1IX	NonClaudinLow	1083.85914312009	25.2008092531803	iC4	LumA
TCGA-EW-A1IY	NonClaudinLow	1024.71718162853	1063.64317727719	iC3	LumB
TCGA-EW-A1IZ	NonClaudinLow	25.7700263507056	2030.87503702247	iC4	LumA
TCGA-EW-A1J1	NonClaudinLow	-22.5743631691827	427.6053619754	iC4	LumA
TCGA-EW-A1J2	NonClaudinLow	1128.27460700604	470.308170460907	iC3	LumA
TCGA-EW-A1J3	NonClaudinLow	37.3683135410726	-319.855627229399	iC8	LumA
TCGA-EW-A1J5	NonClaudinLow	406.199516526483	1068.13604971441	iC8	LumA
TCGA-EW-A1J6	NonClaudinLow	-263.732647172809	655.621545313997	iC7	LumB
TCGA-EW-A1OV	NonClaudinLow	821.763165203189	2246.74454458519	iC3	HER2-enriched
TCGA-EW-A1OW	NonClaudinLow	429.912339679127	-103.624290971005	iC10	NA
TCGA-EW-A1OX	NonClaudinLow	-1400.2420607465	-1555.10865189431	iC1	LumB
TCGA-EW-A1OY	NonClaudinLow	-303.126281672096	-321.769246237338	iC9	LumB
TCGA-EW-A1OZ	NonClaudinLow	484.668001995869	180.048925365851	iC5	LumB
TCGA-EW-A1P0	NonClaudinLow	47.3167474415031	-203.976500258933	iC9	LumB
TCGA-EW-A1P1	ClaudinLow	1590.83623990832	913.107628976489	iC4	Normal-like
TCGA-EW-A1P3	NonClaudinLow	265.780038401877	-184.791642758416	iC8	LumA
TCGA-EW-A1P4	NonClaudinLow	-17.1393011610806	948.130739064438	iC4	Basal-like
TCGA-EW-A1P5	NonClaudinLow	-6.18274162524903	513.061917319041	iC4	LumA
TCGA-EW-A1P6	NonClaudinLow	483.949035209713	-571.130211589755	iC7	LumA
TCGA-EW-A1P7	NonClaudinLow	1070.22908689055	2182.71013630349	iC4	Normal-like
TCGA-EW-A1P8	NonClaudinLow	77.1459238296606	860.94101954137	iC10	Basal-like
TCGA-EW-A1PA	NonClaudinLow	156.827378904946	-232.673093361635	iC6	LumA
TCGA-EW-A1PB	NonClaudinLow	24.4668825802138	2012.59622662229	iC10	Basal-like
TCGA-EW-A1PC	NonClaudinLow	-550.198406976954	-767.403806113417	iC10	NA
TCGA-EW-A1PD	NonClaudinLow	768.7446150818	-462.645205774196	iC4	NA
TCGA-EW-A1PE	NonClaudinLow	840.16044734331	962.322268287341	iC3	LumA
TCGA-EW-A1PF	NonClaudinLow	998.057673745882	155.974549417485	iC4	NA
TCGA-EW-A1PG	NonClaudinLow	730.954337549041	-360.318645734045	iC4	Normal-like
TCGA-EW-A1PH	NonClaudinLow	-462.042382361919	-362.313375783648	iC10	Basal-like
TCGA-EW-A2FR	ClaudinLow	1550.87238112201	234.701588922706	iC4	HER2-enriched
TCGA-EW-A2FS	NonClaudinLow	-50.1264015068057	182.503370197987	iC1	LumA
TCGA-EW-A2FV	NonClaudinLow	488.9598983538	471.993853884028	iC1	LumA
TCGA-EW-A2FW	NonClaudinLow	-47.1254539252339	-678.559994167406	iC2	LumB
TCGA-EW-A3E8	NonClaudinLow	791.1323458292	1140.14005262687	iC7	NA
TCGA-EW-A3U0	NonClaudinLow	935.846487083499	2217.5773602687	iC4	NA
TCGA-EW-A423	NonClaudinLow	-335.056171757084	448.974312956918	iC8	LumA
TCGA-EW-A424	NonClaudinLow	305.952666088746	-768.909877223413	iC3	NA
TCGA-EW-A6S9	NonClaudinLow	498.236669111091	-389.057526947134	iC5	LumA
TCGA-EW-A6SA	NonClaudinLow	-989.638144710173	-1367.29065210807	iC7	NA
TCGA-EW-A6SB	NonClaudinLow	-675.302145341445	1828.4120949506	iC10	Basal-like
TCGA-EW-A6SC	NonClaudinLow	873.036239899185	243.636641901551	iC7	LumA
TCGA-EW-A6SD	NonClaudinLow	252.539903104029	700.242388169943	iC5	HER2-enriched
TCGA-GI-A2C8	NonClaudinLow	1414.43350587905	772.555408770641	iC3	LumA
TCGA-GI-A2C9	NonClaudinLow	182.256516739665	8.99810360402679	iC10	NA
TCGA-GM-A2D9	NonClaudinLow	378.260181900602	87.7867848488388	iC3	LumA
TCGA-GM-A2DA	NonClaudinLow	929.898072251191	1002.33171683174	iC7	LumA
TCGA-GM-A2DB	NonClaudinLow	-708.810202314746	405.242561711734	iC4	HER2-enriched
TCGA-GM-A2DC	NonClaudinLow	-439.655352415998	-534.033018564401	iC9	LumA
TCGA-GM-A2DD	NonClaudinLow	1132.15578511828	1796.57862712702	iC4	Normal-like
TCGA-GM-A2DF	NonClaudinLow	431.066834360406	1204.60424731054	iC10	Basal-like
TCGA-GM-A2DH	NonClaudinLow	-204.62764009514	991.998650615404	iC10	HER2-enriched
TCGA-GM-A2DI	NonClaudinLow	1286.13585622217	2171.62913479425	iC4	LumA
TCGA-GM-A2DK	NonClaudinLow	757.190593210667	332.229967306156	iC4	LumA
TCGA-GM-A2DL	NonClaudinLow	1077.82875842572	290.665795291207	iC4	LumA
TCGA-GM-A2DM	NonClaudinLow	-540.38215859353	213.76489275574	iC4	LumA
TCGA-GM-A2DN	NonClaudinLow	464.267458778142	1367.19005498156	iC3	LumA
TCGA-GM-A2DO	NonClaudinLow	51.2740223986047	2811.93729227269	iC7	LumB
TCGA-GM-A3NW	NonClaudinLow	-177.68693272003	-246.647861581165	iC6	LumA
TCGA-GM-A3NY	NonClaudinLow	14.831130739109	-278.588122266227	iC8	NA
TCGA-GM-A3XG	NonClaudinLow	-300.74675998062	-799.955897892928	iC4	NA
TCGA-GM-A3XL	NonClaudinLow	-812.759106754214	830.177028973621	iC10	Basal-like
TCGA-GM-A3XN	NonClaudinLow	1148.41925049681	496.97617137273	iC3	NA
TCGA-GM-A4E0	NonClaudinLow	1614.34049167988	1487.44706710032	iC4	LumA
TCGA-GM-A5PV	NonClaudinLow	-817.406877158009	-40.8020564530975	iC7	LumA
TCGA-GM-A5PX	NonClaudinLow	864.005189895896	-54.43059009193	iC8	LumA
TCGA-HN-A2NL	ClaudinLow	-967.247093419821	-43.5728288737779	iC1	Basal-like
TCGA-HN-A2OB	NonClaudinLow	1225.46798641496	-222.924669960627	iC4	LumA
TCGA-JL-A3YW	ClaudinLow	1448.39326259346	1229.26597247922	iC4	NA
TCGA-JL-A3YX	NonClaudinLow	-201.39043857862	-786.384278968054	iC8	LumA
TCGA-LD-A66U	NonClaudinLow	546.434858188977	798.281829583999	iC8	LumA
TCGA-LD-A74U	NonClaudinLow	1076.87112619238	500.97375073096	iC4	LumA
TCGA-LD-A7W5	NonClaudinLow	576.97376501785	1361.42598496245	iC4	LumA
TCGA-LD-A7W6	NonClaudinLow	148.51736180984	-153.559970357871	iC3	LumA
TCGA-LD-A9QF	NonClaudinLow	1331.34763262283	2293.86048024499	iC4	Normal-like
TCGA-LL-A440	ClaudinLow	1628.30319893657	1157.05365385584	iC4	LumA
TCGA-LL-A441	NonClaudinLow	290.286692759204	1742.12798889872	iC4	NA
TCGA-LL-A442	NonClaudinLow	-445.106307535213	208.153231875715	iC4	NA
TCGA-LL-A50Y	NonClaudinLow	-165.065587244648	382.328804153825	iC8	LumA
TCGA-LL-A5YL	NonClaudinLow	297.607135798618	494.748500199789	iC8	LumA
TCGA-LL-A5YM	NonClaudinLow	-31.6384684859634	-56.6882065541157	iC1	LumB
TCGA-LL-A5YN	NonClaudinLow	91.0958743158245	1971.14605840117	iC9	LumA
TCGA-LL-A5YO	NonClaudinLow	536.38966285243	2523.32859060274	iC9	HER2-enriched
TCGA-LL-A5YP	NonClaudinLow	1047.82971041216	391.621049560861	iC10	Basal-like
TCGA-LL-A6FP	NonClaudinLow	-1317.06633665928	-907.915546451189	iC8	LumA
TCGA-LL-A6FQ	NonClaudinLow	-188.235612922929	73.196820000934	iC7	LumA
TCGA-LL-A6FR	NonClaudinLow	276.191261697384	-242.954001278612	iC8	Basal-like
TCGA-LL-A73Y	NonClaudinLow	612.464189454812	500.25871375634	iC1	Basal-like
TCGA-LL-A73Z	NonClaudinLow	791.735580473609	686.173231578383	iC4	Normal-like
TCGA-LL-A740	NonClaudinLow	882.004133872785	118.74504597345	iC4	LumA
TCGA-LL-A7SZ	NonClaudinLow	377.24237367737	1541.21947015276	iC9	LumA
TCGA-LL-A7T0	NonClaudinLow	-164.576468369349	110.149615665238	iC7	LumB
TCGA-LL-A8F5	NonClaudinLow	-236.371638365981	475.23215331126	iC10	Basal-like
TCGA-LL-A9Q3	NonClaudinLow	134.264298894859	326.360310128424	iC7	LumA
TCGA-LQ-A4E4	NonClaudinLow	-223.401811837253	-941.452844548233	iC7	NA
TCGA-MS-A51U	NonClaudinLow	767.226347048384	78.9826904984209	iC3	NA
TCGA-OK-A5Q2	NonClaudinLow	583.91957317708	800.702252042897	iC3	LumA
TCGA-OL-A5D6	NonClaudinLow	889.491808009775	86.9159466476677	iC4	Normal-like
TCGA-OL-A5D7	NonClaudinLow	-607.12441142245	1230.49324355295	iC10	Basal-like
TCGA-OL-A5D8	NonClaudinLow	-115.840647384274	-38.4725468646843	iC8	LumA
TCGA-OL-A5DA	NonClaudinLow	-76.0930936059021	-208.923980246899	iC3	LumA
TCGA-OL-A5RU	NonClaudinLow	223.48630200498	1054.47661063887	iC3	LumA
TCGA-OL-A5RV	NonClaudinLow	-69.4497606156468	-607.790502116447	iC3	LumA
TCGA-OL-A5RW	NonClaudinLow	-358.679837549079	-32.0938552666917	iC10	Basal-like
TCGA-OL-A5RX	NonClaudinLow	119.013117968922	-27.0920306792781	iC3	LumA
TCGA-OL-A5RY	NonClaudinLow	1236.67465176989	1899.04525534934	iC4	Normal-like
TCGA-OL-A5RZ	NonClaudinLow	-666.017929642595	-810.374645538685	iC5	HER2-enriched
TCGA-OL-A5S0	NonClaudinLow	618.191063419844	644.648130522232	iC10	Basal-like
TCGA-OL-A66H	NonClaudinLow	448.473363183167	892.983611633107	iC4	LumA
TCGA-OL-A66I	NonClaudinLow	876.291097847538	2268.44831605132	iC10	Basal-like
TCGA-OL-A66J	NonClaudinLow	708.746421378705	-83.5486016565757	iC4	LumA
TCGA-OL-A66K	NonClaudinLow	508.866900473499	-455.0176620273	iC8	LumA
TCGA-OL-A66L	NonClaudinLow	810.941374249142	769.518903205112	iC7	LumA
TCGA-OL-A66N	NonClaudinLow	575.849188930154	435.647515601588	iC8	LumA
TCGA-OL-A66O	NonClaudinLow	-339.168538040194	-821.023995162954	iC7	LumA
TCGA-OL-A66P	NonClaudinLow	959.734906781376	2410.05189062409	iC1	HER2-enriched
TCGA-OL-A6VO	NonClaudinLow	-688.181264991989	-116.28905533249	iC10	Basal-like
TCGA-OL-A6VQ	NonClaudinLow	810.847424588645	114.513158863201	iC3	LumA
TCGA-OL-A6VR	NonClaudinLow	-1048.52743525958	-873.413317087156	iC9	LumA
TCGA-OL-A97C	ClaudinLow	518.438929588066	96.0737575493465	iC4	Normal-like
TCGA-PE-A5DC	NonClaudinLow	-198.779300156815	-469.068933521428	iC7	LumA
TCGA-PE-A5DD	NonClaudinLow	591.836355073606	284.11744132084	iC3	LumA
TCGA-PE-A5DE	NonClaudinLow	485.744878037897	2146.45022796963	iC3	LumA
TCGA-PL-A8LV	NonClaudinLow	-190.356206823497	366.032595960601	iC9	Basal-like
TCGA-PL-A8LX	NonClaudinLow	-513.064362351787	-134.859922922298	iC7	LumA
TCGA-PL-A8LY	NonClaudinLow	-783.269401617568	-427.458424786337	iC4	Normal-like
TCGA-PL-A8LZ	NonClaudinLow	1029.05699931994	1499.04631912294	iC10	Basal-like
TCGA-S3-A6ZF	NonClaudinLow	132.283784847677	216.984960433852	iC6	LumB
TCGA-S3-A6ZG	NonClaudinLow	-26.1969884702714	-14.4125823820764	iC8	LumA
TCGA-S3-A6ZH	NonClaudinLow	-651.512298929344	-340.446849683612	iC8	LumA
TCGA-S3-AA0Z	NonClaudinLow	-290.359196048331	580.725598660591	iC8	Basal-like
TCGA-S3-AA10	NonClaudinLow	143.254910515205	1788.79336714297	iC10	Basal-like
TCGA-S3-AA11	NonClaudinLow	-549.297278584652	-999.115957130182	iC3	LumA
TCGA-S3-AA12	NonClaudinLow	-558.70400116561	-747.830439171743	iC7	LumA
TCGA-S3-AA14	NonClaudinLow	689.495588493739	-534.348654240188	iC4	LumA
TCGA-S3-AA15	ClaudinLow	1279.71748130848	1992.37684328505	iC4	Basal-like
TCGA-S3-AA17	NonClaudinLow	439.189594796701	1875.13098422918	iC3	LumB
TCGA-UL-AAZ6	NonClaudinLow	-923.955388779165	-485.487858435681	iC5	LumA
TCGA-UU-A93S	NonClaudinLow	-972.45559339038	-95.3898156335074	iC5	HER2-enriched
TCGA-V7-A7HQ	NonClaudinLow	98.2051452330047	-168.000898153655	iC7	LumA
TCGA-W8-A86G	NonClaudinLow	112.863009053919	-919.158029900013	iC3	LumA
TCGA-WT-AB41	NonClaudinLow	92.0868912159239	1843.12176960491	iC6	LumA
TCGA-WT-AB44	NonClaudinLow	503.242264694973	17.990050613048	iC8	LumA
TCGA-XX-A899	NonClaudinLow	1170.79622818266	1343.32603049643	iC2	LumA
TCGA-XX-A89A	NonClaudinLow	1743.49059234549	1175.13636920097	iC4	LumA
TCGA-Z7-A8R5	NonClaudinLow	433.140546779395	937.692287791805	iC7	LumA
TCGA-Z7-A8R6	NonClaudinLow	-284.458137140477	-357.6870057705	iC7	LumB

## Sheet: FigS10_GeneExpression
Gene	TCGA-3C-AAAU	TCGA-3C-AALI	TCGA-3C-AALJ	TCGA-3C-AALK	TCGA-4H-AAAK	TCGA-5L-AAT0	TCGA-5T-A9QA	TCGA-A1-A0SB	TCGA-A1-A0SD	TCGA-A1-A0SE	TCGA-A1-A0SF	TCGA-A1-A0SG	TCGA-A1-A0SH	TCGA-A1-A0SI	TCGA-A1-A0SJ	TCGA-A1-A0SK	TCGA-A1-A0SM	TCGA-A1-A0SN	TCGA-A1-A0SO	TCGA-A1-A0SP	TCGA-A1-A0SQ	TCGA-A2-A04N	TCGA-A2-A04P	TCGA-A2-A04Q	TCGA-A2-A04R	TCGA-A2-A04T	TCGA-A2-A04U	TCGA-A2-A04V	TCGA-A2-A04W	TCGA-A2-A04X	TCGA-A2-A04Y	TCGA-A2-A0CK	TCGA-A2-A0CL	TCGA-A2-A0CM	TCGA-A2-A0CO	TCGA-A2-A0CP	TCGA-A2-A0CQ	TCGA-A2-A0CR	TCGA-A2-A0CS	TCGA-A2-A0CT	TCGA-A2-A0CU	TCGA-A2-A0CV	TCGA-A2-A0CW	TCGA-A2-A0CX	TCGA-A2-A0CZ	TCGA-A2-A0D0	TCGA-A2-A0D1	TCGA-A2-A0D2	TCGA-A2-A0D3
TWIST2	-0.805823106804154	-0.149068411267758	-0.256782708031285	1.84484601421783	2.11250305974425	0.624413495016663	-0.877658443041352	-0.367939002999662	-0.365440874544758	-0.0251922059783459	0.283113766444791	-0.438175417925437	1.12246408474278	0.778460779726266	-0.572693233581745	-0.830738886197044	-0.0599724663856534	-0.161451863286763	-0.797161538657176	-0.540911322821742	-0.817599147375244	0.290224053393909	-0.584231073585026	-0.142756096220802	-0.661955918861317	-0.660228964744697	0.081456143244233	-0.404556385286201	-0.266310730743671	-0.75960028662069	-0.399503555741539	0.144918729522921	0.755664985386882	-0.465404720333178	2.90368624572403	-0.0993559527658826	-0.452110151142302	2.00326427934674	0.963530710885979	-0.566464288733523	-0.400164562317211	0.257012939227048	-0.595268692395906	-0.637320025135603	0.681989549763355	1.07219185490655	-0.246757441633596	-0.49247025985055	-0.74325675016185
CLDN4	-0.87218323073727	0.572852310682881	0.00120377139031862	0.451460598785815	-0.520411268583824	-0.683841181618511	-0.233716002767009	0.389040381997642	0.113375383474067	-0.268073921882674	0.0672067092686233	-0.00211565261182434	-0.86911534948883	0.020476177884347	0.700302206470544	-0.972132686031258	-0.305431547107925	-0.550058050517978	-0.682390696767716	0.230667183572452	-0.629279912733429	0.128164686871716	0.874040670673359	1.09430043911017	0.152317492960964	-0.16008685280446	-0.0448144473362741	-0.125684267218511	2.45368919919458	-0.688728633814301	-0.0486980793841072	-0.06404923996059	-0.776599335196808	0.016308090946812	0.919198472130274	-0.525959314366443	-0.168498254418956	-0.0609202361738673	-0.479952849974135	-0.447879973443514	1.0996839242128	1.62961633112716	0.851265472562336	-0.702608151738276	-0.729657225795398	-0.499829429250423	-0.231452117983678	0.632199944488901	-0.484323111461376
CLDN3	-0.386530205100742	0.187966081678606	0.792994577741053	0.887716601478402	0.322602122736449	-0.0122035114032176	0.0695963375175098	-0.111768423419068	-0.0363711163520268	-0.270398774584033	0.944819593636519	1.79199250362405	-0.494583754172643	-0.00440992717166357	1.7817540570314	-0.484439448831824	-0.521037445938413	-0.401825582519604	-0.303760373431004	-0.38083864046241	-0.482287782608281	0.541201856413925	-0.546947366592833	-0.469718754577152	-0.121782055081966	-0.437492471125451	-0.220190106938445	-0.586311055699862	0.718651090657245	-0.719724665577155	0.0760691340367452	-0.0968838016114484	-0.213974910859555	-0.520142869863757	-0.207951744199833	-0.561740657335239	-0.558670996815191	-0.0220063790694691	0.426494722150109	0.136122822147914	0.110100494028615	0.325056352386289	0.420434086335427	-0.531870715366047	-0.258975365965788	-0.438445592754731	-0.22541237041091	-0.456773161538682	-0.528478820113348
CLDN7	0.495773434327981	-0.160159839276967	-1.65266614993814	0.338604142911235	-0.491115310143854	-0.462587201484752	2.3409685613566	-0.898883448835908	-0.237965108820942	-0.43133862885558	-0.308969218439744	2.54727531415706	-0.934852394083415	-0.592654789675351	1.00518398902607	-0.547267157007144	3.18279775538116	0.210404116473061	-1.16576243482075	-0.725906055971463	-0.566325110008277	0.0774763648112277	-0.254677580723555	-0.779160976336896	0.582453298498641	-0.344982279319199	-0.944858554669542	-1.04549072270399	1.87344579919225	0.0141336699405657	-0.369878200947993	0.00543553784166925	-0.517628804944041	0.853330631258949	-0.87727414178717	-0.256817188872988	-0.322961226372288	-0.178997214118364	0.440452431866361	-0.58898583961842	-0.432875323368403	0.250034659172176	-0.26881664076259	-0.369731148841503	-0.721126862510531	-0.769756994126846	-0.166733068437079	-0.0952436868668593	0.567953960798705
ALDH1A1	-0.61318346173473	4.0937728635712	-0.439768304121703	-0.291206313024951	0.268464053496765	0.557927517916009	-0.776664315341259	3.09782266482202	-0.107607524014547	-0.174095380836068	0.628773630792178	-0.438064124880859	0.937178682765782	0.411840565347058	0.0204628721443935	-0.266208921222729	-0.335455293858223	0.0354490397876116	-0.559622832267392	-0.187997372191823	-0.332468006901024	0.533647937019707	-0.347106044543681	-0.0809590013525188	-0.629664930618455	-0.452233015903712	-0.340279381008861	-0.627528075519771	0.116911459918999	-0.0408063501925203	-0.287025437494398	1.00453354906489	-0.310030199483883	-0.36708207552828	0.686946153886002	0.326639892114404	-0.646464689788408	0.0581123028241643	-0.503303686986081	0.430236749233872	-0.26489597379204	0.471969247491656	-0.484604132670207	-0.158316803001095	0.118594088255046	-0.679365461484329	-0.74429933229382	-0.671733291438687	-0.555970782785312
ITGA6	1.02105591639877	-0.733632352491877	-0.142326733430238	-0.273434014667781	-0.62070119215389	-0.373941503352728	-0.668718106049386	5.59495451246642	0.0795457436047195	-0.0470471089901694	0.215020569684457	-0.456894879068633	-0.434871301885648	-0.135219356065211	-0.234752615461405	0.0915392555564172	-0.150447309255569	-0.575505346515765	11.0891880330335	0.0850523873076109	3.35812406548893	-0.456780969182563	0.329862718242692	1.28778490751651	-0.212917888879009	3.84547852015203	1.78709090733117	-0.425290880941477	-0.382053086292317	-0.409511364092255	-0.581956243221602	-0.559809163741088	-0.323782184310549	-0.393024406897969	-0.0342172586644343	-0.301845538356406	-0.512282062355691	-0.412194241672053	0.0498602277692624	-0.610591689765212	0.998103074355746	-0.27039142165829	-0.542264343420646	-0.413615117619342	-0.0990439743523665	0.299059086946604	0.746143399255507	1.31114542704652	-0.714605804363955
ITGB1	-1.21395318340106	-0.81712420357545	-0.823079293060819	-0.204626430286906	-0.36307726929607	0.0599613776569015	-1.21346768450256	0.923222059543526	0.473326413598526	1.27363588999402	-0.454740188672383	-0.139056803770147	2.06938131307401	0.690109854345284	1.26516238861942	-0.204008191989189	0.374844689467974	0.392864517498509	0.832341029779032	-0.791234565684557	-0.733494745373598	-0.619180665777671	0.540368901942202	0.0971465929166834	0.237195750829075	-0.580377120856216	-0.28476102375872	-0.209754171462094	0.367934967317012	-0.790509044858706	-0.652618265944521	-0.950856420763515	0.116257429707897	-0.387370397700505	-0.873653004162057	-0.135292823545807	-1.16149748218765	-1.45131304937421	-0.593249205884284	-0.350439751151548	-0.501780849736958	-0.466523083287708	-0.443102761891816	0.885545890341439	0.691800917924335	-0.648285142816696	-0.410517966906227	0.881254589216105	-1.17251485232257
EPCAM	-0.180915026693548	1.14269928069254	1.32101557102343	-0.137769227421185	-1.22995300990939	-0.453546138739591	0.167964671779953	-0.53595042040353	-0.199208099816803	-0.266933176888546	0.027359394770579	-0.672143235405936	-0.616589717264682	-0.279682706194596	-0.309479254212075	1.41526203065114	-0.603557417506073	0.0572802374924791	1.55430119438481	0.940083375647198	0.0130282153507633	-0.218324625356852	1.10191508080418	-0.846127855287741	0.485826626765032	1.77054290640236	3.88156416629955	-0.349088869143642	0.707580808923686	-0.435057301456872	0.680459704418883	-0.490209969176365	-0.999470232132723	0.0629853644254325	-1.18948886888492	-0.735862915627691	-0.335534531626462	-0.952635987506648	-0.454720723696376	-0.404017806395177	-0.833906578475483	-0.26017465233562	1.50274996572593	0.629958766012369	-0.441871758626788	2.9761704656162	0.877413985677809	-0.0473386152192183	-0.228038256507404
MME	-0.427106614999814	-0.294941078081535	-0.207259646959127	-0.135781234449156	-0.159060250546582	-0.195679440690704	-0.369578844058699	-0.339812076871576	-0.0782598708268308	0.0600393787365146	-0.0768713912124463	-0.110297828036108	-0.0676475786734918	-0.0871374154992624	-0.136683712117023	0.431430751212846	-0.146409885714299	-0.163152073386617	-0.412952438814927	0.112441021993772	-0.391635016548759	-0.242589875419007	-0.430958845014882	-0.240440015476067	-0.243578920053505	-0.359927649723859	-0.373575715887303	-0.274814599154716	-0.358094065942468	-0.381626852761758	-0.179779065646646	-0.203737666513607	0.055785328037755	-0.327334164342896	0.165295267344281	0.055021902820224	0.289822189657436	-0.0897800936853049	-0.0964675622649445	-0.302456045066606	-0.323086248311063	0.183078985134801	-0.382552096860219	-0.315688521627256	0.524984421843316	3.538257836921	-0.330541913515843	-0.303342163622668	-0.392230624544365
MUC1	-0.0276817089743403	-0.699952199408398	-0.844271834396398	1.69452328259137	-0.363710355037816	-0.0231131738220425	1.59323456306094	-0.909333085399143	0.687336994400168	0.592358320003165	-0.0912507280165703	-0.428009558758234	0.236512383679055	1.01142965905036	-0.898966961996652	-0.923621276706227	3.13925028698393	0.833990877519828	-0.929954125468109	-0.915606972724444	0.281330884942367	-0.512242413720088	-0.705962361208755	-0.689005676805021	-0.580960210926266	-0.889655350220853	-0.91305819867717	-0.680525382237704	-0.236531707752002	7.21294670186264	-0.373420639838443	0.0921622917900408	-0.89129885145641	-0.692304393468834	1.80707324603568	-0.26914402022379	0.672381875055466	0.316965459130291	1.5954758785972	-0.894873085932485	-0.672736225039581	0.647422835146502	-0.870405885927609	-0.272299042790504	-0.591420204059579	-0.710313012376866	-0.940194391584251	-0.90815362238367	1.47456979102818
OCLN	0.000783332769830294	0.603505534658604	-0.630358640592561	-0.217284786045858	-0.623739277747457	-0.735553416189803	0.576801301399174	-0.0847080995742506	1.07740762520108	0.00104479893622314	-0.664141136499335	-0.0400667536958632	-0.222620830257953	0.773482555012786	3.46423354138173	-1.07699888125545	0.809167350681171	0.594922507543449	-0.67015219030426	-0.121935012019932	0.0468067140991502	-0.368337525601845	-1.09199316549143	-1.11018107218836	1.10681189683183	0.411402606978969	-1.13165064607573	-0.104005903467292	-0.625991088404961	-0.667294738628683	0.289666094324233	-0.627960088719224	-0.931058072054648	0.266670411792209	-0.676035179048095	-0.964603113993983	-0.356363442389904	-1.32957306357307	0.410527495728186	5.29409650281443	0.9405621033598	0.293091834708398	1.0573841192952	-0.704204156443744	-1.01526618576572	-1.19957768848906	-0.723216481971439	-0.739104553612952	1.61121214806854
SNAI2	-0.656079221800238	-0.311876125108298	-0.143543503454825	0.241046013291967	0.0815710877127554	0.0377251090268227	-0.847784361044815	3.7186878301293	0.0947158780374908	0.385062113758878	0.162140875101035	-0.459137237934593	1.74091601161044	0.375240875053701	-0.22760349894157	-0.663571100984155	0.100518205331811	0.304766255985351	-0.714037364625244	-0.500575317839093	-0.567462033631688	0.0547566349343166	-0.444936956576787	0.436798414704732	-0.191285795682074	0.474619857457804	-0.378462093002178	0.123518715012531	-0.237028210162453	-0.332204384351389	-0.435450946421134	-0.462453127187306	-0.208581673245763	-0.393064648619412	-0.267907548552825	0.740768338678746	-0.51866616596308	-0.579796528662433	0.134613822205895	-0.547725692227469	-0.62472673225711	-0.0797217344007284	-0.633783649869373	-0.248799521229998	1.36572821898399	-0.723556322958336	-0.491679309930601	-0.297622207182568	-0.570737695458458
SNAI1	-0.663875195571746	0.146581642151784	2.33815163421225	-0.177097272720503	-0.576002364237899	0.117882111699774	-0.895699628853658	-1.05313225780436	-0.0625469051436023	-0.512465392059265	-0.68205396247961	-0.722304434552976	-0.392066426213141	0.397181050910684	-0.666585307177504	-0.449012336636338	0.0641274356150582	-0.37863974529992	-0.484863972296229	-0.282840376984089	-0.783586843228265	-0.532712507193523	4.01062855960926	0.561873678040887	-0.65631389627889	-0.512721138362374	-0.137160889075644	-0.285573665598566	1.39531091951315	-0.569149961728973	0.847534306541631	-0.021036083320228	0.686917636117227	5.37699314432878	3.0169742513112	0.344593217333902	-0.765089192648711	0.453788896689459	-0.675896071025064	-0.778926666061301	1.20760112510314	1.07223940211075	0.153175101528812	0.509981154725683	0.0948649444199673	2.23808290104889	-0.48293788295094	0.436797751676657	-0.877305875209743
ZEB1	-0.737062853297399	-0.751407920956909	-0.343928374087611	0.765065002444606	1.30278617421497	0.883106441206305	-1.42458867866757	0.623323560880143	0.981575054434324	0.929860272592936	0.223314621754478	0.0934877990132863	3.83422578756736	1.91450471621384	0.462499135528581	-1.20733594321272	0.534403735061048	0.296403179210601	-1.16780675647995	-1.07281289300322	-0.414196693743194	0.586700073699442	-0.615965635810207	-0.437984242730454	-0.19636302682122	-1.12279759548434	-1.09968540277747	-0.104460377430379	0.433283723102589	-0.790468110272739	-0.21008068015851	-0.202974848183609	1.62897908878001	-0.568532279277253	0.522170197994256	0.524567295903067	-1.01586409998877	-0.481561398279669	-0.699017782835126	-0.546476894083229	-0.0958725136179438	0.144093662517728	-0.971157181772967	0.411292955330455	1.44802946315926	-1.36217450242103	-0.867398277681852	-0.951309211088014	-0.690542478402757
THY1	-0.548890650409551	0.386863118119432	0.999567942010032	1.05356852209923	0.97673753549259	0.576159354701163	-0.79500923210136	-0.936945058718576	0.15504688387824	-0.151254532313671	-0.448065508041458	-0.179359730348373	1.85216725051208	1.00182221582653	-0.155865071453447	-0.757920935969589	0.516865676926826	0.351955871132626	-0.921131667867526	-0.477582896170022	-0.526899712447905	0.232304142679874	0.339361227628846	-0.0235716264937871	-0.109069276009793	-0.759157909885139	0.0559817487937939	0.0548546118855444	1.0634433920889	-0.031385745013159	-0.507419334653126	-0.530955836217499	-0.0558218639706593	-0.313645932440483	0.0924528655512103	0.848058251106481	-0.499806583980472	0.725671058138582	1.16497724467077	-0.684586427428684	-0.326096741768036	-0.13112036280877	-0.654122348903863	0.725090491099994	1.35689910876034	-0.810303773851258	0.057882975086827	-0.283043250073117	-0.639145288408401
TWIST1	-0.39704457502078	-0.177874433259052	0.234436513063351	-0.0798628942471178	0.325055781494872	-0.113406343948248	2.53667123234537	-0.216625965708023	-0.190422568621736	-0.257834379809763	-0.117011493389355	-0.151865666771707	0.0948721323585946	-0.0889298319051478	-0.139090726104023	-0.423736394694114	0.372173264973163	-0.26566575600974	-0.428336850206234	0.00148372938928041	-0.395904746499605	-0.00637797542706268	-0.140570235128501	0.346515255527272	-0.276981494639556	-0.290047590024357	-0.152350924633567	-0.17816980760975	0.237812219928469	-0.215160434219783	-0.157311631362699	-0.10383305026045	-0.135733480135822	-0.350495687167582	0.327120764678769	0.189658288951747	-0.291799529141934	0.170042267340221	-0.0791139092864195	-0.296334580333542	-0.35837901760603	-0.130617174418377	-0.360013070710427	-0.0425006761548223	0.0437459969779749	0.187762091111106	-0.233909057403233	-0.201960629195872	-0.364937383099919
VIM	-0.926114788166895	-0.397799397539912	0.161852370100055	0.126690675514484	0.182855705604722	0.272040252439883	-1.11646758691196	2.001140003997	-0.0919551088098947	-0.321567844411763	-0.276063740193207	-0.237492048228644	1.00427785812207	0.156412612376426	-0.104851893768901	-1.11047573437459	0.212627605798225	-0.238210271119824	0.43140454386795	-0.0191710255594072	-0.885442762651866	0.0293995781336631	0.175523586698246	0.683519514921294	-0.61229197992834	-0.856148012274764	1.07705569595611	0.271240839134918	0.0431519851456393	-0.700471014715849	-0.40860396798983	0.172650695133528	-0.0835237966090917	-0.0845417994896331	0.702792870070685	0.82617731735888	-0.650157939834613	1.25309524929243	0.0357511666582678	-0.810889977464143	-0.478471441760484	-0.0364833199450561	-1.02158534665399	-0.101104643901877	1.11477801128414	1.74617712304472	-0.888639166788437	0.512326404746323	-1.01351939131522
ZEB2	-0.734528054749706	-0.509854270478621	-0.092489195695363	-0.0777738580382605	-0.342288576960476	-0.155508404349064	-1.33007875977772	-0.988652589829753	0.334204292318455	-0.235643087588629	-0.52354798851363	-0.424910390939418	1.15834350309523	0.572516029361334	-0.204925349999427	-1.10828469369905	0.220311549339222	0.420633758469699	-1.12463729948413	-0.14411444576903	-0.408872301238862	-0.176041174264727	-0.308907490400139	0.147772094949503	-0.744585877623114	-0.732168068810459	-1.18415668021848	-0.168878683857427	-0.582558790047456	-0.587553127020967	-0.170977688364829	-0.538771905371251	1.75208741359509	0.417227616192543	0.738564907720038	-0.297292701377776	-0.943210592141335	-0.236227507547119	-1.02923854839743	-0.854414448219258	-0.137074638940803	-0.388977485934375	-1.02853813669146	-0.0870331223424339	0.947238522669553	-1.26759712826141	-1.01923872139777	-0.597655562104947	-0.821173890122223
CDH1	0.800039058188447	0.342416699952839	-0.239486472561777	-0.128855463992258	-1.16884871456073	-0.638692859247645	0.853671842415591	1.44038441462078	0.252713418046367	-0.0505750761849918	0.602340820196887	0.086709351949344	-0.13501764980433	-0.0799671183698212	5.65169764462477	-0.919654114299361	-0.577460767642119	0.0480176174718352	-0.764260358894108	0.256816223469608	2.28468478731512	-0.453144623649744	-0.989784735000627	-0.0903836854721608	0.893753972064309	1.21516319024832	-0.963188298844467	-0.441119984755129	0.593086714631132	0.755523619346282	1.23290782370383	-1.15360964158382	0.214215427158289	-0.241526478591666	-1.13333243751399	-0.616163898801359	-0.363329654262306	-1.00152901552465	0.268497822244114	1.24751836968326	4.47752031922012	-0.394057387546035	4.22778483244379	0.929596536109012	-0.603838387509039	-0.855109007314568	1.09046069874525	-0.391013333855625	-0.161033994860371
[truncated: 1,033 more columns]
